# Supplementary material for: The role of chromatin accessibility in directing the widespread, overlapping patterns of Drosophila transcription factor binding
Source: Genome Biol. 2011 Apr 7;12(4):R34. doi: 10.1186/gb-2011-12-4-r34 (PMC3218860; doi:10.1186/gb-2011-12-4-r34)
Supplement: Additional file 3 — 5% FDR accessible regions in the euchromatic genome for stage 5, 9, 10, 11 and 14 embryos. [file gb-2011-12-4-r34-S3.XLS]

## Sheet: Stage 5 regions
Stage 5, FDR 5% euchromatic accessibe regions (intersection between 2 replicates)
Genome Coordinates
chr2L	5483	6070
chr2L	7524	8423
chr2L	8644	9300
chr2L	12372	12718
chr2L	13626	13912
chr2L	14554	14583
chr2L	15169	15809
chr2L	16635	16946
chr2L	17398	19144
chr2L	21404	22581
chr2L	22735	23414
chr2L	23668	23975
chr2L	24607	24665
chr2L	26474	29058
chr2L	30764	31021
chr2L	32308	32567
chr2L	32902	33248
chr2L	33712	34404
chr2L	34805	35197
chr2L	35429	36813
chr2L	37092	37470
chr2L	42026	42350
chr2L	43166	43738
chr2L	43932	44545
chr2L	55163	55359
chr2L	62566	62899
chr2L	65610	67654
chr2L	69208	69376
chr2L	77096	77495
chr2L	78034	78322
chr2L	78951	79177
chr2L	80064	80373
chr2L	83261	84239
chr2L	86382	87876
chr2L	89119	90460
chr2L	90861	92488
chr2L	92810	93201
chr2L	94579	95608
chr2L	102141	103430
chr2L	105694	105832
chr2L	106277	106869
chr2L	107086	108456
chr2L	108668	109559
chr2L	113065	113320
chr2L	114499	115487
chr2L	117701	118018
chr2L	118615	118837
chr2L	124203	124977
chr2L	128679	128959
chr2L	131809	132099
chr2L	132501	133001
chr2L	134649	134923
chr2L	138157	138435
chr2L	138896	139234
chr2L	142185	142510
chr2L	143076	143968
chr2L	144654	145829
chr2L	147454	147792
chr2L	151535	151865
chr2L	152153	153084
chr2L	153677	153966
chr2L	154644	159772
chr2L	160355	162324
chr2L	163150	163770
chr2L	165468	167189
chr2L	170378	170713
chr2L	171431	171976
chr2L	180430	180773
chr2L	181423	181804
chr2L	182624	183280
chr2L	183776	185407
chr2L	185712	186036
chr2L	186310	187060
chr2L	187754	188676
chr2L	189129	189359
chr2L	191672	191984
chr2L	192748	193052
chr2L	193376	193642
chr2L	195188	196124
chr2L	197024	197320
chr2L	198891	198968
chr2L	199261	199780
chr2L	200511	201144
chr2L	203640	204002
chr2L	204379	204739
chr2L	207092	207725
chr2L	208119	208429
chr2L	208790	209988
chr2L	213646	214747
chr2L	215024	215790
chr2L	216271	217211
chr2L	218353	218698
chr2L	219743	219980
chr2L	220412	220931
chr2L	221082	225519
chr2L	226143	226464
chr2L	232501	232761
chr2L	238375	238951
chr2L	239621	240539
chr2L	241040	241664
chr2L	243394	243760
chr2L	244096	244751
chr2L	245782	247128
chr2L	247356	252987
chr2L	253295	254246
chr2L	264924	265477
chr2L	269170	269325
chr2L	269919	270473
chr2L	270768	271415
chr2L	271666	272003
chr2L	272979	273320
chr2L	273513	274587
chr2L	276586	279737
chr2L	280073	280713
chr2L	281061	281407
chr2L	282115	283351
chr2L	283748	284309
chr2L	284743	285124
chr2L	285615	287072
chr2L	287957	288872
chr2L	291760	292044
chr2L	292345	293031
chr2L	293785	295700
chr2L	296044	296365
chr2L	297278	298343
chr2L	299109	299485
chr2L	299721	300041
chr2L	301295	301532
chr2L	302262	302478
chr2L	305587	306436
chr2L	344194	344368
chr2L	344796	344884
chr2L	346281	346444
chr2L	346666	347213
chr2L	347635	347948
chr2L	355891	358158
chr2L	368725	368992
chr2L	370986	371084
chr2L	376587	377095
chr2L	377818	378104
chr2L	391380	391649
chr2L	395481	395767
chr2L	397732	398281
chr2L	398647	398811
chr2L	403620	404934
chr2L	406323	406829
chr2L	410120	410466
chr2L	411263	411506
chr2L	412744	413061
chr2L	414191	417086
chr2L	417364	417615
chr2L	418631	421684
chr2L	421845	422227
chr2L	422677	423048
chr2L	423461	423794
chr2L	424091	424674
chr2L	430797	432053
chr2L	441717	442765
chr2L	447023	447478
chr2L	449814	450153
chr2L	450663	451102
chr2L	452593	453776
chr2L	454068	454292
chr2L	454643	454826
chr2L	455447	455715
chr2L	456125	456782
chr2L	457031	457992
chr2L	472894	473470
chr2L	477187	477344
chr2L	478719	479424
chr2L	479741	480431
chr2L	480648	481575
chr2L	484795	484930
chr2L	487182	487322
chr2L	489982	491156
chr2L	491881	492588
chr2L	496101	496772
chr2L	510524	510999
chr2L	514509	514806
chr2L	516283	516637
chr2L	516908	517265
chr2L	517642	519819
chr2L	521019	521907
chr2L	522143	522506
chr2L	522975	524060
chr2L	524361	524902
chr2L	525388	525758
chr2L	527115	527581
chr2L	531199	531899
chr2L	535246	535448
chr2L	536019	537218
chr2L	537855	541677
chr2L	541871	542793
chr2L	543329	545578
chr2L	545922	546259
chr2L	546513	546826
chr2L	547871	548036
chr2L	550528	550869
chr2L	559994	560501
chr2L	563974	565070
chr2L	565346	565711
chr2L	566613	566909
chr2L	567207	569968
chr2L	571215	572047
chr2L	573492	575097
chr2L	576211	577749
chr2L	578449	579163
chr2L	582434	582762
chr2L	583086	583371
chr2L	587829	588597
chr2L	590012	590250
chr2L	594528	595103
chr2L	597807	598185
chr2L	600560	601044
chr2L	601397	603322
chr2L	604036	604082
chr2L	605141	605205
chr2L	606410	607025
chr2L	610203	610495
chr2L	619698	619923
chr2L	620723	620744
chr2L	621438	621566
chr2L	667597	667808
chr2L	669042	669109
chr2L	671539	671752
chr2L	682729	682813
chr2L	683651	683713
chr2L	685110	685300
chr2L	701657	702237
chr2L	704826	705103
chr2L	708221	708689
chr2L	712902	712969
chr2L	713221	713883
chr2L	714799	715642
chr2L	716602	716662
chr2L	717521	717743
chr2L	740087	740456
chr2L	807069	807432
chr2L	809497	809841
chr2L	810505	811160
chr2L	811431	813096
chr2L	813395	814029
chr2L	814320	817096
chr2L	817407	817992
chr2L	818328	822010
chr2L	822996	823746
chr2L	824307	824688
chr2L	825092	827174
chr2L	829163	830381
chr2L	833146	833528
chr2L	835108	835419
chr2L	836885	837407
chr2L	838498	838829
chr2L	849381	853153
chr2L	853619	853911
chr2L	855271	856373
chr2L	857579	857910
chr2L	864260	864599
chr2L	865638	866421
chr2L	867093	869963
chr2L	870208	873247
chr2L	875802	876137
chr2L	877269	877612
chr2L	878220	878572
chr2L	878892	879247
chr2L	880113	880457
chr2L	882208	882842
chr2L	883619	884718
chr2L	899263	901854
chr2L	922591	922906
chr2L	974147	974432
chr2L	1006475	1006856
chr2L	1007240	1008236
chr2L	1024259	1024567
chr2L	1037056	1037336
chr2L	1049324	1049590
chr2L	1052050	1052367
chr2L	1055691	1056078
chr2L	1056358	1056647
chr2L	1057754	1058090
chr2L	1061294	1062816
chr2L	1063042	1063484
chr2L	1065159	1067094
chr2L	1067745	1069095
chr2L	1074116	1074460
chr2L	1075600	1075947
chr2L	1076414	1078837
chr2L	1079302	1080221
chr2L	1080803	1082146
chr2L	1083372	1083635
chr2L	1084260	1084768
chr2L	1104653	1105010
chr2L	1107634	1108600
chr2L	1108925	1109631
chr2L	1110120	1110273
chr2L	1110553	1110754
chr2L	1112049	1112670
chr2L	1113323	1113788
chr2L	1115366	1115661
chr2L	1116413	1116731
chr2L	1117310	1118474
chr2L	1118692	1120255
chr2L	1122155	1122412
chr2L	1128075	1130557
chr2L	1130948	1131185
chr2L	1132910	1133238
chr2L	1142664	1143051
chr2L	1145051	1145191
chr2L	1146011	1146576
chr2L	1147600	1149365
chr2L	1149694	1151506
chr2L	1152186	1152401
chr2L	1155491	1156606
chr2L	1157327	1159347
chr2L	1159725	1159995
chr2L	1160366	1161983
chr2L	1164274	1165001
chr2L	1165312	1165631
chr2L	1165928	1166926
chr2L	1167225	1167564
chr2L	1168685	1168994
chr2L	1169273	1170367
chr2L	1172566	1173880
chr2L	1177465	1178400
chr2L	1178836	1179122
chr2L	1181455	1181734
chr2L	1182667	1183257
chr2L	1183467	1185551
chr2L	1185979	1186004
chr2L	1360470	1360667
chr2L	1367359	1367364
chr2L	1367547	1367641
chr2L	1368527	1368954
chr2L	1370156	1370362
chr2L	1370967	1371234
chr2L	1371488	1371741
chr2L	1373813	1374085
chr2L	1375532	1375884
chr2L	1377094	1377331
chr2L	1378700	1379104
chr2L	1380211	1380522
chr2L	1380692	1381009
chr2L	1381435	1382649
chr2L	1386034	1386383
chr2L	1386923	1387154
chr2L	1388366	1388706
chr2L	1389702	1389956
chr2L	1391191	1391557
chr2L	1391804	1393121
chr2L	1394094	1394377
chr2L	1394658	1394719
chr2L	1395000	1395001
chr2L	1395297	1396198
chr2L	1396618	1397219
chr2L	1398152	1398448
chr2L	1399284	1400690
chr2L	1401920	1402366
chr2L	1402934	1403002
chr2L	1404815	1405833
chr2L	1407851	1408228
chr2L	1409142	1409728
chr2L	1409939	1412305
chr2L	1413027	1413351
chr2L	1414195	1414298
chr2L	1415451	1415973
chr2L	1416339	1416610
chr2L	1417189	1417479
chr2L	1418257	1418821
chr2L	1419670	1420006
chr2L	1420256	1420905
chr2L	1421352	1422900
chr2L	1425989	1426323
chr2L	1429486	1429972
chr2L	1430475	1430825
chr2L	1439720	1440022
chr2L	1449531	1449806
chr2L	1449960	1450184
chr2L	1456626	1456748
chr2L	1457184	1457301
chr2L	1460834	1461242
chr2L	1461791	1462021
chr2L	1462335	1462785
chr2L	1463195	1463849
chr2L	1464604	1464701
chr2L	1476512	1476804
chr2L	1478424	1479035
chr2L	1485930	1486458
chr2L	1491910	1492698
chr2L	1494368	1494991
chr2L	1498080	1498324
chr2L	1502584	1503054
chr2L	1504352	1504823
chr2L	1508216	1508519
chr2L	1508907	1509304
chr2L	1510190	1510558
chr2L	1510914	1511288
chr2L	1517030	1518524
chr2L	1525116	1525550
chr2L	1525955	1526125
chr2L	1554360	1554623
chr2L	1556766	1556973
chr2L	1559708	1559869
chr2L	1610476	1611549
chr2L	1613696	1614413
chr2L	1619623	1619682
chr2L	1644526	1644547
chr2L	1648845	1649051
chr2L	1651181	1651337
chr2L	1654302	1654479
chr2L	1668688	1668828
chr2L	1669652	1670031
chr2L	1688380	1688608
chr2L	1704704	1705964
chr2L	1708442	1708503
chr2L	1709636	1711119
chr2L	1715211	1716060
chr2L	1723743	1723989
chr2L	1724204	1724531
chr2L	1725736	1725960
chr2L	1726329	1726363
chr2L	1727998	1729156
chr2L	1729691	1730213
chr2L	1732170	1732663
chr2L	1737046	1737566
chr2L	1751189	1752211
chr2L	1758969	1759268
chr2L	1882851	1883089
chr2L	1884369	1885329
chr2L	1885974	1886035
chr2L	1886367	1887127
chr2L	1887790	1887929
chr2L	1909655	1910215
chr2L	1938141	1938430
chr2L	1951429	1951758
chr2L	1954341	1955095
chr2L	1957307	1957752
chr2L	1958068	1958741
chr2L	1960935	1961241
chr2L	1962261	1962557
chr2L	1970340	1970961
chr2L	1972479	1973532
chr2L	1973928	1974974
chr2L	1976543	1977050
chr2L	1978662	1979671
chr2L	1980058	1981684
chr2L	1982026	1982618
chr2L	1983019	1983283
chr2L	1984899	1984955
chr2L	2008944	2009240
chr2L	2009557	2010023
chr2L	2010873	2011093
chr2L	2013294	2014380
chr2L	2028519	2028838
chr2L	2031560	2031711
chr2L	2032620	2032994
chr2L	2034466	2034498
chr2L	2034734	2035440
chr2L	2037400	2038490
chr2L	2042176	2042259
chr2L	2045240	2045713
chr2L	2046668	2047074
chr2L	2048218	2048355
chr2L	2110340	2110818
chr2L	2126473	2126529
chr2L	2130239	2130581
chr2L	2134606	2136544
chr2L	2141234	2141840
chr2L	2142152	2142461
chr2L	2143437	2143742
chr2L	2144093	2146131
chr2L	2146402	2148439
chr2L	2149914	2150221
chr2L	2150905	2152303
chr2L	2152688	2152936
chr2L	2153973	2155097
chr2L	2155496	2156292
chr2L	2157970	2158550
chr2L	2159152	2160269
chr2L	2160987	2161953
chr2L	2162169	2164177
chr2L	2164428	2165577
chr2L	2168033	2168332
chr2L	2172165	2173027
chr2L	2173571	2174005
chr2L	2174728	2175088
chr2L	2175361	2175819
chr2L	2178226	2179004
chr2L	2180457	2181085
chr2L	2181421	2182638
chr2L	2182943	2183671
chr2L	2189532	2189535
chr2L	2190538	2191132
chr2L	2192024	2192626
chr2L	2194809	2195108
chr2L	2195385	2195892
chr2L	2196481	2198139
chr2L	2198588	2198959
chr2L	2200267	2200607
chr2L	2201423	2201802
chr2L	2202047	2202822
chr2L	2203867	2204449
chr2L	2210402	2211612
chr2L	2212251	2212574
chr2L	2212898	2213802
chr2L	2214101	2214417
chr2L	2215831	2217947
chr2L	2218831	2219136
chr2L	2219512	2220069
chr2L	2220588	2220914
chr2L	2221645	2222231
chr2L	2225945	2227553
chr2L	2228314	2228532
chr2L	2232661	2232925
chr2L	2234590	2234685
chr2L	2235071	2235514
chr2L	2236164	2237091
chr2L	2237460	2237875
chr2L	2238539	2238942
chr2L	2239853	2239877
chr2L	2242187	2242339
chr2L	2293285	2293411
chr2L	2356557	2356774
chr2L	2357179	2357901
chr2L	2361021	2361365
chr2L	2363772	2366887
chr2L	2367800	2368184
chr2L	2370370	2370991
chr2L	2372564	2372924
chr2L	2373205	2373223
chr2L	2373520	2373543
chr2L	2374433	2376731
chr2L	2377293	2378164
chr2L	2378606	2379253
chr2L	2379553	2380171
chr2L	2380537	2382215
chr2L	2382620	2383354
chr2L	2385194	2385321
chr2L	2386994	2387166
chr2L	2420530	2420571
chr2L	2420901	2420974
chr2L	2447359	2447682
chr2L	2447929	2448812
chr2L	2448998	2450178
chr2L	2450798	2451400
chr2L	2453534	2453868
chr2L	2454273	2455634
chr2L	2456325	2457926
chr2L	2458259	2458569
chr2L	2459208	2459567
chr2L	2461020	2461699
chr2L	2461938	2462744
chr2L	2463218	2463859
chr2L	2466612	2466905
chr2L	2467237	2467537
chr2L	2483874	2483970
chr2L	2484658	2484779
chr2L	2491177	2494419
chr2L	2494591	2494744
chr2L	2495384	2495625
chr2L	2524501	2524524
chr2L	2530347	2530515
chr2L	2563758	2564095
chr2L	2564422	2564689
chr2L	2572052	2572988
chr2L	2574023	2575805
chr2L	2575961	2580870
chr2L	2584611	2584870
chr2L	2585197	2585616
chr2L	2612004	2612405
chr2L	2677487	2677758
chr2L	2724616	2724673
chr2L	2737449	2737722
chr2L	2739847	2740125
chr2L	2741136	2743120
chr2L	2743738	2744393
chr2L	2744967	2746155
chr2L	2747444	2748872
chr2L	2749258	2752081
chr2L	2752271	2756327
chr2L	2757206	2760969
chr2L	2761571	2762330
chr2L	2762626	2763147
chr2L	2764548	2765168
chr2L	2765460	2767178
chr2L	2767392	2771926
chr2L	2779331	2780602
chr2L	2804766	2804911
chr2L	2807381	2807609
chr2L	2808001	2808373
chr2L	2814657	2815390
chr2L	2822671	2822881
chr2L	2855517	2857776
chr2L	2858134	2858440
chr2L	2861557	2861786
chr2L	2862259	2862685
chr2L	2864064	2864291
chr2L	2864704	2864966
chr2L	2865908	2866246
chr2L	2867190	2867513
chr2L	2869851	2870709
chr2L	2871125	2871673
chr2L	2873047	2876251
chr2L	2877547	2879876
chr2L	2880164	2880532
chr2L	2881436	2882468
chr2L	2883064	2883317
chr2L	2884160	2884530
chr2L	2884731	2886594
chr2L	2886804	2887301
chr2L	2887982	2888354
chr2L	2888622	2889575
chr2L	2890508	2890990
chr2L	2894108	2894444
chr2L	2897126	2897493
chr2L	2900510	2900761
chr2L	2907851	2908153
chr2L	2908748	2909176
chr2L	2935833	2936078
chr2L	2945783	2946181
chr2L	2954506	2954858
chr2L	2955643	2955915
chr2L	2956876	2957416
chr2L	2957991	2958370
chr2L	2963637	2963868
chr2L	2966991	2967377
chr2L	2968565	2968917
chr2L	2969197	2970605
chr2L	2971705	2973130
chr2L	2973699	2974618
chr2L	2975029	2975668
chr2L	2975961	2978082
chr2L	2978583	2979473
chr2L	2981657	2981987
chr2L	2982888	2983141
chr2L	2985650	2986033
chr2L	2987018	2989184
chr2L	2991636	2994357
chr2L	2995659	2995724
chr2L	2998832	3000036
chr2L	3000244	3001147
chr2L	3005487	3005934
chr2L	3007037	3007337
chr2L	3009015	3009290
chr2L	3017098	3017174
chr2L	3018086	3019096
chr2L	3019912	3020572
chr2L	3022500	3023956
chr2L	3024637	3024851
chr2L	3026679	3026952
chr2L	3028787	3029451
chr2L	3030309	3031144
chr2L	3031534	3031728
chr2L	3033540	3033790
chr2L	3034416	3034732
chr2L	3035684	3037770
chr2L	3039355	3040294
chr2L	3040982	3041214
chr2L	3046725	3047297
chr2L	3047522	3048266
chr2L	3048499	3049111
chr2L	3049804	3050736
chr2L	3052265	3053780
chr2L	3055903	3056069
chr2L	3056737	3057036
chr2L	3059015	3059324
chr2L	3060271	3060526
chr2L	3060895	3067307
chr2L	3067586	3067878
chr2L	3069428	3073035
chr2L	3078249	3079081
chr2L	3079418	3079931
chr2L	3080378	3080830
chr2L	3081027	3081315
chr2L	3082726	3084022
chr2L	3094910	3095419
chr2L	3108318	3108609
chr2L	3131676	3131984
chr2L	3144752	3145870
chr2L	3147661	3147899
chr2L	3148925	3149051
chr2L	3152640	3153329
chr2L	3158053	3158319
chr2L	3158595	3158892
chr2L	3159116	3160411
chr2L	3160858	3161115
chr2L	3161369	3161738
chr2L	3162295	3162570
chr2L	3163627	3164115
chr2L	3165340	3165613
chr2L	3166932	3167273
chr2L	3167894	3168150
chr2L	3169572	3169811
chr2L	3169962	3173728
chr2L	3174044	3174322
chr2L	3177339	3177553
chr2L	3199621	3199878
chr2L	3265723	3265842
chr2L	3301984	3302463
chr2L	3302853	3303893
chr2L	3319580	3320106
chr2L	3372512	3373637
chr2L	3376203	3376367
chr2L	3376551	3377157
chr2L	3422913	3423194
chr2L	3426077	3426377
chr2L	3447288	3447481
chr2L	3449552	3449789
chr2L	3450640	3451196
chr2L	3452348	3453215
chr2L	3456380	3457568
chr2L	3457723	3458072
chr2L	3458328	3458676
chr2L	3459877	3460042
chr2L	3460345	3460952
chr2L	3461230	3462159
chr2L	3463116	3467055
chr2L	3467855	3468836
chr2L	3469108	3470288
chr2L	3470708	3470994
chr2L	3472237	3474083
chr2L	3474656	3474991
chr2L	3475351	3475689
chr2L	3476301	3476954
chr2L	3477766	3478686
chr2L	3479186	3479518
chr2L	3480541	3481390
chr2L	3481688	3481968
chr2L	3491019	3491255
chr2L	3494145	3494180
chr2L	3504961	3505389
chr2L	3513123	3513350
chr2L	3513662	3513749
chr2L	3514340	3515322
chr2L	3515995	3516258
chr2L	3517696	3518452
chr2L	3519040	3519247
chr2L	3524958	3525292
chr2L	3526234	3526556
chr2L	3528927	3529174
chr2L	3529499	3530549
chr2L	3531357	3531496
chr2L	3531775	3533723
chr2L	3538713	3540233
chr2L	3541095	3542396
chr2L	3545518	3545918
chr2L	3546991	3547241
chr2L	3547601	3547703
chr2L	3548843	3550202
chr2L	3553007	3553192
chr2L	3555293	3555590
chr2L	3578819	3579330
chr2L	3579730	3580255
chr2L	3580526	3581303
chr2L	3588153	3588454
chr2L	3602270	3603269
chr2L	3604222	3607512
chr2L	3608345	3609808
chr2L	3610342	3611416
chr2L	3613393	3616953
chr2L	3618219	3618564
chr2L	3618767	3620715
chr2L	3623224	3623691
chr2L	3624399	3624993
chr2L	3626465	3626773
chr2L	3628799	3629251
chr2L	3631394	3633225
chr2L	3633876	3634439
chr2L	3655780	3656337
chr2L	3657281	3658063
chr2L	3662375	3662732
chr2L	3711426	3711904
chr2L	3713014	3713890
chr2L	3748844	3748870
chr2L	3763181	3763350
chr2L	3769631	3769876
chr2L	3770043	3770606
chr2L	3770880	3772286
chr2L	3773619	3773858
chr2L	3775548	3777192
chr2L	3778501	3779088
chr2L	3786220	3786581
chr2L	3800358	3800649
chr2L	3803366	3804118
chr2L	3805853	3806813
chr2L	3811961	3813636
chr2L	3813793	3814070
chr2L	3814465	3814613
chr2L	3817676	3819008
chr2L	3821224	3821905
chr2L	3822170	3823203
chr2L	3823637	3823955
chr2L	3825270	3827765
chr2L	3827948	3828259
chr2L	3828875	3829645
chr2L	3833690	3834351
chr2L	3836386	3837007
chr2L	3842803	3843110
chr2L	3845209	3845764
chr2L	3853227	3853606
chr2L	3854283	3854706
chr2L	3860667	3860961
chr2L	3861133	3862054
chr2L	3862415	3863128
chr2L	3863648	3863786
chr2L	3864581	3864794
chr2L	3867201	3867945
chr2L	3870355	3870424
chr2L	3872071	3874186
chr2L	3874868	3874997
chr2L	3914764	3914941
chr2L	3968967	3969059
chr2L	4019854	4020087
chr2L	4021968	4022308
chr2L	4023561	4023944
chr2L	4028388	4029170
chr2L	4030108	4032143
chr2L	4032306	4033321
chr2L	4034237	4034952
chr2L	4036476	4036833
chr2L	4040873	4041220
chr2L	4043331	4043671
chr2L	4044096	4044416
chr2L	4045112	4045487
chr2L	4047764	4048065
chr2L	4049958	4050265
chr2L	4050718	4051137
chr2L	4053257	4054343
chr2L	4055229	4056181
chr2L	4057017	4057305
chr2L	4059320	4059693
chr2L	4060709	4060958
chr2L	4063223	4063444
chr2L	4070767	4071027
chr2L	4071405	4071769
chr2L	4074803	4075128
chr2L	4075657	4075814
chr2L	4077975	4078193
chr2L	4079611	4079823
chr2L	4080509	4080969
chr2L	4081121	4081291
chr2L	4081742	4081829
chr2L	4084744	4084894
chr2L	4088115	4088301
chr2L	4088958	4089161
chr2L	4089566	4090475
chr2L	4093172	4093855
chr2L	4094075	4094518
chr2L	4097869	4099940
chr2L	4103257	4103441
chr2L	4105256	4105416
chr2L	4107442	4107773
chr2L	4108402	4108669
chr2L	4109759	4110253
chr2L	4111240	4111581
chr2L	4116051	4116286
chr2L	4118756	4118933
chr2L	4119432	4119790
chr2L	4120736	4121125
chr2L	4121641	4121804
chr2L	4122232	4122469
chr2L	4122805	4124053
chr2L	4127103	4127228
chr2L	4128691	4128884
chr2L	4132481	4132638
chr2L	4140510	4140696
chr2L	4185479	4185530
chr2L	4185995	4186135
chr2L	4187244	4187292
chr2L	4187602	4187983
chr2L	4188819	4189087
chr2L	4190262	4190468
chr2L	4208614	4209173
chr2L	4209553	4209841
chr2L	4212799	4213096
chr2L	4215346	4215544
chr2L	4216370	4216440
chr2L	4221039	4223502
chr2L	4224146	4224754
chr2L	4225068	4227241
chr2L	4227543	4229144
chr2L	4257047	4257285
chr2L	4279653	4279862
chr2L	4280403	4280839
chr2L	4281178	4282421
chr2L	4282712	4283564
chr2L	4285978	4286139
chr2L	4286836	4287734
chr2L	4322726	4322926
chr2L	4330954	4331291
chr2L	4331563	4331654
chr2L	4332260	4332550
chr2L	4333210	4334304
chr2L	4334976	4335165
chr2L	4335716	4336359
chr2L	4337488	4337633
chr2L	4340202	4340578
chr2L	4341491	4341548
chr2L	4342410	4342683
chr2L	4342954	4343678
chr2L	4343982	4344235
chr2L	4344744	4346086
chr2L	4346663	4347232
chr2L	4348794	4349146
chr2L	4351072	4352299
chr2L	4354733	4355359
chr2L	4363540	4364325
chr2L	4366527	4366992
chr2L	4367848	4369217
chr2L	4369973	4370395
chr2L	4370620	4370995
chr2L	4371692	4372641
chr2L	4373031	4373521
chr2L	4375115	4375437
chr2L	4377359	4377606
chr2L	4377896	4381656
chr2L	4381981	4382980
chr2L	4383394	4383717
chr2L	4384583	4387303
chr2L	4388297	4388318
chr2L	4391113	4391240
chr2L	4392025	4392339
chr2L	4393062	4394467
chr2L	4395788	4396091
chr2L	4401278	4401513
chr2L	4402003	4402108
chr2L	4402319	4402602
chr2L	4402800	4403895
chr2L	4405191	4405338
chr2L	4406193	4406958
chr2L	4407217	4408194
chr2L	4440229	4440562
chr2L	4442285	4443359
chr2L	4443948	4445905
chr2L	4446373	4446637
chr2L	4447459	4447768
chr2L	4448078	4449118
chr2L	4449545	4449883
chr2L	4450781	4451126
chr2L	4451429	4456961
chr2L	4457313	4461115
chr2L	4461769	4465681
chr2L	4465961	4466319
chr2L	4466637	4466990
chr2L	4469049	4470024
chr2L	4480717	4480799
chr2L	4489711	4489900
chr2L	4495016	4495370
chr2L	4526909	4527043
chr2L	4532944	4533056
chr2L	4533535	4533849
chr2L	4558194	4558317
chr2L	4570516	4571121
chr2L	4574450	4574927
chr2L	4576156	4576431
chr2L	4578044	4578339
chr2L	4591937	4592270
chr2L	4594873	4595394
chr2L	4597234	4598121
chr2L	4610682	4610832
chr2L	4614135	4614730
chr2L	4684464	4684567
chr2L	4690678	4690850
chr2L	4726090	4726381
chr2L	4788270	4788321
chr2L	4794506	4794955
chr2L	4808184	4808532
chr2L	4810067	4811130
chr2L	4811343	4813238
chr2L	4815913	4816307
chr2L	4816882	4818393
chr2L	4820314	4822526
chr2L	4823149	4824307
chr2L	4824490	4824809
chr2L	4826560	4827494
chr2L	4829093	4831348
chr2L	4831606	4832542
chr2L	4833802	4834320
chr2L	4836510	4839623
chr2L	4840195	4840934
chr2L	4844094	4844381
chr2L	4845798	4846089
chr2L	4846617	4846991
chr2L	4847161	4853798
chr2L	4856657	4856977
chr2L	4871454	4871776
chr2L	4879080	4879295
chr2L	4881335	4882191
chr2L	4882432	4883811
chr2L	4883989	4884176
chr2L	4884637	4884944
chr2L	4887629	4887930
chr2L	4889328	4889998
chr2L	4890250	4891062
chr2L	4891457	4892536
chr2L	4893058	4893569
chr2L	4901440	4901751
chr2L	4902031	4903366
chr2L	4904121	4904450
chr2L	4910751	4910766
chr2L	4938046	4938457
chr2L	4942781	4943100
chr2L	4943569	4943673
chr2L	4944687	4946482
chr2L	4948886	4950532
chr2L	4954572	4954858
chr2L	4955331	4956366
chr2L	4960922	4961248
chr2L	4961795	4961819
chr2L	4962652	4963328
chr2L	4964939	4965039
chr2L	4965576	4969881
chr2L	4970200	4970502
chr2L	4970972	4972563
chr2L	4973171	4974133
chr2L	4974608	4974863
chr2L	4976102	4978195
chr2L	4980056	4980702
chr2L	4980950	4981941
chr2L	4985546	4985595
chr2L	4988295	4988550
chr2L	4994231	4994886
chr2L	4995474	4996100
chr2L	4997026	4997384
chr2L	4997639	4998443
chr2L	4998893	4999484
chr2L	4999891	5001582
chr2L	5003719	5004382
chr2L	5004536	5004860
chr2L	5008401	5012007
chr2L	5012964	5013498
chr2L	5014077	5015007
chr2L	5015280	5015311
chr2L	5017805	5018098
chr2L	5032583	5032895
chr2L	5034038	5034394
chr2L	5034721	5035333
chr2L	5035892	5036310
chr2L	5036584	5036838
chr2L	5037274	5037885
chr2L	5038235	5038862
chr2L	5041204	5041519
chr2L	5041939	5042300
chr2L	5042660	5043867
chr2L	5044216	5044654
chr2L	5046045	5046467
chr2L	5049199	5049540
chr2L	5049981	5050339
chr2L	5051669	5055985
chr2L	5056201	5056555
chr2L	5056828	5057183
chr2L	5058892	5059926
chr2L	5060134	5060336
chr2L	5066819	5067087
chr2L	5067396	5069082
chr2L	5070865	5071488
chr2L	5073373	5074384
chr2L	5092577	5095254
chr2L	5095642	5095685
chr2L	5096186	5097154
chr2L	5098199	5098338
chr2L	5099824	5100333
chr2L	5103266	5103427
chr2L	5145010	5145050
chr2L	5161037	5161340
chr2L	5162112	5162321
chr2L	5166131	5166257
chr2L	5183883	5184033
chr2L	5185472	5185992
chr2L	5195325	5195556
chr2L	5197280	5197423
chr2L	5199705	5199849
chr2L	5201713	5201856
chr2L	5202544	5203006
chr2L	5209310	5209649
chr2L	5218599	5218812
chr2L	5220255	5220571
chr2L	5221251	5221402
chr2L	5225485	5225680
chr2L	5232177	5232468
chr2L	5233628	5234254
chr2L	5235060	5235403
chr2L	5237205	5238252
chr2L	5238546	5238906
chr2L	5239337	5240321
chr2L	5240490	5240826
chr2L	5241814	5241966
chr2L	5242740	5243233
chr2L	5243917	5243950
chr2L	5262525	5262862
chr2L	5269997	5271472
chr2L	5273341	5273437
chr2L	5274026	5275963
chr2L	5276244	5277682
chr2L	5277867	5280019
chr2L	5281375	5281661
chr2L	5282284	5282407
chr2L	5284737	5285119
chr2L	5288813	5289117
chr2L	5292276	5292611
chr2L	5296932	5297214
chr2L	5305108	5305869
chr2L	5306427	5307002
chr2L	5308166	5308498
chr2L	5308967	5310156
chr2L	5312257	5312592
chr2L	5314100	5314517
chr2L	5322128	5322437
chr2L	5323344	5324029
chr2L	5324269	5327797
chr2L	5330032	5330252
chr2L	5332072	5332262
chr2L	5358346	5358561
chr2L	5359185	5359331
chr2L	5359756	5360115
chr2L	5361612	5362933
chr2L	5363119	5363388
chr2L	5363703	5364253
chr2L	5365905	5366175
chr2L	5366418	5367354
chr2L	5370686	5370977
chr2L	5381321	5381826
chr2L	5392034	5392355
chr2L	5400651	5401061
chr2L	5403402	5404234
chr2L	5406456	5406654
chr2L	5406921	5407250
chr2L	5410195	5410846
chr2L	5414634	5414970
chr2L	5429389	5429690
chr2L	5433008	5433027
chr2L	5455502	5455875
chr2L	5460835	5461868
chr2L	5464521	5464995
chr2L	5467832	5468194
chr2L	5473804	5474980
chr2L	5491593	5491650
chr2L	5494348	5494494
chr2L	5500145	5500807
chr2L	5514558	5514876
chr2L	5517999	5518948
chr2L	5519202	5520537
chr2L	5521269	5521574
chr2L	5523030	5527589
chr2L	5527831	5528355
chr2L	5528821	5529345
chr2L	5531175	5532411
chr2L	5537131	5538757
chr2L	5539588	5540287
chr2L	5540892	5543831
chr2L	5544704	5545234
chr2L	5546176	5546509
chr2L	5546772	5547751
chr2L	5548165	5549074
chr2L	5549788	5551132
chr2L	5551908	5552586
chr2L	5553362	5553673
chr2L	5555831	5556154
chr2L	5558270	5558590
chr2L	5593752	5594083
chr2L	5602513	5602651
chr2L	5615018	5615297
chr2L	5617259	5617385
chr2L	5617772	5617965
chr2L	5623695	5623841
chr2L	5624009	5624363
chr2L	5628714	5628724
chr2L	5630107	5630427
chr2L	5635280	5635478
chr2L	5658487	5658809
chr2L	5720933	5721280
chr2L	5722206	5723282
chr2L	5723832	5725164
chr2L	5730821	5731167
chr2L	5739206	5739554
chr2L	5756632	5756815
chr2L	5757162	5757327
chr2L	5770454	5770480
chr2L	5770909	5770967
chr2L	5771207	5771465
chr2L	5777663	5777767
chr2L	5780709	5780938
chr2L	5781183	5781503
chr2L	5789113	5790096
chr2L	5799295	5803248
chr2L	5803728	5803818
chr2L	5805115	5805609
chr2L	5806763	5807050
chr2L	5867083	5867195
chr2L	5870651	5871778
chr2L	5877466	5878046
chr2L	5879281	5879998
chr2L	5890590	5891001
chr2L	5891851	5892118
chr2L	5902953	5903298
chr2L	5903842	5904070
chr2L	5906867	5907784
chr2L	5908467	5908720
chr2L	5909652	5909902
chr2L	5937223	5937414
chr2L	5937970	5938022
chr2L	5939024	5939069
chr2L	5942148	5942316
chr2L	5943393	5945068
chr2L	5946455	5946735
chr2L	5948897	5950189
chr2L	5950604	5951204
chr2L	5953727	5953736
chr2L	5955660	5956189
chr2L	5958363	5958689
chr2L	5961258	5961985
chr2L	5963479	5963790
chr2L	5965505	5965858
chr2L	5966182	5966492
chr2L	5968104	5968462
chr2L	5968792	5969648
chr2L	5969874	5970238
chr2L	5976479	5976873
chr2L	5977089	5977900
chr2L	5978067	5984600
chr2L	5986071	5987221
chr2L	5995452	5996217
chr2L	5996935	5999790
chr2L	6000031	6001096
chr2L	6003682	6003980
chr2L	6004563	6005541
chr2L	6006530	6006796
chr2L	6010007	6010245
chr2L	6010542	6010890
chr2L	6013132	6013494
chr2L	6014609	6014877
chr2L	6019707	6020077
chr2L	6022057	6022380
chr2L	6023702	6024737
chr2L	6032231	6032500
chr2L	6033966	6034594
chr2L	6035176	6036069
chr2L	6036407	6039264
chr2L	6042067	6042709
chr2L	6043404	6043647
chr2L	6044644	6044945
chr2L	6045253	6045489
chr2L	6047103	6052173
chr2L	6058490	6058866
chr2L	6059131	6059476
chr2L	6061859	6063285
chr2L	6063782	6064067
chr2L	6064344	6064951
chr2L	6065365	6067244
chr2L	6068149	6068211
chr2L	6068479	6069666
chr2L	6070221	6071911
chr2L	6076096	6076515
chr2L	6078661	6079480
chr2L	6081275	6081556
chr2L	6088224	6088906
chr2L	6089110	6089412
chr2L	6091061	6091875
chr2L	6093038	6093364
chr2L	6097658	6097960
chr2L	6098712	6099263
chr2L	6109082	6109341
chr2L	6109756	6110392
chr2L	6124785	6125820
chr2L	6126371	6126680
chr2L	6127030	6127844
chr2L	6128032	6128566
chr2L	6128982	6129160
chr2L	6130216	6130288
chr2L	6130578	6130829
chr2L	6133361	6133652
chr2L	6149586	6149672
chr2L	6152484	6152575
chr2L	6156584	6157086
chr2L	6176931	6177915
chr2L	6178436	6179680
chr2L	6180004	6180363
chr2L	6186463	6186839
chr2L	6189201	6189325
chr2L	6197650	6197816
chr2L	6204607	6205157
chr2L	6213171	6213888
chr2L	6215571	6215744
chr2L	6221750	6221911
chr2L	6229207	6229754
chr2L	6238401	6238515
chr2L	6241028	6241077
chr2L	6242044	6242175
chr2L	6250192	6250792
chr2L	6252336	6253281
chr2L	6259590	6259964
chr2L	6323466	6324719
chr2L	6329999	6330341
chr2L	6335340	6335490
chr2L	6335964	6336289
chr2L	6336609	6337359
chr2L	6337585	6339728
chr2L	6342948	6342954
chr2L	6343486	6343825
chr2L	6356178	6356567
chr2L	6356768	6357276
chr2L	6361812	6362094
chr2L	6362651	6363014
chr2L	6367000	6367312
chr2L	6368928	6369510
chr2L	6373007	6377603
chr2L	6390348	6390806
chr2L	6409103	6409133
chr2L	6411009	6411672
chr2L	6413367	6414026
chr2L	6415572	6415802
chr2L	6416886	6417553
chr2L	6417851	6418253
chr2L	6418936	6419656
chr2L	6419898	6421690
chr2L	6424200	6425195
chr2L	6436057	6436109
chr2L	6447217	6447380
chr2L	6447804	6448144
chr2L	6448517	6448615
chr2L	6454986	6457093
chr2L	6457420	6457878
chr2L	6458133	6458362
chr2L	6459731	6460077
chr2L	6460435	6460682
chr2L	6462286	6462713
chr2L	6463237	6463534
chr2L	6465595	6465928
chr2L	6466694	6467908
chr2L	6468703	6468981
chr2L	6469573	6469885
chr2L	6472033	6472730
chr2L	6473255	6474032
chr2L	6474447	6474759
chr2L	6476140	6477183
chr2L	6477556	6481789
chr2L	6482181	6482476
chr2L	6488006	6490117
chr2L	6490278	6492044
chr2L	6494934	6494997
chr2L	6497169	6497492
chr2L	6498105	6499768
chr2L	6502982	6503282
chr2L	6506927	6507273
chr2L	6526934	6527377
chr2L	6528209	6528332
chr2L	6528630	6530271
chr2L	6531036	6531422
chr2L	6532257	6532756
chr2L	6535794	6536405
chr2L	6543908	6544194
chr2L	6544692	6544924
chr2L	6545175	6545422
chr2L	6555939	6556389
chr2L	6556679	6556949
chr2L	6557361	6558421
chr2L	6559705	6559841
chr2L	6560146	6560396
chr2L	6561355	6562663
chr2L	6563166	6563582
chr2L	6565070	6566310
chr2L	6569354	6569760
chr2L	6594346	6595140
chr2L	6610714	6611969
chr2L	6612292	6613210
chr2L	6618260	6618347
chr2L	6619334	6619386
chr2L	6622610	6622976
chr2L	6625869	6626189
chr2L	6632202	6632637
chr2L	6633351	6633684
chr2L	6640359	6640702
chr2L	6646032	6646739
chr2L	6647157	6648653
chr2L	6648965	6650669
chr2L	6653099	6653226
chr2L	6655469	6655794
chr2L	6658349	6659117
chr2L	6662652	6663457
chr2L	6663818	6664069
chr2L	6667550	6668227
chr2L	6668446	6668693
chr2L	6673762	6674121
chr2L	6675655	6676080
chr2L	6677025	6677716
chr2L	6683377	6683905
chr2L	6684217	6685381
chr2L	6686649	6686975
chr2L	6687400	6688505
chr2L	6691108	6691155
chr2L	6698149	6698195
chr2L	6699905	6700231
chr2L	6700792	6701260
chr2L	6709029	6709398
chr2L	6715962	6716322
chr2L	6716596	6717273
chr2L	6717444	6718037
chr2L	6721580	6725164
chr2L	6726414	6726516
chr2L	6728418	6728728
chr2L	6733895	6735203
chr2L	6736377	6736688
chr2L	6737278	6738627
chr2L	6738916	6739306
chr2L	6739621	6739907
chr2L	6745289	6745646
chr2L	6783416	6783501
chr2L	6788736	6788837
chr2L	6792013	6792453
chr2L	6793670	6794896
chr2L	6795150	6795468
chr2L	6797507	6797767
chr2L	6800278	6800298
chr2L	6801759	6802102
chr2L	6820248	6820377
chr2L	6821643	6822097
chr2L	6826290	6826691
chr2L	6827567	6827917
chr2L	6830699	6830834
chr2L	6833062	6833147
chr2L	6833569	6834090
chr2L	6841021	6841503
chr2L	6845633	6845842
chr2L	6851103	6851219
chr2L	6851930	6852791
chr2L	6852958	6853542
chr2L	6853942	6854835
chr2L	6855023	6855169
chr2L	6858791	6858879
chr2L	6904127	6904721
chr2L	6905059	6905985
chr2L	6907026	6910814
chr2L	6912192	6912553
chr2L	6912826	6914534
chr2L	6915588	6916544
chr2L	6917194	6922778
chr2L	6923840	6924505
chr2L	6924975	6925200
chr2L	6926902	6927299
chr2L	6931309	6931700
chr2L	6932953	6933223
chr2L	6933592	6933856
chr2L	6935573	6936015
chr2L	6936304	6936554
chr2L	6937540	6938783
chr2L	6939402	6940157
chr2L	6944326	6945490
chr2L	6947772	6948933
chr2L	6949521	6950915
chr2L	6956398	6957654
chr2L	6959750	6960528
chr2L	6961038	6961534
chr2L	6962834	6965347
chr2L	6966154	6969604
chr2L	6970855	6972099
chr2L	6973529	6977865
chr2L	6978142	6979691
chr2L	6979985	6980249
chr2L	6981178	6981487
chr2L	6981856	6983966
chr2L	6984219	6984942
chr2L	6990204	6990537
chr2L	7006609	7007024
chr2L	7009119	7009397
chr2L	7009615	7011328
chr2L	7013257	7014280
chr2L	7015087	7016348
chr2L	7016666	7017890
chr2L	7018186	7018827
chr2L	7021857	7022170
chr2L	7023587	7024201
chr2L	7025148	7025468
chr2L	7026084	7028240
chr2L	7031413	7033678
chr2L	7036257	7036522
chr2L	7036858	7037491
chr2L	7037660	7039238
chr2L	7040563	7040899
chr2L	7042082	7042430
chr2L	7042881	7043569
chr2L	7045621	7047283
chr2L	7048605	7050217
chr2L	7050715	7051073
chr2L	7051338	7054091
chr2L	7054399	7054675
chr2L	7055445	7055702
chr2L	7056081	7059218
chr2L	7060902	7061243
chr2L	7062638	7062991
chr2L	7063818	7066113
chr2L	7067872	7068200
chr2L	7068498	7069140
chr2L	7095134	7095148
chr2L	7096489	7096980
chr2L	7119667	7119974
chr2L	7125282	7125510
chr2L	7133844	7134456
chr2L	7134666	7135010
chr2L	7138340	7139001
chr2L	7148366	7148836
chr2L	7157550	7157878
chr2L	7178868	7179195
chr2L	7181909	7182766
chr2L	7188313	7188439
chr2L	7189875	7190054
chr2L	7191521	7191825
chr2L	7192914	7193220
chr2L	7193938	7194771
chr2L	7199817	7200241
chr2L	7200894	7201172
chr2L	7202803	7203117
chr2L	7203446	7204519
chr2L	7205962	7207117
chr2L	7208701	7208920
chr2L	7211788	7212136
chr2L	7212497	7212707
chr2L	7217928	7218505
chr2L	7218866	7220336
chr2L	7220534	7221431
chr2L	7221716	7223232
chr2L	7226744	7227028
chr2L	7228732	7229125
chr2L	7229535	7230149
chr2L	7241689	7241821
chr2L	7245135	7245724
chr2L	7247413	7247822
chr2L	7249364	7249798
chr2L	7254690	7255086
chr2L	7256102	7256122
chr2L	7258081	7258442
chr2L	7263839	7263985
chr2L	7266682	7266759
chr2L	7277038	7277556
chr2L	7280402	7280660
chr2L	7281432	7281843
chr2L	7289597	7290792
chr2L	7291766	7292031
chr2L	7292255	7292616
chr2L	7295421	7296009
chr2L	7296222	7297019
chr2L	7299381	7299736
chr2L	7300092	7300375
chr2L	7303573	7303829
chr2L	7304057	7305319
chr2L	7305499	7305869
chr2L	7306217	7306443
chr2L	7306669	7307790
chr2L	7309961	7311304
chr2L	7312015	7312355
chr2L	7314889	7315244
chr2L	7315550	7315878
chr2L	7321024	7321131
chr2L	7340303	7340403
chr2L	7352099	7352204
chr2L	7362569	7362752
chr2L	7363017	7363364
chr2L	7372631	7372677
chr2L	7386426	7386829
chr2L	7387771	7388473
chr2L	7389544	7390219
chr2L	7411446	7411704
chr2L	7412228	7412844
chr2L	7416859	7416985
chr2L	7418349	7418738
chr2L	7419752	7420238
chr2L	7425837	7426025
chr2L	7426466	7427629
chr2L	7431076	7431358
chr2L	7452197	7452383
chr2L	7483164	7483264
chr2L	7491167	7491715
chr2L	7493929	7494080
chr2L	7495144	7497401
chr2L	7498880	7499019
chr2L	7499420	7501217
chr2L	7503273	7503573
chr2L	7504046	7504353
chr2L	7507728	7507989
chr2L	7512727	7513058
chr2L	7513358	7513675
chr2L	7516189	7517201
chr2L	7519590	7520187
chr2L	7522341	7522688
chr2L	7522999	7523320
chr2L	7526097	7526681
chr2L	7526912	7527557
chr2L	7528054	7528306
chr2L	7529236	7529660
chr2L	7530229	7531064
chr2L	7532422	7533395
chr2L	7533913	7534468
chr2L	7534873	7536181
chr2L	7536462	7536797
chr2L	7538972	7539323
chr2L	7539879	7540165
chr2L	7540846	7541162
chr2L	7541764	7541997
chr2L	7543694	7545858
chr2L	7569783	7569846
chr2L	7576405	7576665
chr2L	7577101	7577466
chr2L	7577645	7577919
chr2L	7582480	7582675
chr2L	7584706	7584880
chr2L	7585071	7585296
chr2L	7591050	7591889
chr2L	7592812	7593252
chr2L	7611227	7611558
chr2L	7620832	7621070
chr2L	7624730	7624758
chr2L	7630881	7630898
chr2L	7632576	7632793
chr2L	7633016	7633362
chr2L	7635115	7635266
chr2L	7638300	7638342
chr2L	7639936	7639965
chr2L	7641065	7641092
chr2L	7641460	7642039
chr2L	7643529	7644451
chr2L	7645328	7645899
chr2L	7647346	7647537
chr2L	7654150	7654161
chr2L	7772011	7772264
chr2L	7774275	7774435
chr2L	7776823	7777274
chr2L	7777616	7777852
chr2L	7780472	7780594
chr2L	7781052	7781148
chr2L	7781600	7782541
chr2L	7782722	7783295
chr2L	7790335	7790667
chr2L	7798273	7798527
chr2L	7799012	7800592
chr2L	7802504	7802874
chr2L	7807374	7807629
chr2L	7809142	7809459
chr2L	7810608	7810887
chr2L	7811075	7812121
chr2L	7817786	7818107
chr2L	7819018	7819316
chr2L	7820297	7820434
chr2L	7821348	7821910
chr2L	7825886	7829276
chr2L	7830487	7830714
chr2L	7832852	7833104
chr2L	7833870	7834138
chr2L	7838680	7838984
chr2L	7855173	7855555
chr2L	7858067	7858510
chr2L	7859161	7859389
chr2L	7876984	7877008
chr2L	7877297	7877538
chr2L	7878403	7879021
chr2L	7884313	7884481
chr2L	7884918	7886397
chr2L	7887010	7887684
chr2L	7890680	7891055
chr2L	7896207	7896239
chr2L	7915120	7915275
chr2L	7917955	7918096
chr2L	7940637	7940829
chr2L	7975355	7976154
chr2L	7976796	7976991
chr2L	7984085	7984514
chr2L	7985097	7985357
chr2L	7991284	7992057
chr2L	7993307	7995002
chr2L	7995375	7996747
chr2L	7997501	7997681
chr2L	7998660	7999520
chr2L	7999875	8000084
chr2L	8001525	8001761
chr2L	8003236	8003453
chr2L	8003630	8003955
chr2L	8004143	8004448
chr2L	8006430	8007037
chr2L	8010575	8010966
chr2L	8024492	8026546
chr2L	8027366	8032369
chr2L	8032904	8033244
chr2L	8033611	8033873
chr2L	8038007	8038170
chr2L	8040983	8044600
chr2L	8049537	8049846
chr2L	8050805	8051032
chr2L	8054691	8054874
chr2L	8069907	8070203
chr2L	8070614	8070934
chr2L	8071249	8071803
chr2L	8071965	8073690
chr2L	8076377	8076923
chr2L	8077588	8077659
chr2L	8077906	8078214
chr2L	8078503	8078560
chr2L	8078853	8079479
chr2L	8079770	8080390
chr2L	8080907	8081197
chr2L	8081460	8084496
chr2L	8084659	8085195
chr2L	8085495	8085860
chr2L	8086816	8087182
chr2L	8087564	8088703
chr2L	8089428	8089724
chr2L	8090968	8091307
chr2L	8091897	8092420
chr2L	8092972	8093616
chr2L	8100709	8101247
chr2L	8104413	8104727
chr2L	8106844	8107176
chr2L	8111075	8111327
chr2L	8112888	8113158
chr2L	8116696	8116888
chr2L	8117480	8117751
chr2L	8118189	8118520
chr2L	8120232	8120587
chr2L	8120832	8121522
chr2L	8123212	8123450
chr2L	8123760	8124209
chr2L	8124993	8125617
chr2L	8125941	8127947
chr2L	8130467	8130579
chr2L	8131290	8131638
chr2L	8131931	8132220
chr2L	8132746	8133535
chr2L	8134102	8135334
chr2L	8136220	8136571
chr2L	8137523	8138433
chr2L	8138616	8139618
chr2L	8140002	8140314
chr2L	8142591	8142857
chr2L	8143919	8144349
chr2L	8145218	8145746
chr2L	8146869	8147106
chr2L	8147665	8147991
chr2L	8148544	8149139
chr2L	8152950	8153630
chr2L	8154377	8154707
chr2L	8154985	8155347
chr2L	8156643	8157533
chr2L	8157809	8158683
chr2L	8159085	8159321
chr2L	8160455	8160580
chr2L	8161256	8161542
chr2L	8161852	8163964
chr2L	8165908	8166414
chr2L	8167223	8167641
chr2L	8167902	8168096
chr2L	8173597	8173922
chr2L	8174237	8174526
chr2L	8179543	8179768
chr2L	8185137	8185367
chr2L	8192627	8192952
chr2L	8196009	8196349
chr2L	8196647	8198048
chr2L	8198817	8199919
chr2L	8206746	8207203
chr2L	8207616	8208488
chr2L	8208772	8211691
chr2L	8212121	8213548
chr2L	8213879	8214369
chr2L	8217185	8217499
chr2L	8220430	8220481
chr2L	8221569	8221928
chr2L	8222162	8222369
chr2L	8238996	8239426
chr2L	8254360	8254505
chr2L	8257339	8257737
chr2L	8261174	8261352
chr2L	8266736	8267060
chr2L	8271230	8271305
chr2L	8274637	8275080
chr2L	8275802	8276719
chr2L	8277539	8278554
chr2L	8280159	8280491
chr2L	8286638	8286771
chr2L	8287324	8287892
chr2L	8288091	8288333
chr2L	8289748	8290303
chr2L	8293432	8293694
chr2L	8296369	8296676
chr2L	8297094	8297517
chr2L	8299621	8299703
chr2L	8300141	8301212
chr2L	8301431	8302261
chr2L	8302508	8303147
chr2L	8303620	8303956
chr2L	8304201	8305100
chr2L	8305574	8306173
chr2L	8307607	8309126
chr2L	8309521	8309756
chr2L	8310258	8312020
chr2L	8312463	8312879
chr2L	8315451	8315778
chr2L	8320196	8320836
chr2L	8322496	8322544
chr2L	8356101	8356433
chr2L	8357974	8358262
chr2L	8358717	8359867
chr2L	8360850	8362105
chr2L	8362429	8363329
chr2L	8363769	8366759
chr2L	8367008	8368525
chr2L	8373572	8373869
chr2L	8374338	8375327
chr2L	8375676	8376263
chr2L	8376538	8376603
chr2L	8376927	8377201
chr2L	8378920	8379550
chr2L	8380439	8385131
chr2L	8385894	8387865
chr2L	8388802	8389186
chr2L	8390724	8391014
chr2L	8397034	8397364
chr2L	8398275	8398468
chr2L	8402132	8404700
chr2L	8405005	8405313
chr2L	8410961	8411173
chr2L	8413560	8417262
chr2L	8418110	8418649
chr2L	8419356	8420499
chr2L	8421084	8421666
chr2L	8422132	8422647
chr2L	8423567	8423867
chr2L	8424718	8425116
chr2L	8425600	8425829
chr2L	8428313	8429656
chr2L	8431376	8432269
chr2L	8434419	8435475
chr2L	8435787	8436604
chr2L	8436899	8438027
chr2L	8438786	8439414
chr2L	8448073	8448713
chr2L	8449383	8449652
chr2L	8450114	8450642
chr2L	8463424	8463866
chr2L	8464304	8465315
chr2L	8465929	8465996
chr2L	8466602	8467053
chr2L	8468810	8468837
chr2L	8474909	8475081
chr2L	8475636	8475924
chr2L	8476877	8477082
chr2L	8477501	8477719
chr2L	8477953	8479797
chr2L	8482162	8482379
chr2L	8483657	8483836
chr2L	8485012	8485327
chr2L	8485650	8485926
chr2L	8486440	8486870
chr2L	8487097	8487488
chr2L	8488766	8489137
chr2L	8489379	8490151
chr2L	8495257	8495902
chr2L	8509373	8510140
chr2L	8510355	8512613
chr2L	8514302	8516000
chr2L	8516836	8519028
chr2L	8520295	8520608
chr2L	8520913	8522990
chr2L	8526695	8528873
chr2L	8529668	8529986
chr2L	8536152	8536528
chr2L	8540597	8542325
chr2L	8542700	8542939
chr2L	8543115	8543516
chr2L	8543795	8544336
chr2L	8544604	8545130
chr2L	8545465	8545924
chr2L	8551239	8551410
chr2L	8576540	8576809
chr2L	8577602	8577790
chr2L	8578553	8578846
chr2L	8587980	8588551
chr2L	8625157	8625353
chr2L	8673965	8674041
chr2L	8675109	8675984
chr2L	8677321	8677337
chr2L	8681774	8682040
chr2L	8682788	8682904
chr2L	8683101	8683528
chr2L	8683965	8684168
chr2L	8685216	8686938
chr2L	8689900	8690116
chr2L	8690499	8690603
chr2L	8739941	8741305
chr2L	8764571	8764852
chr2L	8789277	8789525
chr2L	8808015	8808305
chr2L	8809571	8810868
chr2L	8811200	8811896
chr2L	8813991	8814176
chr2L	8821889	8822597
chr2L	8825081	8828993
chr2L	8831965	8833383
chr2L	8839295	8839616
chr2L	8841376	8842381
chr2L	8845957	8846421
chr2L	8846607	8847645
chr2L	8849054	8850106
chr2L	8851929	8852525
chr2L	8865913	8866255
chr2L	8872258	8872802
chr2L	8874841	8875071
chr2L	8875708	8876339
chr2L	8888548	8889161
chr2L	8936461	8936932
chr2L	8940314	8940413
chr2L	8943066	8943553
chr2L	8944686	8944813
chr2L	8949797	8950257
chr2L	8950562	8950910
chr2L	8952722	8953052
chr2L	8957915	8958554
chr2L	8960820	8960909
chr2L	8972957	8973320
chr2L	8973856	8974100
chr2L	8975343	8975802
chr2L	8984715	8985102
chr2L	8991861	8991943
chr2L	8993140	8993377
chr2L	8997014	8997951
chr2L	8998170	8998327
chr2L	9019411	9019792
chr2L	9056816	9056983
chr2L	9071347	9071509
chr2L	9083059	9083208
chr2L	9088271	9088473
chr2L	9120509	9120601
chr2L	9120983	9121332
chr2L	9122529	9122615
chr2L	9124727	9125361
chr2L	9125572	9125957
chr2L	9126119	9126421
chr2L	9127029	9127267
chr2L	9128487	9129278
chr2L	9129618	9129692
chr2L	9138052	9138489
chr2L	9144801	9145121
chr2L	9145675	9146967
chr2L	9147412	9147700
chr2L	9148886	9149239
chr2L	9149767	9150531
chr2L	9150828	9151287
chr2L	9156298	9156623
chr2L	9158376	9158745
chr2L	9161381	9161948
chr2L	9162213	9162625
chr2L	9164035	9164845
chr2L	9165761	9167486
chr2L	9169764	9169934
chr2L	9176110	9176708
chr2L	9178249	9178416
chr2L	9179300	9179641
chr2L	9186752	9186891
chr2L	9190259	9190646
chr2L	9203561	9203696
chr2L	9205256	9205574
chr2L	9226239	9226861
chr2L	9228417	9228509
chr2L	9233972	9234236
chr2L	9239087	9239147
chr2L	9239944	9240068
chr2L	9252182	9253311
chr2L	9256405	9256726
chr2L	9257044	9257160
chr2L	9265336	9265494
chr2L	9271256	9271481
chr2L	9275313	9275668
chr2L	9327201	9327303
chr2L	9330522	9331535
chr2L	9388147	9388293
chr2L	9416186	9416621
chr2L	9419645	9419779
chr2L	9420632	9420882
chr2L	9421248	9421853
chr2L	9423420	9423689
chr2L	9430020	9430169
chr2L	9430687	9432242
chr2L	9432645	9433258
chr2L	9433968	9434208
chr2L	9437242	9437565
chr2L	9438154	9438377
chr2L	9446563	9446887
chr2L	9448135	9450176
chr2L	9452980	9453329
chr2L	9454194	9455557
chr2L	9460063	9460559
chr2L	9464411	9464996
chr2L	9487847	9487907
chr2L	9492939	9493192
chr2L	9493898	9495020
chr2L	9495240	9496203
chr2L	9496382	9496769
chr2L	9497235	9497573
chr2L	9520763	9521807
chr2L	9522308	9522461
chr2L	9522805	9523252
chr2L	9567080	9567271
chr2L	9567537	9567950
[truncated: 20,696 more rows]

## Sheet: Stage 9 regions
Stage 9, FDR 5% euchromatic accessible regions (intersection between 2 replicates)
Genome Coordinates
chr2L	5191	6090
chr2L	7437	8419
chr2L	8677	9338
chr2L	12230	12815
chr2L	14507	15135
chr2L	16852	17262
chr2L	17425	17853
chr2L	18308	18360
chr2L	18595	19309
chr2L	20361	20684
chr2L	21402	23063
chr2L	26372	26727
chr2L	26950	29098
chr2L	33012	33323
chr2L	33701	34543
chr2L	35408	36095
chr2L	36353	36669
chr2L	37071	37376
chr2L	41925	42408
chr2L	43103	43663
chr2L	43923	44602
chr2L	53644	53966
chr2L	57199	57555
chr2L	63892	64319
chr2L	64908	68097
chr2L	69137	69500
chr2L	73780	74105
chr2L	78908	79161
chr2L	79883	80470
chr2L	83625	84252
chr2L	85728	87901
chr2L	89029	90593
chr2L	90860	92485
chr2L	94547	95544
chr2L	101998	103318
chr2L	106123	110142
chr2L	113158	113480
chr2L	114423	116121
chr2L	124052	125038
chr2L	131092	131418
chr2L	134565	134925
chr2L	138118	138515
chr2L	138876	139213
chr2L	141321	141667
chr2L	143024	143986
chr2L	144659	145313
chr2L	152204	152874
chr2L	154657	157598
chr2L	157905	159892
chr2L	160235	162391
chr2L	163418	163750
chr2L	165375	166042
chr2L	166311	167193
chr2L	170400	170735
chr2L	171356	172023
chr2L	172791	173111
chr2L	181484	181843
chr2L	182648	183708
chr2L	184288	184617
chr2L	186742	187024
chr2L	188013	188610
chr2L	188907	189540
chr2L	195610	196109
chr2L	199339	199677
chr2L	203635	203982
chr2L	204249	204765
chr2L	207060	207722
chr2L	208991	209316
chr2L	209598	209928
chr2L	213576	214497
chr2L	215112	215432
chr2L	216935	217259
chr2L	218465	218817
chr2L	219816	220150
chr2L	220358	225586
chr2L	225948	226284
chr2L	238428	239357
chr2L	240242	240587
chr2L	241159	241799
chr2L	243491	243832
chr2L	244027	244705
chr2L	245369	253064
chr2L	253354	254285
chr2L	270971	272264
chr2L	272873	273176
chr2L	273567	274598
chr2L	276513	279503
chr2L	282138	283487
chr2L	283672	285928
chr2L	286103	287162
chr2L	288448	288762
chr2L	292183	292804
chr2L	293847	295795
chr2L	296077	296355
chr2L	297258	298362
chr2L	299675	300041
chr2L	301125	301445
chr2L	305283	305884
chr2L	345576	345822
chr2L	346254	347208
chr2L	347553	347961
chr2L	355864	358159
chr2L	368681	369037
chr2L	376487	377141
chr2L	377814	378206
chr2L	395433	395816
chr2L	403521	405427
chr2L	412860	413164
chr2L	414130	415798
chr2L	416383	416714
chr2L	416972	417285
chr2L	418512	422438
chr2L	422711	423060
chr2L	424345	424680
chr2L	430644	432124
chr2L	441205	442782
chr2L	447094	447464
chr2L	450720	451315
chr2L	451758	452261
chr2L	452457	453799
chr2L	455447	456373
chr2L	472796	473293
chr2L	478672	479371
chr2L	479605	481573
chr2L	484694	484969
chr2L	485768	486091
chr2L	487080	487419
chr2L	489933	491156
chr2L	491908	492668
chr2L	496378	496791
chr2L	501741	502116
chr2L	505324	505638
chr2L	510460	511039
chr2L	516064	516736
chr2L	516968	520382
chr2L	520964	521371
chr2L	521556	522682
chr2L	522921	524121
chr2L	524519	524902
chr2L	525455	525769
chr2L	527027	527718
chr2L	531357	531914
chr2L	535005	535375
chr2L	537815	538151
chr2L	538434	542801
chr2L	543196	545899
chr2L	548095	548462
chr2L	559914	560581
chr2L	563913	564714
chr2L	567149	569195
chr2L	573451	575204
chr2L	576562	577687
chr2L	578897	579212
chr2L	588415	588741
chr2L	589667	590351
chr2L	594569	595097
chr2L	597739	598240
chr2L	599330	600265
chr2L	600756	601013
chr2L	601463	602112
chr2L	602341	603875
chr2L	606386	607065
chr2L	610129	610466
chr2L	619686	619952
chr2L	664360	664564
chr2L	682587	682763
chr2L	701595	702268
chr2L	704771	705209
chr2L	708125	708720
chr2L	712666	713962
chr2L	714315	715710
chr2L	716411	716812
chr2L	740005	740453
chr2L	810422	811172
chr2L	811470	811816
chr2L	812120	812440
chr2L	814269	816698
chr2L	818394	820342
chr2L	820719	821031
chr2L	821188	821833
chr2L	823404	823730
chr2L	824933	827041
chr2L	829312	829611
chr2L	833113	833550
chr2L	837918	838711
chr2L	839366	839709
chr2L	848359	848687
chr2L	849344	853405
chr2L	855224	857208
chr2L	864302	864621
chr2L	865580	866377
chr2L	866691	867019
chr2L	867255	870002
chr2L	870200	873066
chr2L	884389	884739
chr2L	900107	900474
chr2L	900939	901942
chr2L	921818	922184
chr2L	922642	922834
chr2L	974151	974496
chr2L	1006436	1006979
chr2L	1007168	1008238
chr2L	1024213	1024606
chr2L	1049264	1049647
chr2L	1056293	1056678
chr2L	1058266	1058891
chr2L	1060921	1061267
chr2L	1061853	1063561
chr2L	1065260	1067051
chr2L	1067741	1069157
chr2L	1073113	1073474
chr2L	1074060	1074407
chr2L	1075505	1076146
chr2L	1076360	1078896
chr2L	1080699	1081477
chr2L	1081770	1082111
chr2L	1086569	1086934
chr2L	1107999	1108623
chr2L	1117377	1120283
chr2L	1128245	1130191
chr2L	1142654	1143052
chr2L	1147574	1148195
chr2L	1150297	1150973
chr2L	1156082	1156711
chr2L	1157220	1159357
chr2L	1164240	1164627
chr2L	1169398	1170391
chr2L	1172441	1173336
chr2L	1177417	1178097
chr2L	1182700	1183090
chr2L	1183642	1185761
chr2L	1371414	1371730
chr2L	1373726	1374066
chr2L	1375286	1375788
chr2L	1378742	1379193
chr2L	1380226	1381006
chr2L	1381399	1382442
chr2L	1386014	1386371
chr2L	1387714	1387971
chr2L	1388572	1388828
chr2L	1389739	1389884
chr2L	1391149	1391477
chr2L	1391770	1392092
chr2L	1395653	1396203
chr2L	1396793	1397140
chr2L	1398052	1398658
chr2L	1399185	1399966
chr2L	1400184	1400843
chr2L	1402031	1402375
chr2L	1402626	1402984
chr2L	1404770	1405744
chr2L	1407942	1408264
chr2L	1409121	1409719
chr2L	1410074	1410405
chr2L	1410566	1412493
chr2L	1413120	1413737
chr2L	1414192	1414568
chr2L	1415520	1415866
chr2L	1418973	1420917
chr2L	1421344	1422907
chr2L	1426059	1426449
chr2L	1429432	1429981
chr2L	1430313	1430922
chr2L	1434990	1435368
chr2L	1435676	1436053
chr2L	1436290	1436640
chr2L	1445360	1445681
chr2L	1448184	1448574
chr2L	1456612	1456823
chr2L	1457153	1457393
chr2L	1460822	1461302
chr2L	1461511	1462890
chr2L	1463110	1463926
chr2L	1464550	1464840
chr2L	1474276	1474653
chr2L	1478445	1478955
chr2L	1485959	1486489
chr2L	1491881	1492167
chr2L	1492323	1492615
chr2L	1502625	1503107
chr2L	1504274	1504905
chr2L	1508847	1509404
chr2L	1510137	1510662
chr2L	1517106	1518554
chr2L	1554343	1554629
chr2L	1556593	1557058
chr2L	1559616	1559957
chr2L	1610581	1611416
chr2L	1613731	1614426
chr2L	1619513	1619865
chr2L	1648809	1649039
chr2L	1650767	1650919
chr2L	1654272	1654551
chr2L	1669682	1670090
chr2L	1688463	1688583
chr2L	1704640	1705472
chr2L	1709379	1711089
chr2L	1715528	1716127
chr2L	1723215	1723424
chr2L	1723685	1724531
chr2L	1727877	1729000
chr2L	1729597	1730084
chr2L	1732120	1732694
chr2L	1736937	1737576
chr2L	1747689	1747877
chr2L	1751351	1752246
chr2L	1758933	1759290
chr2L	1882924	1883135
chr2L	1884281	1885446
chr2L	1886338	1887213
chr2L	1887364	1888048
chr2L	1909629	1910251
chr2L	1938073	1938450
chr2L	1954340	1955122
chr2L	1957357	1957764
chr2L	1958117	1958735
chr2L	1960941	1961297
chr2L	1970335	1971019
chr2L	1972463	1973532
chr2L	1973899	1975083
chr2L	1975614	1975914
chr2L	1979233	1979722
chr2L	1980412	1981678
chr2L	1981945	1983005
chr2L	2008931	2010054
chr2L	2010698	2011181
chr2L	2013231	2014936
chr2L	2031311	2031630
chr2L	2034819	2035014
chr2L	2037386	2039072
chr2L	2045237	2045729
chr2L	2046646	2047220
chr2L	2048161	2048456
chr2L	2110319	2110849
chr2L	2127517	2127643
chr2L	2130212	2130602
chr2L	2133648	2134270
chr2L	2134820	2135104
chr2L	2135705	2136075
chr2L	2144243	2146101
chr2L	2146690	2148424
chr2L	2150909	2151246
chr2L	2151540	2152261
chr2L	2154667	2155043
chr2L	2155976	2156317
chr2L	2157876	2158475
chr2L	2159072	2160020
chr2L	2161020	2161990
chr2L	2162325	2165979
chr2L	2166617	2167236
chr2L	2167833	2168480
chr2L	2171918	2173354
chr2L	2173585	2173972
chr2L	2175303	2175870
chr2L	2178129	2179044
chr2L	2180564	2181133
chr2L	2181315	2183865
chr2L	2190424	2190752
chr2L	2191945	2192986
chr2L	2194724	2195092
chr2L	2195406	2195934
chr2L	2196291	2198108
chr2L	2198509	2199177
chr2L	2200211	2200638
chr2L	2201580	2202710
chr2L	2204907	2205255
chr2L	2213953	2214456
chr2L	2216087	2217582
chr2L	2220499	2221035
chr2L	2221591	2222226
chr2L	2225895	2227640
chr2L	2227897	2228725
chr2L	2235185	2235501
chr2L	2236053	2237151
chr2L	2237512	2238435
chr2L	2242112	2242398
chr2L	2293283	2293479
chr2L	2357091	2358158
chr2L	2362117	2362479
chr2L	2362766	2363206
chr2L	2363631	2366474
chr2L	2374068	2374889
chr2L	2375577	2376837
chr2L	2380540	2381517
chr2L	2382968	2383354
chr2L	2388473	2388834
chr2L	2420397	2420947
chr2L	2439148	2439483
chr2L	2447263	2450303
chr2L	2450824	2451407
chr2L	2453507	2455294
chr2L	2456412	2458020
chr2L	2458265	2458641
chr2L	2459105	2459516
chr2L	2460821	2462788
chr2L	2463185	2463807
chr2L	2484555	2484845
chr2L	2491671	2494872
chr2L	2574686	2575454
chr2L	2576317	2578195
chr2L	2579679	2580773
chr2L	2585120	2585659
chr2L	2612003	2612422
chr2L	2677415	2677753
chr2L	2724480	2724861
chr2L	2739684	2740248
chr2L	2741590	2742506
chr2L	2744969	2746228
chr2L	2747447	2747791
chr2L	2748047	2748931
chr2L	2749143	2752019
chr2L	2752228	2756350
chr2L	2756591	2760935
chr2L	2765172	2766720
chr2L	2767047	2768580
chr2L	2768885	2770866
chr2L	2771180	2771807
chr2L	2779187	2780637
chr2L	2804675	2804892
chr2L	2807321	2807680
chr2L	2808073	2808248
chr2L	2814701	2815271
chr2L	2822565	2822900
chr2L	2855487	2857820
chr2L	2858059	2858577
chr2L	2861425	2861970
chr2L	2862259	2862797
chr2L	2864453	2864780
chr2L	2872639	2875753
chr2L	2878099	2879737
chr2L	2881582	2881928
chr2L	2882887	2883265
chr2L	2884130	2884478
chr2L	2884731	2886608
chr2L	2886837	2887322
chr2L	2887956	2888354
chr2L	2888592	2889645
chr2L	2894088	2894474
chr2L	2897045	2897554
chr2L	2900491	2900817
chr2L	2908716	2909234
chr2L	2935806	2936069
chr2L	2945681	2946185
chr2L	2954473	2954851
chr2L	2955583	2956013
chr2L	2956871	2957443
chr2L	2957992	2958405
chr2L	2966964	2967379
chr2L	2968435	2968760
chr2L	2969237	2970314
chr2L	2971891	2973439
chr2L	2975869	2976469
chr2L	2976750	2979524
chr2L	2987128	2988676
chr2L	2988938	2989313
chr2L	2992480	2994112
chr2L	2998692	3001052
chr2L	3005511	3005907
chr2L	3013168	3013543
chr2L	3018072	3018600
chr2L	3022711	3023496
chr2L	3028832	3029827
chr2L	3030300	3030974
chr2L	3037124	3037763
chr2L	3039319	3040344
chr2L	3041060	3041413
chr2L	3046604	3047234
chr2L	3048430	3049116
chr2L	3056900	3057210
chr2L	3069396	3073072
chr2L	3078270	3079893
chr2L	3080397	3080787
chr2L	3082784	3084022
chr2L	3094830	3095496
chr2L	3108338	3108712
chr2L	3131630	3131977
chr2L	3144716	3145940
chr2L	3152641	3153416
chr2L	3158051	3158318
chr2L	3158512	3160492
chr2L	3162524	3162569
chr2L	3163626	3164432
chr2L	3165261	3165932
chr2L	3169557	3173401
chr2L	3174088	3174433
chr2L	3199606	3199903
chr2L	3265602	3265972
chr2L	3276437	3276635
chr2L	3294690	3294844
chr2L	3299659	3300066
chr2L	3301911	3304017
chr2L	3319610	3320143
chr2L	3338746	3338850
chr2L	3372413	3373639
chr2L	3376575	3377193
chr2L	3422925	3423289
chr2L	3426042	3426436
chr2L	3449479	3449813
chr2L	3452297	3453376
chr2L	3456280	3457565
chr2L	3461702	3462228
chr2L	3464599	3466862
chr2L	3468461	3468769
chr2L	3469363	3470296
chr2L	3473290	3474088
chr2L	3475338	3476961
chr2L	3477792	3478758
chr2L	3479207	3479559
chr2L	3480447	3481179
chr2L	3491033	3491242
chr2L	3505178	3505407
chr2L	3514397	3515286
chr2L	3529581	3531114
chr2L	3531394	3531715
chr2L	3532131	3533746
chr2L	3538490	3540249
chr2L	3541031	3542435
chr2L	3545523	3545879
chr2L	3546820	3547159
chr2L	3547439	3547775
chr2L	3548719	3550223
chr2L	3555230	3555570
chr2L	3570551	3570862
chr2L	3580516	3581339
chr2L	3584167	3584706
chr2L	3587767	3588488
chr2L	3589226	3589622
chr2L	3594101	3594449
chr2L	3600800	3601431
chr2L	3602228	3603539
chr2L	3604205	3607549
chr2L	3608953	3609321
chr2L	3610393	3611300
chr2L	3612874	3615242
chr2L	3615848	3616958
chr2L	3618029	3619802
chr2L	3620106	3620739
chr2L	3624461	3625329
chr2L	3628748	3629264
chr2L	3631307	3633245
chr2L	3633960	3634353
chr2L	3655599	3656409
chr2L	3657209	3658190
chr2L	3662375	3662740
chr2L	3711425	3711972
chr2L	3712972	3713931
chr2L	3740583	3740731
chr2L	3748786	3749009
chr2L	3762938	3763425
chr2L	3767648	3767984
chr2L	3769543	3772319
chr2L	3772765	3773099
chr2L	3773496	3773765
chr2L	3775471	3777401
chr2L	3778477	3779106
chr2L	3786189	3786620
chr2L	3802732	3803107
chr2L	3803365	3804162
chr2L	3805909	3806832
chr2L	3812401	3814054
chr2L	3814704	3815312
chr2L	3817723	3819309
chr2L	3819697	3820910
chr2L	3821123	3823022
chr2L	3823269	3824529
chr2L	3825189	3828321
chr2L	3828998	3829850
chr2L	3833982	3834309
chr2L	3835277	3835678
chr2L	3836283	3837025
chr2L	3842400	3842742
chr2L	3845129	3845496
chr2L	3849535	3849909
chr2L	3853230	3853643
chr2L	3854234	3854886
chr2L	3860681	3863145
chr2L	3866051	3866098
chr2L	3867413	3868049
chr2L	3872157	3874068
chr2L	3975094	3975283
chr2L	4019811	4020599
chr2L	4021942	4022346
chr2L	4023546	4023995
chr2L	4024333	4024684
chr2L	4028324	4029359
chr2L	4030098	4033574
chr2L	4034200	4035031
chr2L	4043319	4043688
chr2L	4045144	4045529
chr2L	4050799	4051165
chr2L	4053318	4054343
chr2L	4054852	4056505
chr2L	4060578	4061007
chr2L	4071388	4071757
chr2L	4080519	4080967
chr2L	4081120	4081340
chr2L	4088123	4088334
chr2L	4089661	4090234
chr2L	4094117	4094555
chr2L	4097950	4098189
chr2L	4098512	4099672
chr2L	4106280	4106448
chr2L	4109747	4110216
chr2L	4120897	4121202
chr2L	4123036	4124226
chr2L	4127067	4127308
chr2L	4132387	4132746
chr2L	4185414	4185685
chr2L	4186021	4186275
chr2L	4187458	4188079
chr2L	4190428	4190692
chr2L	4208563	4209242
chr2L	4212002	4212324
chr2L	4219280	4219641
chr2L	4220292	4220657
chr2L	4221014	4223540
chr2L	4224063	4227247
chr2L	4227444	4229079
chr2L	4256845	4257340
chr2L	4280570	4280717
chr2L	4281159	4282287
chr2L	4282714	4283519
chr2L	4286851	4287735
chr2L	4332201	4332641
chr2L	4333127	4334312
chr2L	4334836	4335304
chr2L	4335636	4336418
chr2L	4336769	4337098
chr2L	4337439	4337773
chr2L	4340113	4340502
chr2L	4340857	4341194
chr2L	4342705	4343022
chr2L	4344608	4346191
chr2L	4346543	4347255
chr2L	4348864	4349166
chr2L	4349776	4350110
chr2L	4350930	4352197
chr2L	4354799	4355152
chr2L	4363478	4364464
chr2L	4366508	4367115
chr2L	4368018	4369579
chr2L	4369898	4372649
chr2L	4372948	4373574
chr2L	4374899	4375576
chr2L	4375919	4376241
chr2L	4378238	4381711
chr2L	4381988	4382962
chr2L	4385492	4387324
chr2L	4387694	4388644
chr2L	4393659	4394377
chr2L	4401321	4401561
chr2L	4402851	4403864
chr2L	4442178	4443263
chr2L	4444344	4445713
chr2L	4448262	4449157
chr2L	4452425	4454720
chr2L	4457334	4459157
chr2L	4459382	4461032
chr2L	4461968	4462567
chr2L	4462783	4463915
chr2L	4464276	4465607
chr2L	4494844	4495507
chr2L	4519137	4519677
chr2L	4533509	4534020
chr2L	4553484	4554091
chr2L	4558061	4558456
chr2L	4570796	4571126
chr2L	4574370	4575189
chr2L	4576217	4576387
chr2L	4588755	4589108
chr2L	4594813	4595444
chr2L	4596945	4598206
chr2L	4614129	4614738
chr2L	4726082	4726450
chr2L	4794416	4794813
chr2L	4808173	4808581
chr2L	4810034	4812903
chr2L	4817214	4818506
chr2L	4820319	4822537
chr2L	4823373	4824363
chr2L	4826757	4827379
chr2L	4829000	4831312
chr2L	4837260	4839573
chr2L	4840487	4841089
chr2L	4846510	4848153
chr2L	4849904	4850949
chr2L	4852229	4853376
chr2L	4856623	4857123
chr2L	4881505	4881842
chr2L	4882399	4883699
chr2L	4889349	4889994
chr2L	4890368	4891024
chr2L	4891395	4892680
chr2L	4892981	4893670
chr2L	4901817	4902866
chr2L	4903556	4903894
chr2L	4904059	4904458
chr2L	4944768	4946548
chr2L	4949031	4950185
chr2L	4955270	4956320
chr2L	4965426	4966081
chr2L	4966685	4967003
chr2L	4967286	4969794
chr2L	4970092	4972560
chr2L	4973168	4974156
chr2L	4976394	4978078
chr2L	4979976	4980605
chr2L	4980995	4982376
chr2L	4994328	4995034
chr2L	4995373	4996128
chr2L	4996495	4996840
chr2L	4997675	4998419
chr2L	4998826	4999177
chr2L	4999596	5001654
chr2L	5003719	5004956
chr2L	5009165	5011728
chr2L	5032829	5033140
chr2L	5036080	5036922
chr2L	5037239	5037650
chr2L	5042041	5044015
chr2L	5044172	5044575
chr2L	5045164	5046668
chr2L	5049360	5050395
chr2L	5052079	5057272
chr2L	5059387	5060398
chr2L	5068026	5068319
chr2L	5070734	5071766
chr2L	5073317	5073921
chr2L	5092370	5095254
chr2L	5095465	5095852
chr2L	5096137	5097180
chr2L	5099826	5100440
chr2L	5144901	5145139
chr2L	5161012	5161373
chr2L	5183778	5184006
chr2L	5185527	5185857
chr2L	5195449	5195634
chr2L	5196977	5197577
chr2L	5202570	5202988
chr2L	5209103	5209824
chr2L	5212392	5212773
chr2L	5221159	5221467
chr2L	5225296	5225675
chr2L	5232072	5232587
chr2L	5233513	5234384
chr2L	5234891	5235588
chr2L	5237093	5238041
chr2L	5238473	5238961
chr2L	5239223	5240935
chr2L	5242593	5243168
chr2L	5249696	5250187
chr2L	5261611	5261904
chr2L	5262609	5262978
chr2L	5269888	5271557
chr2L	5275120	5275307
chr2L	5276769	5279356
chr2L	5288794	5289138
chr2L	5292168	5292657
chr2L	5304998	5305837
chr2L	5306425	5307068
chr2L	5309848	5310312
chr2L	5314158	5314492
chr2L	5324669	5327473
chr2L	5330015	5330227
chr2L	5361752	5363452
chr2L	5363748	5364271
chr2L	5365555	5367373
chr2L	5377294	5377568
chr2L	5381279	5382186
chr2L	5391825	5392501
chr2L	5398976	5399383
chr2L	5400643	5401062
chr2L	5403336	5404213
chr2L	5406494	5406697
chr2L	5407012	5407211
chr2L	5410246	5410938
chr2L	5414561	5414953
chr2L	5418047	5418427
chr2L	5455465	5455967
chr2L	5456414	5457186
chr2L	5459449	5460448
chr2L	5460737	5461968
chr2L	5464394	5465269
chr2L	5467766	5468221
chr2L	5472068	5472309
chr2L	5472468	5472823
chr2L	5473811	5474473
chr2L	5474715	5475032
chr2L	5489742	5490135
chr2L	5500161	5500787
chr2L	5514546	5514979
chr2L	5517392	5517726
chr2L	5518194	5518462
chr2L	5519701	5520442
chr2L	5522994	5524478
chr2L	5525690	5527172
chr2L	5527787	5528396
chr2L	5528737	5529057
chr2L	5532011	5532329
chr2L	5537135	5537480
chr2L	5537818	5538099
chr2L	5539991	5540308
chr2L	5540824	5541153
chr2L	5541417	5543925
chr2L	5545741	5548319
chr2L	5548493	5548866
chr2L	5549662	5550030
chr2L	5550285	5551269
chr2L	5551859	5552495
chr2L	5593744	5594094
chr2L	5615003	5615281
chr2L	5617136	5617427
chr2L	5617707	5617946
chr2L	5622381	5622804
chr2L	5623584	5624409
chr2L	5630008	5630508
chr2L	5635239	5635509
chr2L	5658543	5658765
chr2L	5720810	5721280
chr2L	5722330	5722576
chr2L	5722944	5723206
chr2L	5723752	5725157
chr2L	5730736	5731220
chr2L	5739151	5739596
chr2L	5756584	5756812
chr2L	5757104	5757391
chr2L	5771156	5771567
chr2L	5777612	5777932
chr2L	5780575	5781499
chr2L	5782666	5783039
chr2L	5788573	5789779
chr2L	5799238	5803196
chr2L	5804112	5804732
chr2L	5805029	5805618
chr2L	5827244	5827399
chr2L	5867031	5867101
chr2L	5870601	5871835
chr2L	5877235	5878085
chr2L	5879145	5880028
chr2L	5890551	5891003
chr2L	5891807	5892178
chr2L	5902825	5903373
chr2L	5906833	5907762
chr2L	5934016	5934442
chr2L	5943373	5945039
chr2L	5948415	5950040
chr2L	5955858	5956204
chr2L	5961141	5962102
chr2L	5968021	5969661
chr2L	5972795	5973098
chr2L	5976442	5976812
chr2L	5977090	5984801
chr2L	5985698	5987393
chr2L	5995412	5995744
chr2L	5996901	6001312
chr2L	6003537	6005491
chr2L	6010577	6011225
chr2L	6013013	6013396
chr2L	6014565	6014933
chr2L	6019597	6020249
chr2L	6022067	6022410
chr2L	6023923	6024789
chr2L	6034148	6034475
chr2L	6036633	6038884
chr2L	6042458	6042778
chr2L	6043345	6043680
chr2L	6046098	6046480
chr2L	6047152	6049645
chr2L	6050305	6051926
chr2L	6062432	6063234
chr2L	6065162	6066616
chr2L	6068852	6069666
chr2L	6070226	6071748
chr2L	6075544	6076485
chr2L	6078614	6079553
chr2L	6088207	6089377
chr2L	6091019	6091901
chr2L	6098758	6099392
chr2L	6109061	6109405
chr2L	6109644	6109993
chr2L	6124709	6125557
chr2L	6127400	6127896
chr2L	6130560	6130837
chr2L	6133255	6133713
chr2L	6156803	6157063
chr2L	6176879	6177979
chr2L	6178328	6179778
chr2L	6179944	6180363
chr2L	6186468	6186804
chr2L	6189098	6189373
chr2L	6197538	6198132
chr2L	6204170	6205721
chr2L	6213195	6213951
chr2L	6215530	6216272
chr2L	6221772	6221889
chr2L	6229140	6229809
chr2L	6238394	6238675
chr2L	6240511	6241483
chr2L	6241882	6242452
chr2L	6250061	6250792
chr2L	6252368	6253321
chr2L	6259421	6260064
chr2L	6323421	6324743
chr2L	6337550	6339850
chr2L	6343459	6343891
chr2L	6356196	6357310
chr2L	6362659	6363055
chr2L	6366976	6367339
chr2L	6390333	6390901
chr2L	6411038	6411933
chr2L	6413687	6414171
chr2L	6417122	6417609
chr2L	6419932	6420176
chr2L	6421347	6421690
chr2L	6424122	6425008
chr2L	6447835	6448690
chr2L	6454982	6457763
chr2L	6462189	6462764
chr2L	6465525	6465862
chr2L	6467569	6467926
chr2L	6469781	6470433
chr2L	6472421	6474648
chr2L	6476116	6477247
chr2L	6478230	6482310
chr2L	6488375	6489633
chr2L	6490246	6491359
chr2L	6494620	6494954
chr2L	6498028	6499034
chr2L	6500002	6500350
chr2L	6503010	6503373
chr2L	6526885	6527525
chr2L	6527686	6528288
chr2L	6528625	6529749
chr2L	6530075	6530319
chr2L	6530819	6531635
chr2L	6532173	6532869
chr2L	6535810	6536478
chr2L	6543836	6544208
chr2L	6544650	6544993
chr2L	6545152	6545482
chr2L	6545888	6546245
chr2L	6555887	6557007
chr2L	6557314	6558294
chr2L	6560188	6560361
chr2L	6561150	6562684
chr2L	6562945	6563579
chr2L	6564959	6566335
chr2L	6569276	6569771
chr2L	6610569	6613399
chr2L	6617193	6617786
chr2L	6622455	6623063
chr2L	6632275	6632614
chr2L	6633313	6633682
chr2L	6640839	6641207
chr2L	6646217	6646779
chr2L	6647020	6650290
chr2L	6653100	6653512
chr2L	6658283	6658714
chr2L	6663088	6663429
chr2L	6663759	6664078
chr2L	6667542	6668628
chr2L	6673742	6674123
chr2L	6675484	6676225
chr2L	6676942	6677771
chr2L	6683408	6683724
chr2L	6684147	6685294
chr2L	6686701	6686974
chr2L	6687595	6688000
chr2L	6690987	6691491
chr2L	6697413	6697826
chr2L	6700603	6701284
chr2L	6716063	6716312
chr2L	6716948	6718143
chr2L	6722413	6725160
chr2L	6734311	6735110
chr2L	6737687	6738530
chr2L	6783403	6783536
chr2L	6788637	6788940
chr2L	6792005	6792471
chr2L	6793605	6795533
chr2L	6797423	6797845
chr2L	6801650	6802519
chr2L	6820171	6820438
chr2L	6821620	6822118
chr2L	6826232	6826820
chr2L	6827574	6827895
chr2L	6833051	6833253
chr2L	6833546	6834096
chr2L	6836293	6836507
chr2L	6840966	6841815
chr2L	6843212	6843670
chr2L	6851095	6851329
chr2L	6851823	6852755
chr2L	6852951	6854681
chr2L	6904367	6904696
chr2L	6905286	6905573
chr2L	6907089	6910008
chr2L	6912060	6913305
chr2L	6913570	6914512
chr2L	6915792	6916424
chr2L	6916989	6922775
chr2L	6923743	6924484
chr2L	6925501	6925829
chr2L	6926778	6927365
chr2L	6931313	6931645
chr2L	6937177	6937814
chr2L	6939655	6940211
chr2L	6945061	6945805
chr2L	6948496	6949061
chr2L	6949502	6950661
chr2L	6956275	6957605
chr2L	6959754	6960591
chr2L	6962569	6964956
chr2L	6965253	6965853
chr2L	6966026	6969452
chr2L	6970954	6972157
chr2L	6973453	6973757
chr2L	6974070	6975287
chr2L	6976513	6977752
chr2L	7003029	7003374
chr2L	7003684	7003967
chr2L	7006559	7007132
chr2L	7009061	7009400
chr2L	7009584	7010935
chr2L	7011160	7011383
chr2L	7013180	7013913
chr2L	7023704	7024682
chr2L	7026313	7027892
chr2L	7031422	7033704
chr2L	7037013	7039560
chr2L	7042049	7042438
chr2L	7042822	7043664
chr2L	7044039	7044416
chr2L	7045484	7046698
chr2L	7046985	7047324
chr2L	7048540	7050247
chr2L	7050632	7051192
chr2L	7051684	7052298
chr2L	7052906	7053202
chr2L	7055323	7055659
chr2L	7056015	7058244
chr2L	7063711	7064364
chr2L	7065042	7065363
chr2L	7065590	7066124
chr2L	7069520	7069790
chr2L	7082618	7082663
chr2L	7119593	7120014
chr2L	7125097	7125697
chr2L	7133809	7135095
chr2L	7136680	7137040
chr2L	7138321	7139067
chr2L	7148332	7149033
chr2L	7157526	7157933
chr2L	7164082	7164312
chr2L	7178762	7179113
chr2L	7181721	7182856
chr2L	7193917	7194826
chr2L	7203658	7204924
chr2L	7206161	7207084
chr2L	7211749	7212097
chr2L	7212410	7212771
chr2L	7213724	7214085
chr2L	7215014	7215287
chr2L	7217844	7220955
chr2L	7221769	7222285
chr2L	7222785	7223336
chr2L	7226680	7227027
chr2L	7228643	7229326
chr2L	7241641	7241832
chr2L	7243819	7244080
chr2L	7245052	7245714
chr2L	7247416	7247821
chr2L	7249403	7249775
chr2L	7254572	7254972
chr2L	7255985	7256516
chr2L	7258064	7258543
chr2L	7266615	7266740
chr2L	7277047	7278234
chr2L	7281399	7282207
chr2L	7289634	7290673
chr2L	7290965	7292587
chr2L	7295271	7297118
chr2L	7298816	7299776
chr2L	7299983	7300460
chr2L	7300868	7301267
chr2L	7303026	7303384
chr2L	7304028	7305273
chr2L	7306192	7307646
chr2L	7309687	7311321
chr2L	7311562	7312530
chr2L	7315499	7315955
chr2L	7320877	7321461
chr2L	7340096	7340475
chr2L	7354504	7355016
chr2L	7386441	7386800
chr2L	7387073	7387320
chr2L	7387702	7388524
chr2L	7389623	7390063
chr2L	7402900	7403417
chr2L	7409625	7409914
chr2L	7411457	7411812
chr2L	7412170	7412745
chr2L	7418289	7418809
chr2L	7419621	7420305
chr2L	7424605	7425114
chr2L	7425723	7426136
chr2L	7426417	7427287
chr2L	7431045	7431201
chr2L	7452232	7452385
chr2L	7491205	7491663
chr2L	7495140	7497661
chr2L	7498058	7499018
chr2L	7499667	7501332
chr2L	7503228	7503566
chr2L	7512704	7513484
chr2L	7516184	7517216
chr2L	7519581	7520256
chr2L	7522141	7522531
chr2L	7522990	7523347
chr2L	7525159	7526681
chr2L	7526859	7527689
chr2L	7527944	7528371
chr2L	7529434	7529767
chr2L	7530235	7531096
chr2L	7532388	7533469
chr2L	7533886	7534475
chr2L	7534802	7536128
chr2L	7537004	7537337
chr2L	7538798	7539393
chr2L	7542595	7543214
chr2L	7543691	7545837
chr2L	7576859	7577478
chr2L	7577659	7577844
chr2L	7584632	7585500
chr2L	7590997	7591950
chr2L	7592878	7593220
chr2L	7596710	7596960
chr2L	7602229	7602421
chr2L	7611123	7611453
chr2L	7616712	7616969
chr2L	7618425	7618821
chr2L	7619335	7619944
chr2L	7620763	7621187
chr2L	7627349	7627550
chr2L	7632568	7633419
chr2L	7634990	7635338
chr2L	7635503	7635773
chr2L	7637382	7637614
chr2L	7639721	7640261
chr2L	7641344	7642236
chr2L	7643552	7643958
chr2L	7645359	7645638
chr2L	7678332	7678721
chr2L	7680893	7681207
chr2L	7771982	7772375
chr2L	7781690	7783310
chr2L	7784185	7784440
chr2L	7795948	7796132
chr2L	7798941	7800882
chr2L	7807297	7808396
chr2L	7808894	7809939
chr2L	7810491	7810861
chr2L	7811059	7812149
chr2L	7820573	7820916
chr2L	7821319	7821948
chr2L	7825899	7829612
chr2L	7832737	7833133
chr2L	7855132	7855621
chr2L	7857625	7858604
chr2L	7859142	7859363
chr2L	7873750	7873974
chr2L	7876023	7876263
chr2L	7876775	7877561
chr2L	7884325	7884470
chr2L	7884869	7886700
chr2L	7886920	7887691
chr2L	7890598	7891152
chr2L	7975911	7976234
chr2L	7976754	7977053
chr2L	7984085	7984551
chr2L	7985020	7985465
chr2L	7991294	7992512
chr2L	7993240	7995458
chr2L	7995643	7995864
chr2L	7996190	7996905
chr2L	7997383	7997742
chr2L	7998613	7999602
chr2L	7999869	8000209
chr2L	8001398	8001858
chr2L	8002027	8002302
chr2L	8003072	8003451
chr2L	8004098	8004498
chr2L	8006835	8007091
chr2L	8010289	8011025
chr2L	8011463	8011788
chr2L	8027762	8032298
chr2L	8033664	8033996
chr2L	8040884	8041252
chr2L	8041935	8044133
chr2L	8070978	8073319
chr2L	8076539	8076886
chr2L	8079934	8080574
chr2L	8080894	8081249
chr2L	8081444	8085252
chr2L	8085610	8085954
chr2L	8086796	8088667
chr2L	8092021	8092392
chr2L	8092956	8093607
chr2L	8097654	8097990
chr2L	8099901	8100269
chr2L	8100607	8101302
chr2L	8104072	8104711
chr2L	8111071	8111356
chr2L	8116616	8117060
chr2L	8123284	8124223
chr2L	8126347	8127876
chr2L	8131299	8131605
chr2L	8134022	8134432
chr2L	8139129	8139449
chr2L	8142583	8142908
chr2L	8143894	8144417
chr2L	8145221	8145600
chr2L	8146676	8147049
chr2L	8147632	8148007
chr2L	8148515	8149105
chr2L	8155114	8155447
chr2L	8156385	8157465
chr2L	8157811	8159247
chr2L	8161894	8164035
chr2L	8165806	8166862
chr2L	8167223	8167697
chr2L	8174140	8174568
chr2L	8196813	8197779
chr2L	8198748	8199990
chr2L	8207661	8207973
chr2L	8208158	8208478
chr2L	8208813	8214398
chr2L	8220572	8220859
chr2L	8221954	8222256
chr2L	8236394	8236498
chr2L	8238858	8239478
chr2L	8257353	8257834
chr2L	8266686	8267126
chr2L	8274545	8276832
chr2L	8277053	8277333
chr2L	8277498	8278629
chr2L	8280063	8280545
chr2L	8281827	8282148
chr2L	8282566	8282948
chr2L	8286501	8287095
chr2L	8287303	8288357
chr2L	8289737	8290823
chr2L	8297068	8297482
chr2L	8300133	8302353
chr2L	8302532	8303150
chr2L	8304226	8304505
chr2L	8304658	8305968
chr2L	8307633	8309139
chr2L	8310286	8312059
chr2L	8313835	8314165
chr2L	8320132	8320869
chr2L	8322492	8322853
chr2L	8358603	8360366
chr2L	8360588	8363374
chr2L	8363731	8368331
chr2L	8373798	8374642
chr2L	8376874	8377189
chr2L	8380975	8385359
chr2L	8385608	8388028
chr2L	8390889	8391217
chr2L	8400233	8400591
chr2L	8402492	8404575
chr2L	8405155	8405494
chr2L	8411321	8411655
chr2L	8413436	8417330
chr2L	8417960	8418637
chr2L	8418871	8420444
chr2L	8420992	8422613
chr2L	8423615	8423921
chr2L	8424525	8426445
chr2L	8433473	8433962
chr2L	8434495	8434798
chr2L	8436315	8436671
chr2L	8436970	8438335
chr2L	8449458	8449871
chr2L	8463349	8463919
chr2L	8464269	8464961
chr2L	8466515	8467325
chr2L	8477338	8477670
chr2L	8477906	8479919
chr2L	8481905	8482502
chr2L	8485542	8485946
chr2L	8486419	8486705
chr2L	8488734	8489597
chr2L	8489861	8490208
chr2L	8509626	8512597
chr2L	8514300	8515904
chr2L	8516818	8517800
chr2L	8518137	8518478
chr2L	8520907	8523112
chr2L	8527191	8527509
chr2L	8527976	8528941
chr2L	8529643	8529985
chr2L	8530532	8530908
chr2L	8536165	8536536
chr2L	8540173	8541752
chr2L	8541953	8546084
chr2L	8551188	8551505
chr2L	8560308	8560503
chr2L	8576426	8577019
chr2L	8578547	8578906
chr2L	8588213	8588563
chr2L	8625085	8625520
chr2L	8675380	8676010
chr2L	8678921	8679117
chr2L	8681825	8682129
chr2L	8683192	8684211
chr2L	8684693	8686621
chr2L	8689095	8689390
chr2L	8689818	8690122
chr2L	8690416	8690629
chr2L	8716510	8716636
chr2L	8717964	8718398
chr2L	8738322	8738735
chr2L	8739871	8741388
chr2L	8789124	8789675
chr2L	8808023	8808331
chr2L	8809447	8810556
chr2L	8811131	8812003
chr2L	8818054	8818522
chr2L	8821950	8822683
chr2L	8823126	8823870
chr2L	8825110	8826105
chr2L	8826767	8828070
chr2L	8828457	8829267
chr2L	8831951	8833417
chr2L	8838962	8839367
chr2L	8841315	8842771
chr2L	8846039	8846437
chr2L	8846604	8847755
chr2L	8849077	8850102
chr2L	8851853	8852666
chr2L	8865892	8866218
chr2L	8872231	8872830
chr2L	8874773	8875112
chr2L	8875668	8876379
chr2L	8888401	8889219
chr2L	8936447	8936950
chr2L	8943055	8943576
chr2L	8946464	8946958
chr2L	8949671	8950365
chr2L	8950552	8950911
chr2L	8952643	8953112
chr2L	8957432	8958626
chr2L	8960665	8961014
chr2L	8972928	8973344
chr2L	8974562	8974843
chr2L	8975340	8975585
chr2L	8984675	8985080
chr2L	8991788	8992012
chr2L	8993118	8993383
chr2L	8997000	8997831
chr2L	8998011	8998344
chr2L	9013080	9013581
chr2L	9019394	9019802
chr2L	9056811	9056974
chr2L	9071400	9071535
chr2L	9082956	9083341
chr2L	9120948	9121346
chr2L	9122430	9122774
chr2L	9124284	9126623
chr2L	9126944	9127207
chr2L	9128468	9129303
chr2L	9137973	9138522
chr2L	9144836	9145195
chr2L	9145546	9146971
chr2L	9148824	9149319
chr2L	9149725	9150576
chr2L	9150747	9151401
chr2L	9158303	9158755
chr2L	9162108	9162461
chr2L	9163902	9164599
chr2L	9164924	9165222
chr2L	9165754	9166080
chr2L	9166340	9167617
chr2L	9176091	9176911
chr2L	9178176	9178744
chr2L	9179213	9179693
chr2L	9189237	9189657
chr2L	9189980	9190701
chr2L	9203436	9203718
chr2L	9205202	9205642
chr2L	9226129	9226917
chr2L	9239027	9239116
chr2L	9245100	9245421
chr2L	9252173	9253374
chr2L	9256363	9256748
chr2L	9256964	9257246
chr2L	9265299	9265586
chr2L	9271193	9271605
chr2L	9275223	9275673
chr2L	9326341	9326511
chr2L	9330488	9331576
chr2L	9388066	9388422
chr2L	9416263	9416456
chr2L	9420654	9420885
chr2L	9421519	9421774
chr2L	9423441	9423735
chr2L	9430813	9432178
chr2L	9432700	9433085
chr2L	9437309	9437673
chr2L	9438221	9438575
chr2L	9446546	9446960
chr2L	9448071	9450141
chr2L	9453018	9453353
chr2L	9454144	9455826
chr2L	9460059	9460626
chr2L	9464365	9465094
chr2L	9492896	9493186
chr2L	9493867	9496807
chr2L	9496972	9497604
chr2L	9498515	9498646
chr2L	9508614	9509112
chr2L	9510053	9510392
chr2L	9520170	9520541
chr2L	9520750	9523376
chr2L	9525634	9526034
chr2L	9540034	9540288
chr2L	9566161	9566469
chr2L	9567588	9570829
chr2L	9572991	9573314
chr2L	9574549	9574871
chr2L	9575237	9576194
chr2L	9576369	9577546
chr2L	9580356	9580976
chr2L	9581254	9582129
chr2L	9582872	9583706
chr2L	9583966	9584708
chr2L	9585087	9585467
chr2L	9587110	9588037
chr2L	9599144	9599540
chr2L	9601258	9601710
chr2L	9601905	9602570
chr2L	9607987	9608462
chr2L	9609620	9610039
chr2L	9611616	9613750
chr2L	9616629	9617063
chr2L	9617528	9617745
chr2L	9633061	9633466
chr2L	9686089	9686449
chr2L	9697137	9697434
chr2L	9698073	9701987
chr2L	9703488	9703820
chr2L	9705163	9706271
chr2L	9710071	9712664
chr2L	9714365	9715887
chr2L	9716310	9716672
chr2L	9731102	9731759
chr2L	9755021	9755340
chr2L	9757839	9759351
chr2L	9762901	9763842
chr2L	9772984	9773329
chr2L	9776695	9777029
chr2L	9782302	9782527
chr2L	9785839	9786190
chr2L	9790426	9791222
chr2L	9792740	9793363
chr2L	9816141	9816339
chr2L	9818227	9818466
chr2L	9879444	9879785
chr2L	9882500	9883009
chr2L	9884130	9884482
chr2L	9887755	9889330
chr2L	9890584	9892224
chr2L	9892870	9893650
chr2L	9894003	9898485
chr2L	9906688	9907021
chr2L	9907172	9907799
chr2L	9912067	9913438
chr2L	9916195	9916533
chr2L	9917623	9919858
chr2L	9921474	9921849
chr2L	9929134	9929510
chr2L	9937878	9939812
chr2L	9945870	9946406
chr2L	9947190	9947737
chr2L	9948123	9948389
chr2L	9953497	9955661
chr2L	9956566	9958058
chr2L	9961521	9961857
chr2L	9962441	9963867
chr2L	9964248	9965537
chr2L	9966118	9968751
chr2L	9969144	9970138
chr2L	9970321	9971009
chr2L	9980840	9981190
chr2L	9982750	9983123
chr2L	9983346	9983724
chr2L	9983918	9985296
chr2L	9987317	9990760
chr2L	9991338	9991972
chr2L	9992224	9994175
chr2L	9994747	9995389
chr2L	9995644	9997667
chr2L	9997961	9998927
chr2L	10000692	10001350
chr2L	10002298	10002712
chr2L	10003587	10004900
chr2L	10005275	10005859
chr2L	10006797	10007436
chr2L	10009243	10009649
chr2L	10009846	10011225
chr2L	10033394	10033748
chr2L	10056503	10059799
chr2L	10165987	10166491
chr2L	10180211	10180633
chr2L	10199747	10201917
chr2L	10203814	10205253
chr2L	10205844	10207112
chr2L	10208483	10209850
chr2L	10210299	10211884
chr2L	10215043	10215419
chr2L	10217315	10217687
chr2L	10219898	10222119
chr2L	10222432	10223021
chr2L	10223322	10223658
chr2L	10224837	10225911
chr2L	10226089	10227468
chr2L	10230258	10233654
chr2L	10235920	10236287
chr2L	10237848	10240770
chr2L	10246208	10247343
chr2L	10248986	10251386
chr2L	10255338	10256156
chr2L	10258580	10258972
chr2L	10259794	10261695
chr2L	10263143	10266272
chr2L	10266488	10266859
chr2L	10268611	10269007
chr2L	10269729	10270273
chr2L	10276560	10279051
chr2L	10291269	10292540
chr2L	10295277	10295742
chr2L	10298220	10298810
chr2L	10299184	10300036
chr2L	10303800	10304102
chr2L	10306707	10307274
chr2L	10311022	10312359
chr2L	10313798	10315028
chr2L	10327059	10328202
chr2L	10331013	10331675
chr2L	10332659	10335483
chr2L	10339199	10339904
chr2L	10341369	10342946
chr2L	10343960	10344555
chr2L	10353819	10354243
chr2L	10356473	10357495
chr2L	10362085	10363745
chr2L	10364216	10365580
chr2L	10366430	10367507
chr2L	10375465	10377367
chr2L	10379730	10380358
chr2L	10385211	10389180
chr2L	10389875	10390207
chr2L	10393486	10393858
chr2L	10396051	10398431
chr2L	10403334	10404530
chr2L	10404826	10405434
chr2L	10406004	10406343
chr2L	10407576	10407889
chr2L	10408065	10409383
chr2L	10409966	10410286
chr2L	10413082	10414380
chr2L	10418911	10419922
chr2L	10422412	10424259
chr2L	10424907	10425531
chr2L	10425816	10428033
chr2L	10428683	10429051
chr2L	10429622	10432102
chr2L	10435696	10436292
chr2L	10437248	10437581
chr2L	10439095	10440394
chr2L	10443612	10444009
chr2L	10455736	10456267
chr2L	10457161	10458193
chr2L	10458975	10459340
chr2L	10471385	10471598
chr2L	10474849	10475263
chr2L	10476889	10477689
chr2L	10479817	10480416
chr2L	10483058	10483889
chr2L	10488236	10489441
chr2L	10490788	10491156
chr2L	10505977	10506316
chr2L	10506583	10507614
chr2L	10516533	10516901
chr2L	10517097	10517853
chr2L	10524291	10524697
chr2L	10525870	10526128
chr2L	10543810	10544121
chr2L	10544439	10545023
chr2L	10547289	10547792
chr2L	10548002	10549562
chr2L	10552904	10552965
chr2L	10553831	10554024
chr2L	10608624	10609284
chr2L	10609818	10609968
chr2L	10611321	10611970
chr2L	10646926	10647077
chr2L	10647560	10648362
chr2L	10654640	10654789
chr2L	10703185	10703555
chr2L	10728752	10729224
chr2L	10732185	10733024
chr2L	10735710	10736409
chr2L	10736740	10738006
chr2L	10743638	10744181
chr2L	10767043	10768237
chr2L	10768442	10768484
chr2L	10769276	10770143
chr2L	10841534	10842879
chr2L	10849491	10849731
chr2L	10850156	10851139
chr2L	10856391	10856737
chr2L	10857406	10859365
chr2L	10964043	10964935
chr2L	10967208	10969430
chr2L	10969660	10970906
chr2L	10974920	10975385
chr2L	10975749	10977547
chr2L	10986005	10986462
chr2L	10987599	10987977
chr2L	10988634	10989841
chr2L	10990498	10991115
chr2L	11000874	11001586
chr2L	11002944	11003297
chr2L	11003550	11005689
chr2L	11009818	11012282
chr2L	11012564	11012848
chr2L	11014027	11014617
chr2L	11027979	11028259
chr2L	11038274	11038659
chr2L	11039654	11039974
chr2L	11045248	11045729
chr2L	11059413	11059693
chr2L	11061025	11061558
chr2L	11065629	11065974
chr2L	11066940	11067286
chr2L	11070854	11071230
chr2L	11082131	11082320
chr2L	11091011	11091909
chr2L	11100477	11101022
chr2L	11106424	11107114
chr2L	11119865	11120537
chr2L	11123010	11124532
chr2L	11129773	11131375
chr2L	11171867	11172384
chr2L	11175301	11176036
chr2L	11178812	11179847
chr2L	11184538	11184865
chr2L	11185701	11186325
chr2L	11188770	11189325
chr2L	11190669	11191115
chr2L	11193761	11194871
chr2L	11206768	11207287
chr2L	11210398	11210840
chr2L	11211445	11211914
chr2L	11214438	11215023
chr2L	11221490	11221705
chr2L	11224570	11224831
chr2L	11225241	11225782
chr2L	11236244	11236635
chr2L	11242569	11243069
chr2L	11243692	11244004
chr2L	11247971	11248346
chr2L	11250176	11250521
chr2L	11268771	11269975
chr2L	11277750	11279426
chr2L	11280028	11281017
chr2L	11281864	11282845
chr2L	11287376	11287745
chr2L	11337966	11338344
chr2L	11338520	11338845
chr2L	11343824	11344357
chr2L	11346405	11346700
chr2L	11349709	11349947
chr2L	11358208	11358894
chr2L	11360797	11360962
chr2L	11362850	11363397
chr2L	11400718	11400993
chr2L	11418587	11419315
chr2L	11421405	11421620
chr2L	11432990	11433328
chr2L	11440650	11440968
chr2L	11445355	11446519
chr2L	11447392	11448176
chr2L	11449187	11449462
chr2L	11450501	11451168
chr2L	11452609	11453115
chr2L	11455138	11456095
chr2L	11458844	11459019
chr2L	11470225	11470411
chr2L	11472327	11472477
chr2L	11473984	11474247
chr2L	11474981	11475350
chr2L	11475588	11475817
chr2L	11482397	11483003
chr2L	11485531	11487042
chr2L	11489097	11489230
chr2L	11490956	11491663
chr2L	11495427	11495664
chr2L	11498524	11499153
chr2L	11514735	11515224
chr2L	11516344	11517702
chr2L	11518098	11518197
chr2L	11518607	11518840
chr2L	11524687	11524788
chr2L	11576645	11576957
chr2L	11581628	11582314
chr2L	11648806	11648832
chr2L	11793073	11795144
chr2L	11800745	11800995
chr2L	11803490	11803722
chr2L	11804043	11804575
chr2L	11804759	11805189
chr2L	11806157	11808277
chr2L	11808615	11809643
chr2L	11813420	11814112
chr2L	11829150	11829652
chr2L	11948306	11949220
chr2L	11949801	11950068
chr2L	11955793	11956230
chr2L	11960567	11960871
chr2L	11965382	11966166
chr2L	11967644	11969346
chr2L	11970198	11971745
chr2L	11973188	11974011
chr2L	11987159	11989059
chr2L	11989374	11991699
chr2L	11991983	11992259
chr2L	12000039	12000411
chr2L	12000689	12004524
chr2L	12006137	12008005
chr2L	12009867	12013755
chr2L	12014001	12014344
chr2L	12020203	12021135
chr2L	12027156	12027531
chr2L	12037784	12038117
chr2L	12038310	12038710
chr2L	12039951	12040950
chr2L	12043845	12044299
chr2L	12047936	12048190
chr2L	12048653	12049062
chr2L	12055341	12057057
chr2L	12059199	12059346
chr2L	12060951	12061282
chr2L	12062737	12064156
chr2L	12065148	12065528
chr2L	12065893	12066226
chr2L	12075958	12076324
chr2L	12076585	12076917
chr2L	12079692	12080545
chr2L	12080959	12081650
chr2L	12082275	12083222
chr2L	12084849	12086173
chr2L	12087116	12087449
chr2L	12088427	12088799
chr2L	12092605	12093316
chr2L	12093558	12094260
chr2L	12095567	12097100
chr2L	12097373	12098612
chr2L	12102017	12102342
chr2L	12102716	12104462
chr2L	12104665	12105047
chr2L	12108111	12109328
chr2L	12172346	12173372
chr2L	12200975	12201283
chr2L	12288643	12288908
chr2L	12292872	12293248
chr2L	12322490	12322753
chr2L	12344442	12344592
chr2L	12347761	12348269
chr2L	12348668	12348984
chr2L	12351116	12351351
chr2L	12359836	12359991
chr2L	12360558	12361157
chr2L	12363302	12363572
chr2L	12366012	12366423
chr2L	12421729	12422122
chr2L	12424578	12425367
chr2L	12425671	12426600
chr2L	12427209	12428500
chr2L	12428863	12429504
chr2L	12429778	12430413
chr2L	12432539	12435179
chr2L	12435349	12437343
chr2L	12437965	12438302
chr2L	12442192	12444644
chr2L	12445858	12446747
chr2L	12453470	12454357
chr2L	12454977	12455460
chr2L	12457111	12458427
chr2L	12459465	12460477
chr2L	12460728	12461646
chr2L	12466488	12466870
chr2L	12469176	12469526
chr2L	12472854	12473960
chr2L	12482408	12483323
chr2L	12484153	12484583
chr2L	12489484	12489782
chr2L	12501595	12502036
chr2L	12504115	12504431
chr2L	12506910	12507290
chr2L	12507513	12508461
chr2L	12509947	12510507
chr2L	12516262	12516617
chr2L	12520076	12521434
chr2L	12529488	12530114
chr2L	12540259	12540668
chr2L	12542867	12543482
chr2L	12543827	12547747
chr2L	12558082	12558295
chr2L	12566605	12566773
chr2L	12568851	12569124
chr2L	12575159	12575498
chr2L	12587287	12587514
chr2L	12589147	12589636
chr2L	12593661	12594432
chr2L	12603294	12603750
chr2L	12606849	12607857
chr2L	12611581	12612579
chr2L	12612777	12613069
chr2L	12614753	12615256
chr2L	12615933	12616362
chr2L	12616656	12616994
chr2L	12618038	12619072
chr2L	12621726	12622325
chr2L	12622662	12623415
chr2L	12632572	12633361
chr2L	12660291	12660667
chr2L	12662559	12662943
chr2L	12665796	12666812
chr2L	12670393	12670680
chr2L	12677924	12678898
chr2L	12679140	12680082
chr2L	12680384	12681446
chr2L	12682665	12683202
chr2L	12684721	12686309
chr2L	12686898	12687440
chr2L	12691040	12692020
chr2L	12692283	12693913
chr2L	12694736	12695236
chr2L	12697223	12697538
chr2L	12700022	12700565
chr2L	12702758	12703090
chr2L	12703401	12705381
chr2L	12707132	12707880
chr2L	12712232	12712732
chr2L	12713964	12714341
chr2L	12719083	12719439
chr2L	12719892	12720403
chr2L	12721165	12723367
chr2L	12723704	12724714
chr2L	12728018	12728217
chr2L	12729857	12730167
chr2L	12730658	12731027
chr2L	12754378	12754834
chr2L	12822741	12822995
chr2L	12847130	12847371
chr2L	12854551	12854955
chr2L	12974842	12975225
chr2L	12978332	12978383
chr2L	12986956	12987563
chr2L	12993969	12994147
chr2L	13000124	13000884
chr2L	13003912	13004886
chr2L	13018574	13019377
chr2L	13020897	13021741
chr2L	13156114	13156424
chr2L	13157871	13158269
chr2L	13161592	13162558
chr2L	13163591	13164239
chr2L	13164550	13167181
chr2L	13175703	13179404
chr2L	13181032	13181359
chr2L	13182235	13183267
chr2L	13191083	13193087
chr2L	13202623	13204612
chr2L	13205076	13206339
chr2L	13207523	13208470
chr2L	13209658	13210311
chr2L	13210737	13212518
chr2L	13213212	13214624
chr2L	13215448	13215845
chr2L	13216006	13216432
chr2L	13219303	13220595
chr2L	13221863	13223131
chr2L	13224037	13226006
chr2L	13226617	13227869
chr2L	13229172	13230226
chr2L	13233875	13235679
chr2L	13241750	13242017
chr2L	13244316	13244384
chr2L	13244566	13245709
chr2L	13250117	13250530
chr2L	13251540	13251824
chr2L	13266551	13267049
chr2L	13284685	13284813
chr2L	13286123	13287234
chr2L	13295955	13297171
chr2L	13341145	13341507
chr2L	13362948	13363354
chr2L	13364024	13364313
chr2L	13365376	13368136
chr2L	13368951	13370225
chr2L	13370806	13371170
chr2L	13373090	13374660
chr2L	13378109	13379773
chr2L	13381874	13383362
chr2L	13384965	13385338
chr2L	13386591	13388082
chr2L	13394657	13395428
chr2L	13398149	13398386
chr2L	13398716	13399605
chr2L	13445417	13445897
chr2L	13500406	13500778
chr2L	13502099	13502552
chr2L	13506255	13506642
chr2L	13512692	13513783
chr2L	13515228	13515786
chr2L	13527758	13528102
chr2L	13546628	13547199
chr2L	13547698	13551019
chr2L	13552239	13552526
chr2L	13552682	13553053
chr2L	13553530	13553874
chr2L	13554654	13555212
chr2L	13569931	13570560
chr2L	13591372	13591769
chr2L	13597222	13597778
chr2L	13622803	13622993
chr2L	13634645	13634860
chr2L	13639813	13642418
chr2L	13665856	13666356
chr2L	13745920	13746531
chr2L	13747217	13748078
chr2L	13748574	13748814
chr2L	13770797	13771998
chr2L	13778169	13778521
chr2L	13779002	13779256
chr2L	13780466	13780976
chr2L	13782458	13784668
chr2L	13785052	13785276
chr2L	13790033	13790330
chr2L	13790775	13791230
chr2L	13793291	13794262
chr2L	13811130	13812103
chr2L	13813062	13814157
chr2L	13814392	13815147
chr2L	13826134	13827900
chr2L	13829149	13830737
chr2L	13832067	13836624
chr2L	13837419	13838109
chr2L	13838520	13839097
chr2L	13841690	13842554
chr2L	13850594	13851802
chr2L	13863363	13864072
chr2L	13865586	13866100
chr2L	13867415	13868168
chr2L	13869400	13869897
chr2L	13874212	13874487
chr2L	13878001	13878444
chr2L	13878685	13879166
chr2L	13885021	13886238
chr2L	13887026	13887373
chr2L	13887837	13888480
chr2L	13890244	13890623
chr2L	13895815	13896053
chr2L	13903226	13906275
chr2L	13906640	13907079
chr2L	13907610	13908444
chr2L	13914487	13914655
chr2L	13919882	13919915
chr2L	13977133	13977358
chr2L	14013415	14013921
chr2L	14020531	14021084
chr2L	14021549	14022663
chr2L	14023061	14024957
chr2L	14025465	14028201
chr2L	14039843	14041233
chr2L	14043641	14044027
chr2L	14045474	14046470
chr2L	14046664	14047963
chr2L	14049102	14049493
chr2L	14051640	14051843
chr2L	14062732	14063022
chr2L	14094618	14095071
chr2L	14095770	14096019
[truncated: 14,219 more rows]

## Sheet: Stage 10 regions
Stage 10, FDR 5% euchromatic accessibe regions (intersection between 2 replicates)
Genome Coordinates
chr2L	5292	6345
chr2L	7331	7618
chr2L	8830	9038
chr2L	10169	10358
chr2L	12467	12882
chr2L	15217	15300
chr2L	16307	16540
chr2L	17177	19294
chr2L	19696	19913
chr2L	21488	22051
chr2L	22860	23192
chr2L	24055	24412
chr2L	26152	26279
chr2L	26975	27514
chr2L	27919	28634
chr2L	28815	28858
chr2L	29838	30185
chr2L	34011	34793
chr2L	35428	35960
chr2L	36142	36533
chr2L	41635	42311
chr2L	43182	43559
chr2L	43924	44545
chr2L	54363	54503
chr2L	64905	67693
chr2L	73176	73469
chr2L	74053	74194
chr2L	82442	82972
chr2L	85836	86119
chr2L	86634	86962
chr2L	87356	88162
chr2L	89088	89311
chr2L	90096	90471
chr2L	91117	91949
chr2L	92924	93193
chr2L	93937	94091
chr2L	94358	95242
chr2L	96388	96603
chr2L	101591	102969
chr2L	106264	106938
chr2L	107125	109752
chr2L	109904	110096
chr2L	114672	115948
chr2L	118663	119091
chr2L	121137	121429
chr2L	124487	124759
chr2L	128728	128944
chr2L	131195	131452
chr2L	132842	133151
chr2L	133420	133689
chr2L	134346	134649
chr2L	138243	138515
chr2L	140819	141020
chr2L	142814	144093
chr2L	150372	150641
chr2L	152657	153013
chr2L	153246	153932
chr2L	155052	157311
chr2L	158378	159911
chr2L	160212	162374
chr2L	164408	164719
chr2L	165596	167193
chr2L	167868	168443
chr2L	170147	170797
chr2L	171308	171708
chr2L	174720	175251
chr2L	175441	175810
chr2L	176162	176436
chr2L	177553	177872
chr2L	180368	180703
chr2L	181390	181993
chr2L	182638	184251
chr2L	184525	185161
chr2L	185803	186053
chr2L	187857	188197
chr2L	191713	192015
chr2L	202840	204619
chr2L	207085	208152
chr2L	208708	209010
chr2L	209361	209613
chr2L	210389	210689
chr2L	211563	211837
chr2L	212220	212533
chr2L	213515	213819
chr2L	214269	214629
chr2L	215199	216156
chr2L	216680	216941
chr2L	219197	219485
chr2L	219783	220943
chr2L	221562	222566
chr2L	222789	223501
chr2L	223749	225739
chr2L	226077	227040
chr2L	229022	229447
chr2L	229845	230149
chr2L	238719	239008
chr2L	240210	242005
chr2L	243516	243812
chr2L	244087	244766
chr2L	245533	245935
chr2L	246234	252972
chr2L	253977	254311
chr2L	259115	259394
chr2L	265742	266007
chr2L	267637	267954
chr2L	270723	272121
chr2L	273118	274360
chr2L	276531	278946
chr2L	282238	282964
chr2L	283272	283386
chr2L	283774	284356
chr2L	284766	285089
chr2L	285364	285959
chr2L	286139	287155
chr2L	292376	292778
chr2L	293580	295462
chr2L	295737	296013
chr2L	297277	299013
chr2L	299371	299872
chr2L	301256	301623
chr2L	305727	305949
chr2L	306563	306777
chr2L	308716	308879
chr2L	340761	340797
chr2L	346434	346535
chr2L	346722	347167
chr2L	347724	347883
chr2L	356141	356574
chr2L	357008	357248
chr2L	357514	358179
chr2L	368811	369037
chr2L	376578	376973
chr2L	377742	378197
chr2L	384551	384681
chr2L	387023	387112
chr2L	387475	387595
chr2L	394878	394910
chr2L	395679	395813
chr2L	399699	399783
chr2L	403715	404902
chr2L	408774	408829
chr2L	414327	415731
chr2L	416279	416594
chr2L	419129	420670
chr2L	420963	421803
chr2L	422275	422329
chr2L	423489	424343
chr2L	430788	432086
chr2L	440804	441007
chr2L	441199	441640
chr2L	441924	442743
chr2L	445797	446286
chr2L	452075	452288
chr2L	452795	454096
chr2L	456140	456539
chr2L	456930	457194
chr2L	457590	458213
chr2L	463532	463747
chr2L	467796	468007
chr2L	470370	470616
chr2L	472768	473711
chr2L	474067	474325
chr2L	478663	482059
chr2L	485722	485985
chr2L	490019	490951
chr2L	492231	492697
chr2L	496337	496640
chr2L	501776	502091
chr2L	510578	511073
chr2L	514622	514802
chr2L	515091	515399
chr2L	516012	516318
chr2L	517113	520081
chr2L	520981	521476
chr2L	521897	522554
chr2L	522999	523928
chr2L	524476	524897
chr2L	526702	527634
chr2L	531334	531711
chr2L	531968	532312
chr2L	536329	537409
chr2L	537977	539008
chr2L	539487	541393
chr2L	541554	542840
chr2L	543329	543663
chr2L	543941	545641
chr2L	545859	546208
chr2L	546548	546877
chr2L	547361	548265
chr2L	550424	550805
chr2L	551210	551568
chr2L	552510	552809
chr2L	558211	558500
chr2L	559859	560423
chr2L	562847	563203
chr2L	563894	564820
chr2L	567325	568954
chr2L	569226	569545
chr2L	573734	574963
chr2L	576779	577257
chr2L	578753	579339
chr2L	580269	580517
chr2L	588535	588666
chr2L	589824	590164
chr2L	593960	594290
chr2L	594740	594976
chr2L	599701	599934
chr2L	602360	602994
chr2L	603431	603576
chr2L	605026	605098
chr2L	606165	606399
chr2L	652837	652891
chr2L	668903	669078
chr2L	673935	674091
chr2L	684905	685000
chr2L	701554	702347
chr2L	704845	705198
chr2L	708256	708552
chr2L	712524	712606
chr2L	712955	713883
chr2L	714356	714649
chr2L	714812	715777
chr2L	716791	717032
chr2L	740237	740360
chr2L	808842	809096
chr2L	810301	810873
chr2L	811618	811893
chr2L	812724	812737
chr2L	813210	813299
chr2L	813478	813559
chr2L	815446	816083
chr2L	819308	820869
chr2L	821268	822123
chr2L	822997	823676
chr2L	825496	826942
chr2L	829174	830025
chr2L	831431	831657
chr2L	833251	833567
chr2L	837123	837389
chr2L	838318	838969
chr2L	839274	839426
chr2L	845506	845587
chr2L	847682	848650
chr2L	849582	851445
chr2L	851917	853196
chr2L	853537	854469
chr2L	855146	855691
chr2L	856161	857094
chr2L	863568	863884
chr2L	864434	864756
chr2L	865607	866144
chr2L	866658	867974
chr2L	868184	871854
chr2L	875059	875437
chr2L	876192	876733
chr2L	878345	878575
chr2L	900676	901881
chr2L	921852	922209
chr2L	922749	922790
chr2L	951850	951985
chr2L	974148	974385
chr2L	1006436	1008191
chr2L	1014119	1014469
chr2L	1015515	1015545
chr2L	1024246	1024463
chr2L	1043381	1043596
chr2L	1047127	1047181
chr2L	1048092	1048291
chr2L	1048900	1049358
chr2L	1050399	1050412
chr2L	1052545	1053051
chr2L	1053601	1054361
chr2L	1056584	1056885
chr2L	1057522	1057711
chr2L	1061258	1062792
chr2L	1062987	1063526
chr2L	1065150	1065442
chr2L	1066022	1066890
chr2L	1067369	1069024
chr2L	1073094	1073295
chr2L	1074339	1074653
chr2L	1075503	1076156
chr2L	1076512	1078574
chr2L	1081004	1081448
chr2L	1082612	1082766
chr2L	1087798	1088098
chr2L	1108004	1108526
chr2L	1109391	1109488
chr2L	1115846	1115860
chr2L	1118144	1118459
chr2L	1118844	1120097
chr2L	1123457	1123644
chr2L	1128207	1130348
chr2L	1130880	1130998
chr2L	1131444	1131765
chr2L	1139650	1139669
chr2L	1142741	1143015
chr2L	1145984	1146299
chr2L	1146552	1146789
chr2L	1147792	1147981
chr2L	1148645	1148775
chr2L	1150334	1151358
chr2L	1152270	1152528
chr2L	1152842	1153328
chr2L	1154219	1154446
chr2L	1154732	1154935
chr2L	1156198	1156500
chr2L	1157420	1159366
chr2L	1159726	1160192
chr2L	1160418	1160642
chr2L	1160913	1161245
chr2L	1161525	1161821
chr2L	1164272	1164881
chr2L	1166087	1166720
chr2L	1169214	1170279
chr2L	1172651	1173279
chr2L	1177395	1178080
chr2L	1182665	1183258
chr2L	1183659	1185086
chr2L	1185250	1185315
chr2L	1185554	1185769
chr2L	1365127	1365168
chr2L	1377137	1377259
chr2L	1379615	1379721
chr2L	1380387	1380909
chr2L	1381608	1382260
chr2L	1382495	1382626
chr2L	1382953	1383082
chr2L	1384896	1385208
chr2L	1386088	1386369
chr2L	1386567	1386773
chr2L	1387271	1387363
chr2L	1391136	1391395
chr2L	1391820	1392931
chr2L	1394117	1395080
chr2L	1395444	1396131
chr2L	1398154	1398347
chr2L	1399281	1399968
chr2L	1400302	1400977
chr2L	1401235	1401904
chr2L	1402626	1402921
chr2L	1404626	1405660
chr2L	1407988	1408242
chr2L	1408836	1409629
chr2L	1410616	1412538
chr2L	1413012	1413390
chr2L	1416492	1416641
chr2L	1420172	1420879
chr2L	1421360	1422919
chr2L	1429627	1429923
chr2L	1430423	1430804
chr2L	1435014	1435358
chr2L	1436241	1436600
chr2L	1445297	1445610
chr2L	1457237	1457302
chr2L	1458952	1459240
chr2L	1460820	1461266
chr2L	1461795	1462819
chr2L	1463186	1463714
chr2L	1467869	1468077
chr2L	1471399	1471600
chr2L	1478501	1478578
chr2L	1502614	1503027
chr2L	1504348	1504707
chr2L	1508942	1509225
chr2L	1510204	1510409
chr2L	1511013	1511113
chr2L	1516343	1516495
chr2L	1517841	1518471
chr2L	1556704	1556996
chr2L	1560073	1560165
chr2L	1605258	1605329
chr2L	1611084	1611298
chr2L	1613150	1613227
chr2L	1613892	1614402
chr2L	1620920	1621097
chr2L	1628046	1628307
chr2L	1648667	1648821
chr2L	1654204	1654691
chr2L	1704534	1704827
chr2L	1705942	1706077
chr2L	1709280	1709734
chr2L	1709955	1711313
chr2L	1712768	1713093
chr2L	1713701	1713739
chr2L	1715204	1716049
chr2L	1718145	1718179
chr2L	1723701	1724544
chr2L	1725417	1726610
chr2L	1728120	1729215
chr2L	1729804	1730197
chr2L	1730591	1730631
chr2L	1732242	1732672
chr2L	1737203	1737586
chr2L	1741704	1741823
chr2L	1751697	1752194
chr2L	1882620	1883152
chr2L	1883419	1883465
chr2L	1884051	1885557
chr2L	1885933	1887148
chr2L	1887668	1887792
chr2L	1909643	1910182
chr2L	1926309	1926425
chr2L	1931843	1931947
chr2L	1937221	1937443
chr2L	1937927	1938510
chr2L	1950828	1952672
chr2L	1954392	1955008
chr2L	1958060	1958407
chr2L	1962196	1962477
chr2L	1962905	1963253
chr2L	1969147	1969683
chr2L	1970327	1970986
chr2L	1972486	1973120
chr2L	1973573	1973675
chr2L	1973921	1974917
chr2L	1975563	1975798
chr2L	1977144	1977448
chr2L	1979246	1979526
chr2L	1979921	1980177
chr2L	1980375	1981803
chr2L	1982085	1982664
chr2L	1983403	1983436
chr2L	1985149	1985215
chr2L	1988510	1988607
chr2L	2008936	2010374
chr2L	2010737	2010912
chr2L	2011114	2011161
chr2L	2013175	2013546
chr2L	2013852	2014315
chr2L	2014631	2014804
chr2L	2027083	2027353
chr2L	2031444	2032013
chr2L	2032763	2032990
chr2L	2035277	2035515
chr2L	2037400	2038751
chr2L	2044984	2045705
chr2L	2048105	2048397
chr2L	2050946	2050976
chr2L	2110307	2110829
chr2L	2129950	2130078
chr2L	2130303	2130682
chr2L	2130846	2131125
chr2L	2133957	2134190
chr2L	2135317	2135833
chr2L	2136308	2136406
chr2L	2141517	2141741
chr2L	2142943	2143212
chr2L	2143902	2145895
chr2L	2146570	2147873
chr2L	2151072	2152962
chr2L	2153873	2154558
chr2L	2155609	2155926
chr2L	2157591	2157721
chr2L	2158041	2158288
chr2L	2158563	2158889
chr2L	2159248	2160921
chr2L	2161082	2161912
chr2L	2162260	2165441
chr2L	2165860	2165878
chr2L	2166479	2167043
chr2L	2168034	2168530
chr2L	2172062	2173036
chr2L	2173465	2173936
chr2L	2175105	2175933
chr2L	2177351	2177911
chr2L	2178138	2178971
chr2L	2180009	2180230
chr2L	2180462	2183786
chr2L	2186306	2186511
chr2L	2186709	2186998
chr2L	2187642	2187914
chr2L	2188670	2188935
chr2L	2189207	2189339
chr2L	2191734	2192678
chr2L	2193163	2193794
chr2L	2195164	2195798
chr2L	2196037	2198073
chr2L	2198548	2199137
chr2L	2200009	2200607
chr2L	2201405	2201760
chr2L	2201971	2203604
chr2L	2203948	2204331
chr2L	2204973	2205206
chr2L	2213991	2214237
chr2L	2216095	2216581
chr2L	2216997	2217528
chr2L	2220000	2220238
chr2L	2220691	2220859
chr2L	2221820	2222226
chr2L	2225455	2225746
chr2L	2226009	2227722
chr2L	2228180	2228678
chr2L	2234994	2237120
chr2L	2242058	2242427
chr2L	2350815	2351150
chr2L	2351831	2352161
chr2L	2354145	2354438
chr2L	2356447	2357021
chr2L	2357427	2357832
chr2L	2361288	2361463
chr2L	2362219	2362507
chr2L	2362746	2363013
chr2L	2363985	2366334
chr2L	2372580	2372754
chr2L	2374425	2374778
chr2L	2375636	2376807
chr2L	2377116	2377403
chr2L	2377726	2378401
chr2L	2379387	2379705
chr2L	2380797	2381815
chr2L	2382986	2383363
chr2L	2420383	2420424
chr2L	2420607	2420950
chr2L	2421317	2421640
chr2L	2427994	2428136
chr2L	2444075	2444312
chr2L	2447185	2447341
chr2L	2447734	2450270
chr2L	2450851	2451269
chr2L	2451768	2452046
chr2L	2453852	2455207
chr2L	2455486	2455854
chr2L	2456713	2457470
chr2L	2457696	2458348
chr2L	2459122	2459608
chr2L	2460699	2462671
chr2L	2463329	2463580
chr2L	2466612	2466965
chr2L	2484469	2484771
chr2L	2486566	2486749
chr2L	2488488	2488654
chr2L	2489939	2490139
chr2L	2491741	2492273
chr2L	2492441	2494306
chr2L	2494627	2494766
chr2L	2496449	2496721
chr2L	2530333	2530527
chr2L	2572561	2572862
chr2L	2574864	2575350
chr2L	2576193	2577782
chr2L	2577980	2578883
chr2L	2579717	2580678
chr2L	2583751	2583842
chr2L	2584977	2585439
chr2L	2611999	2612364
chr2L	2677434	2677709
chr2L	2724475	2724932
chr2L	2739633	2740182
chr2L	2740584	2740811
chr2L	2741007	2742496
chr2L	2742935	2743199
chr2L	2744846	2745691
chr2L	2746929	2756252
chr2L	2756441	2756827
chr2L	2757104	2757486
chr2L	2757791	2760902
chr2L	2762779	2763025
chr2L	2764444	2765417
chr2L	2765648	2766733
chr2L	2767178	2767248
chr2L	2767405	2768816
chr2L	2769030	2770825
chr2L	2779212	2780295
chr2L	2780966	2781113
chr2L	2782118	2782332
chr2L	2804585	2805030
chr2L	2806558	2806687
chr2L	2808039	2808354
chr2L	2813096	2813109
chr2L	2813741	2813905
chr2L	2814925	2814972
chr2L	2849810	2850489
chr2L	2855470	2857649
chr2L	2857908	2858481
chr2L	2861497	2861908
chr2L	2862234	2862827
chr2L	2868960	2869137
chr2L	2870090	2870702
chr2L	2871139	2871489
chr2L	2871841	2872184
chr2L	2872842	2873198
chr2L	2873549	2876414
chr2L	2877320	2877613
chr2L	2878242	2880313
chr2L	2881344	2882548
chr2L	2884683	2888254
chr2L	2888606	2889600
chr2L	2890799	2891025
chr2L	2894341	2894573
chr2L	2895013	2895264
chr2L	2897109	2897539
chr2L	2900491	2900713
chr2L	2908346	2908595
chr2L	2908809	2909121
chr2L	2935875	2936057
chr2L	2945586	2945626
chr2L	2946905	2947355
chr2L	2954390	2954736
chr2L	2955672	2955845
chr2L	2956861	2957388
chr2L	2958217	2958324
chr2L	2961210	2961472
chr2L	2965743	2965948
chr2L	2968751	2969859
chr2L	2971924	2973181
chr2L	2975087	2975207
chr2L	2976131	2977709
chr2L	2978809	2979402
chr2L	2980027	2980337
chr2L	2980581	2980811
chr2L	2981653	2982402
chr2L	2987216	2989219
chr2L	2992082	2994181
chr2L	2997833	3000098
chr2L	3000357	3000971
chr2L	3004626	3004849
chr2L	3006049	3006202
chr2L	3012872	3012972
chr2L	3014054	3014612
chr2L	3015012	3015374
chr2L	3017945	3018552
chr2L	3019116	3019279
chr2L	3020202	3020255
chr2L	3021484	3021658
chr2L	3022824	3023734
chr2L	3028815	3029377
chr2L	3030517	3030847
chr2L	3031090	3031164
chr2L	3034405	3034420
chr2L	3036070	3037695
chr2L	3039555	3040137
chr2L	3040733	3041133
chr2L	3046692	3047900
chr2L	3048489	3049204
chr2L	3049961	3050063
chr2L	3054204	3054638
chr2L	3056870	3057006
chr2L	3060954	3061161
chr2L	3065893	3065987
chr2L	3066256	3066353
chr2L	3069804	3069973
chr2L	3070169	3070401
chr2L	3070829	3071336
chr2L	3072186	3072501
chr2L	3078379	3078532
chr2L	3079435	3079771
chr2L	3081137	3081170
chr2L	3083649	3083955
chr2L	3094897	3095439
chr2L	3108377	3108739
chr2L	3124204	3124343
chr2L	3131800	3131866
chr2L	3144557	3145949
chr2L	3146450	3146636
chr2L	3148252	3148529
chr2L	3152690	3153332
chr2L	3158705	3160218
chr2L	3161329	3161620
chr2L	3162323	3162567
chr2L	3163637	3163985
chr2L	3164638	3164873
chr2L	3165460	3165736
chr2L	3168848	3169096
chr2L	3170294	3170437
chr2L	3170767	3172092
chr2L	3172390	3173649
chr2L	3174055	3174129
chr2L	3199754	3199777
chr2L	3291130	3291228
chr2L	3299754	3299828
chr2L	3301902	3302453
chr2L	3302623	3304083
chr2L	3319826	3320106
chr2L	3338709	3339312
chr2L	3372507	3373614
chr2L	3376297	3376437
chr2L	3376723	3377098
chr2L	3422988	3423169
chr2L	3449382	3449771
chr2L	3450403	3450658
chr2L	3450853	3450875
chr2L	3452018	3453106
chr2L	3456391	3457636
chr2L	3460361	3460681
chr2L	3464905	3466993
chr2L	3468969	3470277
chr2L	3471272	3471286
chr2L	3475210	3475432
chr2L	3475934	3476828
chr2L	3477352	3477655
chr2L	3477854	3478889
chr2L	3479365	3479428
chr2L	3480081	3480242
chr2L	3480403	3481593
chr2L	3509416	3509493
chr2L	3513789	3515401
chr2L	3518316	3519184
chr2L	3529993	3530403
chr2L	3532101	3532561
chr2L	3532872	3533480
chr2L	3534226	3534343
chr2L	3534521	3534730
chr2L	3538535	3540332
chr2L	3541053	3541891
chr2L	3542082	3542345
chr2L	3544643	3544766
chr2L	3545433	3545748
chr2L	3548663	3549367
chr2L	3549728	3550144
chr2L	3555302	3555526
chr2L	3578968	3579320
chr2L	3579753	3580077
chr2L	3580553	3581274
chr2L	3584182	3584584
chr2L	3588059	3588539
chr2L	3589171	3589592
chr2L	3594104	3594452
chr2L	3600678	3601431
chr2L	3602275	3603528
chr2L	3604246	3604444
chr2L	3605076	3607488
chr2L	3609114	3609232
chr2L	3610603	3611201
chr2L	3612924	3613983
chr2L	3614373	3614647
chr2L	3616298	3616894
chr2L	3618050	3619379
chr2L	3619826	3620491
chr2L	3621012	3621237
chr2L	3624519	3625028
chr2L	3628889	3629249
chr2L	3631457	3633154
chr2L	3633805	3634442
chr2L	3639073	3639429
chr2L	3655729	3656197
chr2L	3656948	3658248
chr2L	3662295	3662796
chr2L	3694374	3694561
chr2L	3711525	3711947
chr2L	3713073	3713511
chr2L	3713720	3713845
chr2L	3740540	3740646
chr2L	3748724	3748746
chr2L	3762994	3763357
chr2L	3768333	3768630
chr2L	3769645	3772488
chr2L	3772780	3773304
chr2L	3774715	3774929
chr2L	3775533	3777344
chr2L	3778460	3779031
chr2L	3779794	3780376
chr2L	3782560	3782789
chr2L	3783424	3783714
chr2L	3786241	3786624
chr2L	3790905	3791149
chr2L	3801893	3802484
chr2L	3802854	3804087
chr2L	3804610	3804904
chr2L	3806200	3806780
chr2L	3807075	3807523
chr2L	3813139	3813580
chr2L	3815508	3815829
chr2L	3817957	3819237
chr2L	3819724	3820761
chr2L	3821288	3822849
chr2L	3823408	3824370
chr2L	3825226	3828375
chr2L	3829318	3829684
chr2L	3832198	3832435
chr2L	3835129	3835431
chr2L	3836361	3836998
chr2L	3837983	3838487
chr2L	3845144	3845244
chr2L	3845574	3845723
chr2L	3849345	3850008
chr2L	3853296	3853934
chr2L	3854293	3854805
chr2L	3855445	3855521
chr2L	3858903	3859084
chr2L	3860651	3860864
chr2L	3861160	3863005
chr2L	3863652	3864112
chr2L	3864431	3864914
chr2L	3867481	3868338
chr2L	3872268	3872667
chr2L	3873224	3873489
chr2L	3874102	3874779
chr2L	3884064	3884247
chr2L	4019507	4019765
chr2L	4019921	4020865
chr2L	4021973	4022271
chr2L	4027894	4028163
chr2L	4028391	4029468
chr2L	4030049	4032093
chr2L	4032768	4032942
chr2L	4033265	4033488
chr2L	4034282	4035089
chr2L	4043303	4043615
chr2L	4045049	4045510
chr2L	4053441	4054297
chr2L	4054792	4055020
chr2L	4055304	4056491
chr2L	4056806	4057086
chr2L	4058900	4058976
chr2L	4060633	4060891
chr2L	4069647	4069903
chr2L	4071405	4071690
chr2L	4072322	4072526
chr2L	4075083	4075311
chr2L	4079495	4079673
chr2L	4080634	4080797
chr2L	4081817	4082030
chr2L	4082632	4082643
chr2L	4087304	4087330
chr2L	4089711	4090404
chr2L	4093116	4093213
chr2L	4096779	4096877
chr2L	4097499	4097659
chr2L	4098942	4098979
chr2L	4100840	4101064
chr2L	4109755	4110312
chr2L	4114805	4115421
chr2L	4116003	4116551
chr2L	4118100	4118453
chr2L	4119419	4119662
chr2L	4121047	4121221
chr2L	4122596	4122620
chr2L	4123689	4123767
chr2L	4132462	4132663
chr2L	4145309	4145411
chr2L	4184947	4185141
chr2L	4185598	4185697
chr2L	4186005	4186285
chr2L	4187663	4187861
chr2L	4189344	4189551
chr2L	4190270	4190335
chr2L	4194880	4194978
chr2L	4198361	4198526
chr2L	4199832	4200042
chr2L	4219367	4219608
chr2L	4220409	4223927
chr2L	4224163	4225212
chr2L	4226359	4228302
chr2L	4228847	4229060
chr2L	4235416	4235738
chr2L	4257129	4257402
chr2L	4280609	4280741
chr2L	4281359	4281907
chr2L	4282862	4283528
chr2L	4286230	4286327
chr2L	4287019	4287635
chr2L	4307687	4307785
chr2L	4314171	4314445
chr2L	4317954	4318137
chr2L	4320819	4320969
chr2L	4326975	4327292
chr2L	4329142	4329295
chr2L	4329469	4329867
chr2L	4330360	4330459
chr2L	4331087	4331600
chr2L	4332299	4332531
chr2L	4333166	4334168
chr2L	4334881	4335213
chr2L	4335645	4336155
chr2L	4339880	4340050
chr2L	4342076	4342306
chr2L	4342563	4342743
chr2L	4344789	4346117
chr2L	4346608	4347253
chr2L	4348727	4349078
chr2L	4349712	4349981
chr2L	4351006	4351399
chr2L	4351892	4352256
chr2L	4361604	4361861
chr2L	4363430	4364751
chr2L	4366466	4366885
chr2L	4368166	4369452
chr2L	4369836	4370435
chr2L	4370651	4371007
chr2L	4371343	4372784
chr2L	4373160	4373455
chr2L	4373606	4373990
chr2L	4374862	4375678
chr2L	4378379	4380551
chr2L	4381805	4382055
chr2L	4382255	4382999
chr2L	4383405	4383746
chr2L	4385996	4387154
chr2L	4387649	4387916
chr2L	4390844	4390869
chr2L	4391854	4392430
chr2L	4393672	4394545
chr2L	4399988	4400086
chr2L	4402143	4402464
chr2L	4403067	4403642
chr2L	4406452	4407730
chr2L	4442240	4442637
chr2L	4443070	4443330
chr2L	4443877	4445524
chr2L	4447935	4448275
chr2L	4448535	4449170
chr2L	4449596	4449929
chr2L	4451211	4451911
chr2L	4452221	4455123
chr2L	4455358	4455647
chr2L	4456059	4456647
chr2L	4457390	4460835
chr2L	4462121	4462389
chr2L	4462646	4463935
chr2L	4464386	4465742
chr2L	4467534	4467707
chr2L	4470898	4470920
chr2L	4498312	4498417
chr2L	4502845	4502915
chr2L	4515848	4515906
chr2L	4520509	4520528
chr2L	4522695	4522725
chr2L	4547590	4547737
chr2L	4548105	4548516
chr2L	4550422	4550458
chr2L	4553685	4554102
chr2L	4555233	4555537
chr2L	4558157	4558335
chr2L	4563723	4564105
chr2L	4570542	4570560
chr2L	4574565	4575065
chr2L	4591950	4592200
chr2L	4594819	4595456
chr2L	4597041	4598177
chr2L	4614125	4614776
chr2L	4726186	4726380
chr2L	4793593	4793664
chr2L	4794260	4794598
chr2L	4794869	4794964
chr2L	4810050	4811095
chr2L	4811310	4812578
chr2L	4818186	4818517
chr2L	4819824	4822554
chr2L	4823568	4824192
chr2L	4824346	4824617
chr2L	4826641	4827487
chr2L	4829089	4829729
chr2L	4830041	4831314
chr2L	4837154	4838337
chr2L	4838563	4839510
chr2L	4844273	4844393
chr2L	4845345	4845580
chr2L	4846762	4846944
chr2L	4847360	4847941
chr2L	4848158	4848415
chr2L	4848688	4848835
chr2L	4849469	4849756
chr2L	4850012	4850705
chr2L	4852316	4852858
chr2L	4853083	4853336
chr2L	4853590	4853777
chr2L	4856659	4857065
chr2L	4873868	4874038
chr2L	4878876	4879087
chr2L	4881174	4883395
chr2L	4887574	4888100
chr2L	4889453	4889816
chr2L	4890634	4891229
chr2L	4891618	4892586
chr2L	4892943	4893477
chr2L	4901738	4902844
chr2L	4903658	4904073
chr2L	4908556	4908680
chr2L	4943257	4943538
chr2L	4945153	4946578
chr2L	4949421	4950455
chr2L	4952328	4952755
chr2L	4954233	4954913
chr2L	4955264	4955784
chr2L	4961734	4962002
chr2L	4964735	4965091
chr2L	4965996	4966283
chr2L	4967050	4968164
chr2L	4968511	4969583
chr2L	4971077	4972015
chr2L	4973339	4973448
chr2L	4974919	4975014
chr2L	4976277	4977824
chr2L	4980261	4982336
chr2L	4983943	4984416
chr2L	4993013	4993345
chr2L	4994984	4995230
chr2L	4995737	4996097
chr2L	4996740	4996811
chr2L	4997825	4998476
chr2L	4998935	4999164
chr2L	4999910	5001593
chr2L	5003633	5004274
chr2L	5004859	5005154
chr2L	5008149	5008477
chr2L	5008771	5009107
chr2L	5009259	5010433
chr2L	5010649	5011540
chr2L	5012463	5012742
chr2L	5013348	5013515
chr2L	5013894	5014911
chr2L	5015817	5016435
chr2L	5016778	5017706
chr2L	5018006	5018385
chr2L	5020684	5020901
chr2L	5024563	5024767
chr2L	5029317	5029652
chr2L	5031842	5032224
chr2L	5034108	5034714
chr2L	5035009	5035690
chr2L	5036593	5036798
chr2L	5037260	5037704
chr2L	5038052	5038401
chr2L	5041958	5042206
chr2L	5042382	5042782
chr2L	5042981	5044011
chr2L	5046277	5046656
chr2L	5048411	5048752
chr2L	5049058	5051046
chr2L	5051438	5053998
chr2L	5054624	5056270
chr2L	5056469	5056737
chr2L	5058322	5058594
chr2L	5058951	5060188
chr2L	5061312	5061473
chr2L	5062757	5063084
chr2L	5067310	5068008
chr2L	5069504	5069674
chr2L	5070910	5071232
chr2L	5071464	5071860
chr2L	5073135	5074133
chr2L	5087132	5087350
chr2L	5091912	5092318
chr2L	5092545	5095105
chr2L	5095564	5097161
chr2L	5099858	5100590
chr2L	5102959	5103401
chr2L	5105758	5105890
chr2L	5161210	5161351
chr2L	5185391	5185628
chr2L	5196263	5196533
chr2L	5197162	5197455
chr2L	5203461	5203579
chr2L	5209114	5209495
chr2L	5211513	5211662
chr2L	5221117	5221771
chr2L	5225183	5225388
chr2L	5229553	5229652
chr2L	5232079	5232551
chr2L	5233839	5234550
chr2L	5234813	5235378
chr2L	5235706	5235805
chr2L	5236715	5237916
chr2L	5238558	5238869
chr2L	5239220	5241409
chr2L	5244178	5244198
chr2L	5253378	5253633
chr2L	5270164	5271591
chr2L	5277865	5279557
chr2L	5288026	5288128
chr2L	5288819	5289069
chr2L	5291253	5291450
chr2L	5292481	5292579
chr2L	5292953	5293310
chr2L	5297069	5297251
chr2L	5301439	5301604
chr2L	5304960	5305789
chr2L	5306395	5306914
chr2L	5307421	5307761
chr2L	5308753	5309645
chr2L	5312370	5313054
chr2L	5314864	5315112
chr2L	5322491	5322630
chr2L	5322821	5322985
chr2L	5323518	5325890
chr2L	5326207	5327473
chr2L	5329758	5330065
chr2L	5332105	5332272
chr2L	5353632	5353787
chr2L	5359050	5359170
chr2L	5362616	5362998
chr2L	5363227	5363562
chr2L	5365650	5366338
chr2L	5366587	5367323
chr2L	5376135	5376254
chr2L	5377394	5377495
chr2L	5381323	5381706
chr2L	5391992	5392380
chr2L	5392913	5392978
chr2L	5399010	5399297
chr2L	5403325	5404117
chr2L	5405295	5405474
chr2L	5406850	5407338
chr2L	5412616	5412658
chr2L	5414626	5414948
chr2L	5415604	5415626
chr2L	5418414	5418641
chr2L	5448265	5448321
chr2L	5455583	5455792
chr2L	5456580	5456668
chr2L	5456913	5457000
chr2L	5459511	5460288
chr2L	5460712	5461775
chr2L	5464047	5464186
chr2L	5464475	5465543
chr2L	5466080	5466815
chr2L	5467889	5468121
chr2L	5469597	5469687
chr2L	5471610	5471704
chr2L	5474766	5475003
chr2L	5489839	5490206
chr2L	5500443	5500603
chr2L	5501510	5501690
chr2L	5515330	5515579
chr2L	5516079	5516295
chr2L	5516610	5516915
chr2L	5518404	5518493
chr2L	5519860	5520149
chr2L	5523730	5525545
chr2L	5525759	5526446
chr2L	5526641	5527060
chr2L	5527826	5528186
chr2L	5530796	5531139
chr2L	5532015	5532348
chr2L	5537524	5537553
chr2L	5538837	5539095
chr2L	5539713	5539961
chr2L	5540766	5543780
chr2L	5544502	5545482
chr2L	5545741	5547798
chr2L	5548283	5548449
chr2L	5548794	5548917
chr2L	5549841	5551232
chr2L	5551971	5552300
chr2L	5552582	5552889
chr2L	5579932	5580191
chr2L	5593781	5594115
chr2L	5615154	5615265
chr2L	5621849	5621944
chr2L	5623730	5624288
chr2L	5630191	5630425
chr2L	5635198	5635469
chr2L	5712808	5712965
chr2L	5713199	5713225
chr2L	5715638	5715817
chr2L	5720809	5721715
chr2L	5722647	5722921
chr2L	5723268	5723393
chr2L	5723842	5725171
chr2L	5727948	5728286
chr2L	5730845	5731176
chr2L	5733480	5733532
chr2L	5737322	5737424
chr2L	5739423	5739661
chr2L	5747012	5747631
chr2L	5756580	5756861
chr2L	5762744	5763141
chr2L	5770285	5770555
chr2L	5770844	5770987
chr2L	5771361	5771577
chr2L	5780633	5780876
chr2L	5781285	5781617
chr2L	5784090	5784368
chr2L	5787866	5788113
chr2L	5788677	5788870
chr2L	5789295	5789509
chr2L	5789917	5790160
chr2L	5793685	5793956
chr2L	5797305	5797516
chr2L	5797999	5798693
chr2L	5799332	5800666
chr2L	5800939	5803094
chr2L	5803495	5803656
chr2L	5804099	5804508
chr2L	5805132	5805711
chr2L	5807123	5807374
chr2L	5826751	5826827
chr2L	5851549	5851560
chr2L	5853084	5853186
chr2L	5860495	5860818
chr2L	5861467	5861572
chr2L	5866791	5866935
chr2L	5867828	5867911
chr2L	5870366	5871981
chr2L	5872605	5873064
chr2L	5877560	5878017
chr2L	5879348	5880073
chr2L	5890610	5890824
chr2L	5891501	5891658
chr2L	5893713	5893943
chr2L	5902806	5903355
chr2L	5903580	5903975
chr2L	5905899	5906459
chr2L	5906781	5907613
chr2L	5908248	5908590
chr2L	5923732	5924246
chr2L	5925141	5925430
chr2L	5927775	5927918
chr2L	5929655	5929768
chr2L	5931361	5931568
chr2L	5935558	5935612
chr2L	5935952	5936098
chr2L	5936265	5936704
chr2L	5937015	5937469
chr2L	5937763	5938040
chr2L	5942175	5942475
chr2L	5943010	5944928
chr2L	5946220	5946997
chr2L	5948707	5950314
chr2L	5952978	5953316
chr2L	5955177	5955420
chr2L	5957327	5957641
chr2L	5959743	5960115
chr2L	5961260	5962060
chr2L	5963140	5963438
chr2L	5963730	5964064
chr2L	5964416	5964437
chr2L	5966608	5966962
chr2L	5968116	5969659
chr2L	5969840	5970110
chr2L	5970747	5970796
chr2L	5972551	5972874
chr2L	5973677	5973996
chr2L	5975114	5975390
chr2L	5976596	5976845
chr2L	5977161	5977684
chr2L	5978226	5984763
chr2L	5985707	5987255
chr2L	5991687	5992051
chr2L	5995513	5995866
chr2L	5996346	5996572
chr2L	5997042	6001312
chr2L	6003911	6005651
chr2L	6006384	6006660
chr2L	6009393	6009998
chr2L	6010318	6010827
chr2L	6013001	6013307
chr2L	6013734	6014006
chr2L	6014714	6015002
chr2L	6019735	6020228
chr2L	6021085	6021399
chr2L	6023013	6023317
chr2L	6023772	6024854
chr2L	6031413	6031656
chr2L	6035919	6037168
chr2L	6037533	6038563
chr2L	6043999	6044304
chr2L	6045366	6045690
chr2L	6047021	6048949
chr2L	6049315	6049552
chr2L	6050035	6052191
chr2L	6054129	6054852
chr2L	6057223	6057542
chr2L	6057893	6059471
chr2L	6060236	6060518
chr2L	6061850	6062441
chr2L	6062711	6063353
chr2L	6063738	6064105
chr2L	6064366	6064415
chr2L	6065283	6066995
chr2L	6068194	6069268
chr2L	6070411	6070644
chr2L	6070832	6071600
chr2L	6073784	6074031
chr2L	6074913	6075231
chr2L	6075675	6076446
chr2L	6078640	6079471
chr2L	6081246	6081556
chr2L	6088271	6088888
chr2L	6089153	6089509
chr2L	6091058	6091745
chr2L	6093281	6093602
chr2L	6093992	6095455
chr2L	6097803	6099288
chr2L	6100767	6101026
chr2L	6109130	6109364
chr2L	6117032	6117155
chr2L	6124642	6125614
chr2L	6126964	6127709
chr2L	6128019	6128476
chr2L	6130071	6130311
chr2L	6130970	6131052
chr2L	6133237	6133921
chr2L	6140221	6140308
chr2L	6141461	6141506
chr2L	6142552	6142608
chr2L	6144141	6144347
chr2L	6149549	6149698
chr2L	6160839	6160937
chr2L	6167605	6167685
chr2L	6176946	6177920
chr2L	6178414	6179596
chr2L	6179991	6180339
chr2L	6186467	6186725
chr2L	6190615	6190696
chr2L	6194965	6195066
chr2L	6196590	6196849
chr2L	6197664	6197856
chr2L	6204103	6205174
chr2L	6206241	6206517
chr2L	6207887	6208811
chr2L	6213442	6213679
chr2L	6215022	6215162
chr2L	6215543	6216021
chr2L	6221746	6221923
chr2L	6229301	6229767
chr2L	6240924	6241389
chr2L	6241993	6242332
chr2L	6250352	6250638
chr2L	6252782	6253180
chr2L	6256011	6256490
chr2L	6259531	6260013
chr2L	6267151	6267195
chr2L	6278915	6278977
chr2L	6291788	6291931
chr2L	6322997	6323234
chr2L	6323423	6324624
chr2L	6326669	6326958
chr2L	6335561	6335808
chr2L	6336243	6336537
chr2L	6336731	6337266
chr2L	6337499	6339907
chr2L	6342719	6343061
chr2L	6343476	6343890
chr2L	6356249	6356458
chr2L	6356624	6357244
chr2L	6362529	6362724
chr2L	6366997	6367097
chr2L	6390523	6390727
chr2L	6399049	6399177
chr2L	6399778	6399851
chr2L	6409164	6409318
chr2L	6411088	6411494
chr2L	6412106	6412344
chr2L	6412663	6412936
chr2L	6413228	6413454
chr2L	6413674	6414062
chr2L	6417273	6417524
chr2L	6420321	6420583
chr2L	6424265	6425058
chr2L	6436061	6436109
chr2L	6446826	6447137
chr2L	6447571	6447583
chr2L	6447739	6448506
chr2L	6450345	6451044
chr2L	6453580	6453829
chr2L	6454500	6454781
chr2L	6455090	6456983
chr2L	6457578	6457825
chr2L	6459763	6460024
chr2L	6463170	6463526
chr2L	6465653	6465888
chr2L	6466615	6467830
chr2L	6468128	6468486
chr2L	6468800	6469130
chr2L	6471354	6471673
chr2L	6472448	6472641
chr2L	6473087	6474091
chr2L	6474857	6475639
chr2L	6476279	6477229
chr2L	6477619	6478269
chr2L	6478586	6479051
chr2L	6479205	6482041
chr2L	6488072	6489811
chr2L	6490316	6491466
chr2L	6494073	6494726
chr2L	6498283	6499907
chr2L	6507048	6507236
chr2L	6524312	6524519
chr2L	6525370	6525554
chr2L	6526327	6526458
chr2L	6526785	6530585
chr2L	6530880	6531625
chr2L	6532258	6532968
chr2L	6533678	6534419
chr2L	6535882	6536496
chr2L	6539652	6539816
chr2L	6543794	6544077
chr2L	6545885	6546150
chr2L	6546950	6547243
chr2L	6550046	6550420
chr2L	6555964	6556338
chr2L	6556616	6557000
chr2L	6557585	6558217
chr2L	6559743	6559999
chr2L	6561283	6562684
chr2L	6564985	6565334
chr2L	6565792	6566399
chr2L	6567013	6567062
chr2L	6569211	6569941
chr2L	6594309	6594628
chr2L	6599169	6599364
chr2L	6610599	6613323
chr2L	6617277	6617610
chr2L	6622649	6622997
chr2L	6625871	6626142
chr2L	6628464	6628706
chr2L	6633140	6633194
chr2L	6636277	6636858
chr2L	6640206	6640369
chr2L	6643821	6644170
chr2L	6646030	6646564
chr2L	6647125	6648698
chr2L	6648980	6649876
chr2L	6653941	6654377
chr2L	6656380	6656444
chr2L	6657826	6658069
chr2L	6658382	6658882
chr2L	6664245	6664538
chr2L	6667609	6668369
chr2L	6672798	6673061
chr2L	6673227	6673413
chr2L	6673768	6674131
chr2L	6675817	6675857
chr2L	6677217	6677691
chr2L	6678148	6678166
chr2L	6683897	6685009
chr2L	6687333	6687565
chr2L	6699832	6700003
chr2L	6700630	6701160
chr2L	6705078	6705332
chr2L	6709014	6709238
chr2L	6713444	6713801
chr2L	6715977	6716243
chr2L	6716714	6716955
chr2L	6717149	6717980
chr2L	6721244	6721414
chr2L	6721624	6722041
chr2L	6722464	6724644
chr2L	6724826	6725125
chr2L	6725489	6726171
chr2L	6727746	6728066
chr2L	6728423	6728724
chr2L	6731944	6732185
chr2L	6733496	6734465
chr2L	6736560	6736639
chr2L	6736968	6737283
chr2L	6737593	6737862
chr2L	6738933	6739216
chr2L	6739636	6739901
chr2L	6745548	6745870
chr2L	6751144	6751163
chr2L	6769550	6769648
chr2L	6774723	6774787
chr2L	6776385	6776646
chr2L	6777068	6777145
chr2L	6783398	6783653
chr2L	6792013	6792537
chr2L	6793705	6794897
chr2L	6795091	6795469
chr2L	6795972	6796246
chr2L	6797524	6797875
chr2L	6800048	6800299
chr2L	6800486	6800649
chr2L	6801816	6802534
chr2L	6805784	6805799
chr2L	6821693	6822251
chr2L	6822753	6823027
chr2L	6824838	6824896
chr2L	6826366	6826560
chr2L	6830510	6830877
chr2L	6831293	6831899
chr2L	6832267	6832560
chr2L	6833596	6833955
chr2L	6834310	6834325
chr2L	6843019	6843266
chr2L	6847442	6847591
chr2L	6849280	6849467
chr2L	6849664	6849714
chr2L	6851094	6851242
chr2L	6851866	6853583
chr2L	6853839	6854768
chr2L	6861942	6862069
chr2L	6862739	6862773
chr2L	6889467	6889567
chr2L	6896148	6896396
chr2L	6899374	6899659
chr2L	6901299	6901493
chr2L	6905145	6905533
chr2L	6906446	6906698
chr2L	6907202	6909059
chr2L	6909835	6909846
chr2L	6911724	6911868
chr2L	6912166	6912507
chr2L	6913435	6914612
chr2L	6915026	6915593
chr2L	6917057	6917465
chr2L	6917652	6922838
chr2L	6923275	6923359
chr2L	6923866	6925450
chr2L	6927555	6928213
chr2L	6928519	6928855
chr2L	6930649	6931166
chr2L	6932753	6933085
chr2L	6933495	6933780
chr2L	6936502	6936667
chr2L	6937517	6937604
chr2L	6939313	6940415
chr2L	6944409	6945843
chr2L	6947775	6948926
chr2L	6949963	6951089
chr2L	6956653	6957376
chr2L	6960045	6960665
chr2L	6963670	6969243
chr2L	6970269	6972124
chr2L	6972709	6972971
chr2L	6973707	6975044
chr2L	6975844	6976200
chr2L	6976514	6978094
chr2L	6978388	6979642
chr2L	6981861	6983695
chr2L	6984129	6984463
chr2L	6984757	6985128
chr2L	7002703	7002804
chr2L	7003718	7004014
chr2L	7006511	7007169
chr2L	7009741	7011381
chr2L	7013039	7013504
chr2L	7022072	7022109
chr2L	7023816	7024620
chr2L	7025153	7025469
chr2L	7026139	7027692
chr2L	7031057	7033974
chr2L	7035363	7035685
chr2L	7036108	7036455
chr2L	7036868	7038910
chr2L	7040546	7040896
chr2L	7041963	7042498
chr2L	7043039	7043656
chr2L	7043959	7044155
chr2L	7046709	7047046
chr2L	7048380	7048678
chr2L	7049081	7050206
chr2L	7051694	7052041
chr2L	7052336	7053256
chr2L	7056019	7057229
chr2L	7057474	7058230
chr2L	7062754	7063060
chr2L	7063743	7064080
chr2L	7065412	7066072
chr2L	7069534	7069712
chr2L	7082597	7082614
chr2L	7112103	7112379
chr2L	7119623	7119881
chr2L	7125103	7125357
chr2L	7133923	7134356
chr2L	7134762	7135024
chr2L	7138374	7139046
chr2L	7148412	7148934
chr2L	7157533	7157893
chr2L	7166716	7166987
chr2L	7178762	7178870
chr2L	7181809	7182793
chr2L	7193007	7193307
chr2L	7193957	7194904
chr2L	7199609	7199752
chr2L	7200148	7200474
chr2L	7202699	7203008
chr2L	7203309	7203493
chr2L	7203662	7203869
chr2L	7204242	7204815
chr2L	7208658	7208790
chr2L	7212611	7212628
chr2L	7214983	7215176
chr2L	7217934	7220581
chr2L	7222935	7223276
chr2L	7225006	7225190
chr2L	7226643	7226854
chr2L	7236235	7236256
chr2L	7243748	7243998
chr2L	7245480	7245625
chr2L	7249363	7249797
chr2L	7254633	7254954
chr2L	7256301	7256346
chr2L	7256688	7257150
chr2L	7257982	7258831
chr2L	7259544	7259612
chr2L	7260291	7260342
chr2L	7275631	7275714
chr2L	7276704	7277548
chr2L	7277889	7278341
chr2L	7281413	7282197
chr2L	7289931	7290716
chr2L	7291623	7291985
chr2L	7295241	7297012
chr2L	7298734	7299532
chr2L	7300042	7300379
chr2L	7300810	7301206
chr2L	7303198	7303758
chr2L	7304477	7304740
chr2L	7306176	7306401
chr2L	7306691	7307720
chr2L	7308883	7309109
chr2L	7309814	7310396
chr2L	7310574	7311300
chr2L	7311494	7311798
chr2L	7312034	7312433
chr2L	7312873	7313728
chr2L	7314427	7314652
chr2L	7314863	7315214
chr2L	7315619	7316089
chr2L	7316465	7316789
chr2L	7318069	7318335
chr2L	7319933	7320146
chr2L	7320978	7321299
chr2L	7335215	7335245
chr2L	7340113	7340435
chr2L	7351169	7351534
chr2L	7355506	7355758
chr2L	7358887	7359040
chr2L	7372598	7372838
chr2L	7374923	7375091
chr2L	7386939	7388402
chr2L	7389521	7389705
chr2L	7403056	7403379
chr2L	7409003	7409314
chr2L	7412241	7412749
chr2L	7416896	7417052
chr2L	7418285	7418718
chr2L	7419925	7420343
chr2L	7422219	7422409
chr2L	7423532	7423802
chr2L	7424560	7424772
chr2L	7426357	7427550
chr2L	7428078	7428753
chr2L	7428911	7429034
chr2L	7431158	7431301
chr2L	7432127	7432398
chr2L	7491337	7491529
chr2L	7494034	7494260
chr2L	7494790	7497452
chr2L	7499387	7499595
chr2L	7500462	7500843
chr2L	7501058	7501531
chr2L	7504430	7504814
chr2L	7507720	7507941
chr2L	7513149	7513377
chr2L	7516370	7516827
chr2L	7516992	7517294
chr2L	7519588	7520155
chr2L	7520556	7520741
chr2L	7521662	7521953
chr2L	7522184	7522541
chr2L	7523047	7523310
chr2L	7523611	7524011
chr2L	7525154	7525441
chr2L	7525680	7525860
chr2L	7526114	7527714
chr2L	7529192	7529694
chr2L	7530288	7531788
chr2L	7532425	7533330
chr2L	7533729	7534044
chr2L	7534310	7534518
chr2L	7534844	7535338
chr2L	7535492	7535912
chr2L	7536222	7536410
chr2L	7538858	7539178
chr2L	7540447	7540644
chr2L	7543028	7543253
chr2L	7543712	7544952
chr2L	7568567	7568671
chr2L	7576409	7577317
chr2L	7577634	7578010
chr2L	7584698	7585709
chr2L	7591018	7591267
chr2L	7592955	7593240
chr2L	7598424	7598450
chr2L	7611115	7611336
chr2L	7614440	7614514
chr2L	7619548	7619742
chr2L	7629668	7629822
chr2L	7632731	7633348
chr2L	7634335	7634529
chr2L	7634800	7634920
chr2L	7635364	7635435
chr2L	7640153	7640408
chr2L	7641422	7642181
chr2L	7642848	7643039
chr2L	7644228	7644282
chr2L	7647526	7647547
chr2L	7678354	7678551
chr2L	7680897	7681126
chr2L	7701615	7701766
chr2L	7725690	7725787
chr2L	7772088	7772493
chr2L	7774174	7774292
chr2L	7777763	7777845
chr2L	7778256	7778407
chr2L	7779043	7779089
chr2L	7781661	7781750
chr2L	7782096	7783515
chr2L	7790362	7790676
chr2L	7798798	7799086
chr2L	7799264	7801154
chr2L	7802049	7802258
chr2L	7802585	7803529
chr2L	7804898	7805211
chr2L	7807428	7807728
chr2L	7808147	7808601
chr2L	7809110	7809476
chr2L	7809717	7810036
chr2L	7810491	7812082
chr2L	7812447	7812762
chr2L	7813463	7813714
chr2L	7817756	7818003
chr2L	7820768	7820771
chr2L	7821344	7821712
chr2L	7825812	7826330
chr2L	7826523	7829273
chr2L	7830259	7830267
chr2L	7830478	7831038
chr2L	7835606	7835875
chr2L	7851434	7851703
chr2L	7853047	7853272
chr2L	7855192	7855921
chr2L	7856443	7856663
chr2L	7857782	7858766
chr2L	7859854	7859864
chr2L	7860506	7860546
chr2L	7873855	7874015
chr2L	7876880	7877089
chr2L	7877542	7877568
chr2L	7878407	7878529
chr2L	7879042	7879057
chr2L	7884878	7886462
chr2L	7887132	7887199
chr2L	7887399	7887695
chr2L	7887864	7887940
chr2L	7890709	7891119
chr2L	7891474	7891595
chr2L	7894193	7894429
chr2L	7973967	7974068
chr2L	7975316	7976238
chr2L	7976681	7977076
chr2L	7984059	7984672
chr2L	7989985	7989986
chr2L	7991183	7992286
chr2L	7992439	7992660
chr2L	7993266	7995000
chr2L	7995568	7995840
chr2L	7996783	7997084
chr2L	7998119	7998257
chr2L	7998532	7999721
chr2L	8000810	8001048
chr2L	8001537	8001690
chr2L	8001913	8002290
chr2L	8003578	8003922
chr2L	8004085	8005169
chr2L	8006364	8006679
chr2L	8009838	8010130
chr2L	8010348	8011063
chr2L	8026017	8026243
chr2L	8028101	8032596
chr2L	8040596	8041253
chr2L	8041711	8042064
chr2L	8042438	8044231
chr2L	8044439	8044782
chr2L	8047041	8047284
chr2L	8070357	8073633
chr2L	8073967	8074169
chr2L	8080932	8081172
chr2L	8081386	8085787
chr2L	8086735	8087293
chr2L	8087610	8088711
chr2L	8091640	8091912
chr2L	8092639	8092879
chr2L	8097868	8098241
chr2L	8100043	8101178
chr2L	8102452	8104524
chr2L	8104779	8105237
chr2L	8105388	8105702
chr2L	8111626	8112368
chr2L	8116734	8116972
chr2L	8119878	8120039
chr2L	8123685	8124029
chr2L	8126622	8127164
chr2L	8129033	8129309
chr2L	8131403	8131773
chr2L	8133468	8133730
chr2L	8134142	8134502
chr2L	8135237	8135351
chr2L	8142675	8142759
chr2L	8144025	8144279
chr2L	8144506	8144718
chr2L	8148722	8148901
chr2L	8155523	8155586
chr2L	8156557	8157316
chr2L	8158879	8159454
chr2L	8159852	8160004
chr2L	8161596	8161762
chr2L	8162166	8163250
chr2L	8163426	8164035
chr2L	8164429	8164641
chr2L	8165924	8166693
chr2L	8167334	8167432
chr2L	8172151	8172415
chr2L	8177960	8178046
chr2L	8196168	8196341
chr2L	8196936	8197640
chr2L	8198905	8199461
chr2L	8208155	8208396
chr2L	8209014	8211675
chr2L	8212403	8213273
chr2L	8213600	8214416
chr2L	8220200	8220349
chr2L	8220602	8220802
chr2L	8221015	8221345
chr2L	8227866	8228053
chr2L	8229174	8229357
chr2L	8238936	8239446
chr2L	8240111	8240239
chr2L	8243766	8243945
chr2L	8245479	8245673
chr2L	8249973	8250065
chr2L	8257407	8257816
chr2L	8258436	8258468
chr2L	8266777	8266996
chr2L	8271501	8271757
chr2L	8274745	8275474
chr2L	8275684	8277236
chr2L	8277558	8278480
chr2L	8280174	8280497
chr2L	8282042	8282139
chr2L	8287309	8287589
chr2L	8289745	8290369
chr2L	8297112	8297413
chr2L	8299510	8299780
chr2L	8299947	8301508
chr2L	8302820	8303101
chr2L	8304784	8304987
chr2L	8305457	8305946
chr2L	8307985	8308528
chr2L	8308919	8309043
chr2L	8311052	8311895
chr2L	8320255	8320807
chr2L	8321850	8321898
chr2L	8322466	8322617
chr2L	8326095	8326339
chr2L	8355595	8355883
chr2L	8359902	8360217
chr2L	8360608	8361430
chr2L	8361756	8363353
chr2L	8363636	8366938
chr2L	8367339	8368071
chr2L	8373535	8373863
chr2L	8374528	8375163
chr2L	8376398	8376676
chr2L	8376911	8377216
chr2L	8380645	8385775
chr2L	8386194	8386514
chr2L	8386852	8387504
chr2L	8388852	8389180
chr2L	8396841	8397112
chr2L	8398049	8398281
chr2L	8402421	8404456
chr2L	8411494	8411805
chr2L	8413950	8414348
chr2L	8414556	8417746
chr2L	8418001	8418560
chr2L	8419052	8419978
chr2L	8420263	8420616
chr2L	8421035	8421737
chr2L	8421980	8422553
chr2L	8423570	8424062
chr2L	8424561	8425035
chr2L	8425523	8425851
chr2L	8426200	8428218
chr2L	8428414	8429721
chr2L	8432109	8432462
chr2L	8436479	8438436
chr2L	8439024	8439379
chr2L	8449713	8449954
chr2L	8452055	8452296
chr2L	8462244	8462499
chr2L	8463316	8463701
chr2L	8464145	8464666
chr2L	8466563	8466886
chr2L	8468888	8468985
chr2L	8475721	8475972
chr2L	8476357	8476510
chr2L	8477915	8479036
chr2L	8479205	8479786
chr2L	8481581	8482293
chr2L	8483525	8483663
chr2L	8484856	8485015
chr2L	8485539	8487108
chr2L	8487310	8487705
chr2L	8488065	8488193
chr2L	8488711	8489108
chr2L	8504903	8505144
chr2L	8507418	8507661
chr2L	8510412	8510800
chr2L	8511485	8512216
chr2L	8512744	8513086
chr2L	8514415	8515398
chr2L	8515559	8515680
chr2L	8516911	8517963
chr2L	8520681	8520929
chr2L	8521118	8523094
chr2L	8526902	8528950
chr2L	8534420	8534671
chr2L	8535197	8535424
chr2L	8536251	8536513
chr2L	8539130	8539350
chr2L	8539605	8539943
chr2L	8540469	8542389
chr2L	8542657	8545118
chr2L	8545457	8546044
chr2L	8546458	8546772
chr2L	8558450	8558719
chr2L	8560375	8560572
chr2L	8561593	8561657
chr2L	8576698	8576952
chr2L	8578119	8578174
chr2L	8578913	8579184
chr2L	8579931	8580112
chr2L	8582607	8582760
chr2L	8592725	8592827
chr2L	8607161	8607622
chr2L	8615874	8615936
chr2L	8625110	8625424
chr2L	8633403	8633458
chr2L	8638486	8638676
chr2L	8666286	8666494
chr2L	8666706	8666727
chr2L	8672858	8673124
chr2L	8673997	8674288
chr2L	8675459	8675757
chr2L	8676998	8677058
chr2L	8678851	8679140
chr2L	8681617	8681830
chr2L	8682557	8684085
chr2L	8684911	8685257
chr2L	8685422	8686418
chr2L	8687985	8688476
chr2L	8689215	8689456
chr2L	8689863	8690284
chr2L	8691079	8691212
chr2L	8692422	8692656
chr2L	8693376	8693399
chr2L	8700694	8700729
chr2L	8702886	8702910
chr2L	8709111	8709195
chr2L	8717917	8718168
chr2L	8734404	8734665
chr2L	8737769	8737894
chr2L	8738487	8738678
chr2L	8739857	8741385
chr2L	8742010	8742179
chr2L	8742348	8742728
chr2L	8746567	8746724
chr2L	8747243	8747384
chr2L	8758177	8758236
chr2L	8760784	8760979
chr2L	8789253	8789689
chr2L	8804297	8804531
chr2L	8808030	8808464
chr2L	8809628	8810852
chr2L	8811207	8811839
chr2L	8813633	8813950
chr2L	8815222	8815588
chr2L	8818067	8818305
chr2L	8818733	8818972
chr2L	8822205	8822657
chr2L	8823310	8823899
chr2L	8825123	8825919
chr2L	8826574	8829337
chr2L	8831725	8832033
chr2L	8839019	8839705
chr2L	8841451	8842634
chr2L	8846562	8847731
chr2L	8849171	8849519
chr2L	8849804	8850271
chr2L	8851862	8852668
chr2L	8861065	8861261
chr2L	8865953	8866202
chr2L	8872436	8872586
chr2L	8874709	8875131
chr2L	8875790	8876319
chr2L	8876708	8876857
chr2L	8882794	8883034
chr2L	8886417	8886457
chr2L	8888330	8889158
chr2L	8889666	8890006
chr2L	8896494	8896504
chr2L	8926688	8926781
chr2L	8936513	8936896
chr2L	8937979	8938091
chr2L	8939395	8939544
chr2L	8939724	8939928
chr2L	8943118	8943646
chr2L	8944277	8944931
chr2L	8946373	8946942
chr2L	8949677	8950279
chr2L	8951384	8951715
chr2L	8952522	8953094
chr2L	8957884	8958933
[truncated: 21,768 more rows]

## Sheet: Stage 11 regions
Stage 11, FDR 5% euchromatic accessible regions (intersection between 2 replicates)
Genome Coordinates
chr2L	5162	6048
chr2L	8790	9117
chr2L	16324	16337
chr2L	17543	19187
chr2L	21403	21990
chr2L	22302	22491
chr2L	26474	26753
chr2L	26971	27375
chr2L	27870	28400
chr2L	33987	34369
chr2L	35444	36694
chr2L	42074	42228
chr2L	64981	65303
chr2L	65611	67545
chr2L	72190	72461
chr2L	73030	73447
chr2L	73789	74156
chr2L	86406	86680
chr2L	87281	87586
chr2L	90996	91261
chr2L	94597	95642
chr2L	102132	103442
chr2L	106192	106910
chr2L	107072	109827
chr2L	114548	114859
chr2L	115040	115326
chr2L	120545	121879
chr2L	128289	129857
chr2L	130959	131304
chr2L	131699	133019
chr2L	134617	134919
chr2L	138164	138502
chr2L	140748	140983
chr2L	142171	142541
chr2L	142977	144017
chr2L	151074	151407
chr2L	152293	152740
chr2L	154914	156810
chr2L	157848	158178
chr2L	158401	159358
chr2L	160345	162392
chr2L	163166	163560
chr2L	165598	167056
chr2L	170368	170712
chr2L	171444	171987
chr2L	172979	173135
chr2L	180406	180543
chr2L	181231	181832
chr2L	182601	183239
chr2L	183853	184954
chr2L	187978	188581
chr2L	189172	189449
chr2L	194775	194982
chr2L	195805	196000
chr2L	203478	204507
chr2L	207153	207823
chr2L	209101	209171
chr2L	213523	214615
chr2L	215106	215448
chr2L	216665	217367
chr2L	219390	220905
chr2L	221092	226443
chr2L	238639	238957
chr2L	240323	240550
chr2L	240968	241815
chr2L	243583	243866
chr2L	244096	244910
chr2L	245465	246112
chr2L	246410	251267
chr2L	251524	254143
chr2L	267085	267462
chr2L	270780	272243
chr2L	272620	274519
chr2L	276786	278292
chr2L	283011	283377
chr2L	283843	284158
chr2L	284718	286939
chr2L	287455	287743
chr2L	290413	290736
chr2L	291735	292098
chr2L	292275	292920
chr2L	293670	296315
chr2L	297283	298548
chr2L	299412	299958
chr2L	305271	305905
chr2L	306233	306865
chr2L	346697	346937
chr2L	347757	347888
chr2L	356248	356566
chr2L	357071	358158
chr2L	358842	359040
chr2L	368645	369026
chr2L	369844	369873
chr2L	371787	372042
chr2L	372254	372426
chr2L	373624	374056
chr2L	376721	376857
chr2L	377625	378258
chr2L	380007	380163
chr2L	380719	380916
chr2L	389932	389969
chr2L	395440	395823
chr2L	403635	405242
chr2L	406530	406830
chr2L	412726	413065
chr2L	413290	413641
chr2L	414168	417273
chr2L	418923	420539
chr2L	420907	422169
chr2L	422751	423268
chr2L	423447	424122
chr2L	424461	424714
chr2L	425530	425657
chr2L	427411	428164
chr2L	428429	428746
chr2L	429473	431995
chr2L	438579	439529
chr2L	440582	440986
chr2L	441172	442833
chr2L	443316	443940
chr2L	446050	446381
chr2L	447189	447293
chr2L	450558	450880
chr2L	451749	452089
chr2L	452449	454452
chr2L	454714	454831
chr2L	455447	456410
chr2L	457028	457383
chr2L	457662	458555
chr2L	470219	470486
chr2L	470856	471230
chr2L	472863	473941
chr2L	474213	474536
chr2L	477562	478190
chr2L	478691	481788
chr2L	482134	482987
chr2L	483141	483463
chr2L	484262	485094
chr2L	485375	485479
chr2L	485756	486110
chr2L	486881	487669
chr2L	489993	491374
chr2L	491992	492606
chr2L	493615	493832
chr2L	495402	495731
chr2L	496421	496771
chr2L	497583	497960
chr2L	499178	499485
chr2L	501782	502147
chr2L	510460	511112
chr2L	515145	515409
chr2L	516288	516828
chr2L	517368	518538
chr2L	519244	522618
chr2L	522951	524832
chr2L	525393	526278
chr2L	527237	527611
chr2L	531569	531899
chr2L	535968	536320
chr2L	536630	537195
chr2L	537837	542800
chr2L	543596	546856
chr2L	552442	552760
chr2L	559410	559711
chr2L	560007	560503
chr2L	563974	564788
chr2L	567448	569852
chr2L	573574	575060
chr2L	576480	577669
chr2L	578180	578451
chr2L	578635	579127
chr2L	589810	590283
chr2L	591660	591802
chr2L	593986	594163
chr2L	594590	595163
chr2L	597798	598090
chr2L	600109	600203
chr2L	601451	601554
chr2L	602393	603348
chr2L	603662	604206
chr2L	606722	606825
chr2L	626791	626861
chr2L	659138	659241
chr2L	682604	682875
chr2L	701523	702358
chr2L	704833	705252
chr2L	705514	705804
chr2L	708096	708710
chr2L	712829	713922
chr2L	714764	715876
chr2L	740090	740485
chr2L	810863	810923
chr2L	811565	812948
chr2L	814809	815052
chr2L	815341	816788
chr2L	819118	821054
chr2L	821307	822321
chr2L	823488	823694
chr2L	825053	827960
chr2L	829112	829759
chr2L	833185	833514
chr2L	838377	838740
chr2L	839265	839626
chr2L	847877	848695
chr2L	849703	853102
chr2L	853487	853799
chr2L	854134	854367
chr2L	855264	858720
chr2L	864067	864602
chr2L	865689	866458
chr2L	866728	869983
chr2L	870241	873459
chr2L	874178	874493
chr2L	875048	875313
chr2L	876645	876772
chr2L	899872	899905
chr2L	900097	901911
chr2L	974291	974395
chr2L	984864	985057
chr2L	1006414	1008433
chr2L	1009318	1009572
chr2L	1016424	1016441
chr2L	1024267	1024399
chr2L	1049437	1049486
chr2L	1054694	1055041
chr2L	1057145	1057443
chr2L	1058426	1058712
chr2L	1061322	1064067
chr2L	1064550	1064908
chr2L	1065232	1065644
chr2L	1066160	1066618
chr2L	1067771	1068931
chr2L	1072107	1072509
chr2L	1073217	1073447
chr2L	1074270	1074654
chr2L	1075375	1076169
chr2L	1076842	1079049
chr2L	1079387	1079678
chr2L	1080901	1081541
chr2L	1081852	1081933
chr2L	1084522	1084622
chr2L	1107848	1108601
chr2L	1108885	1109071
chr2L	1109408	1109517
chr2L	1117509	1117650
chr2L	1118217	1118429
chr2L	1118825	1119901
chr2L	1123272	1123635
chr2L	1128120	1130348
chr2L	1133017	1133210
chr2L	1142625	1143581
chr2L	1146308	1146605
chr2L	1147695	1149342
chr2L	1149701	1151463
chr2L	1154644	1154832
chr2L	1155523	1156492
chr2L	1157311	1159958
chr2L	1160780	1161138
chr2L	1161535	1163011
chr2L	1163709	1164030
chr2L	1164271	1164989
chr2L	1165904	1166215
chr2L	1166484	1166777
chr2L	1167096	1167684
chr2L	1169324	1170359
chr2L	1172405	1173325
chr2L	1177425	1178058
chr2L	1182706	1182970
chr2L	1183559	1185873
chr2L	1378700	1378963
chr2L	1381803	1382377
chr2L	1386104	1386424
chr2L	1389768	1389831
chr2L	1390135	1390578
chr2L	1391245	1391595
chr2L	1391990	1392319
chr2L	1392620	1392891
chr2L	1396779	1397065
chr2L	1398201	1398424
chr2L	1399300	1399968
chr2L	1400180	1400532
chr2L	1402112	1402336
chr2L	1404846	1405803
chr2L	1408014	1408120
chr2L	1409260	1409631
chr2L	1410563	1412489
chr2L	1413104	1413344
chr2L	1414115	1414564
chr2L	1419786	1419974
chr2L	1420291	1422842
chr2L	1426109	1426693
chr2L	1426996	1427403
chr2L	1429529	1429825
chr2L	1430376	1430917
chr2L	1435620	1436565
chr2L	1439654	1440044
chr2L	1440998	1441332
chr2L	1441788	1442301
chr2L	1443455	1444067
chr2L	1444973	1445987
chr2L	1448241	1448610
chr2L	1456585	1456791
chr2L	1460696	1461265
chr2L	1461489	1462881
chr2L	1463146	1463921
chr2L	1466019	1466069
chr2L	1467098	1467359
chr2L	1467892	1467989
chr2L	1468296	1468538
chr2L	1470936	1471609
chr2L	1473562	1473875
chr2L	1476581	1476769
chr2L	1485975	1486177
chr2L	1491991	1492086
chr2L	1494321	1494329
chr2L	1502646	1503014
chr2L	1504333	1504771
chr2L	1554338	1554629
chr2L	1554826	1555291
chr2L	1556297	1557146
chr2L	1557321	1557507
chr2L	1559319	1560418
chr2L	1573737	1573976
chr2L	1585815	1585869
chr2L	1596783	1596973
chr2L	1609978	1611603
chr2L	1613610	1614412
chr2L	1619572	1619710
chr2L	1620759	1620905
chr2L	1636524	1636746
chr2L	1643710	1643762
chr2L	1648729	1649076
chr2L	1650800	1650926
chr2L	1651125	1651446
chr2L	1651903	1652237
chr2L	1654105	1654656
chr2L	1662963	1663038
chr2L	1669836	1670035
chr2L	1670404	1670813
chr2L	1704749	1706126
chr2L	1709412	1710594
chr2L	1710915	1711295
chr2L	1714705	1714794
chr2L	1715099	1716069
chr2L	1720990	1721160
chr2L	1723158	1724527
chr2L	1725399	1726538
chr2L	1727639	1729081
chr2L	1729864	1730149
chr2L	1732034	1732656
chr2L	1737131	1737634
chr2L	1751200	1752144
chr2L	1882396	1883085
chr2L	1883773	1884049
chr2L	1884317	1885517
chr2L	1885780	1887301
chr2L	1887562	1888100
chr2L	1909644	1910198
chr2L	1926206	1926545
chr2L	1938168	1938326
chr2L	1944802	1944889
chr2L	1951528	1951760
chr2L	1954430	1955055
chr2L	1963033	1963149
chr2L	1967232	1967724
chr2L	1970234	1971054
chr2L	1972486	1973125
chr2L	1973289	1973639
chr2L	1973962	1974972
chr2L	1979325	1979575
chr2L	1979968	1983166
chr2L	1984778	1984925
chr2L	1987590	1987638
chr2L	2008944	2010255
chr2L	2010911	2011112
chr2L	2013784	2014293
chr2L	2015617	2015635
chr2L	2032742	2032827
chr2L	2033235	2033252
chr2L	2036999	2038723
chr2L	2045321	2045772
chr2L	2046660	2046680
chr2L	2048213	2048416
chr2L	2110418	2110691
chr2L	2127492	2127769
chr2L	2130147	2131025
chr2L	2134749	2134973
chr2L	2135199	2135485
chr2L	2135772	2136012
chr2L	2144347	2145387
chr2L	2146473	2146713
chr2L	2147131	2148124
chr2L	2151013	2151243
chr2L	2151626	2152008
chr2L	2154713	2154949
chr2L	2155921	2156250
chr2L	2159024	2160462
chr2L	2160878	2161949
chr2L	2162229	2165636
chr2L	2166665	2168745
chr2L	2172602	2172852
chr2L	2174804	2175912
chr2L	2177220	2177616
chr2L	2178225	2178938
chr2L	2180575	2181237
chr2L	2181426	2183626
chr2L	2188147	2189745
chr2L	2191964	2192562
chr2L	2193261	2193907
chr2L	2195332	2195837
chr2L	2196387	2198258
chr2L	2198513	2200884
chr2L	2201269	2204060
chr2L	2204371	2205003
chr2L	2216048	2216371
chr2L	2217036	2217783
chr2L	2219634	2219961
chr2L	2220583	2221270
chr2L	2221808	2222115
chr2L	2225715	2227581
chr2L	2228085	2228648
chr2L	2230033	2230157
chr2L	2234749	2235835
chr2L	2236184	2237152
chr2L	2237404	2237835
chr2L	2238300	2238930
chr2L	2242049	2242555
chr2L	2354240	2354318
chr2L	2356511	2356812
chr2L	2357170	2357930
chr2L	2361334	2361384
chr2L	2362204	2362518
chr2L	2362781	2363113
chr2L	2363832	2365856
chr2L	2366085	2366466
chr2L	2374352	2374916
chr2L	2375318	2376677
chr2L	2377205	2377543
chr2L	2378752	2379118
chr2L	2380004	2380080
chr2L	2380947	2381992
chr2L	2382595	2383328
chr2L	2420470	2421181
chr2L	2421433	2421484
chr2L	2438711	2439628
chr2L	2445698	2446180
chr2L	2446992	2447644
chr2L	2448238	2449326
chr2L	2449523	2450310
chr2L	2450759	2451376
chr2L	2453723	2455220
chr2L	2457750	2457953
chr2L	2459292	2459491
chr2L	2460858	2462630
chr2L	2463148	2463819
chr2L	2470244	2470629
chr2L	2483731	2484221
chr2L	2484493	2484852
chr2L	2485626	2486236
chr2L	2488354	2488971
chr2L	2490384	2490555
chr2L	2490870	2491286
chr2L	2491556	2493949
chr2L	2494260	2494656
chr2L	2495610	2495750
chr2L	2530396	2530483
chr2L	2572940	2572964
chr2L	2574708	2575263
chr2L	2575736	2575773
chr2L	2576356	2577593
chr2L	2579717	2580697
chr2L	2584615	2584786
chr2L	2585121	2585649
chr2L	2611925	2612397
chr2L	2677565	2677790
chr2L	2724560	2724820
chr2L	2739681	2740666
chr2L	2741443	2742325
chr2L	2744160	2744173
chr2L	2745286	2745917
chr2L	2747104	2748843
chr2L	2749209	2756318
chr2L	2757189	2760916
chr2L	2764556	2766864
chr2L	2767175	2768708
chr2L	2768998	2770713
chr2L	2770982	2771865
chr2L	2779367	2780015
chr2L	2804592	2805258
chr2L	2808038	2808331
chr2L	2829566	2830413
chr2L	2830645	2831093
chr2L	2833935	2834091
chr2L	2855452	2857784
chr2L	2858082	2858430
chr2L	2861441	2862010
chr2L	2862211	2862796
chr2L	2864743	2864893
chr2L	2870367	2870625
chr2L	2871146	2871460
chr2L	2873628	2875613
chr2L	2875916	2876046
chr2L	2878116	2879743
chr2L	2880363	2880393
chr2L	2881364	2882003
chr2L	2882917	2883236
chr2L	2884188	2884521
chr2L	2884787	2887301
chr2L	2887976	2888335
chr2L	2888703	2889595
chr2L	2893601	2893851
chr2L	2894176	2894530
chr2L	2896160	2896455
chr2L	2897003	2897596
chr2L	2898235	2898573
chr2L	2908713	2909181
chr2L	2935790	2936096
chr2L	2945538	2945948
chr2L	2954589	2954808
chr2L	2955633	2956361
chr2L	2956852	2957268
chr2L	2958121	2958282
chr2L	2967081	2967322
chr2L	2968682	2968914
chr2L	2969135	2969847
chr2L	2971912	2973183
chr2L	2975899	2976196
chr2L	2976689	2977654
chr2L	2978034	2978161
chr2L	2978671	2979451
chr2L	2980753	2981039
chr2L	2985561	2985883
chr2L	2987216	2989349
chr2L	2992460	2994304
chr2L	2998753	3000017
chr2L	3000250	3001043
chr2L	3001796	3001799
chr2L	3004643	3005292
chr2L	3013081	3013437
chr2L	3017112	3017273
chr2L	3018126	3018541
chr2L	3022757	3023899
chr2L	3028752	3029402
chr2L	3030361	3031028
chr2L	3036031	3037888
chr2L	3038259	3038361
chr2L	3039531	3041267
chr2L	3046564	3047166
chr2L	3047886	3048152
chr2L	3052695	3052788
chr2L	3054487	3054587
chr2L	3057999	3058886
chr2L	3059175	3059393
chr2L	3094938	3095499
chr2L	3108081	3108682
chr2L	3130557	3130737
chr2L	3144715	3145945
chr2L	3148966	3149297
chr2L	3151069	3151360
chr2L	3151958	3152441
chr2L	3152621	3153594
chr2L	3158124	3158224
chr2L	3158619	3160479
chr2L	3162331	3162564
chr2L	3163637	3164006
chr2L	3165343	3165687
chr2L	3170027	3170469
chr2L	3170732	3171686
chr2L	3172269	3173576
chr2L	3174017	3174080
chr2L	3199704	3199850
chr2L	3265753	3265910
chr2L	3294762	3294785
chr2L	3295724	3295892
chr2L	3298311	3298478
chr2L	3299557	3299991
chr2L	3301147	3301353
chr2L	3301775	3304113
chr2L	3319731	3320106
chr2L	3338614	3339804
chr2L	3346438	3346536
chr2L	3354739	3354984
chr2L	3355268	3355402
chr2L	3372386	3373700
chr2L	3376605	3377128
chr2L	3422962	3423194
chr2L	3426058	3426427
chr2L	3439951	3440106
chr2L	3449508	3449783
chr2L	3449976	3450294
chr2L	3452385	3453216
chr2L	3456503	3457977
chr2L	3461767	3462134
chr2L	3464147	3464435
chr2L	3464748	3464751
chr2L	3464903	3466560
chr2L	3468595	3468605
chr2L	3468985	3470277
chr2L	3470627	3470801
chr2L	3473776	3474025
chr2L	3475489	3476105
chr2L	3476317	3477176
chr2L	3477910	3478744
chr2L	3479206	3479483
chr2L	3480132	3480241
chr2L	3480580	3481052
chr2L	3481671	3481687
chr2L	3491048	3491229
chr2L	3504941	3505233
chr2L	3513173	3513272
chr2L	3513834	3515192
chr2L	3517904	3518195
chr2L	3518666	3519138
chr2L	3528812	3529093
chr2L	3529383	3529447
chr2L	3529712	3530552
chr2L	3530777	3531148
chr2L	3531320	3531603
chr2L	3531760	3532010
chr2L	3532308	3533345
chr2L	3534198	3534503
chr2L	3535753	3536107
chr2L	3538427	3540353
chr2L	3541276	3541738
chr2L	3542717	3543103
chr2L	3543346	3543712
chr2L	3545124	3545729
chr2L	3547527	3547680
chr2L	3548781	3549341
chr2L	3549736	3549968
chr2L	3550624	3550839
chr2L	3555272	3556354
chr2L	3570470	3570780
chr2L	3571568	3571890
chr2L	3572926	3572994
chr2L	3573178	3573351
chr2L	3573582	3574039
chr2L	3574329	3574421
chr2L	3579920	3580244
chr2L	3580548	3581307
chr2L	3583986	3584508
chr2L	3587671	3589687
chr2L	3593819	3594664
chr2L	3598741	3599022
chr2L	3599361	3599705
chr2L	3600115	3601603
chr2L	3602575	3603081
chr2L	3605047	3607427
chr2L	3608329	3608667
chr2L	3610947	3611286
chr2L	3612893	3613963
chr2L	3615945	3616314
chr2L	3616867	3616956
chr2L	3618103	3618449
chr2L	3618745	3620394
chr2L	3623452	3623788
chr2L	3624515	3625189
chr2L	3626308	3626641
chr2L	3628825	3629057
chr2L	3631368	3631656
chr2L	3631839	3633148
chr2L	3633707	3634386
chr2L	3639868	3640194
chr2L	3655251	3656462
chr2L	3656815	3656998
chr2L	3657256	3658248
chr2L	3662078	3662833
chr2L	3681445	3681678
chr2L	3711545	3711838
chr2L	3713028	3713891
chr2L	3748851	3748875
chr2L	3767596	3767894
chr2L	3768156	3768435
chr2L	3769514	3769898
chr2L	3770100	3772368
chr2L	3772727	3773915
chr2L	3775393	3777931
chr2L	3778453	3779112
chr2L	3780339	3781543
chr2L	3781801	3782634
chr2L	3786195	3786596
chr2L	3789658	3790030
chr2L	3803350	3804145
chr2L	3804335	3805048
chr2L	3805500	3805792
chr2L	3806333	3806607
chr2L	3807016	3807275
chr2L	3812384	3814553
chr2L	3815617	3815913
chr2L	3818624	3819310
chr2L	3819792	3820392
chr2L	3821265	3821933
chr2L	3822357	3822519
chr2L	3823482	3823724
chr2L	3824014	3824043
chr2L	3825242	3826869
chr2L	3827229	3828700
chr2L	3831483	3831812
chr2L	3832132	3832472
chr2L	3835203	3835720
chr2L	3836247	3837009
chr2L	3845188	3845705
chr2L	3846403	3846811
chr2L	3849318	3849859
chr2L	3851034	3851392
chr2L	3851729	3852249
chr2L	3853299	3853575
chr2L	3855248	3855559
chr2L	3855956	3856414
chr2L	3856642	3856932
chr2L	3860699	3860957
chr2L	3861151	3862166
chr2L	3862368	3863076
chr2L	3863519	3863814
chr2L	3864472	3864810
chr2L	3867438	3868618
chr2L	3871781	3871896
chr2L	3872142	3872763
chr2L	3873074	3873727
chr2L	3888178	3889128
chr2L	3895990	3896271
chr2L	4019797	4020655
chr2L	4021880	4022611
chr2L	4023388	4023986
chr2L	4027899	4028041
chr2L	4028314	4029359
chr2L	4029582	4029921
chr2L	4030167	4030710
chr2L	4031099	4032152
chr2L	4032657	4033192
chr2L	4034373	4034712
chr2L	4037995	4038308
chr2L	4045228	4045950
chr2L	4051827	4052166
chr2L	4052499	4054374
chr2L	4054785	4056117
chr2L	4060751	4060915
chr2L	4071464	4071589
chr2L	4080592	4080902
chr2L	4089834	4090225
chr2L	4093528	4093673
chr2L	4094186	4094505
chr2L	4097938	4098167
chr2L	4098360	4098955
chr2L	4099160	4099351
chr2L	4099649	4099680
chr2L	4109875	4110174
chr2L	4118851	4119014
chr2L	4119325	4119803
chr2L	4123027	4123403
chr2L	4123701	4123926
chr2L	4128572	4128925
chr2L	4185317	4185661
chr2L	4187614	4187948
chr2L	4194873	4195010
chr2L	4197386	4197525
chr2L	4199187	4199424
chr2L	4212709	4213079
chr2L	4218657	4218947
chr2L	4219138	4219601
chr2L	4220388	4220735
chr2L	4221049	4227241
chr2L	4227531	4229184
chr2L	4229752	4229976
chr2L	4233137	4233268
chr2L	4252777	4252840
chr2L	4257228	4257392
chr2L	4279661	4280105
chr2L	4281724	4281907
chr2L	4282193	4283681
chr2L	4285890	4286143
chr2L	4286656	4287511
chr2L	4319908	4320189
chr2L	4330330	4331495
chr2L	4331897	4334362
chr2L	4334784	4335102
chr2L	4335877	4336359
chr2L	4337486	4337763
chr2L	4340810	4341115
chr2L	4342000	4342097
chr2L	4342626	4343576
chr2L	4344547	4346149
chr2L	4346505	4347446
chr2L	4348741	4349380
chr2L	4349691	4350030
chr2L	4350542	4351495
chr2L	4351757	4352318
chr2L	4352816	4352972
chr2L	4363427	4364301
chr2L	4364796	4366107
chr2L	4367784	4368368
chr2L	4368712	4369443
chr2L	4370026	4370308
chr2L	4370681	4371043
chr2L	4371349	4372314
chr2L	4372792	4373428
chr2L	4375188	4375475
chr2L	4375787	4376951
chr2L	4377741	4379954
chr2L	4381152	4381623
chr2L	4381897	4382924
chr2L	4385567	4386674
chr2L	4386867	4387271
chr2L	4387790	4388068
chr2L	4388401	4388676
chr2L	4393584	4394540
chr2L	4401263	4401440
chr2L	4402095	4402162
chr2L	4402391	4402632
chr2L	4402910	4403809
chr2L	4407162	4407272
chr2L	4442267	4443258
chr2L	4444347	4445123
chr2L	4448194	4449083
chr2L	4449548	4449851
chr2L	4452243	4454760
chr2L	4455504	4455836
chr2L	4456309	4456829
chr2L	4457389	4460867
chr2L	4462471	4463136
chr2L	4463332	4465619
chr2L	4465956	4466291
chr2L	4469125	4469462
chr2L	4481987	4482022
chr2L	4500502	4500588
chr2L	4534967	4535092
chr2L	4548441	4548586
chr2L	4560265	4560617
chr2L	4561452	4561499
chr2L	4577914	4578098
chr2L	4579663	4579961
chr2L	4583200	4583361
chr2L	4583651	4583850
chr2L	4594870	4595422
chr2L	4597158	4598223
chr2L	4598583	4598749
chr2L	4613994	4614796
chr2L	4644272	4644325
chr2L	4661030	4661221
chr2L	4794091	4795011
chr2L	4805749	4806094
chr2L	4808300	4808630
chr2L	4810064	4811130
chr2L	4811297	4812926
chr2L	4817170	4817493
chr2L	4818042	4818435
chr2L	4820350	4822638
chr2L	4830209	4831364
chr2L	4836081	4836210
chr2L	4836703	4839552
chr2L	4846559	4848272
chr2L	4848693	4849017
chr2L	4849924	4850999
chr2L	4852153	4852352
chr2L	4852538	4852842
chr2L	4856760	4856971
chr2L	4881248	4883705
chr2L	4886553	4887007
chr2L	4887547	4888006
chr2L	4889506	4889643
chr2L	4890514	4891031
chr2L	4891506	4892586
chr2L	4893049	4893539
chr2L	4904253	4904428
chr2L	4938115	4938366
chr2L	4942820	4943065
chr2L	4945136	4946355
chr2L	4949159	4950187
chr2L	4955468	4955727
chr2L	4955896	4956204
chr2L	4965610	4965903
chr2L	4966760	4966931
chr2L	4967134	4969583
chr2L	4970101	4972418
chr2L	4973258	4974159
chr2L	4974596	4974888
chr2L	4976416	4978187
chr2L	4980076	4980682
chr2L	4980966	4982337
chr2L	4994392	4995224
chr2L	4995499	4998339
chr2L	4998853	4999298
chr2L	4999935	5001671
chr2L	5003721	5004362
chr2L	5008210	5011799
chr2L	5012412	5015037
chr2L	5016049	5016066
chr2L	5024548	5024953
chr2L	5027390	5027683
chr2L	5029182	5029780
chr2L	5030563	5030822
chr2L	5035022	5035497
chr2L	5036633	5036966
chr2L	5037352	5037888
chr2L	5038396	5038685
chr2L	5039494	5039801
chr2L	5041024	5041507
chr2L	5042445	5043944
chr2L	5044275	5044871
chr2L	5045322	5045578
chr2L	5046158	5046468
chr2L	5049846	5050415
chr2L	5050687	5051247
chr2L	5051675	5053278
chr2L	5053626	5053817
chr2L	5054496	5056502
chr2L	5059019	5060368
chr2L	5063845	5064097
chr2L	5066990	5067637
chr2L	5070779	5071729
chr2L	5073518	5073886
chr2L	5075213	5075415
chr2L	5086994	5087233
chr2L	5092596	5095177
chr2L	5096191	5097161
chr2L	5099796	5100380
chr2L	5103209	5103396
chr2L	5107810	5107900
chr2L	5108361	5108583
chr2L	5109353	5109585
chr2L	5166199	5166260
chr2L	5185549	5185777
chr2L	5197244	5197507
chr2L	5208782	5209046
chr2L	5209328	5209572
chr2L	5211454	5211748
chr2L	5218495	5218730
chr2L	5225383	5225745
chr2L	5232146	5232487
chr2L	5233425	5234183
chr2L	5234601	5235547
chr2L	5236327	5236883
chr2L	5237194	5239019
chr2L	5239376	5240844
chr2L	5245351	5246042
chr2L	5247372	5248068
chr2L	5255323	5256717
chr2L	5269788	5271485
chr2L	5273195	5273354
chr2L	5277930	5279719
chr2L	5284811	5285040
chr2L	5288784	5289109
chr2L	5290214	5290416
chr2L	5291255	5291578
chr2L	5292013	5292700
chr2L	5292864	5293309
chr2L	5294928	5295390
chr2L	5296958	5297295
chr2L	5300352	5300660
chr2L	5301164	5301717
chr2L	5303504	5303753
chr2L	5304993	5305902
chr2L	5306418	5307074
chr2L	5308230	5309492
chr2L	5309947	5310106
chr2L	5314212	5314446
chr2L	5322627	5322733
chr2L	5323454	5327690
chr2L	5361932	5362881
chr2L	5365596	5366214
chr2L	5366983	5367355
chr2L	5368927	5368952
chr2L	5398903	5399296
chr2L	5403362	5404263
chr2L	5407041	5407214
chr2L	5414700	5414953
chr2L	5418154	5418451
chr2L	5431875	5432462
chr2L	5433022	5433296
chr2L	5445596	5445835
chr2L	5446301	5446467
chr2L	5456565	5456690
chr2L	5460141	5460241
chr2L	5460879	5461905
chr2L	5464079	5464198
chr2L	5464667	5465559
chr2L	5467874	5468288
chr2L	5468656	5469009
chr2L	5474726	5475015
chr2L	5476632	5476757
chr2L	5476936	5477235
chr2L	5479816	5479970
chr2L	5486926	5487145
chr2L	5489103	5489394
chr2L	5489729	5490375
chr2L	5500632	5500688
chr2L	5505587	5505745
chr2L	5514844	5514941
chr2L	5518096	5518295
chr2L	5518886	5518901
chr2L	5519250	5519521
chr2L	5519760	5520429
chr2L	5523082	5527157
chr2L	5527877	5528410
chr2L	5528731	5529058
chr2L	5531026	5531333
chr2L	5531652	5532062
chr2L	5537631	5537923
chr2L	5541384	5543772
chr2L	5543965	5544160
chr2L	5544951	5545467
chr2L	5546059	5548831
chr2L	5549758	5550095
chr2L	5550388	5550717
chr2L	5551975	5552119
chr2L	5615121	5615277
chr2L	5623572	5624369
chr2L	5720844	5721308
chr2L	5722096	5722141
chr2L	5722725	5723648
chr2L	5723821	5725212
chr2L	5725817	5726059
chr2L	5730865	5731140
chr2L	5770109	5770619
chr2L	5770938	5770950
chr2L	5771214	5771498
chr2L	5780729	5780875
chr2L	5782727	5783271
chr2L	5799314	5800571
chr2L	5800876	5803156
chr2L	5803563	5803881
chr2L	5805084	5805694
chr2L	5870670	5871753
chr2L	5877459	5878041
chr2L	5879084	5880207
chr2L	5881127	5881255
chr2L	5891767	5891935
chr2L	5902602	5903446
chr2L	5903898	5904229
chr2L	5906847	5907737
chr2L	5908502	5908846
chr2L	5923657	5924413
chr2L	5925224	5925524
chr2L	5934219	5934373
chr2L	5937236	5937454
chr2L	5943400	5945154
chr2L	5945681	5945956
chr2L	5948844	5949923
chr2L	5961351	5961912
chr2L	5963413	5963727
chr2L	5966085	5966267
chr2L	5968175	5968491
chr2L	5972672	5973020
chr2L	5974140	5974452
chr2L	5976507	5977966
chr2L	5978230	5984731
chr2L	5985940	5987400
chr2L	5988080	5988416
chr2L	5995880	5996231
chr2L	5996903	5999810
chr2L	6000041	6001126
chr2L	6004085	6005617
chr2L	6006588	6006910
chr2L	6015065	6015292
chr2L	6019311	6020297
chr2L	6022250	6022333
chr2L	6022596	6022924
chr2L	6023946	6024751
chr2L	6036484	6038305
chr2L	6042430	6042745
chr2L	6045495	6046484
chr2L	6047206	6049324
chr2L	6050240	6052147
chr2L	6061948	6063221
chr2L	6064924	6066827
chr2L	6068865	6069921
chr2L	6070259	6071888
chr2L	6074525	6074696
chr2L	6075371	6076517
chr2L	6078621	6079504
chr2L	6081284	6081625
chr2L	6088239	6088857
chr2L	6091031	6091839
chr2L	6092327	6092638
chr2L	6094119	6094268
chr2L	6097721	6098041
chr2L	6098310	6099308
chr2L	6109199	6109263
chr2L	6124735	6125712
chr2L	6126965	6127114
chr2L	6127436	6127739
chr2L	6128213	6128415
chr2L	6133403	6133590
chr2L	6177077	6177848
chr2L	6178144	6179559
chr2L	6179987	6180374
chr2L	6181875	6182025
chr2L	6182736	6183806
chr2L	6184545	6185510
chr2L	6194013	6194184
chr2L	6200990	6201288
chr2L	6203587	6205573
chr2L	6208401	6208707
chr2L	6211235	6211596
chr2L	6213117	6213878
chr2L	6215789	6216408
chr2L	6219179	6219563
chr2L	6229300	6229778
chr2L	6236298	6236828
chr2L	6238409	6238715
chr2L	6240576	6241263
chr2L	6250078	6250637
chr2L	6251249	6251280
chr2L	6252292	6253283
chr2L	6256086	6256255
chr2L	6259652	6259947
chr2L	6274158	6274244
chr2L	6291594	6292350
chr2L	6323452	6324661
chr2L	6336312	6337183
chr2L	6337658	6339762
chr2L	6343551	6343841
chr2L	6344624	6344862
chr2L	6356199	6357276
chr2L	6411143	6411612
chr2L	6412066	6412305
chr2L	6413272	6413578
chr2L	6423164	6423497
chr2L	6424226	6424896
chr2L	6436062	6436108
chr2L	6447578	6448186
chr2L	6454983	6456895
chr2L	6457511	6457822
chr2L	6462130	6462746
chr2L	6463218	6463823
chr2L	6465530	6465863
chr2L	6466885	6467357
chr2L	6467519	6467893
chr2L	6470205	6470582
chr2L	6472448	6472775
chr2L	6473255	6474032
chr2L	6474447	6474748
chr2L	6476202	6477223
chr2L	6477866	6482390
chr2L	6487962	6489722
chr2L	6490302	6491724
chr2L	6494528	6494861
chr2L	6498349	6499745
chr2L	6525454	6525707
chr2L	6526933	6527384
chr2L	6527875	6528313
chr2L	6528623	6529535
chr2L	6529838	6529953
chr2L	6530895	6531563
chr2L	6533842	6534631
chr2L	6535869	6536529
chr2L	6537884	6537922
chr2L	6545129	6545418
chr2L	6546993	6547257
chr2L	6549368	6550330
chr2L	6550574	6550799
chr2L	6553284	6553981
chr2L	6555897	6556995
chr2L	6557353	6558424
chr2L	6561163	6562857
chr2L	6563313	6563339
chr2L	6564981	6566346
chr2L	6566931	6566961
chr2L	6569401	6569863
chr2L	6570194	6570222
chr2L	6594459	6594583
chr2L	6610670	6611925
chr2L	6612229	6613377
chr2L	6622594	6623014
chr2L	6644521	6644831
chr2L	6646116	6646662
chr2L	6647258	6650235
chr2L	6658287	6658770
chr2L	6662947	6663137
chr2L	6663790	6664035
chr2L	6665497	6665652
chr2L	6667648	6668206
chr2L	6673170	6673541
chr2L	6673762	6674112
chr2L	6677146	6677675
chr2L	6683665	6685231
chr2L	6686109	6686161
chr2L	6687798	6687901
chr2L	6688177	6688308
chr2L	6690794	6691600
chr2L	6694138	6694476
chr2L	6694977	6695990
chr2L	6696330	6696655
chr2L	6700692	6701269
chr2L	6701714	6701958
chr2L	6702963	6703264
chr2L	6704604	6704668
chr2L	6708924	6709416
chr2L	6709938	6710179
chr2L	6716001	6716308
chr2L	6716673	6717295
chr2L	6717473	6718054
chr2L	6721871	6725208
chr2L	6734329	6734425
chr2L	6734838	6734982
chr2L	6737941	6737972
chr2L	6738996	6739184
chr2L	6786795	6787132
chr2L	6787328	6787985
chr2L	6791999	6792495
chr2L	6793656	6794918
chr2L	6795176	6795510
chr2L	6796235	6796407
chr2L	6797500	6797838
chr2L	6800229	6800450
chr2L	6801906	6802009
chr2L	6814925	6815217
chr2L	6818893	6819453
chr2L	6820289	6820510
chr2L	6821574	6822159
chr2L	6824251	6824305
chr2L	6824559	6824852
chr2L	6826176	6826779
chr2L	6828889	6829022
chr2L	6830135	6830264
chr2L	6830644	6830912
chr2L	6832960	6833220
chr2L	6833499	6834096
chr2L	6836129	6836518
chr2L	6841059	6841873
chr2L	6846712	6847011
chr2L	6847389	6847753
chr2L	6849662	6850139
chr2L	6850918	6851335
chr2L	6851857	6853610
chr2L	6853871	6854643
chr2L	6858472	6858623
chr2L	6905285	6905582
chr2L	6907255	6909503
chr2L	6913695	6914519
chr2L	6915708	6916384
chr2L	6917854	6922661
chr2L	6924162	6924492
chr2L	6925029	6925338
chr2L	6926990	6927276
chr2L	6937349	6937670
chr2L	6938279	6938629
chr2L	6939655	6940136
chr2L	6944463	6945832
chr2L	6946736	6947036
chr2L	6947631	6949027
chr2L	6949451	6950631
chr2L	6956581	6957580
chr2L	6960125	6960471
chr2L	6960916	6961201
chr2L	6962617	6962887
chr2L	6963047	6963403
chr2L	6963678	6964955
chr2L	6965393	6965629
chr2L	6966167	6968638
chr2L	6970817	6972081
chr2L	6973966	6974981
chr2L	6975530	6975872
chr2L	6976916	6977543
chr2L	6990383	6990542
chr2L	7004475	7004624
chr2L	7005516	7005831
chr2L	7006563	7006979
chr2L	7007691	7007740
chr2L	7008772	7009089
chr2L	7009629	7010560
chr2L	7013872	7014108
chr2L	7023660	7024335
chr2L	7025203	7025543
chr2L	7026280	7027822
chr2L	7031503	7033629
chr2L	7037186	7037404
chr2L	7037749	7038972
chr2L	7042087	7042545
chr2L	7042817	7043447
chr2L	7048985	7050115
chr2L	7050640	7051050
chr2L	7056086	7057114
chr2L	7057356	7057619
chr2L	7057903	7058239
chr2L	7062501	7062821
chr2L	7063822	7064252
chr2L	7064931	7064986
chr2L	7065590	7066094
chr2L	7083136	7083332
chr2L	7089760	7090055
chr2L	7096512	7096560
chr2L	7116241	7116265
chr2L	7118291	7118518
chr2L	7119734	7119850
chr2L	7121103	7121309
chr2L	7123646	7123738
chr2L	7124080	7124133
chr2L	7125189	7125649
chr2L	7127204	7127573
chr2L	7133850	7134451
chr2L	7134792	7134924
chr2L	7136586	7137037
chr2L	7138482	7139019
chr2L	7148593	7148997
chr2L	7157498	7157897
chr2L	7181836	7182644
chr2L	7188283	7188921
chr2L	7189855	7190029
chr2L	7192958	7193697
chr2L	7194023	7194763
chr2L	7203552	7203858
chr2L	7204114	7204526
chr2L	7206151	7206192
chr2L	7211869	7211982
chr2L	7218888	7219047
chr2L	7219272	7221032
chr2L	7221958	7222085
chr2L	7222851	7223218
chr2L	7226786	7226966
chr2L	7245472	7245575
chr2L	7249430	7249740
chr2L	7254686	7255111
chr2L	7256508	7256618
chr2L	7258131	7258525
chr2L	7270528	7270932
chr2L	7272329	7272842
chr2L	7276580	7277626
chr2L	7277964	7278970
chr2L	7281413	7282661
chr2L	7289838	7290153
chr2L	7291667	7292009
chr2L	7292270	7292769
chr2L	7293002	7293542
chr2L	7293978	7295113
chr2L	7295577	7295973
chr2L	7296228	7296947
chr2L	7299088	7299416
chr2L	7300901	7301125
chr2L	7303177	7303682
chr2L	7306206	7307482
chr2L	7309732	7311056
chr2L	7311583	7311899
chr2L	7313839	7314104
chr2L	7315110	7315261
chr2L	7339533	7341121
chr2L	7353833	7354087
chr2L	7354500	7354956
chr2L	7358088	7358183
chr2L	7387733	7388482
chr2L	7389078	7389184
chr2L	7389499	7390162
chr2L	7402906	7403043
chr2L	7409199	7409828
chr2L	7412262	7412708
chr2L	7418291	7418647
chr2L	7420020	7420250
chr2L	7420989	7421323
chr2L	7422477	7422635
chr2L	7423451	7423638
chr2L	7424620	7424708
chr2L	7424914	7425152
chr2L	7425675	7426087
chr2L	7426424	7427800
chr2L	7431165	7431242
chr2L	7452185	7452395
chr2L	7491280	7491569
chr2L	7493935	7494301
chr2L	7494592	7494944
chr2L	7495159	7497476
chr2L	7499358	7499779
chr2L	7500117	7500685
chr2L	7507644	7507865
chr2L	7512831	7513485
chr2L	7516404	7516614
chr2L	7516940	7517180
chr2L	7522375	7522593
chr2L	7525324	7526668
chr2L	7526874	7527498
chr2L	7528058	7528303
chr2L	7529219	7529529
chr2L	7530277	7531094
chr2L	7532437	7533513
chr2L	7533966	7534540
chr2L	7534840	7536066
chr2L	7536415	7536483
chr2L	7537057	7537563
chr2L	7539014	7539305
chr2L	7543476	7543608
chr2L	7543830	7545959
chr2L	7576439	7577430
chr2L	7577645	7577981
chr2L	7584735	7585382
chr2L	7591108	7591147
chr2L	7591563	7591801
chr2L	7593004	7593017
chr2L	7596603	7597464
chr2L	7602247	7602359
chr2L	7616801	7616895
chr2L	7618708	7618720
chr2L	7624733	7624792
chr2L	7628419	7628516
chr2L	7632643	7632800
chr2L	7633054	7633374
chr2L	7635150	7635223
chr2L	7639837	7639974
chr2L	7641306	7642127
chr2L	7643654	7643997
chr2L	7645334	7645599
chr2L	7701421	7701869
chr2L	7702791	7702835
chr2L	7781663	7782395
chr2L	7782726	7783271
chr2L	7790365	7790664
chr2L	7795857	7796147
chr2L	7798160	7798477
chr2L	7799102	7800651
chr2L	7807949	7808307
chr2L	7809014	7810311
chr2L	7810550	7812186
chr2L	7812867	7813096
chr2L	7813333	7813903
chr2L	7821341	7821944
chr2L	7825826	7829845
chr2L	7830383	7830716
chr2L	7832882	7833183
chr2L	7833465	7834138
chr2L	7855075	7855578
chr2L	7858214	7858662
chr2L	7867164	7867402
chr2L	7872366	7872517
chr2L	7876987	7877153
chr2L	7880620	7880780
chr2L	7885016	7886383
chr2L	7887393	7887691
chr2L	7890766	7891059
chr2L	7915153	7915392
chr2L	7940594	7940916
chr2L	7975412	7975709
chr2L	7976005	7976218
chr2L	7976698	7977097
chr2L	7984082	7984557
chr2L	7985108	7985470
chr2L	7991113	7992337
chr2L	7993248	7995193
chr2L	7995601	7996234
chr2L	7997543	7997659
chr2L	7998137	7998462
chr2L	7998651	7999411
chr2L	8001412	8001823
chr2L	8002019	8002287
chr2L	8003203	8003422
chr2L	8004187	8004432
chr2L	8010391	8011010
chr2L	8028320	8028923
chr2L	8029083	8032374
chr2L	8040923	8044546
chr2L	8070664	8070913
chr2L	8071307	8071778
chr2L	8071956	8073336
chr2L	8079162	8079224
chr2L	8079925	8080571
chr2L	8080919	8081255
chr2L	8081504	8086127
chr2L	8086882	8087245
chr2L	8088073	8088460
chr2L	8091014	8091342
chr2L	8092110	8092354
chr2L	8093062	8093625
chr2L	8097386	8097764
chr2L	8100649	8101139
chr2L	8103506	8103627
chr2L	8104144	8104609
chr2L	8116829	8116893
chr2L	8123608	8124184
chr2L	8126402	8127753
chr2L	8130302	8130606
chr2L	8132850	8132924
chr2L	8134108	8134398
chr2L	8134785	8134832
chr2L	8135954	8135978
chr2L	8138589	8138846
chr2L	8144017	8144311
chr2L	8148520	8149035
chr2L	8153195	8153287
chr2L	8156802	8157233
chr2L	8159245	8159311
chr2L	8161987	8164249
chr2L	8164430	8164474
chr2L	8165951	8166411
chr2L	8196371	8196454
chr2L	8196789	8196998
chr2L	8197291	8197539
chr2L	8198812	8199484
chr2L	8209059	8209270
chr2L	8210324	8211746
chr2L	8212069	8214411
chr2L	8220207	8220833
chr2L	8229142	8229599
chr2L	8238564	8240249
chr2L	8243110	8243133
chr2L	8257381	8258057
chr2L	8266732	8267127
chr2L	8274806	8275526
chr2L	8275788	8276700
chr2L	8277539	8278594
chr2L	8279377	8280669
chr2L	8281804	8282211
chr2L	8282604	8283004
chr2L	8288086	8288473
chr2L	8289384	8290330
chr2L	8292210	8292506
chr2L	8293236	8293571
chr2L	8293947	8294126
chr2L	8295736	8296064
chr2L	8296420	8297501
chr2L	8298027	8298248
chr2L	8298868	8299252
chr2L	8299452	8299871
chr2L	8300172	8301756
chr2L	8302015	8302205
chr2L	8302411	8303148
chr2L	8303706	8304041
chr2L	8305452	8306482
chr2L	8307755	8309070
chr2L	8310856	8311987
chr2L	8320202	8320870
chr2L	8326255	8326379
chr2L	8360773	8366725
chr2L	8367049	8368198
chr2L	8370332	8370713
chr2L	8374308	8374966
chr2L	8376962	8377177
chr2L	8378915	8379060
chr2L	8379399	8379708
chr2L	8380548	8383176
chr2L	8383671	8387421
chr2L	8402598	8404215
chr2L	8404642	8404863
chr2L	8411401	8411884
chr2L	8413421	8417262
chr2L	8418045	8418607
chr2L	8418995	8420620
chr2L	8421187	8421858
chr2L	8422116	8422467
chr2L	8422859	8426348
chr2L	8427765	8429822
chr2L	8432296	8432532
chr2L	8433552	8433831
chr2L	8436984	8437951
chr2L	8450180	8450248
chr2L	8462361	8462471
chr2L	8463477	8463796
chr2L	8463963	8464064
chr2L	8464297	8465053
chr2L	8466661	8467047
chr2L	8475606	8475830
chr2L	8476250	8476428
chr2L	8477465	8477660
chr2L	8477896	8479728
chr2L	8482082	8482293
chr2L	8485585	8485853
chr2L	8488743	8489166
chr2L	8489404	8489523
chr2L	8509592	8510028
chr2L	8510759	8510908
chr2L	8511498	8512590
chr2L	8514334	8515417
chr2L	8516981	8518149
chr2L	8521330	8523112
chr2L	8527022	8527666
chr2L	8528007	8528818
chr2L	8533901	8534013
chr2L	8534550	8534873
chr2L	8535041	8535307
chr2L	8535812	8536564
chr2L	8540494	8542532
chr2L	8542727	8543589
chr2L	8543825	8545141
chr2L	8545567	8545986
chr2L	8553681	8554283
chr2L	8556271	8556476
chr2L	8557870	8558068
chr2L	8558541	8558719
chr2L	8572694	8572857
chr2L	8574887	8574921
chr2L	8576432	8576934
chr2L	8577473	8577650
chr2L	8578477	8578924
chr2L	8587929	8588524
chr2L	8612072	8612724
chr2L	8614748	8614967
chr2L	8624533	8624816
chr2L	8625106	8625421
chr2L	8675341	8675830
chr2L	8681869	8681965
chr2L	8682706	8683030
chr2L	8683233	8683410
chr2L	8683891	8684189
chr2L	8684841	8685077
chr2L	8685260	8686640
chr2L	8689233	8689266
chr2L	8689916	8690097
chr2L	8691529	8691963
chr2L	8709193	8709282
chr2L	8717864	8718403
chr2L	8735632	8735981
chr2L	8738211	8738620
chr2L	8739858	8741327
chr2L	8746802	8746972
chr2L	8761606	8761762
chr2L	8808809	8809457
chr2L	8809710	8810316
chr2L	8811458	8811697
chr2L	8813036	8813312
chr2L	8818224	8818392
chr2L	8822054	8822536
chr2L	8825118	8825987
chr2L	8826708	8829027
chr2L	8833079	8833331
chr2L	8839345	8839558
chr2L	8841501	8842313
chr2L	8843635	8844169
chr2L	8844645	8844909
chr2L	8846496	8848152
chr2L	8849335	8849619
chr2L	8849916	8850094
chr2L	8852006	8852704
chr2L	8853853	8854385
chr2L	8857463	8858205
chr2L	8861166	8861251
chr2L	8871275	8871760
chr2L	8874860	8875140
chr2L	8875943	8876328
chr2L	8878149	8878909
chr2L	8879682	8879826
chr2L	8887178	8887617
chr2L	8888334	8889202
chr2L	8889523	8889728
chr2L	8936663	8936750
chr2L	8940325	8940529
chr2L	8943047	8943557
chr2L	8944492	8944922
chr2L	8949712	8950792
chr2L	8951508	8951707
chr2L	8952795	8953040
chr2L	8957779	8958571
chr2L	8984842	8984998
chr2L	8986334	8986373
chr2L	8989181	8989334
chr2L	8996917	8998308
chr2L	8998911	8999011
chr2L	9000074	9000280
chr2L	9019547	9019718
chr2L	9082950	9083265
chr2L	9120881	9121185
chr2L	9122540	9122700
chr2L	9123782	9123984
chr2L	9124307	9125418
chr2L	9125638	9125909
chr2L	9126968	9127355
chr2L	9130763	9130816
chr2L	9133541	9133721
chr2L	9136862	9137146
chr2L	9145820	9146010
chr2L	9146381	9146501
chr2L	9158393	9158636
chr2L	9164051	9164236
chr2L	9166118	9167594
chr2L	9167911	9168190
chr2L	9169519	9169845
chr2L	9175989	9176914
chr2L	9178264	9178739
chr2L	9179289	9179596
chr2L	9182582	9182917
chr2L	9189259	9189741
chr2L	9190047	9190706
chr2L	9193739	9193923
chr2L	9203365	9203741
chr2L	9205156	9205622
chr2L	9239990	9240005
chr2L	9245147	9245412
chr2L	9252470	9253287
chr2L	9256396	9256737
chr2L	9271242	9271551
chr2L	9275337	9275548
chr2L	9330554	9331582
chr2L	9388101	9388154
chr2L	9389204	9389238
chr2L	9430131	9430315
chr2L	9430911	9431927
chr2L	9437292	9437620
chr2L	9446598	9446948
chr2L	9448140	9448894
chr2L	9449065	9450081
chr2L	9451737	9452014
chr2L	9454274	9454981
chr2L	9455232	9455616
chr2L	9456403	9456554
chr2L	9458638	9459063
chr2L	9459960	9460729
chr2L	9461698	9462016
chr2L	9464409	9465053
chr2L	9492677	9493306
chr2L	9493824	9494980
chr2L	9495279	9496779
chr2L	9497214	9497612
chr2L	9508725	9509108
chr2L	9520187	9520508
chr2L	9520748	9523408
chr2L	9525625	9526073
chr2L	9539961	9540289
chr2L	9566113	9566264
chr2L	9566885	9567271
chr2L	9567455	9567910
chr2L	9568095	9569965
chr2L	9570318	9570592
chr2L	9572300	9572311
chr2L	9572562	9572873
chr2L	9574008	9574033
chr2L	9574338	9574723
chr2L	9575417	9575824
chr2L	9576024	9576973
chr2L	9577251	9577489
chr2L	9577979	9578249
chr2L	9578895	9579185
chr2L	9580608	9580721
chr2L	9581268	9582209
chr2L	9583008	9583249
chr2L	9584051	9584600
chr2L	9585148	9585479
chr2L	9587168	9587468
chr2L	9592709	9593371
chr2L	9593694	9594153
chr2L	9594511	9594903
chr2L	9595161	9595403
chr2L	9598184	9598468
chr2L	9601321	9601546
chr2L	9604073	9604290
chr2L	9607976	9608479
chr2L	9609343	9610127
chr2L	9610726	9610954
chr2L	9611342	9612864
chr2L	9613055	9614201
chr2L	9614916	9615176
chr2L	9616696	9617796
chr2L	9620127	9620419
chr2L	9633098	9633422
chr2L	9633675	9633832
chr2L	9696869	9701967
chr2L	9703191	9703532
chr2L	9705192	9706263
chr2L	9706819	9706978
chr2L	9709579	9710623
chr2L	9710779	9712005
chr2L	9715517	9715758
chr2L	9719090	9719266
chr2L	9728861	9728932
chr2L	9731165	9731699
chr2L	9756333	9756663
chr2L	9757904	9759298
chr2L	9762912	9764409
chr2L	9782100	9782622
chr2L	9789435	9789500
chr2L	9790269	9791214
chr2L	9792750	9793304
chr2L	9816216	9816339
chr2L	9882573	9882867
chr2L	9886259	9886471
chr2L	9887124	9887630
chr2L	9887798	9888808
chr2L	9889081	9889239
chr2L	9890593	9891229
chr2L	9891382	9892099
chr2L	9892691	9893601
chr2L	9894007	9898558
chr2L	9900187	9900494
chr2L	9907276	9907775
chr2L	9911954	9913512
chr2L	9914224	9914521
chr2L	9915050	9915371
chr2L	9916116	9916458
chr2L	9917533	9919732
chr2L	9921483	9921802
chr2L	9929134	9929414
chr2L	9937645	9939585
chr2L	9941887	9942179
chr2L	9945933	9946432
chr2L	9947200	9947768
chr2L	9948133	9948414
chr2L	9950777	9951109
chr2L	9953474	9954381
chr2L	9954684	9955019
chr2L	9955298	9955456
chr2L	9956448	9958331
chr2L	9960592	9961869
chr2L	9962783	9963866
chr2L	9964641	9964902
chr2L	9965219	9965542
chr2L	9965850	9968667
chr2L	9969316	9969643
chr2L	9970537	9970900
chr2L	9971496	9971823
chr2L	9972677	9972941
chr2L	9983175	9983544
chr2L	9983922	9985124
chr2L	9986497	9990721
chr2L	9992528	9992845
chr2L	9993046	9994319
chr2L	9996134	9996646
chr2L	9996810	9997205
chr2L	9998318	9998617
chr2L	10000695	10001044
chr2L	10001622	10001984
chr2L	10002333	10003255
chr2L	10003599	10005084
chr2L	10005445	10006314
chr2L	10006991	10007254
chr2L	10007524	10007637
chr2L	10009177	10011075
chr2L	10055094	10055776
chr2L	10056519	10059396
chr2L	10143391	10143705
chr2L	10180265	10180563
chr2L	10192161	10192467
chr2L	10199855	10201996
chr2L	10203920	10204435
chr2L	10206005	10207058
chr2L	10208838	10209776
chr2L	10210468	10210807
chr2L	10211050	10211741
chr2L	10219935	10222212
chr2L	10222577	10222883
chr2L	10223487	10223749
chr2L	10226145	10227444
chr2L	10230423	10233304
chr2L	10237910	10238512
chr2L	10239103	10240073
chr2L	10246464	10247260
chr2L	10249070	10251411
chr2L	10255579	10256123
chr2L	10259889	10261308
chr2L	10263129	10264943
chr2L	10265178	10265924
chr2L	10266603	10266858
chr2L	10268713	10269001
chr2L	10269799	10270209
chr2L	10270856	10270913
chr2L	10276660	10277803
chr2L	10278386	10278987
chr2L	10291464	10292492
chr2L	10295310	10295672
chr2L	10298218	10298700
chr2L	10299228	10299945
chr2L	10303367	10304069
chr2L	10306777	10307234
chr2L	10309698	10309918
chr2L	10311036	10312329
chr2L	10313914	10315112
chr2L	10318639	10318852
chr2L	10321649	10321910
chr2L	10327763	10328097
chr2L	10331388	10331904
chr2L	10332455	10332517
chr2L	10333124	10335439
chr2L	10339269	10339784
chr2L	10341438	10342193
chr2L	10342541	10342937
chr2L	10344273	10344517
chr2L	10350994	10351281
chr2L	10351542	10351853
chr2L	10353894	10354223
chr2L	10356513	10357152
chr2L	10362109	10363387
chr2L	10364291	10365031
chr2L	10366458	10367199
chr2L	10371430	10371627
chr2L	10375220	10377345
chr2L	10379809	10380316
chr2L	10385368	10387483
chr2L	10387855	10389017
chr2L	10395937	10397669
chr2L	10403538	10404371
chr2L	10404891	10405196
chr2L	10408072	10409468
chr2L	10409741	10410088
chr2L	10413229	10413511
chr2L	10413713	10414370
chr2L	10419007	10419711
chr2L	10422592	10422929
chr2L	10423175	10423529
chr2L	10423847	10424177
chr2L	10425939	10427911
chr2L	10428680	10428963
chr2L	10430115	10432151
chr2L	10435896	10436195
chr2L	10439186	10439685
chr2L	10439853	10440059
chr2L	10442504	10442690
chr2L	10455972	10455989
chr2L	10457326	10458092
chr2L	10471493	10471785
chr2L	10474302	10474396
chr2L	10474918	10475042
chr2L	10476291	10476470
chr2L	10477019	10477222
chr2L	10478776	10478810
chr2L	10479905	10480225
chr2L	10483073	10483567
chr2L	10488246	10489538
chr2L	10490827	10491201
chr2L	10504882	10505220
chr2L	10505462	10507845
chr2L	10509960	10510206
chr2L	10516427	10517856
chr2L	10519335	10519366
chr2L	10524115	10524812
chr2L	10529097	10529421
chr2L	10539582	10539694
chr2L	10543105	10544205
chr2L	10544464	10545022
chr2L	10545423	10545932
chr2L	10548874	10549478
chr2L	10550557	10550675
chr2L	10552908	10553034
chr2L	10553682	10554241
chr2L	10554564	10555091
chr2L	10560480	10560509
chr2L	10608041	10608126
chr2L	10608432	10609362
chr2L	10611477	10611669
chr2L	10615074	10615342
chr2L	10686918	10687397
chr2L	10689233	10689375
chr2L	10689770	10690052
chr2L	10728799	10729154
chr2L	10729470	10729744
chr2L	10730791	10731013
chr2L	10732053	10733023
chr2L	10735297	10736291
chr2L	10737114	10738488
chr2L	10739657	10739779
chr2L	10743584	10744113
chr2L	10751780	10752392
chr2L	10756188	10756385
chr2L	10767361	10768731
chr2L	10769062	10770138
chr2L	10773421	10773680
chr2L	10774139	10774354
chr2L	10841436	10842818
chr2L	10849988	10851132
chr2L	10855853	10856725
chr2L	10857221	10859362
chr2L	10964034	10964971
chr2L	10967136	10968564
chr2L	10969076	10969284
chr2L	10969678	10970685
chr2L	10974994	10975351
chr2L	10975982	10977542
chr2L	10986063	10986421
chr2L	10987672	10987900
chr2L	10988359	10988965
chr2L	10989157	10989762
chr2L	11001023	11001375
chr2L	11003007	11003217
chr2L	11003487	11004428
chr2L	11004631	11005569
chr2L	11010279	11011958
chr2L	11012584	11012726
chr2L	11014075	11014639
chr2L	11016066	11016368
chr2L	11023819	11023866
chr2L	11027478	11027907
chr2L	11035655	11035760
chr2L	11037250	11037471
chr2L	11037999	11039371
chr2L	11039576	11040083
chr2L	11045043	11045837
chr2L	11049883	11049991
chr2L	11055320	11055536
chr2L	11057721	11058625
chr2L	11061139	11061613
chr2L	11066735	11067299
chr2L	11091288	11091872
chr2L	11100337	11101014
chr2L	11106081	11107015
chr2L	11107449	11108077
chr2L	11113499	11113727
chr2L	11119952	11120527
chr2L	11121071	11121083
chr2L	11122948	11124464
chr2L	11129326	11131619
chr2L	11134249	11134362
chr2L	11167952	11168222
chr2L	11171982	11172365
chr2L	11173073	11173274
chr2L	11175494	11175833
chr2L	11178320	11178517
chr2L	11178796	11179422
chr2L	11179707	11179911
chr2L	11186179	11186592
chr2L	11187196	11188114
chr2L	11188353	11189795
chr2L	11190784	11192042
chr2L	11194128	11194962
chr2L	11195518	11195809
chr2L	11196529	11196777
chr2L	11206525	11207275
[truncated: 17,745 more rows]

## Sheet: Stage 14 regions
Stage 14, FDR 5% euchromatic accessible regions (intersection between 2 replicates)
Genome Coordinates
chr2L	5602	6025
chr2L	8788	8922
chr2L	16221	16908
chr2L	17781	19325
chr2L	21496	22481
chr2L	23153	23222
chr2L	35551	36372
chr2L	40411	40564
chr2L	42067	42499
chr2L	43148	43449
chr2L	47265	47487
chr2L	59079	59622
chr2L	65781	65978
chr2L	66373	67509
chr2L	71592	71811
chr2L	72003	74252
chr2L	75183	75509
chr2L	80093	80354
chr2L	81162	81439
chr2L	86394	86702
chr2L	90978	91214
chr2L	94086	94447
chr2L	94645	95526
chr2L	102191	102558
chr2L	106459	106784
chr2L	107730	108392
chr2L	108651	109704
chr2L	110961	111232
chr2L	114537	114841
chr2L	118685	119053
chr2L	120518	121862
chr2L	122302	122589
chr2L	128265	129560
chr2L	130749	130938
chr2L	131414	132737
chr2L	134586	134800
chr2L	135332	135675
chr2L	136806	137075
chr2L	138190	138417
chr2L	142991	143565
chr2L	151349	151522
chr2L	153146	153499
chr2L	155252	156259
chr2L	158539	159340
chr2L	160394	162374
chr2L	163212	163650
chr2L	165529	165852
chr2L	166175	167068
chr2L	168218	168499
chr2L	170393	170702
chr2L	171608	171899
chr2L	179076	179509
chr2L	180970	181305
chr2L	181606	181762
chr2L	182663	183050
chr2L	195610	195981
chr2L	203677	204132
chr2L	206044	206321
chr2L	206842	207731
chr2L	218166	218377
chr2L	219435	219997
chr2L	220384	220888
chr2L	221177	221392
chr2L	221672	222668
chr2L	222906	223410
chr2L	223586	225381
chr2L	243277	243820
chr2L	244215	245037
chr2L	245631	246160
chr2L	246494	247182
chr2L	247356	247896
chr2L	248162	248460
chr2L	248728	249613
chr2L	249808	251261
chr2L	251570	251899
chr2L	252097	252244
chr2L	252682	252927
chr2L	253944	254216
chr2L	259185	259398
chr2L	266023	266331
chr2L	267149	268120
chr2L	268415	268920
chr2L	269926	270148
chr2L	270901	271237
chr2L	271655	271887
chr2L	273552	274209
chr2L	276704	276872
chr2L	277069	278064
chr2L	283045	283412
chr2L	285500	286962
chr2L	290398	290685
chr2L	291675	292033
chr2L	292308	292563
chr2L	294065	294138
chr2L	294488	295305
chr2L	297283	298542
chr2L	299462	299942
chr2L	305763	306799
chr2L	307049	307587
chr2L	308082	308621
chr2L	309841	310379
chr2L	315202	315216
chr2L	357139	358113
chr2L	358844	358985
chr2L	366964	367048
chr2L	368702	369025
chr2L	372338	372454
chr2L	377738	378273
chr2L	390572	390803
chr2L	392584	392703
chr2L	395386	396015
chr2L	400269	400419
chr2L	402174	402209
chr2L	403637	404199
chr2L	405021	405289
chr2L	412812	413001
chr2L	414205	415622
chr2L	419454	420588
chr2L	421197	422146
chr2L	423484	423792
chr2L	427835	428611
chr2L	429539	430486
chr2L	430901	431986
chr2L	435278	435550
chr2L	437241	438016
chr2L	440664	440957
chr2L	441303	441526
chr2L	441801	442782
chr2L	452844	453851
chr2L	455449	455786
chr2L	456118	456149
chr2L	467885	468202
chr2L	468492	468733
chr2L	469003	469581
chr2L	470110	472428
chr2L	472903	473251
chr2L	477701	478353
chr2L	478677	482881
chr2L	484272	485082
chr2L	487024	487505
chr2L	490075	491447
chr2L	491853	492573
chr2L	492922	493313
chr2L	496378	496777
chr2L	497653	497983
chr2L	500976	501263
chr2L	501545	502082
chr2L	507149	507616
chr2L	510513	511029
chr2L	514498	514710
chr2L	516285	516900
chr2L	517666	517964
chr2L	519252	519799
chr2L	520329	520823
chr2L	520998	521389
chr2L	521622	521882
chr2L	522167	523959
chr2L	524653	524792
chr2L	525371	526218
chr2L	526589	526945
chr2L	527225	527497
chr2L	527783	528141
chr2L	528655	528959
chr2L	531520	531939
chr2L	539950	540261
chr2L	540478	541325
chr2L	541837	542702
chr2L	544610	545238
chr2L	545603	545721
chr2L	547999	548345
chr2L	549506	549809
chr2L	550053	550384
chr2L	552343	552954
chr2L	559466	559774
chr2L	560098	560490
chr2L	561582	561709
chr2L	564087	564305
chr2L	568001	568444
chr2L	574042	574688
chr2L	574914	574988
chr2L	577591	577714
chr2L	578851	578938
chr2L	585309	585352
chr2L	585813	585892
chr2L	591560	591810
chr2L	594605	595078
chr2L	597875	598059
chr2L	602399	602716
chr2L	626791	627008
chr2L	641314	641354
chr2L	679824	680151
chr2L	682605	682836
chr2L	683096	683157
chr2L	683502	683631
chr2L	701672	702422
chr2L	705037	705067
chr2L	705729	705765
chr2L	713368	713597
chr2L	714831	715588
chr2L	740112	740498
chr2L	741758	741862
chr2L	745764	746092
chr2L	750487	750613
chr2L	790021	790326
chr2L	807213	807328
chr2L	812891	813178
chr2L	815266	815477
chr2L	815749	816517
chr2L	819413	819652
chr2L	819822	820119
chr2L	821255	822240
chr2L	824596	824786
chr2L	825224	827620
chr2L	827774	828049
chr2L	828686	828895
chr2L	829239	829599
chr2L	833249	833493
chr2L	839245	839607
chr2L	844458	844790
chr2L	845243	847040
chr2L	847613	848651
chr2L	850467	851363
chr2L	852432	853303
chr2L	853977	854079
chr2L	855351	855715
chr2L	855965	858745
chr2L	865680	866400
chr2L	866730	868620
chr2L	868993	869894
chr2L	870269	871890
chr2L	872931	873246
chr2L	873666	874458
chr2L	886022	886347
chr2L	889083	889149
chr2L	893303	893545
chr2L	893863	894082
chr2L	894381	894499
chr2L	900274	900378
chr2L	901168	901854
chr2L	914013	914195
chr2L	919678	919721
chr2L	920174	920331
chr2L	922614	922929
chr2L	934424	934532
chr2L	934939	934971
chr2L	935863	935959
chr2L	968752	968845
chr2L	974241	974488
chr2L	984780	984958
chr2L	994837	995144
chr2L	1006469	1006897
chr2L	1007188	1008347
chr2L	1019530	1019994
chr2L	1043230	1043522
chr2L	1047680	1048369
chr2L	1048779	1049538
chr2L	1055063	1055297
chr2L	1055772	1055888
chr2L	1056407	1056816
chr2L	1058701	1058939
chr2L	1061964	1062202
chr2L	1062537	1062747
chr2L	1063165	1063387
chr2L	1064504	1064987
chr2L	1065381	1065408
chr2L	1067816	1068394
chr2L	1070986	1071642
chr2L	1072122	1072484
chr2L	1074354	1074614
chr2L	1075481	1075975
chr2L	1076776	1078138
chr2L	1080915	1081109
chr2L	1082707	1083016
chr2L	1086919	1087011
chr2L	1102431	1102784
chr2L	1107728	1108501
chr2L	1109161	1109349
chr2L	1117517	1117854
chr2L	1118218	1118536
chr2L	1118770	1119829
chr2L	1122458	1122866
chr2L	1125637	1125725
chr2L	1128288	1129878
chr2L	1136699	1137460
chr2L	1142600	1143556
chr2L	1144660	1144985
chr2L	1146156	1146411
chr2L	1147698	1147961
chr2L	1148678	1148713
chr2L	1150516	1150953
chr2L	1156129	1156702
chr2L	1157412	1158354
chr2L	1158606	1159318
chr2L	1160592	1160864
chr2L	1162085	1163026
chr2L	1163749	1164604
chr2L	1170024	1170337
chr2L	1172640	1173255
chr2L	1176614	1176770
chr2L	1177505	1177892
chr2L	1182713	1182925
chr2L	1183840	1184191
chr2L	1184874	1185465
chr2L	1185668	1186502
chr2L	1186910	1187029
chr2L	1205690	1205800
chr2L	1214104	1214419
chr2L	1217166	1217417
chr2L	1218004	1218047
chr2L	1234337	1234631
chr2L	1236764	1236782
chr2L	1243913	1244171
chr2L	1248897	1248943
chr2L	1251498	1251524
chr2L	1253967	1254067
chr2L	1254584	1254867
chr2L	1255859	1255892
chr2L	1256252	1256463
chr2L	1262788	1262999
chr2L	1264895	1265230
chr2L	1272041	1272241
chr2L	1279782	1279840
chr2L	1296129	1296217
chr2L	1296981	1297070
chr2L	1312081	1312321
chr2L	1320291	1320649
chr2L	1336370	1336437
chr2L	1357001	1357031
chr2L	1362428	1362549
chr2L	1378869	1378918
chr2L	1382107	1382152
chr2L	1390196	1390483
chr2L	1399361	1399891
chr2L	1400217	1400478
chr2L	1405073	1405343
chr2L	1418304	1418726
chr2L	1419433	1419706
chr2L	1420293	1421288
chr2L	1423997	1424141
chr2L	1426125	1426359
chr2L	1427066	1427490
chr2L	1428184	1428399
chr2L	1430426	1430930
chr2L	1433615	1433854
chr2L	1434163	1434202
chr2L	1435788	1436353
chr2L	1437548	1438075
chr2L	1439694	1440050
chr2L	1443504	1444031
chr2L	1445490	1445709
chr2L	1446311	1447246
chr2L	1447766	1447959
chr2L	1452112	1452300
chr2L	1460834	1461193
chr2L	1461623	1462047
chr2L	1462461	1462609
chr2L	1463375	1463642
chr2L	1467246	1467304
chr2L	1471219	1471434
chr2L	1473707	1473880
chr2L	1489488	1489772
chr2L	1492010	1492030
chr2L	1502839	1502935
chr2L	1504442	1504640
chr2L	1510354	1510390
chr2L	1554304	1554591
chr2L	1554843	1555788
chr2L	1556886	1556934
chr2L	1559517	1559860
chr2L	1573759	1573997
chr2L	1578820	1579079
chr2L	1596640	1596999
chr2L	1610038	1611204
chr2L	1611546	1611663
chr2L	1613733	1614795
chr2L	1615175	1615245
chr2L	1615484	1615946
chr2L	1616976	1618287
chr2L	1618557	1619001
chr2L	1619634	1619773
chr2L	1620607	1620929
chr2L	1621836	1622085
chr2L	1623228	1623457
chr2L	1624935	1625200
chr2L	1625692	1626022
chr2L	1626776	1627038
chr2L	1627864	1628261
chr2L	1632918	1633273
chr2L	1636422	1636925
chr2L	1638186	1638724
chr2L	1638886	1639683
chr2L	1640462	1640790
chr2L	1643507	1643922
chr2L	1646152	1646608
chr2L	1646890	1647205
chr2L	1648161	1649325
chr2L	1649534	1650178
chr2L	1650744	1651478
chr2L	1651930	1652199
chr2L	1654058	1654687
chr2L	1654895	1655245
chr2L	1656603	1657572
chr2L	1657877	1658476
chr2L	1658924	1659231
chr2L	1662593	1663933
chr2L	1670570	1670819
chr2L	1671246	1671647
chr2L	1671895	1672672
chr2L	1688405	1688536
chr2L	1692977	1693425
chr2L	1704791	1706064
chr2L	1709441	1710649
chr2L	1714038	1714197
chr2L	1715488	1716057
chr2L	1723284	1723540
chr2L	1723786	1723951
chr2L	1724141	1724560
chr2L	1727452	1728958
chr2L	1729789	1730065
chr2L	1732043	1732675
chr2L	1737183	1738718
chr2L	1740329	1740351
chr2L	1751779	1752089
chr2L	1754228	1754289
chr2L	1774241	1774430
chr2L	1786476	1786498
chr2L	1820836	1820871
chr2L	1832028	1832247
chr2L	1836251	1836658
chr2L	1838123	1838282
chr2L	1868572	1868655
chr2L	1871949	1872113
chr2L	1879305	1879435
chr2L	1880723	1881088
chr2L	1882552	1882760
chr2L	1882959	1883141
chr2L	1883822	1883932
chr2L	1884360	1885598
chr2L	1885858	1886108
chr2L	1895295	1895596
chr2L	1903160	1903344
chr2L	1909674	1910194
chr2L	1910446	1910476
chr2L	1911104	1911899
chr2L	1918782	1918880
chr2L	1926187	1926793
chr2L	1938144	1938434
chr2L	1941056	1941218
chr2L	1944559	1945011
chr2L	1954487	1954916
chr2L	1959227	1959540
chr2L	1959706	1960155
chr2L	1962160	1962349
chr2L	1967231	1967775
chr2L	1970278	1970976
chr2L	1972571	1973515
chr2L	1973980	1974374
chr2L	1974640	1974970
chr2L	1980589	1981338
chr2L	1982049	1982593
chr2L	1984771	1984903
chr2L	1986472	1986805
chr2L	1987417	1987922
chr2L	1988147	1988779
chr2L	2006234	2006704
chr2L	2008979	2009175
chr2L	2009615	2009991
chr2L	2010364	2010526
chr2L	2015623	2015800
chr2L	2032885	2032891
chr2L	2033106	2033234
chr2L	2037040	2037262
chr2L	2037473	2038759
chr2L	2039754	2039923
chr2L	2045378	2045531
chr2L	2098577	2098623
chr2L	2109883	2110112
chr2L	2110395	2110767
chr2L	2125977	2126027
chr2L	2130038	2131244
chr2L	2141217	2141527
chr2L	2145010	2145316
chr2L	2147123	2147867
chr2L	2151232	2151430
chr2L	2151685	2152293
chr2L	2161070	2161905
chr2L	2162143	2164025
chr2L	2164633	2165255
chr2L	2165669	2166294
chr2L	2166603	2167469
chr2L	2168175	2168459
chr2L	2170003	2170427
chr2L	2171375	2172235
chr2L	2173399	2173751
chr2L	2175342	2175856
chr2L	2177873	2178958
chr2L	2179821	2180213
chr2L	2180450	2181073
chr2L	2182183	2182456
chr2L	2187138	2188019
chr2L	2188200	2189554
chr2L	2192152	2192690
chr2L	2193309	2193917
chr2L	2194398	2195095
chr2L	2196135	2200986
chr2L	2201355	2203679
chr2L	2210689	2210900
chr2L	2212398	2212718
chr2L	2216029	2216343
chr2L	2216638	2216812
chr2L	2217101	2217474
chr2L	2220641	2220908
chr2L	2226153	2227610
chr2L	2228059	2228665
chr2L	2235151	2235335
chr2L	2236075	2237121
chr2L	2237304	2237880
chr2L	2241626	2241791
chr2L	2242127	2242555
chr2L	2247031	2247174
chr2L	2279307	2279654
chr2L	2279889	2280033
chr2L	2311305	2311705
chr2L	2319919	2320131
chr2L	2327376	2327637
chr2L	2338322	2338525
chr2L	2357618	2357918
chr2L	2362272	2362520
chr2L	2362791	2363143
chr2L	2363902	2365696
chr2L	2366748	2366758
chr2L	2374365	2374852
chr2L	2375638	2376546
chr2L	2381129	2381396
chr2L	2383028	2383255
chr2L	2388434	2388882
chr2L	2391436	2391887
chr2L	2392565	2392654
chr2L	2396984	2397065
chr2L	2399108	2399156
chr2L	2399912	2400304
chr2L	2402049	2402270
chr2L	2402758	2402983
chr2L	2415197	2415469
chr2L	2415965	2416235
chr2L	2421313	2421361
chr2L	2423907	2424221
chr2L	2427749	2428420
chr2L	2430315	2430695
chr2L	2433360	2434285
chr2L	2438582	2439538
chr2L	2446168	2446368
chr2L	2448611	2448780
chr2L	2449608	2449956
chr2L	2450793	2451396
chr2L	2454490	2455168
chr2L	2461374	2461612
chr2L	2462429	2462551
chr2L	2463686	2463762
chr2L	2468316	2468327
chr2L	2473759	2474338
chr2L	2484769	2484837
chr2L	2488651	2488956
chr2L	2491971	2493417
chr2L	2494988	2495124
chr2L	2499268	2499508
chr2L	2526663	2526692
chr2L	2527878	2527904
chr2L	2529658	2529677
chr2L	2530445	2530578
chr2L	2557528	2557626
chr2L	2574889	2575237
chr2L	2576440	2576789
chr2L	2579880	2580544
chr2L	2584643	2584830
chr2L	2585202	2585650
chr2L	2612037	2612315
chr2L	2631830	2632067
chr2L	2636135	2636539
chr2L	2636986	2637373
chr2L	2639479	2639585
chr2L	2657650	2657754
chr2L	2676362	2676841
chr2L	2677453	2677862
chr2L	2705695	2705793
chr2L	2716332	2716387
chr2L	2729961	2730251
chr2L	2731680	2732307
chr2L	2739804	2740215
chr2L	2742205	2742389
chr2L	2745453	2745761
chr2L	2748091	2748792
chr2L	2749254	2755802
chr2L	2757362	2757755
chr2L	2757920	2758249
chr2L	2759209	2760499
chr2L	2765437	2765661
chr2L	2766031	2766532
chr2L	2767501	2768132
chr2L	2768950	2768951
chr2L	2769403	2770292
chr2L	2779557	2779863
chr2L	2798958	2799357
chr2L	2799931	2800547
chr2L	2801197	2801322
chr2L	2804600	2805286
chr2L	2806512	2806744
chr2L	2807577	2807884
chr2L	2808039	2808389
chr2L	2810056	2810083
chr2L	2829617	2830391
chr2L	2830753	2831038
chr2L	2833942	2834144
chr2L	2837874	2837922
chr2L	2855161	2857726
chr2L	2858075	2858451
chr2L	2861423	2862010
chr2L	2862241	2862794
chr2L	2872034	2873359
chr2L	2873619	2873965
chr2L	2874131	2875869
chr2L	2877952	2878607
chr2L	2878985	2879296
chr2L	2881595	2881899
chr2L	2882953	2883222
chr2L	2883398	2883661
chr2L	2884225	2884476
chr2L	2884736	2885434
chr2L	2885697	2887203
chr2L	2888806	2889493
chr2L	2891382	2891598
chr2L	2892701	2892915
chr2L	2893603	2893895
chr2L	2894136	2894647
chr2L	2895766	2896333
chr2L	2897088	2897554
chr2L	2897799	2898026
chr2L	2898246	2898622
chr2L	2898909	2899160
chr2L	2900286	2900608
chr2L	2907866	2908235
chr2L	2908621	2909234
chr2L	2909692	2909797
chr2L	2910895	2911205
chr2L	2918156	2918475
chr2L	2920894	2921130
chr2L	2925079	2925327
chr2L	2930636	2930896
chr2L	2935792	2936085
chr2L	2945588	2945680
chr2L	2955669	2956261
chr2L	2956968	2957296
chr2L	2958111	2958276
chr2L	2958830	2959245
chr2L	2967097	2967197
chr2L	2969529	2969795
chr2L	2972344	2972614
chr2L	2976995	2977491
chr2L	2978771	2979314
chr2L	2987354	2988672
chr2L	2988889	2989398
chr2L	2991755	2992024
chr2L	2992616	2993970
chr2L	2998980	2999433
chr2L	3000355	3001055
chr2L	3003689	3004398
chr2L	3004587	3005207
chr2L	3006181	3006407
chr2L	3007087	3007343
chr2L	3013419	3013733
chr2L	3016964	3017282
chr2L	3018092	3018527
chr2L	3018809	3019032
chr2L	3023021	3023386
chr2L	3026637	3026822
chr2L	3029030	3029340
chr2L	3030422	3030703
chr2L	3036646	3036912
chr2L	3037101	3037737
chr2L	3039755	3039964
chr2L	3041207	3041362
chr2L	3041833	3042348
chr2L	3044816	3045194
chr2L	3055837	3056020
chr2L	3056382	3056892
chr2L	3058002	3058305
chr2L	3058500	3058843
chr2L	3059111	3059621
chr2L	3064075	3064129
chr2L	3079545	3079647
chr2L	3088361	3088544
chr2L	3090564	3090697
chr2L	3093297	3093339
chr2L	3094920	3095511
chr2L	3101219	3101416
chr2L	3104235	3104519
chr2L	3106391	3106636
chr2L	3107978	3108623
chr2L	3123667	3123777
chr2L	3124815	3124917
chr2L	3125664	3125745
chr2L	3130509	3130830
chr2L	3131655	3131727
chr2L	3141301	3141380
chr2L	3144687	3145133
chr2L	3145388	3145890
chr2L	3149113	3149273
chr2L	3152221	3152233
chr2L	3152654	3153609
chr2L	3158661	3159818
chr2L	3162432	3162516
chr2L	3163636	3163949
chr2L	3164589	3164803
chr2L	3165488	3165523
chr2L	3170107	3170198
chr2L	3170956	3171266
chr2L	3172651	3173648
chr2L	3221087	3221136
chr2L	3248635	3248752
chr2L	3291803	3291860
chr2L	3294688	3294820
chr2L	3298352	3298611
chr2L	3299324	3299496
chr2L	3301765	3302418
chr2L	3302617	3304183
chr2L	3307338	3308014
chr2L	3319745	3320033
chr2L	3321565	3321806
chr2L	3323289	3323540
chr2L	3338598	3339886
chr2L	3343119	3343381
chr2L	3345893	3346759
chr2L	3348326	3348617
chr2L	3354647	3355548
chr2L	3357962	3358364
chr2L	3366195	3366326
chr2L	3369389	3369437
chr2L	3373027	3373632
chr2L	3376703	3376789
chr2L	3377586	3377690
chr2L	3395748	3395856
chr2L	3417703	3417980
chr2L	3422404	3423157
chr2L	3426047	3426527
chr2L	3426678	3427174
chr2L	3439423	3439596
chr2L	3439865	3440252
chr2L	3449522	3450177
chr2L	3452572	3452808
chr2L	3456987	3457063
chr2L	3457304	3457365
chr2L	3461726	3462162
chr2L	3463924	3464149
chr2L	3464850	3464886
chr2L	3465921	3466649
chr2L	3469751	3470205
chr2L	3474413	3474637
chr2L	3476261	3477120
chr2L	3478053	3479271
chr2L	3479995	3480240
chr2L	3504815	3505397
chr2L	3506187	3506590
chr2L	3507144	3507534
chr2L	3514865	3515105
chr2L	3518794	3518972
chr2L	3530269	3530496
chr2L	3533083	3533154
chr2L	3534106	3534597
chr2L	3536723	3536839
chr2L	3538516	3540374
chr2L	3542954	3542977
chr2L	3545093	3545534
chr2L	3547088	3547179
chr2L	3550573	3550771
chr2L	3555393	3555659
chr2L	3562774	3562822
chr2L	3566940	3566979
chr2L	3569614	3569951
chr2L	3570270	3570908
chr2L	3571590	3571760
chr2L	3572724	3573440
chr2L	3573606	3574081
chr2L	3574262	3574587
chr2L	3579921	3580250
chr2L	3580433	3581204
chr2L	3587668	3588488
chr2L	3591022	3591440
chr2L	3593264	3593704
chr2L	3598661	3599026
chr2L	3602651	3602908
chr2L	3605112	3605668
chr2L	3606372	3607158
chr2L	3618945	3619265
chr2L	3620343	3620549
chr2L	3623600	3623743
chr2L	3624664	3625064
chr2L	3625221	3625385
chr2L	3630883	3631168
chr2L	3631571	3632503
chr2L	3633991	3634251
chr2L	3639874	3640381
chr2L	3646066	3646389
chr2L	3648188	3648478
chr2L	3655167	3656445
chr2L	3656825	3656984
chr2L	3657298	3658166
chr2L	3658403	3658441
chr2L	3662296	3662706
chr2L	3662876	3663125
chr2L	3681412	3681808
chr2L	3682636	3683020
chr2L	3686751	3686777
chr2L	3707000	3707154
chr2L	3711591	3711865
chr2L	3713181	3713845
chr2L	3718619	3718769
chr2L	3729740	3730592
chr2L	3737474	3737508
chr2L	3756964	3757221
chr2L	3761865	3762297
chr2L	3765922	3766258
chr2L	3769597	3769873
chr2L	3770135	3770505
chr2L	3770952	3772330
chr2L	3772756	3773327
chr2L	3773490	3774008
chr2L	3775645	3776003
chr2L	3776229	3776598
chr2L	3776860	3777229
chr2L	3778558	3779091
chr2L	3781210	3781505
chr2L	3781969	3782574
chr2L	3786217	3786562
chr2L	3786890	3787501
chr2L	3789101	3790206
chr2L	3790671	3791214
chr2L	3791709	3791942
chr2L	3803284	3804193
chr2L	3804400	3805122
chr2L	3805487	3805865
chr2L	3806367	3806678
chr2L	3812693	3813594
chr2L	3818228	3818426
chr2L	3825285	3825874
chr2L	3828080	3828377
chr2L	3831581	3831763
chr2L	3832163	3832321
chr2L	3833138	3833439
chr2L	3835241	3835699
chr2L	3836424	3836916
chr2L	3843447	3843707
chr2L	3845297	3845766
chr2L	3846136	3846886
chr2L	3850983	3851376
chr2L	3851665	3852545
chr2L	3855249	3855539
chr2L	3855955	3856416
chr2L	3856732	3856912
chr2L	3860840	3860855
chr2L	3862465	3863054
chr2L	3867299	3867969
chr2L	3872260	3872665
chr2L	3884198	3884245
chr2L	3888207	3889123
chr2L	3889697	3889844
chr2L	3895994	3896303
chr2L	3991614	3991899
chr2L	3999491	3999595
chr2L	4004896	4004968
chr2L	4018344	4018410
chr2L	4019077	4019178
chr2L	4019880	4020103
chr2L	4021948	4022353
chr2L	4023378	4024046
chr2L	4028666	4029143
chr2L	4030093	4030690
chr2L	4031141	4031522
chr2L	4031698	4032126
chr2L	4032979	4033207
chr2L	4038034	4038523
chr2L	4043377	4043541
chr2L	4045274	4045439
chr2L	4052602	4052705
chr2L	4053218	4054347
chr2L	4057173	4057360
chr2L	4060674	4060982
chr2L	4063216	4063380
chr2L	4071523	4071667
chr2L	4074979	4074991
chr2L	4075805	4075855
chr2L	4080558	4080881
chr2L	4082298	4082311
chr2L	4084772	4085328
chr2L	4089529	4089873
chr2L	4091910	4092187
chr2L	4093619	4093841
chr2L	4094218	4094255
chr2L	4098782	4098834
chr2L	4104867	4104930
chr2L	4118737	4119015
chr2L	4119287	4119808
chr2L	4124723	4125081
chr2L	4125516	4125828
chr2L	4128557	4128971
chr2L	4132437	4132713
chr2L	4133055	4133105
chr2L	4174639	4174774
chr2L	4185434	4185557
chr2L	4186470	4187899
chr2L	4188745	4188912
chr2L	4197354	4198141
chr2L	4218647	4218900
chr2L	4219175	4219616
chr2L	4220363	4220686
chr2L	4221290	4222124
chr2L	4222386	4223016
chr2L	4224214	4224840
chr2L	4225116	4225189
chr2L	4226224	4227141
chr2L	4227649	4228309
chr2L	4230198	4230400
chr2L	4233122	4233209
chr2L	4237489	4237530
chr2L	4242152	4242166
chr2L	4244551	4244676
chr2L	4247800	4247812
chr2L	4252689	4252924
chr2L	4253361	4253573
chr2L	4281788	4283829
chr2L	4285955	4286250
chr2L	4286521	4287230
chr2L	4310491	4310689
chr2L	4330906	4331209
chr2L	4331841	4332195
chr2L	4332382	4335148
chr2L	4335963	4336277
chr2L	4337489	4337740
chr2L	4340295	4340631
chr2L	4344691	4345269
chr2L	4345576	4346109
chr2L	4346543	4347510
chr2L	4351057	4351322
chr2L	4351962	4352318
chr2L	4363709	4364087
chr2L	4364908	4365214
chr2L	4365672	4366220
chr2L	4368943	4369260
chr2L	4370610	4370967
chr2L	4371692	4372550
chr2L	4372960	4373143
chr2L	4375125	4375484
chr2L	4375704	4376111
chr2L	4376324	4376868
chr2L	4377458	4377603
chr2L	4377765	4378062
chr2L	4379034	4379170
chr2L	4382589	4382873
chr2L	4385851	4386171
chr2L	4386980	4387167
chr2L	4389360	4389797
chr2L	4390333	4390427
chr2L	4393669	4394386
chr2L	4395311	4395429
chr2L	4396685	4396760
chr2L	4400768	4400908
chr2L	4403020	4403399
chr2L	4407836	4408045
chr2L	4412167	4412177
chr2L	4420870	4421044
chr2L	4440262	4441520
chr2L	4442367	4442615
chr2L	4444204	4444921
chr2L	4448388	4449028
chr2L	4452851	4453120
chr2L	4453374	4453491
chr2L	4454262	4454686
chr2L	4456347	4456359
chr2L	4456600	4456951
chr2L	4457625	4458513
chr2L	4458676	4459132
chr2L	4459467	4459701
chr2L	4459864	4460117
chr2L	4460409	4460528
chr2L	4462721	4463073
chr2L	4463330	4463833
chr2L	4464410	4464843
chr2L	4465112	4465634
chr2L	4475531	4475969
chr2L	4476919	4477337
chr2L	4481880	4482092
chr2L	4496251	4496486
chr2L	4505020	4505053
chr2L	4534961	4535136
chr2L	4557572	4557667
chr2L	4559385	4559435
chr2L	4571363	4571513
chr2L	4573706	4573851
chr2L	4583087	4583271
chr2L	4589006	4589228
chr2L	4591867	4592725
chr2L	4594888	4595263
chr2L	4610524	4610678
chr2L	4614065	4614719
chr2L	4627791	4628050
chr2L	4644246	4644326
chr2L	4660398	4660582
chr2L	4661003	4661277
chr2L	4694636	4694818
chr2L	4726780	4726885
chr2L	4760824	4761039
chr2L	4791759	4792057
chr2L	4793926	4794726
chr2L	4795130	4795495
chr2L	4798812	4799223
chr2L	4800258	4800505
chr2L	4801770	4802279
chr2L	4810117	4811117
chr2L	4811323	4812237
chr2L	4812396	4813275
chr2L	4818092	4818371
chr2L	4820575	4820969
chr2L	4821173	4822133
chr2L	4830550	4830863
chr2L	4835774	4836296
chr2L	4837533	4839140
chr2L	4846556	4847486
chr2L	4847659	4847916
chr2L	4849997	4850028
chr2L	4852610	4853696
chr2L	4856626	4856865
chr2L	4862285	4862399
chr2L	4880508	4880636
chr2L	4881183	4881821
chr2L	4882519	4883277
chr2L	4886515	4887070
chr2L	4887546	4887954
chr2L	4891567	4892475
chr2L	4904358	4904383
chr2L	4905604	4905798
chr2L	4929989	4930209
chr2L	4936468	4936690
chr2L	4938071	4938461
chr2L	4945115	4945798
chr2L	4949590	4949975
chr2L	4955522	4955653
chr2L	4967623	4968067
chr2L	4968709	4969149
chr2L	4970312	4970634
chr2L	4971198	4972426
chr2L	4973834	4974121
chr2L	4976431	4978166
chr2L	4979172	4979413
chr2L	4981032	4982276
chr2L	4994968	4998245
chr2L	4998906	4999451
chr2L	5000110	5000544
chr2L	5001236	5001690
chr2L	5003828	5004096
chr2L	5004618	5005768
chr2L	5008513	5011274
chr2L	5011525	5011889
chr2L	5014749	5015008
chr2L	5023542	5023850
chr2L	5024493	5024921
chr2L	5025669	5025912
chr2L	5027406	5027762
chr2L	5028116	5028352
chr2L	5029043	5029766
chr2L	5030578	5030826
chr2L	5037273	5039075
chr2L	5039364	5039812
chr2L	5041330	5041577
chr2L	5042461	5042829
chr2L	5042984	5043409
chr2L	5043642	5043911
chr2L	5044229	5044821
chr2L	5045268	5045558
chr2L	5050045	5050313
chr2L	5050755	5051340
chr2L	5051836	5052124
chr2L	5052518	5053139
chr2L	5054705	5055984
chr2L	5059602	5059931
chr2L	5060087	5060378
chr2L	5062836	5063286
chr2L	5063785	5064464
chr2L	5070856	5071374
chr2L	5078514	5078809
chr2L	5080271	5080461
chr2L	5084295	5084581
chr2L	5090665	5090789
chr2L	5091374	5091442
chr2L	5092771	5094180
chr2L	5094518	5094933
chr2L	5095552	5095789
chr2L	5096260	5097170
chr2L	5100018	5100349
chr2L	5100659	5101021
chr2L	5101191	5101661
chr2L	5103268	5103544
chr2L	5105188	5105416
chr2L	5107380	5108724
chr2L	5108972	5109514
chr2L	5141792	5141811
chr2L	5142922	5143095
chr2L	5145114	5146427
chr2L	5147532	5147843
chr2L	5150045	5150211
chr2L	5151455	5151779
chr2L	5153786	5154001
chr2L	5166060	5166317
chr2L	5186768	5186936
chr2L	5191484	5191662
chr2L	5192863	5192917
chr2L	5194685	5194873
chr2L	5195748	5196080
chr2L	5196738	5196928
chr2L	5197391	5197581
chr2L	5200701	5200720
chr2L	5206036	5206103
chr2L	5209485	5209623
chr2L	5225480	5225752
chr2L	5227227	5227574
chr2L	5233425	5233987
chr2L	5237231	5237908
chr2L	5238453	5238855
chr2L	5239524	5240774
chr2L	5245263	5246094
chr2L	5247584	5248043
chr2L	5255709	5256793
chr2L	5270283	5271456
chr2L	5275631	5275652
chr2L	5277372	5277537
chr2L	5278153	5279288
chr2L	5288548	5289179
chr2L	5291221	5291599
chr2L	5292379	5292641
chr2L	5292882	5293234
chr2L	5294802	5295334
chr2L	5296893	5300812
chr2L	5300986	5301813
chr2L	5303258	5303851
chr2L	5304402	5304661
chr2L	5305013	5305916
chr2L	5306392	5307065
chr2L	5314160	5314461
chr2L	5314784	5315039
chr2L	5324718	5326024
chr2L	5326256	5326912
chr2L	5327168	5327434
chr2L	5335865	5335989
chr2L	5361675	5361959
chr2L	5362482	5362786
chr2L	5364161	5364390
chr2L	5365948	5366132
chr2L	5366510	5366593
chr2L	5367032	5367183
chr2L	5376451	5376516
chr2L	5377219	5377318
chr2L	5379282	5379356
chr2L	5388383	5388439
chr2L	5403419	5404236
chr2L	5407064	5407081
chr2L	5421688	5421942
chr2L	5431906	5432356
chr2L	5433248	5433372
chr2L	5437454	5437716
chr2L	5442606	5443054
chr2L	5443280	5443561
chr2L	5445515	5445885
chr2L	5446194	5446719
chr2L	5448297	5448549
chr2L	5460287	5460474
chr2L	5460972	5461814
chr2L	5467932	5468091
chr2L	5468684	5469091
chr2L	5476803	5477229
chr2L	5477438	5477591
chr2L	5489050	5489404
chr2L	5496598	5496862
chr2L	5514708	5515244
chr2L	5518178	5518338
chr2L	5519778	5520522
chr2L	5523684	5523908
chr2L	5524150	5524466
chr2L	5524867	5524899
chr2L	5525556	5526499
chr2L	5526818	5527127
chr2L	5527931	5528308
chr2L	5531214	5531506
chr2L	5531832	5532091
chr2L	5541499	5541826
chr2L	5542151	5543659
chr2L	5545038	5545325
chr2L	5546123	5547675
chr2L	5548148	5548367
chr2L	5554888	5555207
chr2L	5559083	5559366
chr2L	5559918	5560274
chr2L	5564273	5564433
chr2L	5574458	5574506
chr2L	5587637	5587694
chr2L	5609363	5609640
chr2L	5609948	5610031
chr2L	5617876	5618405
chr2L	5623671	5623723
chr2L	5624011	5624371
chr2L	5627367	5627794
chr2L	5628599	5628863
chr2L	5658535	5658816
chr2L	5720926	5721130
chr2L	5723091	5723183
chr2L	5723888	5724261
chr2L	5724524	5725182
chr2L	5725785	5726050
chr2L	5740812	5740989
chr2L	5742642	5742684
chr2L	5771331	5771436
chr2L	5781355	5781556
chr2L	5799259	5800444
chr2L	5801776	5801892
chr2L	5802258	5802400
chr2L	5805165	5805539
chr2L	5823746	5823790
chr2L	5867018	5867237
chr2L	5874474	5874708
chr2L	5879121	5880192
chr2L	5886867	5887175
chr2L	5895368	5895618
chr2L	5899328	5899588
chr2L	5902781	5903248
chr2L	5906935	5907731
chr2L	5923603	5924423
chr2L	5924970	5925705
chr2L	5934195	5934299
chr2L	5943429	5945054
chr2L	5946053	5946339
chr2L	5949274	5949702
chr2L	5956199	5956394
chr2L	5961573	5961866
chr2L	5968772	5969035
chr2L	5971062	5971721
chr2L	5972446	5973059
chr2L	5973821	5974469
chr2L	5977108	5977903
chr2L	5978296	5983550
chr2L	5984118	5984595
chr2L	5986125	5987447
chr2L	5988148	5989079
chr2L	5995299	5995608
chr2L	5997034	5999737
chr2L	6000135	6000449
chr2L	6006595	6006971
chr2L	6011078	6011515
chr2L	6015075	6015152
chr2L	6016117	6016420
chr2L	6019701	6020138
chr2L	6021948	6022847
chr2L	6024333	6024631
chr2L	6036700	6037072
chr2L	6037734	6037976
chr2L	6043129	6043144
chr2L	6045570	6046506
chr2L	6047645	6048188
chr2L	6048622	6049325
chr2L	6050683	6051724
chr2L	6053960	6054469
chr2L	6054645	6054711
chr2L	6058510	6058783
chr2L	6062225	6062285
chr2L	6062494	6063429
chr2L	6065678	6066467
chr2L	6068901	6069306
chr2L	6070399	6072427
chr2L	6074114	6074896
chr2L	6075178	6075929
chr2L	6076096	6077302
chr2L	6078685	6079380
chr2L	6081258	6081615
chr2L	6082321	6083295
chr2L	6084983	6085065
chr2L	6087791	6088913
chr2L	6089066	6089408
chr2L	6089745	6091714
chr2L	6092261	6092789
chr2L	6098474	6099279
chr2L	6100206	6100503
chr2L	6104479	6104635
chr2L	6107582	6107777
chr2L	6109138	6109814
chr2L	6121593	6121798
chr2L	6121975	6122018
chr2L	6124774	6125062
chr2L	6131829	6131956
chr2L	6178206	6179457
chr2L	6179989	6180397
chr2L	6181789	6182010
chr2L	6183010	6183185
chr2L	6183634	6183667
chr2L	6193175	6193313
chr2L	6194033	6194246
chr2L	6198527	6199334
chr2L	6201004	6201185
chr2L	6202897	6203209
chr2L	6204026	6204342
chr2L	6204544	6205253
chr2L	6205576	6205740
chr2L	6207782	6207955
chr2L	6213256	6213693
chr2L	6219252	6219630
chr2L	6221823	6221898
chr2L	6224986	6225084
chr2L	6234156	6234422
chr2L	6236329	6236862
chr2L	6238500	6238657
chr2L	6241899	6242160
chr2L	6249650	6249698
chr2L	6252327	6253224
chr2L	6262362	6262583
chr2L	6274058	6274308
chr2L	6278107	6278218
chr2L	6291543	6292028
chr2L	6306254	6306487
chr2L	6316814	6317210
chr2L	6319126	6319706
chr2L	6323507	6324721
chr2L	6330053	6330722
chr2L	6337876	6339509
chr2L	6343031	6343271
chr2L	6343552	6343911
chr2L	6344693	6344782
chr2L	6351397	6351852
chr2L	6355533	6355587
chr2L	6356346	6356447
chr2L	6356690	6357212
chr2L	6411143	6411623
chr2L	6411788	6412544
chr2L	6412767	6412787
chr2L	6413308	6413487
chr2L	6413651	6413883
chr2L	6418228	6418505
chr2L	6422568	6423726
chr2L	6424226	6424679
chr2L	6447375	6448431
chr2L	6455035	6456649
chr2L	6462184	6462632
chr2L	6463263	6463854
chr2L	6465469	6465895
chr2L	6467530	6467874
chr2L	6469613	6469905
chr2L	6470454	6470500
chr2L	6472001	6472338
chr2L	6472662	6473034
chr2L	6473234	6474020
chr2L	6475608	6475836
chr2L	6476366	6476516
chr2L	6476678	6477227
chr2L	6479186	6481823
chr2L	6481987	6482326
chr2L	6488161	6489295
chr2L	6491031	6491491
chr2L	6494361	6494857
chr2L	6498399	6498932
chr2L	6502018	6502301
chr2L	6502982	6503221
chr2L	6507793	6508326
chr2L	6510959	6511099
chr2L	6525682	6525686
chr2L	6527047	6527263
chr2L	6534070	6534493
chr2L	6535999	6536527
chr2L	6539820	6539940
chr2L	6540479	6541275
chr2L	6548233	6548333
chr2L	6550689	6551226
chr2L	6552938	6553516
chr2L	6553736	6553952
chr2L	6556131	6556279
chr2L	6557438	6557543
chr2L	6557747	6558356
chr2L	6561586	6561652
chr2L	6561983	6562545
chr2L	6565087	6565256
chr2L	6566008	6566312
chr2L	6569592	6569703
chr2L	6594338	6594881
chr2L	6601526	6601623
chr2L	6610714	6611736
chr2L	6612274	6613404
chr2L	6622643	6622937
chr2L	6632392	6632631
chr2L	6643364	6643522
chr2L	6644475	6644813
chr2L	6646371	6646620
chr2L	6647235	6648193
chr2L	6648445	6648642
chr2L	6648965	6649225
chr2L	6649741	6649752
chr2L	6656185	6656468
chr2L	6658010	6658677
chr2L	6663050	6663224
chr2L	6663905	6663937
chr2L	6667669	6668205
chr2L	6669177	6669398
chr2L	6671439	6671634
chr2L	6673020	6674118
chr2L	6675742	6675784
chr2L	6683486	6683799
chr2L	6684130	6684405
chr2L	6684658	6684991
chr2L	6694122	6694864
chr2L	6695433	6695982
chr2L	6696275	6696547
chr2L	6699901	6700148
chr2L	6701775	6701955
chr2L	6705108	6705511
chr2L	6706556	6706771
chr2L	6708939	6709397
chr2L	6709934	6710550
chr2L	6716100	6716186
chr2L	6717452	6717986
chr2L	6722267	6722349
chr2L	6722730	6724602
chr2L	6724843	6725121
chr2L	6726134	6726348
chr2L	6742436	6742525
chr2L	6771902	6772271
chr2L	6772654	6773030
chr2L	6773695	6774074
chr2L	6782395	6782823
chr2L	6783189	6783480
chr2L	6784496	6784787
chr2L	6786612	6788558
chr2L	6791772	6792466
chr2L	6793712	6794966
chr2L	6795193	6795469
chr2L	6797194	6797770
chr2L	6817472	6817753
chr2L	6818364	6818542
chr2L	6818840	6819429
chr2L	6821477	6822316
chr2L	6824640	6824787
chr2L	6826408	6826689
chr2L	6828650	6829237
chr2L	6829545	6830237
chr2L	6833485	6834053
chr2L	6841307	6841848
chr2L	6842584	6842706
chr2L	6843493	6843513
chr2L	6845705	6845858
chr2L	6850948	6851252
chr2L	6851903	6852629
chr2L	6853466	6853488
chr2L	6854039	6854327
chr2L	6873951	6874550
chr2L	6874867	6875291
chr2L	6875578	6876004
chr2L	6885323	6885521
chr2L	6889439	6889535
chr2L	6907294	6908013
chr2L	6909570	6909643
chr2L	6913661	6913697
chr2L	6913942	6914414
chr2L	6917950	6922643
chr2L	6939721	6940049
chr2L	6941811	6942187
chr2L	6944687	6945401
chr2L	6948450	6948964
chr2L	6949638	6950132
chr2L	6956826	6957094
chr2L	6964008	6964118
chr2L	6964332	6964572
chr2L	6966336	6966798
chr2L	6967109	6967824
chr2L	6968008	6968463
chr2L	6971071	6971198
chr2L	6971376	6972098
chr2L	6974286	6974375
chr2L	6974847	6974929
chr2L	6985300	6985314
chr2L	6986001	6986738
chr2L	6987055	6987170
chr2L	6987607	6987786
chr2L	6990328	6990523
chr2L	6991059	6991435
chr2L	7001807	7001876
chr2L	7002984	7003457
chr2L	7004609	7004626
chr2L	7005547	7005979
chr2L	7007557	7007892
chr2L	7008794	7008917
chr2L	7009670	7010564
chr2L	7013568	7013588
chr2L	7013868	7013889
chr2L	7023601	7024384
chr2L	7026675	7027801
chr2L	7029111	7029374
chr2L	7032016	7033540
chr2L	7037860	7038813
chr2L	7042097	7042531
chr2L	7042760	7043480
chr2L	7045541	7045869
chr2L	7048996	7049498
chr2L	7049783	7050144
chr2L	7050711	7050949
chr2L	7056125	7056991
chr2L	7063900	7064157
chr2L	7065730	7066055
chr2L	7079133	7079255
chr2L	7084659	7084721
chr2L	7104205	7104482
chr2L	7118272	7118585
chr2L	7121142	7121459
chr2L	7124176	7124210
chr2L	7125269	7125616
chr2L	7127318	7127461
chr2L	7130790	7131029
chr2L	7132754	7132918
chr2L	7133839	7134376
chr2L	7134715	7134822
chr2L	7157490	7157862
chr2L	7166013	7166119
chr2L	7181876	7182207
chr2L	7188120	7189041
chr2L	7192905	7192981
chr2L	7194313	7194584
chr2L	7199848	7200195
chr2L	7200733	7200955
chr2L	7202811	7203008
chr2L	7203565	7204507
chr2L	7213703	7213887
chr2L	7215073	7215159
chr2L	7219316	7220288
chr2L	7222861	7223190
chr2L	7243763	7243866
chr2L	7245461	7245582
chr2L	7249525	7249807
chr2L	7254719	7255201
chr2L	7258156	7258451
chr2L	7260055	7260396
chr2L	7261106	7261279
chr2L	7261859	7261999
chr2L	7262303	7262475
chr2L	7262676	7263310
chr2L	7264944	7265683
chr2L	7267734	7268114
chr2L	7272048	7272779
chr2L	7276972	7277544
chr2L	7278261	7278663
chr2L	7280441	7280645
chr2L	7281537	7281910
chr2L	7284080	7284256
chr2L	7284921	7285100
chr2L	7295666	7295866
chr2L	7306738	7307310
chr2L	7307945	7308141
chr2L	7310209	7310235
chr2L	7332245	7332386
chr2L	7332569	7332788
chr2L	7333681	7333720
chr2L	7339624	7339809
chr2L	7340318	7340912
chr2L	7352722	7353027
chr2L	7358805	7359118
chr2L	7359289	7359342
chr2L	7363088	7363199
chr2L	7387834	7388478
chr2L	7398723	7398797
chr2L	7401175	7401256
chr2L	7402926	7403236
chr2L	7404883	7405402
chr2L	7407663	7408018
chr2L	7412413	7412461
chr2L	7418379	7418669
chr2L	7419698	7420296
chr2L	7420594	7420679
chr2L	7420880	7421225
chr2L	7421926	7421978
chr2L	7422468	7422769
chr2L	7423546	7423610
chr2L	7424581	7425195
chr2L	7426529	7427767
chr2L	7432219	7432561
chr2L	7433343	7433723
chr2L	7436846	7437642
chr2L	7437868	7438248
chr2L	7440814	7440894
chr2L	7452199	7452378
chr2L	7466171	7466683
chr2L	7470340	7470367
chr2L	7473397	7473462
chr2L	7483700	7483843
chr2L	7491485	7491574
chr2L	7494121	7494235
chr2L	7495197	7496565
chr2L	7497252	7497321
chr2L	7505656	7505820
chr2L	7507622	7507843
chr2L	7508930	7509069
chr2L	7511288	7511471
chr2L	7513366	7513377
chr2L	7522391	7522850
chr2L	7526321	7526460
chr2L	7527080	7527522
chr2L	7527877	7528441
chr2L	7530253	7530692
chr2L	7530877	7531026
chr2L	7532997	7533391
chr2L	7534220	7534465
chr2L	7534945	7535293
chr2L	7535447	7535675
chr2L	7539083	7539268
chr2L	7539877	7540035
chr2L	7541029	7541232
chr2L	7544316	7544971
chr2L	7545504	7545981
chr2L	7547016	7547122
chr2L	7547896	7547940
chr2L	7560718	7560747
chr2L	7562651	7562702
chr2L	7566463	7566600
chr2L	7572280	7572374
chr2L	7573640	7573806
chr2L	7576429	7577392
chr2L	7577645	7577923
chr2L	7587034	7587322
chr2L	7594732	7595069
chr2L	7596629	7597544
chr2L	7608128	7608405
chr2L	7624575	7624707
chr2L	7626551	7626813
chr2L	7628304	7628456
chr2L	7631499	7631578
chr2L	7633893	7633894
chr2L	7641403	7642029
chr2L	7647246	7647507
chr2L	7654152	7654184
chr2L	7659663	7659737
chr2L	7675093	7675423
chr2L	7675600	7676159
chr2L	7685385	7685668
chr2L	7701391	7701832
chr2L	7702594	7703087
chr2L	7711176	7711524
chr2L	7731566	7731778
chr2L	7732711	7732757
chr2L	7780316	7780489
chr2L	7782158	7782388
chr2L	7782871	7783103
chr2L	7789063	7789246
chr2L	7789747	7790038
chr2L	7790285	7790766
chr2L	7795907	7796152
chr2L	7799596	7800507
chr2L	7807014	7807178
chr2L	7809014	7810934
chr2L	7811162	7812061
chr2L	7813345	7814431
chr2L	7821342	7821947
chr2L	7825881	7826361
chr2L	7826794	7829275
chr2L	7838748	7839101
chr2L	7844553	7844840
chr2L	7850296	7850632
chr2L	7854814	7855494
chr2L	7867189	7867430
chr2L	7872267	7872738
chr2L	7877022	7877120
chr2L	7880468	7880916
chr2L	7885261	7886312
chr2L	7912827	7912928
chr2L	7915137	7915526
chr2L	7925735	7926130
chr2L	7926542	7926850
chr2L	7928151	7928194
chr2L	7930913	7931211
chr2L	7932872	7933648
chr2L	7936444	7937065
chr2L	7940475	7941478
chr2L	7956655	7957058
chr2L	7957407	7957706
chr2L	7961010	7961290
chr2L	7965775	7965961
chr2L	7966523	7966939
chr2L	7967903	7967920
chr2L	7975435	7975546
chr2L	7976689	7977113
chr2L	7984078	7984538
chr2L	7985083	7985553
chr2L	7991401	7992029
chr2L	7993166	7994926
chr2L	7997495	7997753
chr2L	7998058	7998475
chr2L	7998726	7999100
chr2L	8000790	8000933
chr2L	8001471	8001755
chr2L	8004172	8004438
chr2L	8007370	8007390
chr2L	8009300	8009569
chr2L	8010573	8011006
chr2L	8012544	8012827
chr2L	8025081	8025218
chr2L	8028687	8028772
chr2L	8029431	8030008
chr2L	8030652	8032226
chr2L	8040923	8041389
chr2L	8042203	8043592
chr2L	8043902	8043961
chr2L	8070754	8070997
chr2L	8071443	8071739
chr2L	8072246	8073199
chr2L	8080349	8080689
chr2L	8080924	8081278
chr2L	8081700	8081991
chr2L	8082621	8085006
chr2L	8085516	8085816
chr2L	8086877	8087244
chr2L	8088153	8088483
chr2L	8091072	8091332
chr2L	8093223	8093405
chr2L	8097685	8097975
chr2L	8099116	8099480
chr2L	8099961	8100422
chr2L	8100714	8101168
chr2L	8103314	8103607
chr2L	8104134	8104687
chr2L	8123597	8124202
chr2L	8126711	8127291
chr2L	8127582	8127894
chr2L	8130588	8130664
chr2L	8134129	8134304
chr2L	8148608	8149002
chr2L	8156931	8157209
chr2L	8159148	8159301
chr2L	8159598	8159618
chr2L	8160571	8160588
chr2L	8161002	8161087
chr2L	8161579	8161606
chr2L	8162059	8164027
chr2L	8171676	8171859
chr2L	8196736	8196970
chr2L	8197422	8197543
chr2L	8198864	8199166
chr2L	8204911	8205664
chr2L	8211315	8211562
chr2L	8212862	8213347
chr2L	8213813	8214317
chr2L	8220204	8220437
chr2L	8220595	8220789
chr2L	8229164	8229749
chr2L	8238673	8239968
chr2L	8257371	8257695
chr2L	8257992	8258152
chr2L	8266076	8266123
chr2L	8266708	8267060
chr2L	8275543	8275935
chr2L	8277054	8277269
chr2L	8277551	8278585
chr2L	8279471	8279691
chr2L	8280014	8280612
chr2L	8281889	8282032
chr2L	8285352	8285706
chr2L	8289401	8290259
chr2L	8292109	8292636
chr2L	8293431	8293584
chr2L	8293874	8293927
chr2L	8294157	8294280
chr2L	8296449	8297537
chr2L	8300269	8300698
chr2L	8300896	8301181
chr2L	8302712	8303093
chr2L	8303295	8303555
chr2L	8305463	8305831
chr2L	8307891	8308275
chr2L	8311560	8311616
chr2L	8320308	8320686
chr2L	8324667	8324908
chr2L	8325156	8325566
chr2L	8326191	8326361
chr2L	8326835	8327435
chr2L	8328149	8328255
chr2L	8328596	8329082
chr2L	8346409	8346510
chr2L	8353670	8353708
chr2L	8361176	8361610
chr2L	8361832	8362099
chr2L	8362351	8362531
chr2L	8363072	8363149
chr2L	8363853	8365153
chr2L	8365569	8366628
chr2L	8368098	8368129
chr2L	8370327	8370892
chr2L	8374386	8374544
chr2L	8380747	8380961
chr2L	8381372	8381847
chr2L	8382321	8382322
chr2L	8382548	8383088
chr2L	8383812	8384061
chr2L	8384348	8384664
chr2L	8402832	8404102
chr2L	8411477	8411849
chr2L	8413930	8414234
chr2L	8414785	8417156
chr2L	8418444	8418597
chr2L	8419231	8420051
chr2L	8420210	8420457
chr2L	8421256	8421860
chr2L	8422068	8422482
chr2L	8423098	8423723
chr2L	8423991	8424364
chr2L	8424729	8425387
chr2L	8425784	8426238
chr2L	8428408	8429812
chr2L	8433483	8433792
chr2L	8437139	8437592
chr2L	8451492	8451827
chr2L	8462177	8462516
chr2L	8463376	8464151
chr2L	8464319	8464795
chr2L	8466719	8466924
chr2L	8477993	8479103
chr2L	8479323	8479620
chr2L	8480653	8481199
chr2L	8485718	8485818
chr2L	8488784	8489083
chr2L	8511701	8512145
chr2L	8514592	8515104
chr2L	8517225	8517347
chr2L	8517626	8517798
chr2L	8521784	8522460
chr2L	8522757	8522955
chr2L	8524498	8524536
chr2L	8528226	8528699
chr2L	8528986	8529254
chr2L	8530477	8530628
chr2L	8531777	8532078
chr2L	8533789	8534094
chr2L	8534269	8535364
chr2L	8535682	8536547
chr2L	8540614	8540909
chr2L	8541604	8541781
chr2L	8541954	8542302
chr2L	8543132	8543466
chr2L	8543975	8544312
chr2L	8544781	8544953
chr2L	8545704	8545817
chr2L	8553633	8554276
chr2L	8554628	8554817
chr2L	8555583	8555906
chr2L	8556234	8556741
chr2L	8557115	8557157
chr2L	8558469	8558649
chr2L	8563037	8563216
chr2L	8570535	8570886
chr2L	8571547	8571617
chr2L	8572862	8572892
chr2L	8574908	8575006
chr2L	8576739	8576850
chr2L	8577484	8577610
chr2L	8578628	8578659
chr2L	8579535	8579680
chr2L	8580279	8580325
chr2L	8582955	8582964
chr2L	8585944	8586316
chr2L	8587929	8588431
chr2L	8602989	8603238
chr2L	8607173	8607203
chr2L	8607681	8607766
chr2L	8611158	8611262
chr2L	8612028	8612671
chr2L	8616068	8616213
chr2L	8619684	8620044
chr2L	8632730	8633017
chr2L	8658745	8658916
chr2L	8671449	8671695
chr2L	8675599	8675654
chr2L	8682929	8683278
chr2L	8683941	8684076
chr2L	8685297	8686049
chr2L	8689898	8690135
chr2L	8691042	8692024
chr2L	8694351	8694564
chr2L	8699824	8700325
chr2L	8700745	8700956
chr2L	8704810	8704838
chr2L	8708371	8708697
chr2L	8708992	8709796
chr2L	8715567	8715892
chr2L	8717929	8718474
chr2L	8735093	8736048
chr2L	8738192	8738579
chr2L	8739860	8741268
chr2L	8743155	8743441
chr2L	8746231	8746361
chr2L	8746639	8746988
chr2L	8747546	8748146
chr2L	8783373	8783475
chr2L	8787376	8787462
chr2L	8788451	8788504
chr2L	8790919	8791096
chr2L	8794067	8794598
chr2L	8804386	8804405
chr2L	8809852	8810096
chr2L	8824519	8824815
chr2L	8825149	8825990
chr2L	8828089	8828137
chr2L	8833803	8834003
chr2L	8836240	8836289
chr2L	8839266	8839379
chr2L	8840417	8841144
chr2L	8841870	8842111
chr2L	8843925	8844198
chr2L	8844647	8844737
chr2L	8846733	8846979
chr2L	8847961	8848492
chr2L	8849878	8850151
chr2L	8852104	8852595
chr2L	8853866	8854345
chr2L	8857845	8858063
chr2L	8861071	8861444
chr2L	8862325	8862418
chr2L	8878206	8878872
chr2L	8879242	8879903
chr2L	8881323	8881401
chr2L	8882313	8882525
chr2L	8884321	8884520
chr2L	8887138	8887206
chr2L	8888689	8889158
chr2L	8890541	8890576
chr2L	8898549	8898981
chr2L	8908715	8908867
chr2L	8925453	8925533
chr2L	8931169	8931288
chr2L	8943092	8943463
chr2L	8944678	8944714
chr2L	8949779	8950306
chr2L	8951478	8951707
chr2L	8952906	8952996
chr2L	8957754	8958498
chr2L	8972980	8973207
chr2L	8983010	8983090
chr2L	8984649	8984956
chr2L	8989066	8989637
chr2L	8991759	8991902
chr2L	8997054	8997801
chr2L	8998879	8999005
chr2L	9010403	9010692
chr2L	9019560	9019707
chr2L	9034725	9034800
chr2L	9071275	9071525
chr2L	9080703	9080878
chr2L	9082860	9083275
chr2L	9123778	9123912
chr2L	9124811	9124945
chr2L	9125617	9125832
chr2L	9127014	9127313
chr2L	9130841	9130988
chr2L	9133577	9133776
chr2L	9135105	9135319
chr2L	9136590	9137229
chr2L	9158417	9158639
chr2L	9163905	9164388
chr2L	9166396	9167544
chr2L	9167990	9168270
chr2L	9175174	9175539
chr2L	9176006	9176671
chr2L	9176825	9176952
chr2L	9178330	9178739
chr2L	9179241	9179633
chr2L	9182580	9182968
chr2L	9187041	9187182
chr2L	9190104	9190754
chr2L	9193586	9194022
chr2L	9198444	9198961
chr2L	9203388	9203783
chr2L	9205019	9205724
chr2L	9206256	9206419
chr2L	9206869	9207032
chr2L	9207351	9208223
chr2L	9211575	9211711
chr2L	9224331	9224517
chr2L	9228325	9228573
chr2L	9229912	9230042
chr2L	9237696	9237796
chr2L	9244211	9244698
chr2L	9245113	9245421
chr2L	9253038	9253213
chr2L	9256471	9257084
chr2L	9271103	9272492
chr2L	9272899	9272996
chr2L	9275337	9275569
chr2L	9289146	9289154
chr2L	9320216	9320232
chr2L	9330558	9330935
chr2L	9388118	9388334
chr2L	9389099	9389383
chr2L	9415019	9415252
chr2L	9416255	9416547
[truncated: 21,067 more rows]

## Sheet: Stage 5 peaks
Stage 5, peaks in FDR 5% euchromatic accessible regions (intersection between 2 replicates)
Genome Coordinates			Accessiblity
chrX	20191720	20191850	7147
chr4	606480	606570	3482
chr2R	20765860	20766010	3328
chr2L	5980960	5981110	2463
chr3R	18967760	18967910	2150
chr2R	2998160	2998310	2096
chr3R	27899200	27899270	2096
chr2R	17210500	17210650	2052
chr3R	27573260	27573410	2049
chr3R	20875900	20875990	2005
chr3R	2912240	2912390	1962
chr3R	484580	484710	1961
chr2L	19572040	19572190	1944
chr2R	878400	878550	1939
chr2R	9690680	9690830	1873
chr3R	8208360	8208490	1818
chrX	11552640	11552770	1809
chr2L	849920	850070	1800
chrX	12585900	12586010	1772
chr3R	8453540	8453690	1739
chrX	1755680	1755830	1725
chr3R	11897880	11898030	1709
chr3R	11089160	11089270	1707
chr4	79660	79810	1707
chr2R	17212260	17212390	1682
chr2R	8105520	8105650	1673
chr3L	20336520	20336650	1667
chr2R	12973340	12973410	1641
chr2R	6094940	6095090	1633
chr2L	2750880	2751030	1593
chr3L	19522000	19522150	1588
chr2R	18198260	18198410	1578
chr3R	25847800	25847950	1570
chr3L	21417900	21418050	1569
chr3L	22201260	22201410	1564
chrX	7906740	7906890	1551
chrX	10991880	10992030	1548
chr2R	16555720	16555870	1540
chr2R	5204500	5204630	1537
chr3R	9797680	9797830	1522
chr2R	17215300	17215370	1517
chr3L	14937860	14937990	1515
chr3R	11619360	11619510	1512
chr3L	23461320	23461470	1510
chr3R	10643760	10643910	1510
chr2R	5997200	5997350	1492
chr3R	20692720	20692810	1490
chrX	12488340	12488490	1487
chr2L	2165020	2165150	1482
chrX	10613480	10613570	1481
chr3R	16655600	16655750	1479
chr3L	6953980	6954090	1477
chr3R	5456520	5456610	1474
chr3L	14934680	14934830	1469
chr3L	21999820	21999970	1452
chr2L	13225300	13225450	1433
chr2R	13316700	13316850	1426
chr3R	27045360	27045450	1420
chr2L	8825420	8825570	1416
chr3R	17122140	17122290	1413
chr2L	825860	826010	1411
chr3R	180	330	1407
chr3R	24684900	24684990	1400
chr2R	18314580	18314710	1388
chr3L	2422500	2422550	1388
chr2L	12010420	12010570	1382
chr2L	5982460	5982610	1379
chr3R	11925460	11925610	1379
chr3R	22707240	22707390	1371
chr2L	9988200	9988350	1367
chr2R	9079840	9079950	1365
chr3L	3021720	3021850	1359
chr3R	4007300	4007450	1358
chr3L	7884140	7884290	1350
chr3L	4236680	4236770	1346
chr3L	9688200	9688330	1338
chr2R	9085080	9085230	1334
chrX	447460	447610	1331
chr3L	16376920	16377070	1328
chr2L	6919240	6919390	1322
chr2R	14317480	14317630	1322
chr2R	9469940	9470070	1312
chr2R	19486320	19486430	1310
chr2R	9082760	9082870	1307
chr2R	18197400	18197550	1302
chrX	6133200	6133350	1298
chr2L	19154100	19154230	1295
chr3L	13968160	13968310	1291
chr2R	18310680	18310830	1287
chr3R	20381580	20381730	1287
chr3L	14933360	14933470	1286
chr3L	12480080	12480230	1282
chr3L	4235760	4235910	1279
chr2R	2892540	2892630	1278
chr2R	13316460	13316590	1275
chr3L	11667080	11667190	1275
chr2L	11794060	11794210	1271
chr3R	16369140	16369290	1270
chr2R	8475540	8475630	1269
chrX	5592300	5592450	1268
chr2L	9758980	9759130	1259
chr2R	9071740	9071890	1259
chr2R	9079580	9079730	1252
chrX	19699920	19700030	1252
chr3L	19527660	19527750	1251
chr3R	10566480	10566610	1250
chr3R	27047460	27047590	1249
chr2R	18444340	18444410	1243
chr3R	12067140	12067290	1242
chr3R	21008200	21008350	1241
chr3R	23757140	23757290	1240
chrX	9530960	9531110	1238
chr2L	8416580	8416730	1236
chrX	2126860	2127010	1235
chr3R	7198200	7198350	1230
chr3L	8163240	8163370	1227
chrX	15544420	15544570	1226
chr2R	13063200	13063330	1221
chr2L	18834980	18835130	1213
chr3L	3054260	3054410	1210
chr2R	17825680	17825830	1208
chr2R	9822300	9822450	1204
chr3L	1729960	1730090	1203
chr3L	16079020	16079170	1203
chr2R	375920	376070	1200
chr3R	2988280	2988430	1200
chrX	8737000	8737150	1200
chr2R	16117700	16117850	1199
chr3R	12076020	12076130	1198
chr2R	3542800	3542950	1197
chr3R	20693040	20693130	1197
chr3R	19712340	19712470	1194
chr2L	8081760	8081910	1190
chr2R	20390240	20390390	1186
chr2R	11617440	11617590	1177
chr4	89340	89490	1175
chr2R	19783180	19783310	1173
chr2R	1721560	1721650	1163
chr3L	19829460	19829610	1163
chr3R	11244980	11245130	1162
chr3R	27574120	27574150	1160
chr3L	5950200	5950290	1158
chr3R	259580	259730	1158
chr3L	3206420	3206570	1156
chr3R	14124080	14124230	1152
chr2R	2174980	2175130	1149
chr2L	850980	851110	1148
chr2R	20107420	20107570	1144
chr2R	8738260	8738410	1143
chr3R	7177640	7177690	1138
chr3R	7605560	7605710	1136
chrX	1340060	1340210	1134
chr3L	21219800	21219950	1132
chr2R	12541580	12541730	1130
chr3R	7047440	7047590	1130
chrX	8972960	8973110	1129
chr3R	16647500	16647650	1124
chr3R	24978880	24979030	1123
chrX	19517400	19517550	1119
chr3R	20963480	20963630	1112
chr2L	4821700	4821850	1111
chrX	16088640	16088770	1110
chr2R	9689500	9689650	1109
chr2R	9085780	9085830	1108
chr3R	10505480	10505630	1108
chr2L	8403440	8403590	1105
chr3R	11244140	11244290	1105
chr3L	16738600	16738730	1104
chr2R	6714980	6715130	1099
chr2L	3466080	3466230	1095
chr2L	5000720	5000870	1094
chr3R	678380	678530	1094
chr2L	8382740	8382890	1091
chr3R	13637200	13637350	1091
chr3R	13429720	13429790	1090
chr3L	2865260	2865410	1089
chr2L	7306900	7307050	1088
chr2R	9080260	9080410	1083
chr2R	13337420	13337450	1080
chr3R	1834260	1834410	1074
chr3R	18498920	18499070	1069
chr3R	22692560	22692710	1068
chr2L	4891860	4892010	1066
chrX	3707340	3707490	1066
chrX	18143300	18143430	1066
chr3L	11527320	11527470	1061
chr3L	9421220	9421370	1057
chr2R	3641500	3641650	1056
chr2R	19695140	19695290	1055
chr3R	10645400	10645550	1054
chr2R	11250080	11250230	1053
chrX	13829020	13829170	1053
chr3L	14018460	14018610	1052
chr3R	7060720	7060870	1047
chrX	19578300	19578450	1045
chr2L	5000280	5000430	1044
chrX	19314140	19314270	1043
chr3R	11022220	11022330	1042
chr2L	3606580	3606730	1038
chr3R	25040780	25040930	1038
chr3L	17811720	17811870	1036
chr3R	9486200	9486350	1036
chr2R	13319040	13319190	1035
chr3L	14374780	14374930	1035
chr3R	912780	912930	1034
chr2R	10133540	10133690	1029
chr3L	22336820	22336970	1029
chr3R	24411160	24411310	1029
chr3L	18151420	18151570	1025
chr2R	17053120	17053270	1023
chr3L	16078480	16078570	1022
chrX	16911820	16911970	1021
chr3L	8649640	8649730	1019
chr3R	19931520	19931670	1018
chr2R	15176500	15176630	1013
chr2R	11405900	11406050	1012
chr3L	14723280	14723430	1012
chr3R	25848440	25848590	1011
chr2L	6920140	6920290	1010
chr3R	5970280	5970430	1010
chr2R	1857820	1857970	1008
chr3L	8160840	8160990	1008
chr3R	5253980	5254130	1008
chrX	19607900	19608050	1008
chr2L	8841880	8842030	1007
chr3R	24899940	24900090	1007
chr2L	8521940	8522090	1006
chr2L	18835560	18835710	1006
chr2R	8292880	8293030	1006
chr3R	17049340	17049490	1003
chrX	18697680	18697830	1002
chr2L	6966540	6966690	1001
chr3R	14809560	14809710	996
chr2L	1518140	1518250	995
chrX	10590100	10590250	995
chr2L	7009880	7010030	991
chr3R	4486060	4486210	991
chr3L	14720540	14720650	990
chrX	19472260	19472410	990
chr2R	10895460	10895610	988
chrX	19686020	19686170	988
chr2R	13062540	13062690	987
chr3L	16553460	16553590	983
chr2L	2755240	2755390	982
chr3R	7179260	7179410	982
chr4	887280	887430	981
chrX	21134640	21134790	980
chr2R	8431780	8431930	978
chr3R	21862060	21862210	977
chr3R	4683500	4683650	975
chr2L	871400	871530	974
chr2L	15063900	15064050	974
chr2R	5942140	5942290	974
chr2R	7969040	7969150	973
chr3L	14375620	14375770	973
chrX	16471320	16471470	973
chr2L	4030340	4030490	971
chr2R	5998340	5998490	969
chr2R	16758520	16758650	969
chr2L	21422700	21422850	968
chr2R	11190800	11190890	967
chrX	16167300	16167450	966
chr2R	10893600	10893750	965
chrX	17664600	17664710	964
chr4	77020	77090	963
chr2L	222260	222370	962
chr3R	2915320	2915430	962
chr2L	2456940	2457070	957
chr3L	16826380	16826530	957
chr3L	9342820	9342970	956
chrX	20062500	20062650	956
chr3R	16400420	16400570	954
chr2L	15494940	15495010	953
chr3L	22805900	22806050	949
chr3R	2580040	2580190	949
chr2R	8496620	8496770	948
chr2R	17198680	17198810	948
chr3R	629140	629290	948
chr2L	7032620	7032770	945
chr2R	10895780	10895930	945
chr3R	10921400	10921550	945
chr3R	14807100	14807250	941
chrX	3690860	3691010	941
chr3R	796560	796710	940
chr2L	21407560	21407710	938
chr2L	16282580	16282730	936
chr3L	4214300	4214390	936
chr3R	7048380	7048530	936
chr2R	3101920	3102070	934
chr2R	15626100	15626250	932
chr2R	17213640	17213730	932
chr2R	2174000	2174150	931
chr2L	18146440	18146590	930
chr3R	17202200	17202350	929
chr2L	12434460	12434610	928
chr2L	16283660	16283810	927
chr2R	9086780	9086930	927
chr3L	20960480	20960610	926
chr3R	4090620	4090770	924
chrX	18519260	18519390	922
chr3L	11097180	11097330	920
chrX	7906220	7906370	920
chr3R	7035920	7036070	919
chr2R	2999840	2999910	917
chr3R	1484760	1484910	917
chrX	16627460	16627610	915
chr2L	11971100	11971230	914
chr2R	13872540	13872690	914
chr3L	19830280	19830430	914
chrX	512720	512870	914
chr3L	11807100	11807250	913
chr2L	2037580	2037730	912
chr3L	21001560	21001630	912
chr2L	2492880	2493030	910
chr3L	19833160	19833250	909
chr2R	19359080	19359230	907
chr3R	8251900	8252050	907
chr3R	21836360	21836510	907
chr2L	1119780	1119910	905
chr2L	18877260	18877410	905
chr2R	8104260	8104410	905
chr2L	249300	249450	902
chr3R	21850340	21850490	902
chr2L	3606880	3606990	900
chr3R	7601060	7601210	899
chr2L	2454700	2454850	897
chr2L	9984580	9984730	897
chr2R	20519040	20519190	896
chr2R	18367980	18368130	893
chrX	4529780	4529870	891
chr2R	19081020	19081110	889
chr2L	2577880	2577990	888
chr3R	20575160	20575310	888
chrX	6668140	6668290	888
chr3R	11746580	11746730	887
chr2R	14154060	14154210	886
chr3L	11211320	11211470	886
chr3R	1426800	1426950	886
chr3R	20998840	20998970	885
chr2L	7827660	7827810	884
chr3L	303400	303490	883
chr3R	14068340	14068490	883
chr2R	18582280	18582390	881
chr3L	15262780	15262850	881
chr3R	16117900	16118050	880
chr2R	3634700	3634850	879
chr3R	6440200	6440250	879
chr3R	7257560	7257650	879
chr3R	9471700	9471850	879
chr2L	14490640	14490790	878
chr2R	1913720	1913870	878
chr2R	7131040	7131190	878
chr2R	9078680	9078810	878
chr3L	14909420	14909570	877
chr3L	4957300	4957370	876
chrX	13656200	13656350	876
chr2R	16161200	16161350	875
chr3L	8481040	8481170	875
chr3L	21450540	21450690	875
chrX	15154260	15154350	874
chr2L	15727780	15727930	873
chr2L	18612000	18612150	873
chr3R	19716720	19716870	873
chr3R	12708380	12708530	871
chr3R	25417460	25417610	871
chr2L	21506060	21506210	870
chr2R	16830900	16831050	870
chr2R	8378380	8378490	869
chr3R	1426260	1426390	869
chr3R	11069300	11069450	869
chr3R	27046860	27046990	869
chr2L	1411040	1411130	868
chr3L	22811980	22812130	868
chrX	16994540	16994690	868
chr2L	21039660	21039750	867
chr4	646260	646410	867
chr2L	12520400	12520550	866
chr3L	241720	241870	866
chr2R	13386880	13387030	865
chr3L	21758700	21758850	861
chr3R	12695100	12695250	861
chr2L	9454480	9454630	860
chr3R	19169640	19169790	860
chr3R	24426040	24426190	860
chr3L	1552600	1552730	859
chr2L	8415680	8415830	858
chr2R	16119120	16119250	858
chr3L	361660	361810	858
chr4	1000240	1000390	857
chr2R	5500840	5500990	855
chr3L	9830100	9830250	855
chr3R	12106120	12106250	855
chr3R	1037860	1037990	853
chr3L	3357660	3357810	852
chr2L	19571440	19571590	851
chrX	20321320	20321470	851
chr3R	20455900	20456050	849
chr2R	3002460	3002610	848
chr2R	9018720	9018830	847
chr3L	5903560	5903710	847
chr3R	20480860	20481010	846
chr2R	9458020	9458170	845
chr2R	18196600	18196730	845
chr3R	864860	865010	845
chr3L	22651060	22651210	844
chr2L	6048680	6048810	843
chrX	20204960	20205110	843
chr2R	9077240	9077390	842
chr3R	2934240	2934370	842
chr3R	19608340	19608450	841
chr2L	1420500	1420650	840
chr2R	7408820	7408930	840
chr3L	14375100	14375230	840
chr2L	2576700	2576850	839
chr2L	5542480	5542630	839
chr3L	7130340	7130490	839
chr2R	17142200	17142350	838
chrX	13255140	13255290	838
chr2L	4031860	4031990	837
chr2R	8128200	8128330	837
chr3L	11807400	11807530	837
chr2L	5403720	5403870	836
chrX	1090840	1090990	836
chr2L	2161560	2161630	834
chr2R	371000	371150	834
chrX	1979560	1979710	834
chr3L	9342600	9342650	831
chr3L	10831560	10831710	831
chrX	16256680	16256830	831
chrX	19606280	19606370	831
chr2R	18023400	18023490	830
chr2L	3072300	3072370	829
chr3L	182780	182930	829
chrX	19339860	19340010	828
chr2L	18147380	18147510	827
chr3L	17381020	17381170	827
chr2R	9827400	9827550	826
chr3L	20244300	20244450	824
chr3R	4065980	4066130	823
chr2L	161800	161950	820
chr2L	15329600	15329690	820
chr2L	19504380	19504530	820
chr3L	16976240	16976390	820
chr2R	17916060	17916210	818
chr2R	4953280	4953430	817
chr3R	7178880	7179030	817
chr3R	24161800	24161930	817
chr3R	27046340	27046490	817
chr3L	12666820	12666970	816
chr3R	1485540	1485650	816
chr2R	20051220	20051370	814
chr3R	4131020	4131170	814
chr2L	6338720	6338870	813
chr3L	7885760	7885870	813
chrX	8406080	8406230	813
chrX	16626200	16626250	813
chr2R	1703580	1703730	811
chr2R	2325920	2326070	811
chrX	7165880	7166030	811
chrX	19682360	19682510	810
chr2L	2753360	2753450	809
chr3L	5628320	5628470	809
chr3R	20120780	20120830	808
chr3L	7962300	7962450	807
chrX	17485640	17485790	807
chr2L	12011440	12011590	805
chr2L	19449400	19449490	804
chrX	7737240	7737390	804
chrX	8258040	8258130	804
chrX	21660060	21660210	803
chr2L	13904380	13904530	802
chr2R	3104620	3104770	802
chr2R	3471520	3471670	802
chr2L	13165460	13165610	799
chr2L	6611480	6611630	797
chr3L	17344680	17344830	797
chr2R	13384100	13384250	796
chr2R	20176880	20177030	796
chr3L	1778280	1778430	796
chr3R	8836960	8837110	796
chrX	6124760	6124890	796
chr2L	19572400	19572550	795
chr2R	5929880	5929990	795
chr3L	22797580	22797730	795
chr3R	19019120	19019250	795
chr2R	14126640	14126790	794
chr3L	3208460	3208590	794
chr3L	11184600	11184710	794
chr3R	17849140	17849290	794
chr3R	24977680	24977830	793
chr2L	18148340	18148470	792
chr2R	2893600	2893750	792
chr2R	6326860	6327010	792
chr2R	1629580	1629710	791
chr2R	7498220	7498290	791
chr2R	19088440	19088550	791
chr2R	9441340	9441490	790
chr3L	8971960	8972110	790
chr2L	21224740	21224890	789
chrX	7782900	7783050	788
chrX	10020120	10020190	788
chr2L	16321880	16322030	787
chr2R	16053960	16054110	787
chr3L	1552080	1552230	787
chr2R	6359920	6360070	786
chr2R	14192460	14192610	786
chr2R	6335760	6335910	785
chr3R	16886360	16886470	785
chr2L	5055100	5055250	784
chr2R	19682400	19682550	784
chr3R	20085300	20085350	784
chr2L	6918740	6918890	783
chr2R	3042580	3042730	783
chr2R	2790400	2790490	781
chr2R	9073920	9074030	781
chr2L	11447780	11447930	780
chr3L	5126520	5126670	779
chr3L	20243780	20243910	779
chr3R	13508200	13508350	779
chrX	12417000	12417150	779
chr2L	2147220	2147350	776
chr2L	6921160	6921310	776
chr2R	3580380	3580530	776
chr3L	13087940	13088090	776
chr3R	21007200	21007290	776
chr3L	7409240	7409370	775
chr3R	8251580	8251710	775
chr3R	16118560	16118710	775
chr2R	372040	372150	773
chr2R	3749540	3749690	771
chr2L	1077740	1077890	769
chr2L	9449280	9449430	769
chr2R	8295900	8296050	769
chr2R	18113600	18113750	768
chr2R	19565360	19565510	768
chr3R	13542980	13543130	768
chr3R	16656200	16656350	768
chr2R	11446780	11446930	766
chr3R	1438460	1438610	766
chr3R	11116560	11116710	765
chr3L	16613180	16613330	763
chrX	19187660	19187810	762
chr2R	5485860	5485990	760
chr3L	20961680	20961830	760
chr2L	15056660	15056770	759
chr2L	18778820	18778970	759
chr2L	19130880	19131030	759
chr2R	7043820	7043970	759
chr2R	9078000	9078090	759
chr3L	21766500	21766630	759
chr3L	22658260	22658390	759
chrX	7903800	7903910	759
chr3L	5906400	5906530	758
chr2R	4425720	4425830	757
chr2R	10267140	10267290	757
chr3R	2863300	2863390	757
chr3R	27763280	27763370	757
chr2R	12100540	12100690	753
chr3R	1474380	1474530	753
chrX	9531880	9532030	753
chr2L	13176760	13176910	752
chr2L	12007100	12007250	751
chr3L	9435780	9435930	751
chr2R	19034480	19034630	749
chr3R	24713680	24713830	749
chr2R	20766380	20766530	748
chr2L	8083340	8083410	747
chr2R	8500800	8500950	747
chr3L	16375920	16375990	747
chr2R	9506960	9507110	746
chr3R	10478160	10478310	746
chrX	8522100	8522250	746
chr3L	15482300	15482390	745
chr2L	6967600	6967710	744
chr2L	19567920	19568070	744
chr3R	13220240	13220390	744
chrX	7781080	7781230	744
chr3L	5784820	5784950	742
chr3L	21280480	21280630	742
chr2R	8474780	8474930	741
chr3L	3393540	3393610	741
chr3R	675000	675030	741
chr3R	9228940	9228990	741
chrX	12569920	12570030	741
chr3L	20554480	20554530	740
chr3R	7495160	7495310	740
chrX	5535520	5535610	740
chr2L	5980260	5980410	739
chr2R	6805300	6805430	739
chr3R	2916080	2916230	739
chr3R	3299400	3299530	739
chr3R	5503560	5503710	739
chr3R	8473740	8473890	739
chr3L	1576600	1576750	738
chrX	18519540	18519670	738
chrX	19400040	19400150	738
chr2L	8387200	8387350	737
chr2R	6093540	6093650	737
chr3R	5536700	5536850	736
chr3R	773680	773830	735
chr2R	16636040	16636190	733
chr3L	7883280	7883430	733
chr3R	780	930	733
chr3R	7774860	7775010	733
chr2R	11446260	11446410	732
chr3L	2450200	2450350	732
chr3L	15665340	15665490	732
chr3R	172400	172550	732
chr2R	15175000	15175070	731
chr2R	13231440	13231470	730
chr3R	12068260	12068410	730
chr2L	10056880	10057010	729
chr2L	22012120	22012270	729
chr2R	4804280	4804430	729
chr3L	20719000	20719150	726
chrX	16147000	16147150	726
chr2L	6455900	6456050	725
chr2R	6046820	6046970	723
chr3L	23511580	23511730	723
chr2R	5980260	5980410	722
chr3L	3043780	3043930	722
chr3R	1438240	1438330	721
chr4	1133240	1133390	720
chr2L	16348900	16349010	719
chr2L	19883500	19883650	719
chr2R	9996040	9996110	719
chr2R	2208460	2208590	717
chr2R	11331880	11332030	717
chr3L	2618520	2618610	717
chr3L	6158880	6159030	717
chr2L	7056740	7056850	716
chr2R	19531740	19531890	714
chr3L	13460660	13460810	714
chr3L	20705260	20705410	714
chr2L	523520	523670	713
chr3R	1833200	1833350	713
chr2L	4889580	4889730	712
chr2L	9699740	9699890	712
chr2R	13926820	13926950	711
chr3L	4607960	4608090	711
chr2R	3643180	3643310	710
chr2R	17031400	17031550	709
chr2R	17923320	17923470	709
chr3L	17381620	17381730	709
chr2R	3473620	3473770	708
chr2R	6324800	6324950	708
chr3L	21079840	21079990	708
chrX	18677440	18677550	708
chr2R	9340420	9340550	707
chr2R	13955780	13955930	706
chr2R	16609380	16609530	706
chr3R	2900100	2900250	706
chr2R	8706020	8706130	705
chr2R	10443140	10443290	705
chr3L	17610180	17610330	701
chr3R	12086680	12086830	701
chr3R	21420080	21420210	700
chrX	791940	792090	700
chr3R	7603940	7604090	698
chr3R	18982780	18982930	698
chr3L	13055520	13055670	697
chr3R	10307540	10307690	697
chr2L	19573160	19573290	696
chr3R	1480520	1480650	696
chr3R	15176220	15176370	696
chr3L	524140	524290	695
chr3L	14724180	14724310	695
chr3R	8889940	8890090	695
chr3R	11820160	11820270	695
chrX	16802560	16802710	695
chr2R	13655560	13655710	694
chr3R	14238800	14238930	694
chr2R	19358580	19358730	693
chrX	1979960	1980050	693
chr2R	4167680	4167830	691
chr3L	14751600	14751750	691
chr3L	19584040	19584190	691
chrX	18617680	18617810	691
chr3R	12545540	12545690	690
chr4	87800	87950	690
chr2L	3771820	3771910	689
chr2R	8739620	8739750	689
chr3R	13431140	13431270	688
chrX	6192280	6192410	688
chrX	19584940	19585090	688
chr2L	15758420	15758550	686
chrX	16217680	16217830	686
chr2L	9731360	9731490	685
chr3L	855980	856070	685
chrX	20571180	20571330	685
chrX	21160860	21161010	685
chr2R	16801220	16801370	684
chr2R	20033680	20033810	683
chr3L	231760	231890	683
chr3L	9828160	9828290	683
chr3L	16373340	16373470	683
chr3R	1833500	1833650	683
chr2L	8510500	8510650	682
chr3L	623980	624130	682
chr2L	21606440	21606590	681
chr3L	14911360	14911470	681
chr3R	12396240	12396330	681
chr3R	19607480	19607590	681
chr2R	19153560	19153710	680
chr2R	2085300	2085430	679
chr3L	8574840	8574990	679
chr3R	11745940	11746090	679
chrX	11553720	11553870	679
chrX	17661400	17661550	679
chr2R	9785180	9785330	678
chr2R	16415080	16415190	678
chr3L	16008880	16009030	678
chrX	8282980	8283130	678
chr2R	10644480	10644630	677
chr3R	5226900	5227050	677
chr2R	10018720	10018870	676
chr2L	14445680	14445830	675
chr3R	23786320	23786470	675
chr2R	4650300	4650450	674
chr2L	21297560	21297710	673
chr4	680780	680930	672
chr3L	15977000	15977150	671
chr3R	2231520	2231670	671
chrX	1869120	1869250	671
chrX	3962120	3962270	670
chr2L	12007440	12007590	669
chr3R	12905120	12905270	669
chr3R	13652000	13652150	668
chr2R	372820	372950	667
chr2R	5935440	5935590	667
chr3R	11158840	11158950	667
chrX	9531540	9531690	667
chr2L	14355080	14355230	666
chr2R	3595120	3595230	666
chr2R	12014840	12014990	666
chr3L	14940320	14940470	666
chr2R	16115780	16115910	665
chr3R	2900460	2900610	664
chr2L	870960	871110	663
chr2L	10413880	10414030	663
chr2L	16325740	16325850	662
chr2L	17379940	17380090	662
chr2L	18733320	18733470	662
chr3L	7099440	7099550	662
chr3R	7604780	7604930	661
chr3R	11246120	11246270	661
chr3R	12898340	12898490	660
chr3R	13430660	13430810	660
chr2L	10058860	10059010	659
chr2L	20117060	20117090	659
chr3R	20047280	20047370	659
chr3R	21010500	21010650	659
chr2R	12371360	12371450	658
chr3L	683200	683350	658
chr3L	207560	207710	657
chr3R	11859960	11860110	657
chr2L	8511860	8511990	656
chr3R	16418760	16418890	656
chrX	890040	890130	656
chr2R	8999040	8999190	655
chr3L	13202460	13202610	655
chrX	13045480	13045630	655
chr2L	4811660	4811810	654
chr2R	7131980	7132110	653
chr2R	10643220	10643370	651
chr3L	9829700	9829830	651
chr2L	19162080	19162230	650
chr2R	2261520	2261650	650
chr3L	255100	255230	649
chr3R	1193460	1193610	649
chr3R	2826560	2826690	649
chr2L	16295680	16295830	648
chr2R	2168100	2168250	648
chr3L	3802120	3802270	648
chr3L	5604700	5604810	648
chr2L	6921560	6921710	647
chr3R	15760680	15760830	647
chr2L	17473760	17473830	646
chr2R	2144280	2144370	646
chr2L	10335080	10335210	645
chr2L	20337560	20337690	645
chr3R	4859940	4860070	645
chr3R	21009500	21009650	645
chrX	379260	379410	645
chrX	16982140	16982290	645
chr2R	9656820	9656970	644
chr2R	1639440	1639590	643
chr3R	24888960	24889070	643
chr2R	5205040	5205190	642
chr2R	20270640	20270790	642
chr3L	20407120	20407270	642
chrX	11184840	11184990	642
chr2L	277220	277370	641
chr3L	732700	732830	641
chrX	621960	622110	640
chr2R	4439880	4440030	639
chr2R	5611380	5611530	639
chr3L	22879060	22879150	639
chr3R	17466980	17467130	639
chr3R	23407320	23407470	639
chr2L	826400	826550	638
chr2L	1421680	1421830	638
chr2L	10201000	10201090	638
chr2R	9476480	9476610	638
chr3L	20335440	20335590	638
chr3R	18983480	18983630	638
chrX	3565340	3565490	638
chr3L	5744880	5745030	637
chr3R	10112240	10112370	637
chr3R	19748660	19748810	637
chrX	1993700	1993850	637
chrX	20504900	20505030	637
chr2R	16343980	16344130	636
chrX	19355940	19356090	636
chr2L	10356740	10356890	635
chr2R	5940360	5940510	635
chr3L	13352480	13352610	635
chr3R	7204480	7204590	635
chr2L	18482920	18482990	634
chr2R	12976880	12977030	634
chr3L	6470220	6470370	634
chr3L	9015200	9015350	634
chr3R	25702700	25702850	634
chr3L	230420	230550	633
chr2R	13107680	13107830	632
chr2R	19909960	19910110	632
chr3L	12500540	12500650	632
chr3R	23756720	23756870	632
chr2L	278720	278870	631
chr2R	12098760	12098870	631
chr3L	21410360	21410510	631
chr3R	485220	485330	631
chr3R	5338720	5338810	631
chr3R	5531160	5531250	631
chr3R	10523040	10523130	631
chr2L	19504620	19504770	630
chr2R	11412920	11413070	630
chr2R	13671900	13672050	630
chr3L	5744160	5744310	630
chr3L	8978980	8979130	630
chr2L	27160	27310	629
chr2R	1200640	1200790	629
chr2R	8998660	8998810	629
chr3L	22812560	22812710	629
chr3R	12167680	12167830	629
chr3R	18353600	18353750	629
chr2L	7033140	7033290	628
chr4	856140	856290	628
chrX	18134520	18134670	628
chr2R	1806240	1806390	626
chr2R	7684540	7684690	625
chrX	1093420	1093570	625
chrX	11533140	11533290	625
chr3L	19652600	19652750	624
chrX	16166640	16166790	624
chr2R	3004100	3004250	623
chr2R	20411520	20411670	622
chr3L	22000660	22000810	622
chr2L	8030960	8031090	621
chr2R	9516860	9517010	621
chr3R	2696660	2696810	621
chrX	792260	792370	621
chr3R	4303320	4303390	620
chr4	1047320	1047470	620
chr2L	10457620	10457770	619
chr2R	6715540	6715690	619
chr3L	22812800	22812930	619
chr2L	2987680	2987830	618
chrX	6707980	6708130	618
chr2L	7828320	7828470	617
chr2L	10249780	10249890	617
chr2L	15053760	15053910	617
chr2R	7407960	7408110	617
chr2L	19154820	19154930	616
chr2R	14957100	14957250	616
chr3L	12583300	12583450	616
chr3R	11798840	11798990	616
chr4	1051980	1052130	616
chr2R	7716640	7716790	615
chr3R	7445580	7445730	615
chrX	17663380	17663530	614
chr2L	415020	415170	613
chr2L	518440	518590	613
chr2R	6337440	6337550	612
chr2R	13681940	13682090	612
chr3R	10112560	10112710	612
chr3R	10104420	10104570	611
chr4	854440	854590	611
chrX	1779040	1779190	611
chrX	17721080	17721230	611
chr2L	3771200	3771350	610
chr2R	6813340	6813470	610
chr2R	8296260	8296410	610
chr2R	3686260	3686410	609
chr2R	10136360	10136510	609
chr3R	1057860	1058010	609
chr3R	23764180	23764330	609
chrX	3962720	3962870	609
chrX	19486180	19486330	609
chr3L	19009760	19009910	608
chr3L	21251780	21251930	608
chr2L	10388020	10388170	607
chr2R	9826380	9826530	607
chr3L	20555660	20555690	607
chr3R	23098660	23098790	607
chr2R	6390620	6390770	606
chr3L	9588780	9588930	606
chr3R	4175460	4175610	606
chr3R	9487000	9487150	605
chr3R	23089680	23089830	605
chrX	266360	266490	605
chr2L	10260120	10260270	604
chr2R	1240260	1240390	604
chr2R	5386940	5387090	604
chr3R	304880	305030	604
chr2R	373540	373690	603
chrX	9539160	9539310	603
chr2L	6098900	6099050	602
chr2R	16182040	16182190	602
chr3R	12905880	12906030	602
chrX	7152900	7153050	602
chrX	21134860	21135010	602
chr2L	19787660	19787810	600
chr3L	1730360	1730510	600
chr3R	2504360	2504510	600
chr3R	20144660	20144810	600
chr2L	5999420	5999570	599
chr2R	9722940	9723090	599
chr2R	13656080	13656230	599
chr2R	19146920	19147070	599
chr3R	14022820	14022970	599
chr3R	25089400	25089550	599
chr4	521920	522050	599
chr2R	18015240	18015390	598
chrX	19095680	19095830	598
chr3L	19517540	19517690	597
chr3R	21865800	21865890	597
chrX	11852500	11852650	597
chr2R	15842860	15843010	596
chr2R	18432620	18432770	596
chr2L	12080120	12080270	595
chr3L	247440	247590	595
chr3R	23774340	23774490	595
chr2L	19334100	19334250	594
chr2R	7541080	7541230	594
chr3L	7952900	7953010	594
chr3R	2931280	2931410	594
chr4	226220	226310	594
chrX	4892320	4892430	594
chr2R	372420	372570	593
chr2R	5403420	5403570	593
chr3R	4485200	4485350	593
chr3R	12176800	12176950	593
chr3R	25866960	25867070	593
chrX	16387040	16387190	592
chr2R	19058880	19059030	591
chr3R	213340	213490	591
chrX	5609380	5609490	591
chrX	8116700	8116850	591
chrX	9164420	9164570	591
chr2L	1068180	1068290	590
chr2L	18684680	18684830	590
chr2R	5058440	5058590	590
chr2R	19253520	19253670	590
chr3L	1756240	1756390	590
chr3R	25381880	25382030	590
chrX	19132600	19132730	590
chr2L	19787040	19787190	589
chr2R	5991900	5992050	589
chr3L	114620	114770	589
chr3L	9687680	9687810	589
chr3R	24687260	24687370	589
chr2L	5998000	5998110	588
chr3L	5537620	5537750	588
chr3R	24888700	24888850	588
chrX	10993740	10993890	588
chr3L	15677440	15677590	587
chr3L	16094800	16094950	587
chr3R	23064760	23064890	587
chrX	7182440	7182590	587
chr2L	6047860	6048010	586
chr2L	9989920	9990070	586
chr2R	371300	371390	586
chr2R	10411720	10411870	586
chr3L	16055580	16055730	586
chr3L	16818900	16819050	586
chr3L	19830900	19831050	586
chr2L	20758100	20758250	585
chr2R	13385800	13385950	585
chr2R	18864860	18865010	585
chr3R	12528720	12528870	585
chr3R	12744760	12744910	585
chr2L	10339400	10339530	584
chr2R	8674520	8674670	584
chr2R	11401600	11401750	584
chr2R	14939760	14939830	584
chr3L	3207080	3207210	584
chr3R	20451300	20451450	584
chr2L	14262280	14262370	583
chr3L	1318880	1319010	583
chr3R	19934640	19934790	583
chrX	8139420	8139570	583
chrX	15153340	15153490	583
chr2L	2814920	2815070	582
chr2L	3825500	3825650	582
chr2L	21745020	21745170	582
chr3L	7108260	7108410	582
chr3L	14942980	14943130	582
chr3R	2587960	2588070	582
chr3R	4133300	4133450	582
chrX	1993040	1993190	582
chr3R	11068280	11068430	581
chr3R	11620200	11620350	581
chr3R	14484980	14485130	581
chrX	8405780	8405890	581
chrX	10589540	10589690	581
chr3R	7954360	7954490	580
chr3R	16420460	16420610	580
chrX	11721040	11721190	580
chrX	20234360	20234490	580
chr3R	9119180	9119330	579
chr2R	19554320	19554470	578
chr3L	6763980	6764130	578
chr3L	22334100	22334230	578
chr3R	9509540	9509690	578
chr2L	9984100	9984250	577
chr2R	6329380	6329510	577
chr3R	8471660	8471770	577
chrX	493820	493970	577
chr2R	8273400	8273530	576
chr3L	7355440	7355590	576
chr3R	23763520	23763670	576
chrX	18698180	18698310	576
chr2R	1641660	1641810	575
chr3R	1197400	1197550	575
chr2R	3530840	3530930	574
chr2R	11669580	11669730	574
chr3L	302780	302930	574
chr3L	17479520	17479610	574
chr3R	25620020	25620170	574
chrX	16433120	16433270	574
chr2R	18394100	18394230	573
chrX	14081520	14081670	573
chr2R	5489200	5489350	572
chr3L	9436480	9436590	572
chrX	6942440	6942510	572
chrX	10305860	10306010	572
chr2R	3500940	3501090	571
chrX	6648800	6648950	571
chrX	5511180	5511310	570
chr2L	14486260	14486410	569
chr2R	15176060	15176150	569
chr3R	9727440	9727590	569
chrX	6869020	6869170	569
chrX	16260700	16260770	569
chr2L	356360	356450	568
chr2L	21617440	21617590	568
chr2R	16564680	16564830	568
chr3L	15200700	15200810	568
chr3L	17521220	17521370	568
chr3R	976300	976450	568
chr3R	1043080	1043230	568
chr3R	2617300	2617450	568
chr3R	5378000	5378150	568
chr3R	20696500	20696590	568
chr2L	12461340	12461490	567
chr2L	16326060	16326210	567
chr2R	4426300	4426410	567
chr3R	14238220	14238370	567
chr3R	24864800	24864950	567
chr2L	2999160	2999310	566
chr3L	1652200	1652310	566
chr3L	17767520	17767610	566
chr3L	18819760	18819910	566
chr3R	19873880	19874030	566
chr2R	5307040	5307130	565
chr2L	20775140	20775290	564
chr3R	16376740	16376890	564
chr3L	9828620	9828770	563
chr2L	6079040	6079190	562
chr2L	6480420	6480570	562
chr3L	6721180	6721330	562
chr3L	6726300	6726430	562
chr3L	14115580	14115690	562
chr3L	15585000	15585150	562
chr3R	6442600	6442750	562
chr3R	17960220	17960350	562
chrX	6499800	6499930	562
chrX	11551920	11552070	562
chr2L	5801820	5801970	561
chr2L	18855200	18855350	561
chr2R	1658680	1658830	561
chr2R	17154200	17154350	561
chr3L	6717600	6717750	561
chr3L	16016360	16016510	561
chr3L	20339380	20339530	561
chrX	18145320	18145370	561
chr2L	7220020	7220170	560
chr2R	2085640	2085790	560
chr2R	4627900	4628050	560
chr3R	19125900	19126050	560
chr2L	2013920	2014030	559
chr2L	5043160	5043310	559
chr2R	19209960	19210110	559
chr3R	26607680	26607830	559
chr2L	12081160	12081290	558
chr3R	18188040	18188190	558
chr3R	20475720	20475850	558
chrX	21155960	21156110	558
chr2L	15109280	15109410	557
chr2L	18891400	18891550	557
chr2R	18153800	18153950	557
chr3L	16553740	16553890	557
chr3R	159740	159870	557
chrX	550340	550490	557
chrX	18204780	18204930	557
chr2L	9938720	9938870	556
chr2R	8512220	8512370	556
chrX	6666120	6666270	556
chrX	19355680	19355830	556
chr2L	66820	66970	555
chr2R	2173740	2173870	555
chr2R	3685880	3686030	555
chr3L	682600	682750	555
chr3L	11561100	11561250	555
chr3R	17234260	17234410	555
chr3R	20059420	20059570	555
chrX	6885840	6885990	555
chr2R	2124740	2124890	554
chr2R	19082040	19082190	554
chrX	13247020	13247170	554
chr2R	2789840	2789990	553
chrX	8060540	8060690	553
chr2L	2873700	2873850	552
chr2L	4368660	4368810	552
chr2L	5800180	5800330	552
chr2L	6610900	6611050	552
chr3L	11093780	11093930	552
chr3R	2587040	2587190	552
chr3R	8106660	8106810	552
chr3R	12589840	12589990	552
chr3R	21707100	21707250	552
chrX	11415440	11415590	552
chrX	21416400	21416550	552
chr2L	12434760	12434890	551
chr2R	4606960	4607110	551
chr2R	14656380	14656530	551
chr3R	3746040	3746190	551
chr2R	5935660	5935810	550
chr3R	11799420	11799550	550
chrX	9342380	9342490	550
chr2L	21616900	21617050	549
chr3R	16923440	16923570	549
chr3R	21849100	21849250	549
chr3R	24898980	24899110	549
chrX	13218740	13218890	549
chr2L	224320	224470	548
chr2L	6922080	6922230	548
chr2L	6323660	6323810	547
chr2R	6047940	6048070	547
chr3L	6938640	6938790	547
chr3R	1077440	1077550	547
chrX	5266060	5266210	547
chr2L	12678340	12678430	546
chr2L	12692900	12693030	546
chr2R	8452380	8452510	546
chr2R	9997220	9997330	546
chr2R	17583500	17583650	546
chrX	7131400	7131530	546
chr2L	10226740	10226890	545
chr3L	20228940	20229090	545
chr3R	11171220	11171370	545
chr3R	24670860	24670950	545
chr2R	8710920	8711070	543
chr3L	16529520	16529650	543
chr3R	2535540	2535670	543
chr3R	22361940	22362090	543
chrX	7986840	7986990	543
chr3L	15009260	15009410	542
chr2R	15842080	15842230	541
chr2R	16564340	16564490	541
chr3L	732200	732350	541
chr3L	5739380	5739530	541
chr3L	16343780	16343930	541
chrX	7736780	7736930	541
chr2R	5559860	5560010	540
chr2R	6971540	6971670	540
chr3R	22712780	22712930	540
chrX	19093980	19094030	540
chr2L	2172600	2172690	539
chr2R	12299620	12299770	539
chr3L	19740980	19741130	539
chr3L	19840860	19841010	539
chr3L	21069840	21069990	539
chr3R	5634760	5634910	539
chr3R	16953140	16953290	539
chr3R	21006420	21006570	539
chr2L	5983480	5983630	538
chr2R	2122260	2122410	538
chr3R	19083700	19083850	538
chr3R	25319100	25319250	538
chr2L	6971780	6971930	537
chr2R	12343740	12343850	537
chr2R	13108060	13108170	537
chr3R	9260640	9260790	537
chr3R	20159040	20159190	537
chrX	991000	991130	537
chrX	8451520	8451670	537
chrX	11554400	11554530	537
chrX	14973280	14973410	536
chrX	16192860	16193010	536
chr3L	14142800	14142910	535
chr2L	13165780	13165930	534
chr3R	5341680	5341790	534
chr3L	17522920	17523070	533
chr2L	11130640	11130790	532
chr3R	6178780	6178930	532
chr3R	19873000	19873150	532
chrX	3019120	3019170	532
chr2L	5325460	5325610	531
chr3L	12057260	12057410	531
chr3R	9620360	9620510	531
chr3R	23748440	23748590	531
chr3R	24165460	24165590	531
chrX	12487620	12487770	531
chr2L	10298460	10298590	530
chr2L	12085800	12085930	530
chr3L	19583700	19583850	530
chr3R	16676200	16676290	530
chr3R	26677660	26677810	530
chr2R	18022100	18022250	529
chr3L	21457280	21457390	529
chr3R	9508820	9508970	529
chr2R	10642740	10642890	528
chr3L	4045700	4045830	528
chr3L	7957760	7957890	528
chr3L	22196720	22196870	528
chr3R	4541900	4542050	528
chrX	2304040	2304190	528
chrX	8255640	8255790	528
chr2L	15035360	15035450	527
chr2L	19157300	19157450	527
chr2R	5935100	5935250	527
chr2R	8965220	8965350	527
chr3L	6795100	6795250	527
chr3L	7223220	7223370	527
chr3L	10834240	10834390	527
chr3L	15554060	15554190	527
chr2R	17227960	17228110	526
chr3L	21415680	21415830	526
chr3R	5224980	5225130	526
chr2L	12435600	12435750	525
chr3L	7343700	7343850	525
chr3L	16977760	16977910	525
chrX	1362580	1362670	525
chr2R	20734080	20734230	524
chr3L	526440	526590	524
chr3L	6819980	6820090	524
chr3L	15188920	15189070	524
chr3L	18805660	18805810	524
chr2R	3324220	3324370	523
chr3L	2570040	2570190	523
chr3R	5990900	5991050	523
chr3R	9811080	9811230	523
chr3R	10396540	10396690	523
chrX	11449620	11449770	523
chrX	21659100	21659250	523
chr2L	4371860	4371990	522
chr2L	18480320	18480470	522
chr3L	14964840	14964990	522
chr3R	632720	632850	522
chr3R	1193960	1194110	522
chr3R	3789320	3789470	522
chr2R	1545080	1545230	521
chr2R	3744140	3744290	521
chr2R	17153660	17153770	521
chr3L	18638340	18638490	521
chr3L	21450060	21450190	521
chr3R	9540840	9540990	521
chr3R	27620280	27620410	521
chr2L	4838240	4838390	520
chr2L	19216100	19216250	520
chr2R	2497480	2497610	520
chr3L	3131820	3131970	520
chr2L	16482040	16482190	519
chr2R	8473680	8473830	519
chr3L	5830580	5830730	519
chr3R	10337180	10337330	519
chrX	16489800	16489950	519
chr3R	5703460	5703610	518
chr3R	24914060	24914210	518
chrX	16153340	16153490	518
chrX	19341480	19341630	518
chr2L	21864700	21864830	517
chr2R	10525620	10525770	517
chr2R	14966400	14966550	517
chr3L	3148600	3148750	517
chr3L	16454760	16454890	517
chr3R	15166540	15166690	517
chrX	2588280	2588430	517
chr3R	16399920	16400070	516
chr4	680440	680590	516
chr2L	11517140	11517290	515
chr3R	2231080	2231150	515
chr3R	25687140	25687290	515
chr4	328240	328390	515
chr2R	1857260	1857370	514
chr3L	19843220	19843370	514
chr3R	20046820	20046870	514
chrX	6071040	6071190	514
chr2L	5943920	5944070	513
chr2R	5590000	5590150	513
chr2R	20605980	20606130	513
chr3L	9589380	9589530	513
chr3L	16456420	16456530	513
chr3R	8537940	8538090	513
chr3R	25830580	25830710	513
chr2R	12031120	12031190	512
chr3R	4646340	4646490	512
chrX	5583160	5583310	512
chr2L	16584580	16584730	511
chr2L	21129860	21130010	511
chr2R	3634220	3634370	511
chr2R	6968320	6968470	511
chr3L	4606940	4607090	511
chr3L	19727400	19727550	511
chr3R	4103640	4103790	511
chr2R	371680	371830	510
chr3L	7886340	7886470	510
chr3L	14156020	14156170	510
chrX	4435100	4435250	510
chrX	16112180	16112330	510
chrX	19380060	19380210	510
chr2L	2375780	2375910	509
chr2R	11613400	11613550	509
chr3L	8424080	8424230	509
chr3L	17318200	17318350	509
chr3L	22005640	22005790	509
chr4	335020	335150	509
chrX	10775880	10776030	509
chr2R	17177680	17177830	508
chr3L	9450900	9451050	508
chr3R	3835020	3835170	508
chr3R	9470720	9470870	508
chr3R	16773960	16774110	508
chrX	4755860	4755950	508
chr3L	10825460	10825610	507
chr3R	279040	279190	507
chr2L	15488040	15488190	506
chr2R	4628320	4628470	506
chr2R	8396120	8396270	506
chr2R	15146780	15146910	506
chr3R	2691440	2691530	506
chrX	11840980	11841030	506
chr2R	4161400	4161550	505
chr2R	5944320	5944470	505
chr3L	6167060	6167190	505
chr3L	20705740	20705890	505
chr3R	13536600	13536710	505
chr4	64380	64490	505
chrX	2990880	2991030	505
chrX	21586500	21586650	505
chr2L	9568400	9568470	504
chr2L	19815860	19816010	504
chr2R	12095520	12095670	504
chr3L	7342480	7342630	504
chr3L	12098120	12098270	504
chr3R	2738600	2738710	504
chrX	10576780	10576930	504
chr2L	1954700	1954790	503
chr2L	1972780	1972850	503
chr2L	9449720	9449850	503
chr3R	4634520	4634650	503
chrX	6369620	6369750	503
chr3L	5608140	5608290	502
chr3R	2689960	2690050	502
chr3R	11924880	11924990	502
chrX	15546480	15546630	502
chrX	16474760	16474910	502
chr2L	3539520	3539670	501
chr2L	8849380	8849530	501
chr2R	7226200	7226350	501
chr2R	8420360	8420510	501
chr2R	17379360	17379510	501
chr3L	4215920	4216070	501
chr3L	13015620	13015770	501
chr3R	1835440	1835590	501
chr3R	9510480	9510630	501
chr2L	6480820	6480970	500
chr3L	12996540	12996690	500
chr3L	15519580	15519650	500
chr3R	2674500	2674650	500
chr3R	12624300	12624450	500
chrX	3623420	3623570	500
chrX	18529480	18529630	500
chr2L	452980	453130	499
chr2L	3465720	3465830	499
chr2L	6723260	6723410	499
chr2R	9340100	9340250	499
chr3L	4153920	4154010	499
chr3L	13476560	13476710	499
chr3R	1486080	1486210	499
chrX	12408860	12408890	499
chr2L	223080	223190	498
chr3L	1335740	1335870	498
chr3L	1904660	1904810	498
chr3R	11204920	11205070	498
chr3R	12077100	12077250	498
chr3R	21421360	21421510	498
chrX	6069740	6069890	498
chr2L	8846900	8846990	497
chr2R	17568460	17568550	497
chr3R	9798180	9798330	497
chr3R	16153640	16153790	497
chr4	1081100	1081250	497
chrX	11415780	11415910	497
chrX	11651260	11651410	497
chrX	11846200	11846350	497
chrX	19471080	19471230	497
chr2L	6647500	6647650	496
chr2L	8029520	8029610	496
chr2R	4179500	4179650	496
chr2R	4309400	4309530	496
chr2R	13365640	13365770	496
chr3L	14418000	14418050	496
chr3L	15553380	15553530	496
chr3L	22342140	22342290	496
chr3R	8293560	8293650	496
chrX	386620	386770	496
chrX	10968840	10968990	496
chrX	19472760	19472890	496
chr2L	3023080	3023210	495
chr2L	16597500	16597610	495
chr2R	6094220	6094370	495
chr2R	19541480	19541630	495
chr3R	24161300	24161430	495
chrX	9530240	9530390	495
chrX	16050900	16051050	495
chrX	13118660	13118810	494
chr2L	15474180	15474330	493
chr2R	13610160	13610310	493
chr2R	15175420	15175570	493
chr3R	20895340	20895490	493
chr3R	24714660	24714810	493
chrX	11851860	11852010	493
chr2R	7951900	7952030	492
chr3R	8877980	8878130	492
chr3R	12637660	12637790	492
chr3R	18512140	18512290	492
chr3R	25145280	25145430	492
chr4	577540	577690	492
chr2L	715220	715330	491
chr2L	9894940	9895090	491
chr2R	7501240	7501350	491
chr3L	4607560	4607670	491
chr3R	21473720	21473870	491
chr3R	27435520	27435670	491
chr2L	166700	166850	490
chr2L	8366220	8366330	490
chr2L	18481200	18481350	490
chr2R	3318160	3318310	490
chr2R	17029800	17029950	490
chr3R	1450100	1450250	490
chr3R	25687520	25687670	490
chr3R	26886560	26886710	490
chr2L	19813200	19813350	489
chr3R	7257260	7257410	489
chrX	2264960	2265110	489
chr2L	421460	421610	488
chr2R	11194880	11195010	488
chr3L	727980	728030	488
chr2L	8042820	8042970	487
chr2L	19572860	19572970	487
chr2R	1209340	1209490	487
chr2R	6402620	6402770	487
chr2R	11449600	11449690	487
chr2R	18306600	18306750	487
chr2R	20519560	20519690	487
chr3L	19105760	19105910	487
chr4	1071660	1071750	487
chr3L	14166400	14166550	486
chr3R	137280	137390	486
chrX	15983060	15983210	486
chr2L	4283120	4283270	485
chr2R	4182180	4182330	485
chr2R	13671200	13671350	485
chr3L	1551700	1551710	485
chr3L	13382500	13382630	485
chr3L	20719960	20720110	485
chr2L	2182200	2182330	484
chr2L	13813720	13813870	484
chr2R	3675280	3675410	484
chr3R	12031200	12031350	484
chr3R	24865620	24865770	484
chrX	6435980	6436110	484
chr2R	8501560	8501710	483
chr2R	11613720	11613870	483
chr2R	19450820	19450950	483
chr3L	3832440	3832570	483
chr3L	21574680	21574830	483
chr4	152280	152430	483
chrX	5525160	5525310	483
chr2R	6753560	6753710	482
chr2R	8963840	8963990	482
chr3L	22008260	22008390	482
chr3R	1485080	1485230	482
chr3R	27894220	27894370	482
chr2L	6050780	6050910	481
chr2R	10385420	10385550	481
chr3L	11805220	11805370	481
chr3L	14143340	14143450	481
chr3L	14938520	14938670	481
chrX	3626180	3626330	481
chr2L	8083760	8083810	480
chr2L	8478520	8478670	480
chr2L	19567560	19567710	480
chr3L	11092560	11092710	480
chr3R	11100900	11101010	480
chr3R	19822020	19822170	480
chrX	7903140	7903290	480
chrX	21659620	21659770	480
chr2L	18964600	18964750	479
chr2L	21251260	21251410	479
chr3L	19130440	19130590	479
chr3R	22820	22950	479
chr3R	1219580	1219730	479
chr3R	23503160	23503310	479
chr2L	3000660	3000810	478
chr2L	4458260	4458390	478
chr2L	21297060	21297210	478
chr2R	8400320	8400470	478
chr3L	4806580	4806710	478
chr3L	5856020	5856090	478
chr3L	7344440	7344570	478
chr3R	5456020	5456170	478
chr3R	6452420	6452570	478
chr3R	8842400	8842550	478
chr3R	26253780	26253890	478
chr3R	27832160	27832310	478
chr2L	277480	277630	477
chr2R	5941740	5941870	477
chr2R	6713220	6713370	477
chr3L	2865920	2866070	477
chr3R	4476460	4476610	477
chrX	252740	252890	477
chrX	5747040	5747190	477
chrX	19325840	19325990	477
chr2R	4910500	4910650	476
chr2R	14965020	14965170	475
chr3L	15295100	15295170	475
chrX	2490040	2490190	475
chr2L	4823820	4823970	474
chr2L	14233480	14233590	474
chr2R	10647460	10647610	474
chr3L	230100	230250	474
chr3R	26214360	26214510	474
chrX	9341500	9341650	474
chr2R	8293280	8293390	473
chr2R	11214700	11214850	473
chr3L	4389600	4389750	473
chr3L	9375820	9375970	473
chr3R	11301900	11302050	473
chr3R	14024200	14024330	473
chr3R	21862540	21862670	473
chr3R	22976740	22976870	473
chrX	9398860	9399010	473
chrX	16444700	16444850	473
chrX	19457000	19457150	473
chr2L	4363800	4363950	472
chr2L	5542240	5542370	472
chr2R	5636580	5636730	472
chr3L	11528780	11528930	472
chr3L	14597740	14597870	472
chr3L	17615480	17615630	472
chr3L	18150900	18151050	472
chr3R	1833900	1834010	472
chr3R	12683440	12683590	472
chr2L	5997180	5997270	471
chr2R	5471860	5471950	471
chr3L	21586820	21586930	471
chr3R	2483060	2483210	471
chr3R	2646240	2646350	471
chr3R	20098600	20098710	471
chrX	18622340	18622490	471
chrX	18727420	18727570	471
chr2L	19731880	19731990	470
chr2R	4743320	4743410	470
chr3L	8289040	8289170	470
chr3L	12667460	12667610	470
chr3R	9857720	9857870	470
chr3R	25129920	25130070	470
chrX	344440	344590	470
chrX	8255240	8255390	470
chr2L	7010580	7010730	469
chr2L	16319580	16319690	469
chr2R	18361820	18361970	469
chr3L	1463140	1463290	469
chr3R	10679580	10679730	469
chr3R	11636220	11636370	469
chrX	6828940	6829090	469
chr2R	4169680	4169830	468
chr2R	16872120	16872270	468
chr3L	15090500	15090630	468
chr3R	475640	475790	468
chrX	12760040	12760190	468
chr2L	9758320	9758470	467
chr2L	10226300	10226450	467
chr2R	5484620	5484770	467
chr2R	8674120	8674270	467
chr2R	16982560	16982710	467
chr3R	23773660	23773810	467
chrX	13091100	13091250	467
chr2L	10260980	10261130	466
chr2R	6046120	6046270	466
chr2R	13648960	13649110	466
chr2R	17009620	17009770	466
chr3L	16825960	16826110	466
chr3L	20451220	20451370	466
chr3R	6443000	6443050	466
chr2L	1710360	1710490	465
chr2L	13227340	13227370	465
chr2R	16874940	16875050	465
chr2R	19165020	19165170	465
chr3L	19842160	19842270	465
chrX	2149620	2149770	465
chr2L	1158100	1158250	464
chr2L	8809980	8810130	464
chr2L	12433920	12434070	464
chr2R	5629420	5629570	464
chr3L	1636480	1636590	464
chr3L	6469540	6469670	464
chr3L	16591600	16591750	464
chr3R	2194100	2194250	464
chr3R	2949560	2949690	464
chr3R	7584680	7584830	464
chr2R	11617820	11617970	463
chr3L	1290960	1291110	463
chr3R	15729100	15729250	463
chr3R	17175260	17175410	463
chr3R	23114100	23114250	463
chr2L	2885840	2885990	462
chr2L	18141440	18141590	462
chr3R	12086220	12086370	462
chr3R	20056500	20056650	462
chr3R	20963760	20963910	462
chr3R	26591340	26591490	462
chrX	8934640	8934790	462
chr2L	13378500	13378650	461
chr2L	20473840	20473990	461
chr2R	12029860	12030010	461
chr3R	951620	951770	461
chr3R	4672020	4672170	461
chr3R	25632400	25632550	461
chrX	4781520	4781650	461
chrX	8061220	8061250	461
chrX	19584640	19584790	461
chr2L	18592920	18593070	460
chr2L	22156240	22156330	460
chr2R	3045260	3045410	460
chr2R	17911120	17911270	460
chr3R	5603700	5603850	460
chr3R	12456600	12456710	460
chr3R	17464300	17464450	460
chr2L	21208780	21208930	459
chr2L	21332100	21332250	459
chr3L	1350560	1350710	459
chr3R	820520	820670	459
chrX	3622540	3622690	459
chrX	7987160	7987310	459
chrX	11167680	11167730	459
chr2L	5461480	5461630	458
chr2L	7289920	7290070	458
chr3L	7958980	7959090	457
chr3R	57980	58110	457
chr3R	13384580	13384730	457
chrX	7747020	7747170	457
chrX	10631220	10631350	457
chr2L	91580	91730	456
chr2L	297820	297930	456
chr2L	10247000	10247150	456
chr3L	5739700	5739850	456
chr3R	13624020	13624130	456
chrX	5534660	5534810	456
chr2L	9996940	9997070	455
chr2R	2023400	2023510	455
chr2R	3428600	3428750	455
chr2L	7998840	7998970	454
chr2R	7401480	7401630	454
chr3L	8369880	8370030	454
chr3L	18864000	18864150	454
chr3R	2589000	2589150	454
chr3R	13636780	13636890	454
chrX	6956220	6956370	454
chr2L	8043320	8043470	453
chr3L	4391760	4391890	453
chr3R	1450720	1450870	453
chr3R	7702960	7703070	453
chr3R	12294460	12294590	453
chr3R	25694620	25694770	453
chrX	13573560	13573690	453
chrX	16993840	16993990	453
chr2L	2888980	2889130	452
chr2L	2988020	2988170	452
chr2L	5053560	5053710	452
chr2L	7800040	7800190	452
chr2R	11414180	11414330	452
chr2R	18069040	18069190	452
chr3L	11235180	11235330	452
chrX	504020	504170	452
chrX	4785820	4785910	452
chrX	19476680	19476810	452
chr2L	9146400	9146550	451
chr2L	10231660	10231790	451
chr2L	21225420	21225570	451
chr2L	22156720	22156830	451
chr2R	9076540	9076690	451
chr2R	9506540	9506650	451
chr2R	14192960	14193110	451
chr2R	19553480	19553630	451
chr3L	8423780	8423890	451
chr3L	15198160	15198310	451
chr3R	7606200	7606350	451
chr3R	12032920	12033070	451
chr3R	13430340	13430490	451
chrX	11626700	11626750	451
chrX	15778920	15779070	451
chrX	18631120	18631270	451
chr2R	1205160	1205310	450
chr2R	17825220	17825350	450
chr3L	1486060	1486210	450
chr3R	3300520	3300670	450
chr3R	4818620	4818770	450
chr3R	7476360	7476470	450
chr3R	10451380	10451490	450
chrX	102680	102830	450
chrX	6842680	6842830	450
chrX	19622680	19622830	450
chr2R	15760180	15760330	449
chr3L	3182020	3182170	449
chr3R	2684780	2684930	449
chr3R	12163020	12163150	449
chrX	4898100	4898250	449
chrX	8088560	8088710	449
chrX	10609500	10609610	449
chrX	15566060	15566190	449
chrX	19027360	19027510	449
chr2L	2993280	2993430	448
chr2L	3657500	3657650	448
chr2R	1951900	1952030	448
chr3L	13993860	13994010	448
chr3L	19940200	19940350	448
chr3R	12887440	12887590	448
chr3R	13996040	13996190	448
chr3R	16386880	16386970	448
chrX	5362740	5362890	448
chr2L	3580860	3581010	447
chr2R	18236200	18236350	447
chr3L	18586520	18586670	447
chr3L	21662680	21662830	447
chrX	8405420	8405550	447
chr2L	3818180	3818310	446
chr2R	4644200	4644350	446
chr2R	8105060	8105210	446
chr2R	19571260	19571410	446
chr3L	19844000	19844150	446
chr3R	14732240	14732390	446
chr3R	20096940	20097070	446
chr4	979840	979970	446
chrX	6943260	6943410	446
chrX	13458580	13458710	446
chrX	14461100	14461250	446
chr2L	5052720	5052870	445
chr2L	5326660	5326810	445
chr2L	8479360	8479470	445
chr2L	16045720	16045830	445
chr2R	2504600	2504750	445
chr3R	8463820	8463970	445
chr3R	21091400	21091550	445
chrX	10193380	10193490	445
chrX	16051320	16051470	445
chrX	19471480	19471590	445
chr2L	2365240	2365390	444
chr2L	2750220	2750370	444
chr2L	16675880	16676010	444
chr2R	18236840	18236990	444
chr2R	19552920	19553070	444
chr3R	5698160	5698310	444
chr3R	8837280	8837430	444
chr3R	17044740	17044890	444
chr3R	17486620	17486770	444
chrX	10211120	10211270	444
chrX	14853360	14853510	444
chr2R	15011700	15011850	443
chr2R	16138280	16138410	443
chr3L	8803580	8803730	443
chr3L	18998800	18998950	443
chr3R	18576500	18576610	443
chr2L	1150620	1150750	442
chr2R	5612760	5612910	442
chr3L	2750440	2750590	442
chr3R	21298760	21298910	442
chr3R	25830360	25830490	442
chr2L	2217220	2217330	441
chr2L	10221280	10221410	441
chr2L	13549220	13549370	441
chr2L	16276080	16276230	441
chr3L	19725620	19725770	441
chr3R	2194560	2194690	441
chr3R	27571660	27571810	441
chr2R	3757840	3757990	440
chr2R	12972460	12972610	440
chr2R	16790480	16790630	440
chr3L	665520	665610	440
chr3L	12099060	12099190	440
chr3L	19629020	19629170	440
chr3R	485700	485850	440
chr3R	3636080	3636170	440
chr3R	11925180	11925270	440
chr3R	15470100	15470250	440
chr2L	8088280	8088430	439
chr2L	22108680	22108830	439
chr2R	17220860	17221010	439
chr3R	21308460	21308610	439
chrX	2473660	2473810	439
chrX	9001540	9001690	439
chrX	17543960	17544090	439
chr2L	821360	821510	438
chr2L	19131400	19131530	438
chr3L	8499120	8499250	438
chr3L	13996900	13997050	438
chr3R	952700	952850	438
chr3R	5705560	5705710	438
chr3R	12061520	12061630	438
chr3R	19077180	19077330	438
chr2R	18208180	18208330	437
chr3L	7313340	7313490	437
chr3L	8171780	8171930	437
chr3R	2249960	2250110	437
chr3R	18552040	18552190	437
chr4	717040	717190	437
chr2L	12011880	12012030	436
chr2L	19132900	19133050	436
chr2R	8462200	8462350	436
chr2R	14966100	14966230	436
chr3L	3145600	3145750	436
chr3R	4090140	4090290	436
chr3R	26738220	26738370	436
chrX	14487740	14487890	436
chr2L	19568560	19568710	435
chr2R	11529660	11529770	435
chr3R	174040	174190	435
chr3R	11815040	11815190	435
chr3R	14739660	14739810	435
chr3R	21867380	21867530	435
chr3R	23079120	23079230	435
chr3R	26632280	26632430	435
chrX	4270300	4270410	435
chrX	5516940	5517090	435
chrX	15594640	15594790	435
chr2R	15777620	15777750	434
chr3L	6099280	6099430	434
chr3L	11211040	11211150	434
chr3L	15474380	15474530	434
chr3R	5335960	5336110	434
chr4	1009760	1009890	434
chrX	15691700	15691850	434
chr2L	4287360	4287490	433
chr2L	22402820	22402930	433
chr2R	2996740	2996790	433
chr2R	17630080	17630210	433
chr2R	20173660	20173690	433
chr3L	18713860	18713990	433
chr3L	21000700	21000810	433
chr3R	254980	255130	433
chr3R	785640	785790	433
chr3R	4160780	4160910	433
chr3R	17431320	17431470	433
chr3R	23107520	23107630	433
chrX	10702880	10703030	433
chrX	12492880	12493030	433
chrX	18624080	18624210	433
chr2R	5331980	5332130	432
chr3L	22675500	22675650	432
chr3R	12377720	12377870	432
chr3R	25081100	25081250	432
chrX	19054900	19055050	432
chr2L	1076660	1076790	431
chr3L	1848860	1849010	431
chr3L	19563940	19564090	431
chr3L	19857460	19857570	431
chr3R	1417400	1417550	431
chr3R	5377460	5377570	431
chr3R	6048280	6048370	431
chr3R	9796580	9796730	431
chrX	19054500	19054650	431
chr2L	6964020	6964110	430
chr2R	6414960	6415110	430
chr2R	10370240	10370370	430
chr3L	16197240	16197370	430
chr3R	2605920	2606070	430
chr3R	4573400	4573510	430
chr3R	27551380	27551510	430
chrX	9504100	9504250	430
chr2L	15009520	15009590	429
chr3L	1560080	1560230	429
chr3R	5868560	5868710	429
chr3R	18492760	18492910	429
chr3R	21463500	21463650	429
chr3R	27763680	27763830	429
chr2L	414720	414870	428
chr2L	4444660	4444790	428
chr2R	4419240	4419390	428
chr2R	8535280	8535410	428
chr2R	9482140	9482270	428
chr2R	11701380	11701530	428
chr2R	20251300	20251450	428
chr3R	13543700	13543830	428
chr3R	19644900	19645050	428
chr2R	1628020	1628170	427
chr3L	11225960	11226090	427
chr3R	5700240	5700390	427
chr2L	13244640	13244790	426
chr2L	16346740	16346890	426
chr2L	21092840	21092990	426
chr2R	13649420	13649570	426
chr2R	16468600	16468670	426
chr3L	11220280	11220430	426
chr3R	1568160	1568290	426
chr3R	4634060	4634210	426
chr3R	15861740	15861870	426
chrX	6941880	6942030	426
chrX	10590580	10590730	426
chr2L	20626100	20626250	425
chr2R	12613440	12613590	425
chr2R	16759140	16759290	425
chr3L	10638540	10638690	425
chr3L	13894600	13894750	425
chr3R	1494980	1495130	425
chr3R	2738020	2738170	425
chr3R	15164800	15164950	425
chrX	3589800	3589950	425
chr2R	18069560	18069710	424
chr3L	11560740	11560890	424
chr3R	7590260	7590350	424
chr3R	7775320	7775470	424
chr3R	8233980	8234130	424
chr3R	15756740	15756890	424
chr4	631280	631430	424
chrX	11196060	11196170	424
chr2R	879260	879410	423
chr2R	13315940	13316090	423
chr3L	4024240	4024390	423
chr3L	11806580	11806710	423
chrX	19471920	19471990	423
chrX	21150340	21150490	423
chr3L	9437540	9437610	422
chr3R	24637040	24637170	422
chr2L	6914120	6914270	421
chr2L	20785180	20785330	421
chr3L	1462780	1462930	421
chr3L	21532260	21532410	421
chr3R	1486340	1486470	421
chr3R	1495280	1495430	421
chr3R	15687000	15687150	421
chrX	1089800	1089870	421
chr2L	4287060	4287210	420
chr2L	5907420	5907550	420
chr2L	6920640	6920750	420
chr2L	7056260	7056410	420
chr2L	10767900	10768050	420
chr2R	2026440	2026590	420
chr3L	4237740	4237870	420
chr3L	8430520	8430670	420
chr3R	9638420	9638570	420
chr3R	17868320	17868470	420
chr2L	7885400	7885550	419
chr2R	20389080	20389230	419
chr3L	3795480	3795630	419
chr3L	6099060	6099210	419
chr3R	16561220	16561370	419
chr3R	17191220	17191370	419
chr3R	18499580	18499730	419
chr3R	25598420	25598570	419
chr3R	27530700	27530850	419
chrX	12597520	12597650	419
chr2R	7727060	7727210	418
chr2R	16668040	16668190	418
chr3L	11738940	11739090	418
chr2L	2577260	2577410	417
chr2L	14040200	14040330	417
chr2L	19440940	19441050	417
chr2R	2523900	2524050	417
chr2R	7533660	7533810	417
chr2R	17131980	17132130	417
chr3L	1714600	1714750	417
chr3L	18314200	18314350	417
chrX	6519560	6519710	417
chr2L	1884500	1884650	416
[truncated: 16,942 more rows]

## Sheet: Stage 9 peaks
Stage 9, peaks in FDR 5% euchromatic accessible regions (intersection between 2 replicates)
Genome Coordinates			Accessibility
chrX	20191700	20191850	7004
chrX	8737060	8737210	4439
chr4	79700	79850	2602
chr2L	5980960	5981110	2469
chr3R	27573260	27573410	2296
chr3R	484540	484690	2183
chr4	606460	606610	2004
chrX	7906720	7906870	1998
chr3R	20875820	20875970	1910
chr3L	22201260	22201410	1907
chr2L	19572000	19572150	1804
chr3R	18967780	18967930	1787
chr2R	9690660	9690810	1772
chr3L	14934720	14934870	1735
chr2R	17210520	17210670	1727
chr2R	878440	878590	1709
chrX	11552600	11552750	1709
chr3L	14937920	14938070	1676
chr3R	27045320	27045470	1662
chr2R	8105520	8105670	1657
chr3R	8453580	8453730	1652
chr2R	17212220	17212370	1650
chr2L	9988220	9988370	1649
chr3R	11897860	11898010	1648
chr3L	13968160	13968310	1591
chr3R	11089160	11089310	1584
chrX	12585860	12586010	1580
chr2L	2750880	2751030	1579
chr2R	18198260	18198410	1558
chr2R	12973260	12973410	1549
chr3L	4236680	4236830	1545
chr2R	6094940	6095090	1542
chr3R	5456500	5456650	1519
chr2L	2165020	2165170	1517
chr3R	2912220	2912370	1513
chr2L	6919240	6919390	1504
chr3L	19522060	19522210	1499
chr2R	2998180	2998330	1492
chr2R	18314520	18314670	1490
chr3R	16655600	16655750	1484
chr3R	7047460	7047610	1479
chr3L	21417920	21418070	1475
chr2L	19154100	19154250	1474
chr2R	19486300	19486450	1472
chr3R	17122160	17122310	1470
chrX	10613460	10613610	1470
chr3R	12076040	12076190	1454
chr3R	20693020	20693170	1438
chr3L	4235760	4235910	1423
chrX	16167300	16167450	1417
chr2L	12010440	12010590	1393
chr4	1047300	1047450	1392
chr2R	16117700	16117850	1390
chr3L	23461320	23461470	1372
chr3R	10566480	10566630	1354
chr2R	17215260	17215410	1347
chr2R	9822280	9822430	1342
chr3R	24426020	24426170	1340
chrX	12488320	12488470	1335
chr2R	9082720	9082870	1322
chrX	10991960	10992110	1319
chr3R	796580	796730	1317
chr3R	2915280	2915430	1317
chrX	1755740	1755890	1313
chr2L	849920	850070	1308
chr3L	14933380	14933530	1307
chr3L	9688180	9688330	1305
chrX	13255120	13255270	1305
chr4	76980	77130	1302
chr3L	20336520	20336670	1297
chr3R	22707240	22707390	1291
chr2R	18197400	18197550	1286
chr2R	9085080	9085230	1285
chr3R	7605520	7605670	1279
chrX	3707320	3707470	1276
chr2R	18444300	18444450	1260
chr3R	20692680	20692830	1258
chr2L	8403460	8403610	1256
chrX	6133180	6133330	1249
chr2L	12520420	12520570	1245
chrX	9530960	9531110	1245
chr3R	27574080	27574230	1241
chr3L	14935100	14935250	1239
chr2R	5997180	5997330	1236
chrX	19699900	19700050	1235
chrX	18697700	18697850	1230
chr3R	5970260	5970410	1223
chr3L	6953960	6954110	1216
chr3R	4007300	4007450	1215
chr3L	3054260	3054410	1212
chr2R	10895440	10895590	1211
chr3R	8208440	8208590	1211
chrX	5592300	5592450	1205
chr2L	7032600	7032750	1203
chr2R	5204520	5204670	1201
chr3R	19712340	19712490	1199
chr2R	1721540	1721690	1193
chr3L	11527280	11527430	1191
chr2L	8382760	8382910	1190
chr2R	13316740	13316890	1190
chr2R	9080600	9080750	1188
chrX	16217680	16217830	1188
chr4	887280	887430	1184
chr3R	17202160	17202310	1181
chr2L	5982440	5982590	1173
chr2R	8431760	8431910	1172
chr3R	11022200	11022350	1170
chr3R	4486060	4486210	1165
chr2L	8416580	8416730	1160
chr2R	2999800	2999950	1160
chr3R	9228860	9229010	1160
chr2L	13225320	13225470	1156
chr3R	19931500	19931650	1156
chr3L	18151420	18151570	1147
chr2R	9085860	9086010	1144
chrX	2126900	2127050	1140
chrX	447460	447610	1139
chr2R	18310760	18310910	1137
chr3L	2422400	2422550	1137
chr3R	25847840	25847990	1136
chr2R	8475500	8475650	1131
chr3L	14720500	14720650	1130
chr2R	13386860	13387010	1126
chrX	8972980	8973130	1119
chr3R	12067160	12067310	1118
chr4	89380	89530	1116
chr3L	9830120	9830270	1113
chr2R	878980	879130	1112
chr2R	16555740	16555890	1110
chr3L	4214300	4214450	1109
chr2R	9079880	9080030	1104
chr4	1051960	1052110	1104
chr2R	6326840	6326990	1103
chr3R	9486200	9486350	1100
chr4	646260	646410	1095
chr3L	19829460	19829610	1093
chr3L	22336820	22336970	1092
chr4	680800	680950	1091
chr3R	21850420	21850570	1088
chrX	1340060	1340210	1086
chr3R	24684860	24685010	1085
chr3R	7177620	7177770	1081
chr3L	23511620	23511719	1077
chr3R	11619340	11619490	1075
chr2L	2755260	2755410	1074
chr2R	9469940	9470090	1073
chr3R	14809560	14809710	1070
chrX	16471320	16471470	1069
chrX	15544400	15544550	1067
chr3R	629120	629270	1066
chr2R	9689500	9689650	1065
chr3L	12480120	12480270	1065
chr3R	24865620	24865770	1065
chr3R	11245000	11245150	1062
chr2R	9080260	9080410	1060
chr3R	27047460	27047610	1056
chr2R	2174980	2175130	1054
chr3R	11244100	11244250	1054
chr3R	11925480	11925630	1054
chr3R	140	290	1053
chr2R	18023340	18023490	1052
chr3R	1426260	1426410	1052
chr2L	7827680	7827830	1051
chr3L	1552580	1552730	1047
chr2R	17825660	17825810	1046
chr3R	8251920	8252070	1045
chr3L	5950180	5950330	1042
chr2L	10356720	10356870	1038
chr3L	7884180	7884330	1034
chr3L	19833240	19833390	1032
chr3R	20085320	20085470	1031
chr3L	21450520	21450670	1030
chr3R	25040780	25040930	1029
chr2L	9758980	9759130	1025
chr3R	2988300	2988450	1023
chr3L	2865240	2865390	1018
chrX	6124760	6124910	1017
chr2R	9079480	9079630	1016
chr3R	21862040	21862190	1016
chr2R	10525620	10525770	1015
chr3R	19169640	19169790	1015
chr2L	15056640	15056790	1013
chr2R	2174020	2174170	1010
chr3L	14375600	14375750	1010
chrX	19517400	19517550	1010
chr2R	8128200	8128350	1009
chr2L	16283660	16283810	1008
chr2L	8415660	8415810	1007
chr3R	16369140	16369290	1007
chr2R	5929880	5930030	1004
chr2L	4030340	4030490	1001
chr2L	2182180	2182330	1000
chr2R	9997220	9997370	1000
chr3R	3299400	3299550	1000
chrX	19686040	19686190	1000
chr2R	8104240	8104390	999
chr2R	9071720	9071870	999
chr3L	21219840	21219990	999
chr2R	14126660	14126810	996
chr2R	20390220	20390370	995
chr3L	3206420	3206570	995
chrX	19472260	19472410	992
chrX	1979560	1979710	991
chr2L	871400	871550	990
chr3R	7048380	7048530	989
chr2L	825860	826010	988
chr2R	5500820	5500970	988
chr2R	9085640	9085790	988
chr2R	14317460	14317610	988
chr3R	1834240	1834390	987
chrX	4529780	4529930	987
chr3L	20960460	20960610	983
chr2L	6920140	6920290	982
chrX	7737300	7737450	982
chr2R	11405880	11406030	977
chr3R	7035900	7036050	977
chr3L	19830280	19830430	976
chrX	1979900	1980050	976
chr2R	10895800	10895950	974
chr2R	13062520	13062670	973
chr3R	7198200	7198350	972
chrX	19607920	19608070	972
chr2L	12434440	12434590	971
chr3R	21008260	21008410	971
chr2L	8081780	8081930	970
chr3L	16376920	16377070	970
chr2R	12299640	12299790	969
chr2L	19572420	19572570	968
chr3L	13460640	13460790	968
chr3R	5254000	5254150	965
chr3R	15176260	15176410	965
chrX	16166640	16166790	965
chr3R	27046860	27047010	963
chr2L	16321860	16322010	961
chr3L	241740	241890	961
chr3R	9797640	9797790	961
chr3L	14723300	14723450	960
chr2L	16282640	16282790	958
chr3L	5830540	5830690	952
chr3L	22805900	22806050	952
chr3L	21001460	21001610	951
chr3R	11069320	11069470	950
chr2R	11669620	11669770	948
chrX	10590140	10590290	948
chr3R	21836320	21836470	945
chr2R	9078020	9078170	943
chr2R	9086320	9086470	942
chr2R	10893580	10893730	942
chr2R	8496640	8496790	940
chr2R	17142220	17142370	938
chrX	16911820	16911970	937
chr3L	9421220	9421370	936
chr3L	11184560	11184710	936
chrX	8139417	8139567	936
chrX	13656180	13656330	936
chr3L	732680	732830	935
chr2R	17213580	17213730	933
chr2R	11617460	11617610	932
chr2L	8825440	8825590	930
chr2L	8841880	8842030	930
chr3L	19527620	19527770	929
chr2R	9086820	9086970	928
chrX	7906240	7906390	928
chr2R	5386960	5387110	927
chr2R	9018740	9018890	924
chr2R	19565320	19565470	922
chr3R	1426780	1426930	922
chr3R	10505420	10505570	920
chr2L	22235380	22235530	919
chr2R	7408760	7408910	919
chr2L	19449380	19449530	918
chrX	512740	512890	917
chr2R	12100560	12100710	916
chr3L	1729980	1730130	913
chr2R	4309960	4310110	912
chr3R	19608340	19608490	910
chr2R	9073940	9074090	909
chr3L	2450180	2450330	909
chr3R	1193460	1193610	909
chr2L	9699740	9699890	907
chr3L	5744880	5745030	907
chr3L	16613140	16613290	907
chrX	2473680	2473830	907
chr2R	5485840	5485990	904
chr2L	161760	161910	903
chr2R	17053140	17053290	902
chrX	17664620	17664770	899
chr2R	9078740	9078890	898
chr3L	7130360	7130510	898
chr2L	4811660	4811810	897
chr3L	1552100	1552250	896
chr2R	13337360	13337510	893
chr2R	7968980	7969130	892
chrX	15154200	15154350	891
chr4	226180	226330	890
chr2R	13316420	13316570	889
chr3R	12905120	12905270	889
chr3R	27894200	27894350	889
chr2L	19130880	19131030	888
chr2R	10267180	10267330	888
chr4	1000220	1000370	888
chr2R	13063220	13063370	887
chr2R	15626100	15626250	887
chr2L	249280	249430	886
chr2L	22156700	22156850	885
chrX	16077680	16077830	885
chr2L	18835560	18835710	883
chr2R	8738260	8738410	883
chr2R	13655540	13655690	883
chr3L	14374760	14374910	883
chr2L	850980	851130	882
chr2L	10249780	10249930	882
chr4	328240	328390	881
chr2R	18582260	18582410	880
chr3L	1576580	1576730	880
chr2R	9077120	9077270	878
chr2R	12976740	12976890	878
chr3L	303360	303510	878
chr3R	27046320	27046470	878
chr3R	912780	912930	877
chr3R	25417440	25417590	877
chr2L	7306920	7307070	876
chr3L	17811720	17811870	876
chr3R	13637160	13637310	876
chr3L	16826360	16826510	874
chr2L	21039640	21039790	873
chr2R	19359060	19359210	872
chr3R	17849140	17849290	872
chr4	1133220	1133370	871
chr2R	3749500	3749650	870
chr3R	1833560	1833710	868
chr3R	13508220	13508370	867
chr2R	6714920	6715070	866
chr3R	2587040	2587190	865
chr2L	16584560	16584710	864
chr2R	11250100	11250250	864
chr2R	14939780	14939930	864
chr2R	19081060	19081210	864
chr3R	20575160	20575310	864
chr2R	3542780	3542930	863
chr2R	8500760	8500910	863
chr3R	1474380	1474530	863
chr2L	19573160	19573310	862
chr3R	13429680	13429830	861
chr3L	710140	710290	860
chr3R	7606140	7606290	860
chr2R	2892500	2892650	859
chr3R	12167680	12167830	859
chrX	18677400	18677550	858
chr2L	8521940	8522090	857
chr2L	4891880	4892030	856
chr3R	25848440	25848590	856
chr2L	14490620	14490770	855
chr3L	3393520	3393670	854
chr2R	12541600	12541750	853
chr2L	19567940	19568090	852
chr2R	13384120	13384270	852
chr3R	8836960	8837110	852
chr3L	14911360	14911510	851
chr2R	16119100	16119250	850
chr3L	22811960	22812110	850
chr3R	10921420	10921570	850
chr3R	2900480	2900630	849
chr3R	7774820	7774970	849
chr3R	12450480	12450630	849
chr2L	19571440	19571590	847
chr2R	9476480	9476630	847
chr2L	2492800	2492950	845
chr3L	21758720	21758870	845
chr3R	24411160	24411310	845
chr2L	6918720	6918870	844
chr2L	10056880	10057030	844
chrX	11184860	11185010	844
chr3L	1778280	1778430	843
chr2L	15494920	15495070	842
chr3L	255140	255290	841
chr2L	6914140	6914290	840
chr2L	18148360	18148510	840
chr2R	9458040	9458190	839
chr2L	6967560	6967710	837
chr3R	12106100	12106250	836
chr2L	5055100	5055250	832
chrX	11851840	11851990	832
chr3R	7178840	7178990	829
chr3R	6440120	6440270	827
chr2R	7407960	7408110	825
chr2R	16830880	16831030	824
chr3R	16400440	16400590	823
chr2R	20107400	20107550	822
chrX	9531920	9532070	822
chr3L	114580	114730	821
chr2L	19787040	19787190	820
chr2R	7498220	7498370	820
chr2R	12098780	12098930	820
chr2R	20519040	20519190	820
chr4	64360	64510	820
chr2R	10647440	10647590	819
chr3L	21766500	21766650	819
chr3R	16886360	16886510	819
chr2L	222200	222350	818
chr2L	18877260	18877410	817
chr2R	10644500	10644650	817
chr3R	5536740	5536890	817
chr3R	10523000	10523150	815
chrX	16260680	16260830	815
chrX	16627460	16627610	814
chr3R	1037860	1038010	813
chrX	8406100	8406250	813
chr3R	2934220	2934370	812
chrX	21134660	21134810	811
chr2L	18778820	18778970	810
chr2R	18196560	18196710	810
chr3L	8574820	8574970	810
chr2R	7131060	7131210	809
chr3R	20047280	20047430	809
chr3R	22692540	22692690	809
chr2L	13176760	13176910	808
chr3R	1484760	1484910	808
chr3R	10643800	10643950	808
chr2L	14446120	14446270	807
chr2R	5942140	5942290	807
chr4	380080	380230	807
chr2L	5980240	5980390	805
chr3R	16647520	16647670	805
chr3L	15665280	15665430	804
chr3L	20243780	20243930	802
chr2R	3643120	3643270	801
chr2R	6359980	6360130	801
chr3L	20244320	20244470	799
chr2R	10133540	10133690	798
chr2R	17198660	17198810	798
chr3L	5628340	5628490	798
chr3R	12068260	12068410	797
chr2L	6455880	6456030	795
chr2L	15727780	15727930	795
chr2R	18015260	18015410	794
chrX	16256640	16256790	794
chr3R	14068360	14068510	793
chrX	13828980	13829130	791
chr3R	1485560	1485710	790
chr2L	14445740	14445890	789
chr2L	15063880	15064030	788
chr2R	5998420	5998570	787
chr2R	6335760	6335910	787
chr3R	11243700	11243850	785
chr2L	21224720	21224870	784
chr2R	16758520	16758670	784
chr2R	5611380	5611530	783
chr2R	14154080	14154230	783
chr2R	4309420	4309570	782
chr2L	3606600	3606750	781
chr2R	3580380	3580530	781
chr3L	22658220	22658370	780
chr3R	12086680	12086830	780
chr3R	21865680	21865830	780
chr4	152320	152470	780
chr2L	2577260	2577410	778
chr3L	8971960	8972110	778
chr3L	14724140	14724290	778
chr3R	10645380	10645530	777
chr2R	2790380	2790530	776
chr3L	3021720	3021870	776
chr2L	826400	826550	775
chr2R	4650360	4650510	775
chr2R	14192480	14192630	775
chrX	19578260	19578410	775
chr2R	13319020	13319170	774
chr3R	11068300	11068450	774
chr3R	2900080	2900230	773
chr3R	27435540	27435690	773
chrX	15546460	15546610	771
chr2R	8474760	8474910	770
chr3R	20381560	20381710	770
chr2L	6966540	6966690	768
chr2L	6323660	6323810	767
chr3R	5503580	5503730	767
chr3R	14238780	14238930	767
chr3L	2618500	2618650	766
chr3L	7342500	7342650	766
chr2L	12007080	12007230	765
chr2R	13656080	13656230	765
chr2R	18113600	18113750	765
chr3R	5341640	5341790	765
chr2L	6338720	6338870	763
chr2L	12011480	12011630	763
chr2R	13872520	13872670	763
chr3R	259580	259730	763
chr3L	7962280	7962430	762
chr3L	20705280	20705430	762
chr3L	16008860	16009010	760
chrX	10993740	10993890	760
chr3R	24864820	24864970	759
chr3L	3208420	3208570	757
chrX	1993700	1993850	757
chrX	7903760	7903910	757
chr2L	6971760	6971910	756
chr3R	7179280	7179430	756
chr2L	9449260	9449410	755
chr2L	6480400	6480550	754
chr2L	7056740	7056890	754
chr2R	17916040	17916190	754
chr3L	9687700	9687850	754
chr3L	16553440	16553590	754
chr3R	10307540	10307690	754
chr2L	20117040	20117190	753
chr3L	16078420	16078570	753
chrX	8116700	8116850	753
chr2L	20337560	20337710	752
chr2L	21606440	21606590	752
chrX	3690860	3691010	752
chr3R	19607440	19607590	751
chr3R	24425460	24425610	751
chrX	19314160	19314310	751
chr2L	13165440	13165590	750
chrX	11721080	11721230	750
chr2R	20051240	20051390	749
chr2R	20411520	20411670	749
chr3L	13087920	13088070	749
chr2L	8083300	8083450	748
chr2L	21617440	21617590	748
chr3L	19602520	19602670	747
chr2L	17473780	17473930	746
chrX	7781080	7781230	746
chr3R	7060740	7060890	745
chr3R	12898340	12898490	745
chr3R	19716740	19716890	744
chrX	7782920	7783070	744
chrX	12417040	12417190	744
chr3L	9829680	9829830	742
chr3R	20963460	20963610	742
chrX	1090920	1091070	742
chrX	16147000	16147150	742
chr3L	3357700	3357850	741
chr3R	7601060	7601210	741
chr2R	5940380	5940530	739
chr3L	683200	683350	739
chr2R	18432620	18432770	738
chr3L	13088120	13088270	738
chr3R	16773920	16774070	737
chr2R	19682400	19682550	736
chr3R	4131000	4131150	736
chr3R	19126720	19126870	736
chrX	18617680	18617830	736
chr3L	22651060	22651210	735
chr3R	5456020	5456170	735
chr3R	12695120	12695270	735
chr2R	8739580	8739730	734
chrX	19339860	19340010	734
chr2R	2144260	2144410	733
chr2L	870940	871090	732
chr3L	16016340	16016490	732
chr3L	11807420	11807570	731
chr3R	4090620	4090770	731
chr3L	20961700	20961850	730
chr3R	1835400	1835550	729
chr2L	5542480	5542630	728
chr2R	11190820	11190970	728
chr3L	8160840	8160990	728
chr3L	18805620	18805770	727
chr2L	1410980	1411130	726
chr3R	21707120	21707270	726
chr2L	2753300	2753450	725
chr2R	9996000	9996150	725
chr4	1051100	1051250	725
chr3L	19938460	19938610	724
chrX	20204960	20205110	724
chr3R	17466200	17466350	723
chrX	11553720	11553870	723
chrX	10020080	10020230	722
chr2L	6480820	6480970	721
chr2R	5991900	5992050	721
chr3L	182780	182930	720
chrX	1362560	1362710	720
chr2R	19783140	19783290	719
chr3R	23407360	23407510	719
chr2L	7220020	7220170	718
chr3L	9828100	9828250	717
chr2R	19531740	19531890	716
chr2L	5000760	5000910	714
chr2L	5999420	5999570	714
chr2L	10335060	10335210	714
chr3L	15482280	15482430	714
chrX	13118660	13118810	714
chrX	20321340	20321490	714
chr2L	6723300	6723450	713
chr3L	13967300	13967450	713
chr3L	16738600	16738750	713
chr3R	20451300	20451450	713
chr4	1071600	1071750	713
chr2L	11447820	11447970	712
chr2L	19787740	19787890	712
chrX	9531500	9531650	712
chr2R	16115740	16115890	711
chr2L	2161520	2161670	710
chr3L	22797620	22797770	710
chr2L	5000280	5000430	709
chr3L	22879000	22879150	709
chr3R	8889960	8890110	708
chrX	8258000	8258150	708
chrX	19355920	19356070	708
chr2L	13211840	13211990	707
chr2R	17154220	17154370	707
chr3R	17960220	17960370	707
chr2R	11446760	11446910	706
chr2L	20775140	20775290	705
chr2R	3050460	3050610	704
chr2R	9100700	9100850	704
chr3R	24713700	24713850	704
chrX	21659080	21659230	703
chr2R	2085340	2085490	702
chr2L	5403700	5403850	701
chr2R	17031360	17031510	701
chr3R	678360	678510	701
chr3R	12081000	12081150	701
chrX	20571180	20571330	701
chr2R	8292900	8293050	700
chr3L	3206840	3206990	700
chr3R	17049300	17049450	700
chr2L	6921560	6921710	699
chr2L	9894920	9895070	699
chr2R	10136360	10136510	698
chr2L	1420520	1420670	697
chr4	335040	335190	697
chr2L	8511860	8512010	696
chr2L	10231640	10231790	696
chr3R	24899960	24900110	696
chr2L	10226740	10226890	695
chrX	15709600	15709750	695
chr2R	4804340	4804490	694
chr2R	16636040	16636190	694
chr3L	15262740	15262890	694
chr2R	1200640	1200790	693
chr3R	159740	159890	693
chr4	87820	87970	692
chr3R	8473760	8473910	691
chr2R	4953280	4953430	690
chr2R	16161240	16161390	690
chrX	5609380	5609530	690
chr2L	66840	66990	689
chr2L	9454520	9454670	689
chr3R	11924420	11924570	688
chrX	3565400	3565550	688
chrX	20062480	20062630	688
chr3R	8251540	8251690	687
chr3R	13220240	13220390	687
chr2L	21745000	21745150	686
chr2R	1629580	1629730	686
chr2R	5307000	5307150	686
chr3R	11798860	11799010	686
chr3L	16373280	16373430	685
chr3L	247440	247590	684
chr3L	14018440	14018590	684
chr2R	13672040	13672190	683
chr3L	524140	524290	683
chr3L	19523280	19523430	683
chr3R	8293540	8293690	683
chr4	856180	856330	683
chr3R	14807040	14807190	682
chrX	266320	266470	682
chr2R	2893620	2893770	680
chr3L	4957240	4957390	680
chr3R	16656200	16656350	680
chrX	379260	379410	680
chr2R	1639440	1639590	679
chr3L	1335740	1335890	679
chr3L	11220280	11220430	679
chrX	7182420	7182570	679
chr2R	13681980	13682130	678
chr2R	16609360	16609510	678
chrX	621940	622090	678
chr3L	14375120	14375270	677
chr3R	628080	628230	677
chr2L	7009880	7010030	676
chr2L	18855180	18855330	676
chr3L	16375920	16376070	676
chr3R	2916080	2916230	676
chrX	19606280	19606430	676
chr2R	3318160	3318310	675
chr2L	15053780	15053930	674
chr2R	6329300	6329450	674
chrX	12569920	12570070	674
chrX	17485660	17485810	674
chrX	19682380	19682530	674
chr2R	3101920	3102070	673
chr3L	20407160	20407310	673
chrX	9001820	9001970	673
chr3R	4634060	4634210	672
chr3R	16376740	16376890	672
chr3R	27763280	27763430	672
chrX	8405760	8405910	672
chr2R	18153840	18153990	671
chr2R	18394100	18394250	671
chr3L	10825460	10825610	671
chr3L	20719020	20719170	671
chr3R	2696640	2696790	671
chr3R	24978900	24979050	671
chr2L	3825480	3825630	669
chr3R	25830520	25830670	669
chr2L	3657540	3657690	668
chr3L	21450060	21450210	668
chr3R	304860	305010	668
chr3R	2194120	2194270	668
chr2L	9938760	9938910	667
chr2L	11794060	11794210	667
chrX	1993020	1993170	667
chrX	8522120	8522270	667
chr3L	3148600	3148750	666
chr3L	7409240	7409390	666
chr3L	23029300	23029450	666
chr2L	18146440	18146590	665
chr3L	11097180	11097330	665
chr3R	11116540	11116690	665
chr3R	14022820	14022970	665
chr3L	4607980	4608130	664
chr3R	11799400	11799550	664
chr3R	16676160	16676310	664
chr3L	8649620	8649770	663
chr3L	14940340	14940490	663
chr3R	10112220	10112370	663
chr3R	12624360	12624510	663
chr2R	6093500	6093650	662
chr2R	6805260	6805410	662
chr2R	11401600	11401750	662
chr3R	9471800	9471950	662
chr3R	21420060	21420210	662
chr2L	4222500	4222650	661
chr3L	19938900	19939050	661
chr3L	21251820	21251970	661
chrX	19187680	19187830	661
chr2R	6813340	6813490	660
chr3L	17610200	17610350	660
chr2R	2497480	2497630	659
chr3L	19105760	19105910	659
chr3L	10831620	10831770	658
chr3R	11158840	11158990	658
chr3R	20455880	20456030	658
chr3L	732220	732370	657
chr3R	18246760	18246910	656
chrX	12962760	12962910	656
chr2R	6047920	6048070	655
chrX	19093960	19094110	655
chr2R	3042640	3042790	654
chr3L	6158900	6159050	654
chr3R	1438180	1438330	654
chr3R	26632280	26632430	654
chrX	3006940	3007090	654
chr2R	18022080	18022230	653
chr3R	7444860	7445010	653
chrX	13218740	13218890	653
chr2R	2124760	2124910	652
chr2R	18013840	18013990	652
chr3L	8163200	8163350	652
chr3R	12708400	12708550	652
chr2L	8997460	8997610	651
chr2R	6337440	6337590	651
chr2R	9076660	9076810	651
chr2R	13197920	13198070	651
chr2L	15758400	15758550	650
chr3L	207600	207750	650
chr3L	14751620	14751770	650
chr3R	24977680	24977830	650
chr2R	10624400	10624550	648
chr2R	13385740	13385890	648
chr3L	14964860	14965010	648
chr4	502960	503110	648
chr2L	15329560	15329710	647
chr2L	3771820	3771970	646
chr3L	5126520	5126670	646
chr3R	213320	213470	646
chr2R	4719180	4719330	645
chr2R	13955740	13955890	645
chr2R	11670560	11670710	644
chr3L	5739700	5739850	644
chr3L	9342740	9342890	644
chr3R	2931360	2931510	644
chr2L	10339400	10339550	643
chr2L	21297580	21297730	643
chr3L	14938460	14938610	643
chr2R	8705280	8705430	642
chr2R	8706020	8706170	642
chr2R	19088420	19088570	642
chr2L	2750220	2750370	641
chr2L	4363820	4363970	641
chr3R	12377720	12377870	641
chr3R	13542960	13543110	641
chr2R	3634700	3634850	640
chr2R	13926800	13926950	640
chrX	16489800	16489950	640
chrX	19095620	19095770	640
chrX	18143320	18143470	639
chr2L	4031860	4032010	638
chr2R	8999080	8999230	638
chr2R	9945800	9945950	638
chr3R	4683440	4683590	638
chr3R	11745880	11746030	638
chr3R	14484980	14485130	638
chr3R	20098540	20098690	638
chrX	12487640	12487790	638
chr2L	7828280	7828430	637
chr2L	18147420	18147570	637
chr3R	14124100	14124250	637
chr3R	19019160	19019310	637
chr4	1081100	1081250	636
chr2R	1641640	1641790	634
chr2R	6715560	6715710	634
chr3R	795080	795230	634
chr3R	18982780	18982930	634
chr3R	21860900	21861050	634
chr3R	2194540	2194690	633
chr2L	2037600	2037750	632
chr2L	2365220	2365370	632
chr2L	11971120	11971270	632
chr2R	9656820	9656970	632
chr2R	19253500	19253650	632
chr2L	9984560	9984710	631
chr3L	361620	361770	631
chr3L	9435740	9435890	631
chr3R	8475120	8475270	630
chrX	16802560	16802710	630
chr3L	21000460	21000610	629
chr3L	11807080	11807230	628
chrX	8283020	8283170	628
chr2L	1421680	1421830	627
chr3R	8838780	8838930	627
chr2R	3004120	3004270	626
chr2R	9506980	9507130	626
chr3L	22008240	22008390	626
chr3R	24898920	24899070	626
chr2L	3466060	3466210	625
chr2R	7131960	7132110	625
chr3R	22701420	22701570	625
chr4	521920	522070	625
chr4	680420	680570	625
chr2L	21208780	21208930	624
chr3L	7884920	7885070	624
chr3R	12086260	12086410	624
chr3R	17044740	17044890	624
chr3R	10112580	10112730	623
chr3L	7885740	7885890	621
chrX	102660	102810	621
chr2L	715140	715290	620
chr3L	4215940	4216090	620
chr3L	17767520	17767670	620
chr3L	19843220	19843370	620
chr4	717100	717250	620
chr2L	4597640	4597790	619
chr2L	16348840	16348990	619
chr2R	11414220	11414370	619
chr3L	1318900	1319050	619
chrX	15720580	15720730	619
chr2R	2168080	2168230	618
chr2R	8535260	8535410	618
chr3R	10478160	10478310	618
chr3R	18983500	18983650	618
chr4	230400	230550	618
chr2R	19082120	19082270	617
chr2R	19358620	19358770	617
chr3L	14115560	14115710	617
chr3R	12905880	12906030	617
chr2L	14355080	14355230	616
chr3L	9015180	9015330	616
chr2R	5935100	5935250	615
chr3L	17523020	17523170	615
chr3L	22334100	22334250	615
chrX	792240	792390	615
chrX	8451620	8451770	615
chr2R	3595100	3595250	614
chr2R	6324800	6324950	614
chrX	4755840	4755990	614
chrX	19471060	19471210	614
chr2L	10964580	10964730	613
chr3R	23757140	23757290	613
chr3R	26631700	26631850	613
chrX	1869140	1869290	613
chrX	11532780	11532930	613
chr2L	22108680	22108830	612
chr2R	10018720	10018870	612
chr3R	10104440	10104590	612
chrX	6192300	6192450	612
chrX	7166020	7166170	612
chrX	21660040	21660190	612
chr2L	6078960	6079110	611
chr3R	2605920	2606070	611
chr2L	12007420	12007570	610
chr2R	9340420	9340570	610
chr2R	12371340	12371490	610
chr3R	11051160	11051310	610
chrX	14973280	14973430	610
chr2L	18684720	18684870	609
chr2R	3104620	3104770	609
chr3R	2863280	2863430	609
chr3R	5336000	5336150	609
chr3R	13431140	13431290	609
chr3R	20998820	20998970	609
chr3R	24670820	24670970	609
chrX	19472780	19472930	609
chr2R	13649460	13649610	608
chr2R	20033680	20033830	608
chr3R	2177060	2177210	608
chr3R	7445620	7445770	608
chr3R	20120720	20120870	608
chr3R	25694640	25694790	608
chr2L	2999140	2999290	607
chr2L	7526280	7526430	607
chr3R	1193960	1194110	607
chr2L	6920640	6920790	606
chr2R	3002500	3002650	606
chr2R	8674520	8674670	606
chr3L	6717580	6717730	606
chr3R	12545520	12545670	605
chrX	8060500	8060650	605
chr2R	1209360	1209510	604
chr2R	5935500	5935650	604
chr2L	10200980	10201130	603
chr2R	9081860	9082010	603
chr3L	18863980	18864130	603
chr3R	4090140	4090290	603
chrX	344480	344630	603
chrX	3962160	3962310	603
chr3L	6726280	6726430	602
chr3R	939920	940070	602
chrX	1093440	1093590	602
chrX	5535500	5535650	602
chr3L	3043760	3043910	601
chr3R	4859940	4860090	601
chr2L	10388000	10388150	600
chr2R	20697120	20697270	600
chr2L	12434760	12434910	599
chr2R	8273400	8273550	599
chr3L	682640	682790	599
chr3R	8806400	8806550	599
chr3R	9509520	9509670	599
chr2L	21130680	21130830	598
chr3L	8481040	8481190	598
chr3R	12294440	12294590	598
chrX	13045520	13045670	598
chr2R	19695120	19695270	597
chr3L	7958900	7959050	597
chr3L	20335480	20335630	597
chr2R	10643220	10643370	596
chr2R	16801220	16801370	596
chr2R	19209960	19210110	596
chr3L	2570060	2570210	596
chr3L	3145620	3145770	596
chr3R	1833260	1833410	596
chrX	1779020	1779170	596
chr2L	19883500	19883650	595
chr3L	231720	231870	595
chr2R	11449580	11449730	594
chr3L	4606980	4607130	594
chr3R	12163020	12163170	594
chr3L	14924000	14924150	592
chr3R	12077120	12077270	592
chr4	683340	683490	592
chrX	3962740	3962890	592
chrX	19471460	19471610	592
chr2L	10004560	10004710	591
chr2R	2173740	2173890	591
chr3L	11666980	11667130	591
chr3R	7590200	7590350	591
chr3R	12905600	12905750	591
chrX	11551940	11552090	591
chr2R	11446220	11446370	590
chr3L	1652180	1652330	590
chr3L	7313320	7313470	590
chr2L	15109280	15109430	589
chr2R	12095480	12095630	589
chr3L	16818900	16819050	589
chr3L	20554460	20554610	589
chr3R	5531140	5531290	589
chr4	854480	854630	589
chrX	11196060	11196210	589
chrX	11449640	11449790	589
chr2R	4606960	4607110	588
chr3L	230440	230590	588
chr3L	9588780	9588930	588
chr3R	16460720	16460870	588
chrX	16153320	16153470	588
chrX	18698180	18698330	588
chr2R	8965200	8965350	587
chr2R	19485900	19486050	587
chr3L	16079000	16079150	587
chr3R	24888940	24889090	587
chrX	7131420	7131570	587
chrX	10609500	10609650	587
chr2R	8496940	8497090	586
chr2R	12907380	12907530	586
chr3R	24714680	24714830	586
chr3R	25081100	25081250	586
chr3L	623960	624110	585
chr4	577580	577730	585
chrX	8406780	8406930	585
chrX	16994560	16994710	585
chr2L	4028880	4029030	584
chr2L	4821700	4821850	584
chr2R	13019620	13019770	584
chr3R	1480460	1480610	584
chr3R	19934640	19934790	584
chr3R	23748440	23748590	584
chrX	3019080	3019230	584
chr2R	7976520	7976670	583
chrX	19054940	19055090	583
chr2L	1068180	1068330	582
chr2L	5978500	5978650	582
chr2L	6922120	6922270	582
chr3R	12031220	12031370	582
chr3R	21828280	21828430	582
chr2L	9568380	9568530	581
chrX	550340	550490	581
chr3L	7952860	7953010	580
chr3R	4634560	4634710	580
chr3R	7495060	7495210	580
chr3R	11100880	11101030	580
chr3R	4485220	4485370	579
chr3R	27230840	27230990	579
chr2L	2375780	2375930	577
chr2R	18361820	18361970	577
chr3L	4389580	4389730	577
chr3L	19517540	19517690	577
chr3R	5226900	5227050	577
chrX	5266080	5266230	577
chr2R	5484620	5484770	576
chr3L	5537620	5537770	576
chr3L	15977040	15977190	576
chr2L	22156220	22156370	575
chrX	11554400	11554550	575
chr3R	12456580	12456730	574
chr3R	23774340	23774490	574
chrX	17661420	17661570	574
chr2L	2873720	2873870	573
chr2R	2208460	2208610	573
chr2R	19541480	19541630	573
chr2L	19162060	19162210	572
chr2R	18367980	18368130	572
chr3L	3802120	3802270	572
chr3L	14155620	14155770	572
chr3L	16343800	16343950	572
chr3R	58020	58170	572
chr2L	10058860	10059010	571
chr3R	11746640	11746790	571
chr2L	16253460	16253610	570
chr2L	16325720	16325870	570
chr2R	1658640	1658790	570
chr3L	5906380	5906530	570
chr3L	17381040	17381190	570
chr2R	4628300	4628450	569
chr3L	5784800	5784950	569
chr3R	2504340	2504490	569
chr3R	22361940	22362090	569
chrX	2490040	2490190	569
chr3L	22110540	22110690	568
chrX	493860	494010	568
chr2L	22012100	22012250	567
chr3L	4391740	4391890	567
chr3L	21069860	21070010	567
chrX	19132560	19132710	567
chr2L	3771180	3771330	566
chr2R	6414940	6415090	566
chr3L	12666820	12666970	566
chr3L	17479500	17479650	566
chr3L	22812600	22812750	566
chr3R	2231520	2231670	566
chr3R	10451380	10451530	566
chrX	4270320	4270470	566
chr2L	10413860	10414010	565
chr2L	19330020	19330170	565
chr3L	9828660	9828810	565
chr3R	25083680	25083830	565
chrX	16626080	16626230	565
chrX	15691680	15691830	564
chr2L	18943500	18943650	563
chr2R	8501580	8501730	563
chr3R	16118600	16118750	563
chr3R	21473720	21473870	563
chr2L	166700	166850	562
chr2R	9100060	9100210	562
chr3R	25687520	25687670	562
chr2L	10260980	10261130	561
chr2L	14435940	14436090	561
chr2R	9516800	9516950	561
chr2R	13960660	13960810	561
chr2R	20270640	20270790	561
chr2L	421420	421570	560
chr2L	7998840	7998990	560
chr3L	22342160	22342310	560
chr2R	6390620	6390770	559
chr2R	16564740	16564890	559
chr3R	9260640	9260790	559
chrX	8255680	8255830	559
chr2L	19129400	19129550	558
chr2R	1475160	1475310	558
chr2R	13231400	13231550	558
chr3L	1290940	1291090	558
chr3L	17344720	17344870	558
chr3L	19830880	19831030	558
chr3L	20942860	20943010	558
chrX	19609080	19609230	558
chr2L	21560900	21561050	557
chr2R	12014860	12015010	557
chr3L	473820	473970	557
chr3R	3746040	3746190	557
chr2R	646160	646310	556
chr3R	21825400	21825550	556
chr3R	3605580	3605730	555
chr3R	13652000	13652150	555
chr3L	13996880	13997030	554
chr3L	15198160	15198310	554
chr3R	11620160	11620310	554
chr2L	12435540	12435690	553
chr2L	20758120	20758270	553
chr2L	9758320	9758470	552
chr2L	12012140	12012290	552
chr2L	18480320	18480470	552
chr2R	7951880	7952030	552
chr2R	13383760	13383910	552
chr2R	14957080	14957230	552
chr3L	15295060	15295210	552
chrX	2838700	2838850	552
chrX	4781520	4781670	552
chrX	16433100	16433250	552
chr2L	4221840	4221990	551
chr2L	2197080	2197230	550
chr3R	9486940	9487090	550
chr2L	10298440	10298590	549
chr3R	820480	820630	549
chrX	16387040	16387190	549
chr2L	2576680	2576830	548
chr2R	11613380	11613530	548
chr3R	467560	467710	548
chr3R	15760700	15760850	548
chr2L	1518120	1518270	547
chr2L	15739220	15739370	547
chrX	6708000	6708150	547
chr2L	2172540	2172690	546
chr2L	6611500	6611650	546
chr2L	17379960	17380110	546
chr2L	21297080	21297230	546
chr3L	19844020	19844170	546
chr3L	20961180	20961330	546
chrX	19584940	19585090	546
chr2L	19815840	19815990	545
chr3R	5705700	5705850	545
chr3R	16418760	16418910	545
chr2L	2147200	2147350	544
chr2L	11130640	11130790	544
chr2R	14965040	14965190	544
chr2R	20176860	20177010	544
chrX	890020	890170	544
chr3L	18709060	18709210	543
chr3R	1438440	1438590	543
chr3R	9470740	9470890	543
chr2L	250800	250950	542
chr2L	19568540	19568690	542
chr3L	254480	254630	542
chr3R	15761360	15761510	542
chr3R	17191180	17191330	542
chr3R	21849140	21849290	542
chr3R	18492760	18492910	541
chrX	17663380	17663530	541
chr2L	523520	523670	540
chr2L	19216060	19216210	540
chr3L	21586820	21586970	540
chr3R	9811080	9811230	540
chr3R	11472940	11473090	540
chrX	17721080	17721230	540
chr2L	13904520	13904670	539
chr2R	6713220	6713370	539
chr2R	10497220	10497370	539
chr3L	247820	247970	539
chr3L	5739360	5739510	539
chr3L	12997200	12997350	539
chr3R	5084580	5084730	539
chr3L	20339260	20339410	538
chr3R	976300	976450	538
chr3R	18182280	18182430	538
chr4	978600	978750	538
chrX	19684760	19684910	538
chr2L	6048680	6048830	537
chr3R	11859940	11860090	537
chr2R	8295860	8296010	536
chr3L	665460	665610	536
chr3R	12744780	12744930	536
chr3R	21010520	21010670	536
chr3R	21862560	21862710	536
chrX	6112900	6113050	536
chrX	12492880	12493030	536
chrX	19195320	19195470	536
chr2L	3602800	3602950	535
chr2L	12433960	12434110	535
chr3R	1486080	1486230	535
chr3R	1494980	1495130	535
chrX	4929960	4930110	535
chrX	10631160	10631310	535
chr2L	6968260	6968410	534
chr2L	9989880	9990030	534
chr2L	19157320	19157470	534
chr2R	7533680	7533830	534
chr3R	4303320	4303470	534
chr2L	5997220	5997370	533
chr2R	17923320	17923470	533
chr3L	11796700	11796850	533
chrX	7986820	7986970	533
chr2L	8740980	8741130	532
chr2L	8030940	8031090	531
chr2R	16343980	16344130	531
chr3R	279040	279190	531
chr2L	16597480	16597630	530
chr2R	1160960	1161110	530
chr2R	9022220	9022370	530
chr3L	15554040	15554190	530
chr3L	21280540	21280690	530
chr3R	14732220	14732370	530
chr3R	20144640	20144790	530
chrX	18145260	18145410	530
chrX	19400020	19400170	530
chr2L	4458260	4458410	529
chr2L	9897480	9897630	529
chr2L	11808820	11808970	529
chr2R	4167560	4167710	529
chr2R	16138260	16138410	529
chr3R	21714120	21714270	529
chrX	11425840	11425990	529
chr2L	11517100	11517250	528
chr2L	12461300	12461450	528
chr2R	3428580	3428730	528
chr3R	18576500	18576650	528
chr4	199620	199770	528
chr2L	9967180	9967330	527
chr3L	597540	597690	527
chr3R	864820	864970	527
chr3R	26731660	26731810	527
chrX	4898160	4898310	527
chrX	16259200	16259350	527
chr2R	5941440	5941590	526
chr3R	6503420	6503570	526
chrX	7736780	7736930	526
chrX	16192840	16192990	526
chr3R	3636080	3636230	525
chr3R	21843360	21843510	525
chr3R	23064780	23064930	525
chrX	7152900	7153050	525
chr2L	10457580	10457730	524
chr3L	9436520	9436670	524
chr3L	21574680	21574830	524
chr2R	10443120	10443270	523
chr2R	10526100	10526250	523
chr3L	13202420	13202570	523
chr3R	7604800	7604950	523
chrX	5511160	5511310	523
chr2L	2013920	2014070	522
chr3L	6167040	6167190	522
chr3L	6721180	6721330	522
chr3L	7343740	7343890	522
chr3L	20175320	20175470	522
chr3R	4175460	4175610	522
chr4	1143540	1143690	522
chr3L	526460	526610	521
chr3L	16976240	16976390	521
chr3R	20046760	20046910	521
chrX	2098160	2098310	521
chrX	21586560	21586710	521
chr2L	8209420	8209570	520
chrX	6499800	6499950	520
chrX	13091080	13091230	520
chr2L	6921120	6921270	519
chr2R	23840	23990	519
chr2R	20593060	20593210	519
chr3R	467200	467350	519
chr3R	15166500	15166650	519
chr3R	16117920	16118070	519
chr4	90840	90990	519
chrX	615760	615910	519
chr2L	1077740	1077890	518
chr2L	12546620	12546770	518
chr2L	18481180	18481330	518
chr2R	1170540	1170690	518
chr2R	12972480	12972630	518
chr3L	12667460	12667610	518
chr3L	20451220	20451370	518
chr3R	172420	172570	518
chrX	10668040	10668190	518
chr2L	5983500	5983650	517
chr2L	7033120	7033270	517
chr2L	8387200	8387350	517
chr2L	8478540	8478690	517
chr3L	2865940	2866090	517
chr3L	4534360	4534510	517
chr3L	10834300	10834450	517
chr3L	19130460	19130610	517
chr3L	19522940	19523090	517
chr3L	23059740	23059890	517
chr3R	2674520	2674670	517
chr2R	4439880	4440030	516
chr3L	11093800	11093950	516
chr3L	23033400	23033550	516
chr2L	5871000	5871150	515
chr2L	16675900	16676050	515
chr2R	1545060	1545210	515
chr3L	5787020	5787170	515
chr3R	5603680	5603830	515
chr3R	11924860	11925010	515
chr3L	9465460	9465610	514
chr3R	25129960	25130110	514
chr3R	25381900	25382050	514
chr4	979860	980010	514
chrX	6942400	6942550	514
chrX	11195720	11195870	514
chrX	15725980	15726130	514
chr3L	12583340	12583490	513
chr3L	20555580	20555730	513
chr3L	20629260	20629410	513
chr4	464100	464250	513
chrX	6648800	6648950	513
chrX	6666120	6666270	513
chr2L	13244620	13244770	512
chr2R	5933340	5933490	512
chr2R	11702700	11702850	512
chr2R	14966380	14966530	512
chr3L	14597740	14597890	512
chr3R	6178820	6178970	512
chr3R	8106660	8106810	512
chr3R	13430680	13430830	512
chr3R	820	970	511
chr4	380400	380550	511
chr4	631260	631410	511
chr2L	21129880	21130030	510
chr2L	21225420	21225570	510
chr2R	1481740	1481890	510
chr2R	19571260	19571410	510
chr3L	855960	856110	510
chr3L	19840820	19840970	510
chr3R	26291640	26291790	510
chrX	492660	492810	510
chrX	10576820	10576970	510
chr2L	5542960	5543110	509
chr2L	8083720	8083870	509
chr3R	27877660	27877810	509
chrX	20504780	20504930	509
chr3L	16055600	16055750	508
chr2L	5043160	5043310	507
chr2L	19572820	19572970	507
chr2R	4796860	4797010	507
chr2R	9075860	9076010	507
chr2R	20389100	20389250	507
chr3R	1057860	1058010	507
chr3R	27551360	27551510	507
chrX	21416380	21416530	507
chr2L	453000	453150	506
chr2R	17051980	17052130	506
chr3R	16399880	16400030	506
chr2L	8809960	8810110	505
chr2L	13219880	13220030	505
chr2L	19131420	19131570	505
chr2R	11331920	11332070	505
chr2R	17220880	17221030	505
chr2R	18199720	18199870	505
chr2R	20584160	20584310	505
chr3L	20705720	20705870	505
chr3L	20719960	20720110	505
chr3R	24161740	24161890	505
chr4	334140	334290	505
chr2R	8648960	8649110	504
chr3L	18806680	18806830	504
chr3R	5703460	5703610	504
chrX	13458600	13458750	504
chr2L	5981680	5981830	503
chr3L	14156000	14156150	503
chr3R	19140960	19141110	503
chr3R	20480820	20480970	503
chrX	8362440	8362590	503
chr2R	7043840	7043990	502
chr3L	526880	527030	502
chr3L	1333000	1333150	502
chr3R	14813460	14813610	502
chrX	9398860	9399010	502
chr2L	4444640	4444790	501
chr3L	7223220	7223370	501
chr3L	19583720	19583870	501
chr3R	632160	632310	501
chr3R	19748720	19748870	501
chrX	11852520	11852670	501
chrX	16154180	16154330	501
chr2R	6094200	6094350	500
chr2R	11191160	11191310	500
chr3L	8978940	8979090	500
chr3L	11806560	11806710	500
chr3L	21999680	21999830	500
chr3L	23271900	23272050	500
chr3R	6452440	6452590	500
chr3R	14739660	14739810	500
chrX	9530260	9530410	500
chrX	13247040	13247190	500
chr2L	12003460	12003610	499
chr2L	13227120	13227270	499
chr3L	1730300	1730450	499
chr3L	19144540	19144690	499
chr3R	20696460	20696610	499
chr3R	24637020	24637170	499
chr2L	10386180	10386330	498
chr2L	16583880	16584030	498
chr3R	3012640	3012790	498
chr3R	9934160	9934310	498
chr3R	25111820	25111970	498
chrX	19380060	19380210	498
chr2L	14436240	14436390	497
chr2R	5205040	5205190	497
chr3R	1077400	1077550	497
chrX	9539160	9539310	497
chrX	19685380	19685530	497
chrX	20550460	20550610	497
chr2L	9613280	9613430	496
chr2L	18834980	18835130	496
chr2L	21616880	21617030	496
chr3R	11171240	11171390	496
chrX	4892300	4892450	496
chrX	15826280	15826430	496
chr2L	1884480	1884630	495
chr2R	9083640	9083790	495
chr3R	2250040	2250190	495
chr3R	8463840	8463990	495
chrX	9164420	9164570	495
chrX	17662820	17662970	495
chr2R	1160160	1160310	494
chr2R	20519560	20519710	494
chr3R	21421340	21421490	494
chr3L	1486100	1486250	493
chr3R	20159020	20159170	493
chrX	386640	386790	493
chr2L	10221280	10221430	492
chr2R	2979240	2979390	492
chr2R	19552920	19553070	492
chr3L	18584820	18584970	492
chr3L	21457280	21457430	492
chr3R	5634740	5634890	492
chr3R	8841840	8841990	492
chrX	7747000	7747150	492
chr2R	7716640	7716790	491
chr2R	8420380	8420530	491
chr2R	19146880	19147030	491
chr3L	9589420	9589570	491
chr3L	16676920	16677070	491
chr3R	1495300	1495450	491
chr2L	277260	277410	490
chr2R	4425740	4425890	490
chr2R	11529640	11529790	490
chr3L	17381600	17381750	490
chr3R	16420460	16420610	490
chr3R	19126120	19126270	490
chr2L	19005160	19005310	489
chr2R	3641480	3641630	489
chr2R	11214720	11214870	489
chr3L	16094800	16094950	489
chr3R	27878280	27878430	489
chrX	11519640	11519790	489
chrX	11533180	11533330	489
chr2L	3303220	3303370	488
chr2R	5941740	5941890	488
chr2R	7690140	7690290	488
chr2R	9785160	9785310	488
chr2R	17009600	17009750	488
chr2R	17029760	17029910	488
chr2R	17227480	17227630	488
chr2R	18148960	18149110	488
chr3R	7603940	7604090	488
chr4	855840	855990	488
chr2R	12029860	12030010	487
chr2R	16102300	16102450	487
chr2R	20591960	20592110	487
chr3L	14639360	14639510	487
chr3L	14943000	14943150	487
chrX	5525120	5525270	487
chr2R	3500920	3501070	486
chr2R	16759160	16759310	486
chr2R	19536380	19536530	486
chr3R	17466980	17467130	486
chrX	991020	991170	486
chr2L	13550060	13550210	485
chr2L	19132920	19133070	485
chr2R	15146780	15146930	485
chr3L	18638340	18638490	485
chr3L	20723260	20723410	485
chr3R	4573400	4573550	485
chr3R	12061480	12061630	485
chr3R	25687160	25687310	485
chrX	6842700	6842850	485
chrX	16112180	16112330	485
chr2L	19154820	19154970	484
chr2R	5944300	5944450	484
chr3R	2826540	2826690	484
chrX	15683180	15683330	484
chrX	21160860	21161010	484
chr2L	8029480	8029630	483
chr2L	10247000	10247150	483
chr2L	10333620	10333770	483
chr2R	3686280	3686430	483
chr3L	596860	597010	483
chr3L	2851280	2851430	483
chr3R	3803380	3803530	483
chr3R	4476460	4476610	483
chr3R	4818640	4818790	483
chr3R	12637640	12637790	483
chr3R	20059420	20059570	483
chr3R	23764180	23764330	483
chr2R	20251300	20251450	482
chr3L	12500580	12500730	482
chr3R	6420020	6420170	482
chrX	6378800	6378950	482
chrX	12408880	12409030	482
chrX	13514260	13514410	482
chrX	19431560	19431710	482
chr2L	224340	224490	481
chr2L	5325440	5325590	481
chr2L	16295660	16295810	481
chr2R	7226200	7226350	481
chr3L	3131880	3132030	481
chr3L	7099420	7099570	481
chr3L	7345480	7345630	481
chr3L	14166380	14166530	481
chr3R	6442620	6442770	481
chr2L	415020	415170	480
chr3L	6763960	6764110	480
chr3L	13015620	13015770	480
chr3L	19008980	19009130	480
chr3R	4646360	4646510	480
chr2L	8365660	8365810	479
chr2L	18141420	18141570	479
chr2R	20494080	20494230	479
chrX	7903180	7903330	479
chrX	11840940	11841090	479
chrX	18622340	18622490	479
chr2R	19554340	19554490	478
chr3L	11211360	11211510	478
chr3R	4850740	4850890	478
chr3R	24161260	24161410	478
chr2L	10263520	10263670	477
chr2R	5612760	5612910	477
chr2R	7149160	7149310	477
chr2R	13365660	13365810	477
chr2R	14192980	14193130	477
chr2R	16415040	16415190	477
chr3L	3832460	3832610	477
chr3R	25632400	25632550	477
chrX	17536900	17537050	477
chr2R	2261500	2261650	476
chr2R	16054120	16054270	476
chr3L	208220	208370	476
chr3L	14937320	14937470	476
chr3L	18998800	18998950	476
chr3R	16561240	16561390	476
chrX	3623420	3623570	476
chrX	11194200	11194350	476
chr2L	541000	541150	475
chr2L	14443840	14443990	475
chr2R	6968320	6968470	475
chr2R	13050700	13050850	475
chr2R	13671220	13671370	475
chr3R	7586540	7586690	475
chrX	653300	653450	475
chr2L	8042800	8042950	474
chr2L	19813220	19813370	474
chr2R	13198320	13198470	474
chr3L	3829520	3829670	474
chr3L	11318560	11318710	474
chr3R	2738040	2738190	474
chr3R	4633760	4633910	474
chr3R	5874400	5874550	474
chr3R	8837300	8837450	474
chr3R	14238220	14238370	474
chrX	6860440	6860590	474
chrX	15896980	15897130	474
chrX	17342540	17342690	474
chr2L	8364740	8364890	473
chr2L	21618080	21618230	473
chr2R	15565340	15565490	473
chr2R	15621520	15621670	473
chr3L	6470160	6470310	473
chr3L	6938620	6938770	473
chr3L	7108300	7108450	473
chr3L	16197240	16197390	473
chr3R	1197420	1197570	473
chr3R	19818640	19818790	473
chr3R	23763540	23763690	473
chr3R	25089400	25089550	473
chrX	4533340	4533490	473
chrX	18204800	18204950	473
chr2L	8126860	8127010	472
chr2L	10260060	10260210	472
chr2R	9441380	9441530	472
chr3R	12528720	12528870	472
chr3R	16654960	16655110	472
chr3R	24687200	24687350	472
chr3R	27763640	27763790	472
chr2L	2888940	2889090	471
chr2L	12692880	12693030	471
chr2R	8396120	8396270	471
chr2R	8452380	8452530	471
chr3L	18150940	18151090	471
chr3L	21576980	21577130	471
chr3R	12176820	12176970	471
chr3R	19822020	19822170	471
chr2L	9984100	9984250	470
chr2L	10366600	10366750	470
chr2R	8386060	8386210	470
chr2R	10370220	10370370	470
chrX	10775900	10776050	470
chrX	15594620	15594770	470
chr3L	17440200	17440350	469
chr3R	10540020	10540170	469
chr3R	11197580	11197730	469
chrX	9529580	9529730	469
chr2L	5009740	5009890	468
chr2L	5800200	5800350	468
chr2R	3324240	3324390	468
chr2R	5560400	5560550	468
chr3L	19727400	19727550	468
chr3R	4863740	4863890	468
chr3R	7204460	7204610	468
chr3R	16890140	16890290	468
chr3R	26886540	26886690	468
chrX	1089780	1089930	468
chr2R	3452380	3452530	467
chr3L	7224460	7224610	467
chr3L	19940200	19940350	467
chr3R	5092600	5092750	467
chr3R	15687000	15687150	467
chrX	6435980	6436130	467
chr2L	15035320	15035470	466
chr2L	16277380	16277530	466
chr2R	1171200	1171350	466
chr2R	8710940	8711090	466
chr3L	1868940	1869090	466
chr3L	7355420	7355570	466
chr3L	12099040	12099190	466
chr3L	19584060	19584210	466
chr3R	20643120	20643270	466
chrX	7182040	7182190	466
chr2L	10220860	10221010	465
chr2R	3000480	3000630	465
chr2R	4426280	4426430	465
chr3L	12779760	12779910	465
chr3L	22200440	22200590	465
chr3R	952740	952890	465
chr3R	4541900	4542050	465
chr3R	4672100	4672250	465
chr3R	25319100	25319250	465
chrX	6070740	6070890	465
chr2L	4226920	4227070	464
chr2R	4411980	4412130	464
chr3R	3300580	3300730	464
chr3R	17203020	17203170	464
chr3R	18512140	18512290	464
chr3R	20949080	20949230	464
chr3R	26607660	26607810	464
chr4	808700	808850	464
chr4	1144240	1144390	464
chrX	2304020	2304170	464
chr2L	2885780	2885930	463
chr2L	13378480	13378630	463
chr2R	1205120	1205270	463
chr2R	5403400	5403550	463
chr2R	18193860	18194010	463
chr3L	280860	281010	463
chr3L	7957700	7957850	463
chr3R	13430320	13430470	463
chr3R	17445060	17445210	463
chr3R	21007180	21007330	463
chr3R	25667140	25667290	463
chr2L	11268980	11269130	462
chr2R	629560	629710	462
chr3L	21410380	21410530	462
chr3R	25115080	25115230	462
chrX	10589580	10589730	462
chr2R	4182200	4182350	461
chr3L	1350540	1350690	461
chr3L	9450880	9451030	461
chr3R	15729100	15729250	461
chr3R	21009560	21009710	461
chr3R	25373860	25374010	461
chr4	522620	522770	461
chrX	1333780	1333930	461
chrX	6574140	6574290	461
chrX	19341480	19341630	461
chr2L	7885400	7885550	460
chr3L	4806560	4806710	460
chrX	8934620	8934770	460
chrX	10211100	10211250	460
chrX	16130520	16130670	460
chr2R	8740120	8740270	459
chr2R	16668080	16668230	459
chr2R	16982680	16982830	459
chr3L	15953440	15953590	459
chr3L	15977820	15977970	459
chr3R	21808600	21808750	459
chr4	378880	379030	459
chr2L	158900	159050	458
chr2L	13234920	13235070	458
chr2R	7501200	7501350	458
chr2R	16872140	16872290	458
chr3L	19842140	19842290	458
chr3R	7476340	7476490	458
chr4	691280	691430	458
chr4	807840	807990	458
chrX	3954060	3954210	458
chr2L	249920	250070	457
chr2L	8043300	8043450	457
chr3R	21822580	21822730	457
chr2L	2448180	2448330	456
chr2R	7541080	7541230	456
chr3L	8423740	8423890	456
chr3L	16977760	16977910	456
chr3L	18583440	18583590	456
chr3R	1043120	1043270	456
chr3R	12032920	12033070	456
chr3R	19173340	19173490	456
chr3R	21073180	21073330	456
chr3R	22712440	22712590	456
chr3R	25702700	25702850	456
chr3R	27620260	27620410	456
chrX	3622520	3622670	456
chr2L	10264040	10264190	455
chr3L	230120	230270	455
chr3L	8430520	8430670	455
chr3L	10830080	10830230	455
chr3L	11235200	11235350	455
chr3R	21855400	21855550	455
chr3R	22976740	22976890	455
chrX	19329340	19329490	455
chr2R	6046120	6046270	454
chr2R	8740980	8741130	454
chr2R	9482120	9482270	454
chr2R	10385420	10385570	454
chr3L	15693660	15693810	454
chr3L	18819780	18819930	454
chr3L	21662380	21662530	454
chr3R	14920600	14920750	454
chr3R	23089680	23089830	454
chrX	16941380	16941530	454
chrX	16982140	16982290	454
chrX	21659620	21659770	454
chr3R	3789320	3789470	453
chr3R	9472640	9472790	453
chr4	683780	683930	453
chrX	5747020	5747170	453
chrX	17654360	17654510	453
chr2R	8998680	8998830	452
chr3R	254940	255090	452
chr3R	2208560	2208710	452
chr3R	4066140	4066290	452
chr2R	1218680	1218830	451
chr2R	2523920	2524070	451
chr2R	7684540	7684690	451
chr2R	8559200	8559350	451
chr2R	16988700	16988850	451
chr3L	4607520	4607670	451
chr3L	11225940	11226090	451
chr3L	15200680	15200830	451
chr3L	19652600	19652750	451
chr3R	5698180	5698330	451
chr3R	12795340	12795490	451
chr3R	25598440	25598590	451
chrX	3683200	3683350	451
chrX	10305860	10306010	451
chrX	19486140	19486290	451
chr2L	414720	414870	450
chr2R	2087020	2087170	450
chr3L	207260	207410	450
chr2L	15474180	15474330	449
chr2R	3473620	3473770	449
chr2R	9771260	9771410	449
chr2R	10286080	10286230	449
chr2R	12935620	12935770	449
chr3L	5604660	5604810	449
chr3L	15107760	15107910	449
chr3L	16012040	16012190	449
chrX	8405380	8405530	449
chrX	15645800	15645950	449
chr2L	870380	870530	448
chr2R	14656400	14656550	448
chr3L	11805240	11805390	448
chr3R	632680	632830	448
chr3R	12683460	12683610	448
chrX	10193380	10193530	448
chr2L	2977040	2977190	447
chr2R	2899100	2899250	447
chr2R	4743240	4743390	447
chr2R	5608620	5608770	447
chr2R	9506560	9506710	447
chr2R	12613440	12613590	447
chr3L	10652940	10653090	447
chr2L	18733280	18733430	446
chr2R	19370080	19370230	446
chr3L	12098460	12098610	446
chr3R	21510760	21510910	446
chr3R	22623980	22624130	446
chr2L	13177080	13177230	445
chr2R	9507660	9507810	445
chr2R	19405800	19405950	445
chr3R	2231040	2231190	445
chr3R	9735620	9735770	445
chr3R	12589840	12589990	445
chr3R	20056140	20056290	445
chr2L	8846860	8847010	444
chr2L	20626060	20626210	444
chr2R	3685860	3686010	444
chr2R	10837320	10837470	444
chr3L	3143480	3143630	444
chr3L	15668940	15669090	444
chr3R	18953640	18953790	444
chr3R	20096920	20097070	444
chrX	17486460	17486610	444
chrX	20061980	20062130	444
chr2R	8473560	8473710	443
chr2R	17227960	17228110	443
chr2R	19254080	19254230	443
chr3L	11317780	11317930	443
chr3L	14727160	14727310	443
chr3L	19259600	19259750	443
chr3R	9119160	9119310	443
chr3R	9727420	9727570	443
chrX	2990900	2991050	443
chr2R	7688840	7688990	442
chr2R	19362640	19362790	442
chr2R	19450800	19450950	442
chr3L	330880	331030	442
chr3L	2852220	2852370	442
chr3L	9375860	9376010	442
chr3R	9620380	9620530	442
chr3R	10481960	10482110	442
chr3R	19644900	19645050	442
chrX	9504080	9504230	442
chrX	10969840	10969990	442
chr2L	295040	295190	441
chr2L	20906440	20906590	441
chr2R	9770860	9771010	441
chr3L	15227560	15227710	441
chr3L	19601900	19602050	441
chr3R	7645240	7645390	441
chr3R	12869220	12869370	441
chr3R	26214360	26214510	441
chrX	6069760	6069910	441
chr2L	7496340	7496490	440
chr2R	4419260	4419410	440
chr2R	17825160	17825310	440
chr3L	8171760	8171910	440
chr3R	16386920	16387070	440
chr2R	4644180	4644330	439
chr2R	9827440	9827590	439
chr2R	13108040	13108190	439
chr3L	6726640	6726790	439
chr3L	16456400	16456550	439
chr4	526520	526670	439
chrX	9001000	9001150	439
chrX	9088940	9089090	439
chrX	17543920	17544070	439
chr2L	5997980	5998130	438
chr2R	5058420	5058570	438
chr2R	15777620	15777770	438
chr2R	17153640	17153790	438
chr2R	20697740	20697890	438
chr3L	18586540	18586690	438
chr3R	278280	278430	438
chr3R	9540820	9540970	438
chr3R	17234220	17234370	438
chr3R	19873060	19873210	438
chrX	791980	792130	438
chrX	6378440	6378590	438
chrX	15153340	15153490	438
chr2L	10226320	10226470	437
chr2R	8674120	8674270	437
chr2R	9785460	9785610	437
chr2R	12976320	12976470	437
chr3L	5855980	5856130	437
chr3L	15059940	15060090	437
chr3L	17452700	17452850	437
chrX	5583180	5583330	437
chrX	9342360	9342510	437
chr2L	14040200	14040350	436
chr2L	19215760	19215910	436
chr2R	11701360	11701510	436
chr3L	281220	281370	436
chr3L	5768080	5768230	436
chr3L	16553740	16553890	436
chr3R	475620	475770	436
chrX	13219100	13219250	436
chr2L	6610920	6611070	435
chr2R	12382960	12383110	435
chr2R	13213860	13214010	435
chr3L	1714600	1714750	435
chr3R	5338700	5338850	435
chrX	6943220	6943370	435
chrX	20863880	20864030	435
chr2R	1524380	1524530	434
chr2R	3526160	3526310	434
chr3L	14143320	14143470	434
chr3L	17304480	17304630	434
chr3R	10141660	10141810	434
chr3R	24888700	24888850	434
chrX	5534660	5534810	434
chr2L	6481380	6481530	433
chr2L	13216020	13216170	433
chr2R	8105060	8105210	433
chr3R	1038360	1038510	433
chr3R	15470100	15470250	433
chr3R	18353600	18353750	433
chr2L	3539520	3539670	432
chr2R	13213200	13213350	432
chr2R	17131980	17132130	432
chr2R	19909940	19910090	432
chr3L	304400	304550	432
chr3L	9108340	9108490	432
chr3R	1580480	1580630	432
chr3R	14024180	14024330	432
chr3R	17715120	17715270	432
chr4	149960	150110	432
chrX	9503520	9503670	432
chrX	10587260	10587410	432
chr2L	223080	223230	431
chr2L	7827180	7827330	431
chr2L	8366240	8366390	431
chr2L	9996960	9997110	431
chr2R	814540	814690	431
chr2R	5940800	5940950	431
chr2R	12343700	12343850	431
chr2R	20690600	20690750	431
chr3R	5376580	5376730	431
chrX	12760060	12760210	431
chrX	15570860	15571010	431
chr2L	143240	143390	430
chr2L	5237600	5237750	430
chr2R	3675260	3675410	430
chr2R	16182060	16182210	430
chr3L	12623280	12623430	430
chr3R	637740	637890	430
chr3R	8877980	8878130	430
chr3R	15861740	15861890	430
chr3R	17431340	17431490	430
chr3R	23773660	23773810	430
chrX	11846160	11846310	430
chr2R	5559920	5560070	429
chr2R	11194900	11195050	429
chr3L	15677380	15677530	429
chr3L	20453180	20453330	429
chr3R	7257240	7257390	429
chr3R	13536600	13536750	429
chr2L	2889280	2889430	428
chr2L	4371820	4371970	428
chr2L	11445700	11445850	428
chr3L	9829160	9829310	428
chr2R	5980260	5980410	427
chr2R	11613720	11613870	427
chr3L	746280	746430	427
chr3L	11528720	11528870	427
chr3R	17123040	17123190	427
chr2L	8211000	8211150	426
chr2L	10003760	10003910	426
chr2L	13235140	13235290	426
chr2R	6805620	6805770	426
chr2R	17010120	17010270	426
chr3L	604760	604910	426
chr3L	1560080	1560230	426
chr3L	23273040	23273190	426
chr3R	10395220	10395370	426
chr3R	26714780	26714930	426
chrX	2588300	2588450	426
chr2L	2767780	2767930	425
chr2L	12678320	12678470	425
chr2L	18972860	18973010	425
chr2L	20633320	20633470	425
chr2R	5058760	5058910	425
chr2R	5090760	5090910	425
chr2R	18208160	18208310	425
chr3L	183640	183790	425
chr3L	1463160	1463310	425
chr3L	8807260	8807410	425
chr3R	2734020	2734170	425
chr3R	21091420	21091570	425
chrX	6955480	6955630	425
chr2L	9731340	9731490	424
chr2L	19567580	19567730	424
chr2L	22118880	22119030	424
chr2R	4126420	4126570	424
chr2R	4627860	4628010	424
chr2R	8988220	8988370	424
chr3R	14749060	14749210	424
chr4	80800	80950	424
chr4	591920	592070	424
chrX	8255260	8255410	424
chrX	10702820	10702970	424
chr2R	3045280	3045430	423
chr2R	13107600	13107750	423
chr2R	17826160	17826310	423
chr3L	11536160	11536310	423
chrX	1936620	1936770	423
chrX	4783300	4783450	423
chrX	10654020	10654170	423
chrX	15743560	15743710	423
chr2R	5098900	5099050	422
chr3R	485220	485370	422
[truncated: 19,515 more rows]

## Sheet: stage 10 peaks
Stage 10, peaks in FDR 5% euchromatic accessible regions (intersection between 2 replicates)
Genome Coordinates			Accessibility
chr3R	484500	484650	13266
chr2R	20765860	20766010	5061
chr3R	27899120	27899270	3535
chrX	21636400	21636550	3485
chr2L	21407560	21407710	3118
chr2L	21506060	21506210	2635
chr2L	21422700	21422850	2465
chrX	16077660	16077810	1774
chr4	606420	606570	1471
chrX	20191660	20191770	1413
chr2R	878440	878590	1333
chr3L	23511580	23511730	1302
chr2R	5929880	5930030	1022
chr2R	563060	563210	1000
chrX	16088620	16088750	968
chr2R	375940	376070	914
chrX	8737040	8737190	909
chr2R	5940360	5940510	831
chr3R	5700240	5700390	822
chrX	9158600	9158750	799
chr2L	21406340	21406490	778
chr3R	9228840	9228990	771
chrX	12585620	12585750	743
chr3L	14937840	14937930	710
chr2R	13316740	13316890	691
chr2R	372140	372290	686
chr3R	4007200	4007350	648
chr2R	373580	373650	642
chr4	79740	79870	641
chrX	5190520	5190610	624
chr2R	879000	879090	599
chr2R	12973260	12973330	587
chr2R	372700	372850	584
chr2L	21477260	21477410	582
chrX	1979480	1979630	567
chr2R	9690780	9690850	566
chr3R	20381700	20381850	565
chr2R	371300	371450	560
chr3R	13429720	13429870	558
chr2R	20766400	20766550	556
chr3L	14909240	14909390	554
chrX	21586500	21586650	540
chr2R	8507640	8507790	538
chr4	76980	77130	526
chr3R	7177440	7177590	523
chr2R	12100480	12100630	520
chr2R	9085200	9085350	519
chr3L	23461280	23461430	509
chr3R	12067140	12067290	497
chr2L	12520400	12520550	493
chr2R	15626100	15626250	490
chr2R	9076820	9076970	488
chr2R	375680	375830	484
chr2R	17215320	17215470	481
chr3R	12760040	12760190	478
chr3R	6440220	6440350	473
chrX	447560	447710	463
chr3R	11244140	11244290	458
chr2R	6095140	6095290	452
chr2R	9100680	9100830	443
chr2R	9822240	9822390	443
chr2R	6714760	6714910	442
chrX	7153020	7153170	441
chr4	1000180	1000330	437
chr3R	27894180	27894330	435
chr2R	17212120	17212270	434
chrX	19607660	19607810	430
chr2L	21446880	21447030	427
chr2R	374120	374270	425
chr3L	11527200	11527350	425
chr3L	15665340	15665470	424
chr3R	25667120	25667270	421
chr3R	11746600	11746750	420
chr2L	12010420	12010570	419
chr3R	21850560	21850710	419
chr3R	7198080	7198230	412
chr3L	19522120	19522270	410
chr2L	14490720	14490730	407
chr3R	172420	172570	406
chr3L	19830280	19830430	401
chr2R	6713240	6713390	399
chr3R	7198380	7198510	398
chrX	8140900	8141050	394
chr3L	21417960	21418110	393
chr3L	14934980	14935130	392
chr3L	19527600	19527750	392
chr3R	2826560	2826710	392
chrX	16167320	16167410	391
chrX	8139420	8139530	390
chr3R	11635980	11636130	389
chr3R	12695100	12695250	387
chr3L	16008840	16008990	386
chr3L	18151500	18151650	386
chr3R	796700	796850	386
chr2L	18147480	18147630	383
chrX	16051060	16051210	380
chr2L	8825560	8825590	377
chr3R	4672020	4672150	376
chrX	8362400	8362530	376
chr3R	10112220	10112370	375
chr2L	3606740	3606890	372
chr3R	12068380	12068490	372
chr2L	9758940	9759090	370
chr2L	161780	161890	368
chr2R	371000	371110	368
chr3R	27047460	27047610	366
chr3L	12666880	12667030	365
chr3R	18967740	18967790	363
chrX	9306760	9306910	362
chr2L	20117060	20117210	361
chr3R	8293520	8293670	360
chr2L	12007360	12007510	358
chr3R	24684940	24685090	358
chr3R	27551320	27551470	358
chr2L	166600	166750	357
chr2R	8496740	8496770	356
chr2R	9100180	9100230	356
chr2L	19571480	19571630	355
chr3R	16773960	16774110	354
chr2R	5997080	5997230	353
chr3L	8649580	8649670	353
chr2R	14373200	14373350	352
chr2R	374780	374890	350
chr3L	5628440	5628590	350
chr2R	8705960	8706090	348
chr3R	11619360	11619510	348
chr3R	25847800	25847870	348
chr2R	17825780	17825890	346
chr2R	18314500	18314650	344
chr2R	1951900	1952050	342
chr4	506980	507130	341
chr2R	12109140	12109290	340
chrX	7182460	7182610	340
chr2R	17210700	17210850	339
chr2R	17213560	17213670	339
chr3R	13430400	13430530	338
chr2R	12973520	12973670	337
chr3R	25040660	25040810	337
chr2R	10644480	10644630	335
chr2R	10624400	10624550	334
chr2R	19783180	19783250	334
chrX	17661100	17661250	333
chr2R	9076660	9076790	332
chr2R	12299740	12299850	332
chr2L	6919300	6919450	331
chr2L	12010960	12011110	331
chr2R	5933340	5933490	331
chr2L	12010180	12010310	330
chr3R	24411000	24411150	329
chr3R	12708500	12708550	328
chr3L	14720540	14720690	326
chr2L	2161540	2161690	323
chr2L	19787000	19787150	323
chr3R	11925500	11925650	323
chr2L	19154080	19154230	321
chrX	6713560	6713710	321
chr2R	6046920	6047070	320
chr2R	371620	371770	318
chr2R	14374540	14374690	317
chr2R	9085760	9085910	316
chr2R	13231440	13231590	316
chr3R	12229380	12229530	316
chrX	5592180	5592330	316
chr2L	12011860	12012010	315
chr2R	15242020	15242170	315
chr2L	13244640	13244790	314
chr3L	17207660	17207790	314
chrX	16087960	16088110	314
chr3R	20875820	20875970	313
chrX	13828860	13829010	313
chr2L	3657500	3657650	312
chr3R	10539820	10539970	310
chr2L	5980260	5980410	309
chr2L	5982460	5982610	309
chr2L	18877280	18877430	309
chr2R	374480	374630	309
chrX	10587220	10587370	309
chr2L	19571920	19572070	308
chr2L	19813240	19813390	307
chr2L	2164660	2164810	306
chr2R	1806240	1806390	306
chr3R	7605560	7605710	306
chr3R	13430600	13430750	306
chr2L	850020	850170	304
chr3L	19938400	19938550	304
chrX	4533280	4533430	304
chr2R	20690580	20690710	303
chr2L	19130980	19131130	302
chr2R	11669600	11669730	302
chr2R	17031400	17031550	302
chr3R	11243620	11243710	301
chr2R	11250220	11250350	300
chr2R	20697060	20697210	300
chr3R	27899600	27899730	300
chrX	1091020	1091170	300
chr2R	14939800	14939930	299
chr3R	21850340	21850470	299
chr3R	12624400	12624510	298
chr3R	21825340	21825490	298
chr3L	2450200	2450350	297
chr2L	21475820	21475970	296
chr2R	20107420	20107570	296
chrX	9342440	9342590	295
chr2R	9082660	9082810	293
chr3R	8837080	8837230	293
chr3R	912860	913010	292
chrX	20504880	20505030	292
chr2L	9988500	9988630	290
chr3R	3605500	3605610	289
chr3R	14022780	14022910	289
chr3L	22342100	22342250	288
chrX	16050680	16050810	288
chr2L	4811780	4811910	287
chr2R	14317380	14317530	287
chr3L	13088080	13088230	287
chr3L	14639360	14639510	287
chr2R	9507640	9507790	285
chr2R	11331880	11332030	285
chr3L	14938540	14938670	285
chr3R	180	330	285
chr2R	3500900	3501050	284
chr3R	17431380	17431530	283
chrX	6196860	6197010	283
chr2R	9084700	9084850	282
chr3L	15665100	15665250	282
chr3R	10307460	10307610	282
chr3R	4683500	4683650	281
chr2L	4028920	4029070	280
chr2R	9078640	9078770	279
chr3L	18805460	18805610	279
chr3L	22879140	22879290	279
chrX	15826260	15826410	279
chrX	19617500	19617650	277
chr2L	18943440	18943590	275
chr3L	6763900	6764050	275
chr3R	2863140	2863170	275
chr3R	2988420	2988570	275
chr3R	25598440	25598590	275
chr2L	19132960	19133110	273
chr2R	3634220	3634370	273
chr2R	9078140	9078290	273
chr3R	16118680	16118830	273
chrX	12408740	12408890	273
chr2L	871400	871530	272
chr2L	16282580	16282730	272
chr2L	7306980	7306990	271
chr3R	3300420	3300570	271
chrX	9530960	9531110	271
chr2R	10525620	10525770	270
chr3R	11068300	11068450	270
chr2R	10895500	10895630	269
chr2R	3000500	3000650	268
chr2R	13063260	13063410	268
chr3R	678380	678530	268
chr3R	4633740	4633890	268
chr3L	20336500	20336650	267
chr3R	7599420	7599570	267
chr3R	1193400	1193530	266
chr2R	14126740	14126890	265
chr2L	2755240	2755370	264
chr3L	19829480	19829610	264
chr3R	21862620	21862690	264
chr3L	5950200	5950350	263
chr3L	14933280	14933430	263
chr3L	15262780	15262930	263
chr3L	16373340	16373470	263
chrX	19095560	19095710	263
chr2L	4371860	4371990	262
chr3R	629160	629310	261
chr3R	21836420	21836570	261
chr2L	12012260	12012310	260
chrX	15544360	15544510	260
chr2L	8083660	8083810	259
chr2L	2454580	2454730	258
chr2R	12977000	12977150	258
chr2R	13316440	13316590	257
chr3L	18805760	18805850	257
chrX	8255320	8255390	257
chrX	18697620	18697770	257
chr2R	8474760	8474910	256
chr2R	8476000	8476130	256
chr3R	12068160	12068290	256
chr3R	19873020	19873150	256
chr3R	27550620	27550770	256
chr3R	9811080	9811210	255
chr2L	21039600	21039750	254
chr2R	18023440	18023550	254
chr3R	11245100	11245210	254
chr3R	21843900	21844050	254
chr4	978520	978670	254
chrX	7906720	7906870	253
chr4	613840	613990	252
chrX	12488340	12488470	252
chrX	9539260	9539390	251
chr2L	6971700	6971850	250
chr2R	14786000	14786150	250
chr4	855240	855390	250
chr3L	7962480	7962630	249
chrX	6707880	6708030	249
chrX	10613480	10613630	249
chr2R	9085520	9085670	248
chr3R	6442600	6442670	248
chr3R	26631700	26631830	248
chr2L	19571240	19571390	247
chr3L	114560	114710	247
chr2R	19080760	19080910	246
chr3R	8453540	8453690	245
chrX	21594080	21594210	245
chr3L	14935420	14935570	244
chrX	12037560	12037710	244
chrX	19606320	19606430	244
chr3L	13968300	13968370	243
chr3R	12589840	12589990	242
chrX	792220	792370	242
chrX	5880800	5880930	242
chrX	12760040	12760190	242
chrX	14461100	14461230	242
chr2L	10004640	10004790	241
chr2R	1857760	1857910	241
chr2R	3530700	3530850	241
chr2R	4309880	4310030	241
chr2R	16758540	16758670	241
chr3L	361560	361710	241
chr3L	710140	710290	241
chr3L	14724180	14724290	241
chr3R	9540800	9540950	241
chr2L	11445720	11445870	240
chr2R	9997200	9997330	240
chr3L	21001540	21001690	240
chr3R	10921460	10921610	240
chrX	5416040	5416090	239
chr3L	1350560	1350710	238
chr4	89400	89550	238
chrX	5747040	5747190	238
chr2L	8416340	8416490	237
chr2L	12011460	12011610	237
chr2R	13337300	13337450	237
chr3L	23049620	23049770	237
chr3R	5254100	5254230	237
chrX	18143400	18143450	237
chr2R	758380	758530	236
chr2R	4804460	4804610	236
chr3L	2618460	2618590	236
chr3R	8463760	8463890	236
chr3R	3605720	3605870	235
chr3R	12076040	12076190	235
chr3R	21822600	21822750	235
chrX	19272500	19272650	235
chr2R	1200720	1200870	234
chr3L	18819760	18819910	234
chr3R	6503400	6503530	234
chr3R	8838760	8838910	234
chr3R	27574040	27574170	234
chrX	19682360	19682470	234
chr2R	1857580	1857730	233
chr2R	9080000	9080130	233
chr3R	773600	773750	233
chr3R	8106660	8106770	233
chrX	2326260	2326350	233
chr2L	3775860	3775990	231
chr2L	18315900	18316030	231
chr3L	3829420	3829570	231
chr2L	4892020	4892170	230
chr2R	9084960	9085090	230
chr3R	11204900	11205050	230
chr2L	6723380	6723510	229
chrX	15683200	15683330	229
chr2L	6922160	6922310	228
chr3R	7782320	7782550	228
chrX	1490760	1490830	228
chrX	16471240	16471390	228
chr2L	16283540	16283690	227
chr2R	5942240	5942370	227
chr3L	230400	230550	227
chr2L	7828240	7828390	226
chr2R	5500660	5500810	226
chr3L	11092560	11092690	226
chr3R	25081140	25081250	226
chrX	4755840	4755990	226
chr2R	1488140	1488290	225
chr2R	8378460	8378610	225
chr2R	12658480	12658630	225
chr3L	665980	666110	225
chr3L	10825360	10825510	225
chr3R	12080860	12080990	225
chr3R	13508120	13508270	225
chr3L	3021620	3021770	224
chr2R	1787500	1787650	223
chr2R	4309440	4309590	223
chr3L	112140	112270	223
chr3R	10523040	10523190	223
chr3R	12162900	12163050	223
chr3R	12637640	12637790	223
chr2L	17379940	17380090	222
chr2L	21417000	21417150	222
chr3R	11246120	11246270	222
chr4	1047220	1047370	222
chrX	13255120	13255270	222
chr2R	9080460	9080610	221
chr2R	19910360	19910510	221
chr3L	18150900	18151050	221
chr3R	1834160	1834210	221
chrX	7876820	7876950	221
chr2R	6047920	6048070	220
chr2R	18198260	18198410	220
chr3R	7774740	7774890	220
chr4	226220	226370	220
chrX	10668040	10668190	220
chr2L	10260120	10260270	219
chr3R	20047340	20047490	219
chr3R	21010580	21010730	219
chrX	1992460	1992510	219
chrX	20571320	20571470	219
chr3L	11184560	11184710	218
chr2L	9988160	9988270	217
chr2R	6047260	6047370	217
chr2R	9086380	9086530	217
chr2R	13872500	13872650	217
chr3R	27763480	27763630	217
chr2L	9984600	9984630	216
chr2R	9522740	9522890	216
chr3R	17122120	17122270	216
chrX	15645940	15645970	216
chr2R	23860	24010	215
chr2R	1658700	1658830	215
chr2R	2999880	3000010	215
chr2R	5935200	5935350	215
chr3L	4608060	4608190	215
chr3R	8889980	8890010	215
chr3R	9797740	9797890	215
chr2L	10356800	10356870	214
chr2L	21531380	21531530	214
chr2R	8501680	8501810	214
chrX	20062500	20062630	214
chr2R	9754460	9754610	213
chr2R	16871620	16871770	213
chrX	11235160	11235310	213
chrX	21406480	21406750	213
chr2L	22012060	22012210	212
chr2R	10647360	10647470	212
chr3L	3320340	3320490	212
chr3L	10984360	10984510	212
chr3R	5970280	5970430	212
chr3R	14024200	14024330	212
chr2L	3539600	3539750	211
chr3R	254980	255130	211
chr3R	8252020	8252130	211
chr3R	12545520	12545650	211
chr3R	12882060	12882150	210
chr2L	6088440	6088590	209
chr3R	627980	628130	209
chr3R	7601820	7601890	209
chr3R	19019060	19019210	209
chr4	464100	464250	209
chrX	11552640	11552670	209
chr2R	3686360	3686510	208
chr2R	8475480	8475630	208
chr2R	9086840	9086990	208
chr3R	5874380	5874510	208
chr2L	6356920	6357070	207
chr2R	7408920	7409050	207
chr2R	7634780	7634930	207
chr2R	19088440	19088590	207
chr3L	7884200	7884350	207
chrX	1993720	1993870	207
chr2L	2461480	2461630	206
chr2L	21617360	21617510	206
chr2R	10837380	10837530	206
chr3R	796360	796510	206
chr3R	9486240	9486390	206
chrX	14853400	14853550	206
chrX	19339860	19340010	206
chr2L	12678380	12678490	205
chr2R	8104200	8104350	205
chr3L	14724420	14724570	205
chrX	3622600	3622750	205
chrX	7926860	7927010	205
chr2R	13383760	13383910	204
chr3L	10834600	10834750	204
chr3L	604760	604870	203
chr3L	745960	746110	203
chr3L	16016300	16016450	203
chr3L	17562240	17562390	203
chr3R	21008060	21008210	203
chrX	15983100	15983210	203
chr2L	4597560	4597710	202
chr2L	10388680	10388810	202
chr3L	20555680	20555810	202
chr4	1143500	1143650	202
chrX	11533100	11533250	202
chr2R	3542680	3542830	201
chr2R	9340100	9340250	201
chr2R	12907380	12907530	201
chr2R	17053060	17053210	201
chr3L	255180	255330	201
chr3L	2863140	2863190	201
chr3R	6442960	6443050	201
chr3R	12086360	12086510	201
chr3R	21473720	21473870	201
chrX	4462660	4462810	201
chrX	10991800	10991930	201
chr2L	13211860	13211970	200
chr2R	8105500	8105650	200
chr2R	9441360	9441510	200
chr3L	11807200	11807350	200
chr3L	14723360	14723470	200
chr3L	14751700	14751830	200
chr3R	26632360	26632510	200
chr2R	12935580	12935650	199
chr3L	10829560	10829690	199
chr3L	11226080	11226230	199
chr3R	2738060	2738210	199
chr4	152440	152710	199
chr4	887320	887470	199
chr2L	7033180	7033310	198
chr2L	9464500	9464650	198
chr2L	13225300	13225430	198
chr3L	11560840	11560970	198
chr3L	20335520	20335670	198
chr3L	22812660	22812810	198
chr3R	5084580	5084730	198
chrX	379280	379430	198
chr3R	5705700	5705810	197
chr3R	20085320	20085470	197
chr2L	8416960	8417070	196
chr2R	4167560	4167710	196
chr2R	6715540	6715690	196
chr2R	12095520	12095670	196
chr3L	683140	683290	196
chr3L	14722620	14722770	196
chr3R	2912340	2912490	196
chr3L	231620	231770	195
chr3L	623080	623230	195
chr3L	13202500	13202650	195
chrX	16627320	16627470	195
chr2L	7032620	7032770	194
chr2L	10249740	10249890	194
chr2L	16597440	16597590	194
chr2L	18779000	18779150	194
chr2R	4161300	4161450	194
chr2R	9081780	9081910	194
chr3L	10831340	10831470	194
chr3L	20960200	20960350	194
chr2L	11517120	11517270	193
chr2R	7120940	7121090	193
chr3L	22201320	22201470	193
chr3R	7604060	7604210	193
chr3R	12061440	12061570	193
chr3R	21707060	21707210	193
chr2L	6078940	6079050	192
chr2L	19573360	19573510	192
chr2L	19815900	19816050	192
chr2R	2899120	2899270	192
chr3L	8574780	8574890	192
chr3R	27045300	27045450	192
chrX	12036800	12036950	192
chr2R	16609240	16609390	191
chr4	1133100	1133250	191
chr2L	2196780	2196850	190
chr2L	6794200	6794330	190
chr2R	879280	879430	190
chr2R	1774700	1774850	190
chr2R	5942000	5942150	190
chr2R	9018700	9018830	190
chr2R	20390280	20390430	190
chr3R	2915300	2915450	190
chr3R	16460680	16460830	190
chr3R	24161780	24161930	190
chrX	7782920	7783050	190
chr2R	13725880	13726030	189
chr3R	16656160	16656310	189
chr2L	6920700	6920810	188
chr2L	10335160	10335310	188
chr2R	8128160	8128230	188
chr2R	18196480	18196630	188
chr2R	20697700	20697850	188
chr3L	8807100	8807250	188
chr3R	635840	635910	188
chr3R	1425380	1425530	188
chr3R	9471780	9471870	188
chr3R	9843580	9843730	188
chr3R	12744760	12744910	188
chr2R	1721480	1721630	187
chr2R	20051060	20051210	187
chr3L	9304200	9304310	187
chr3L	12098480	12098610	187
chr3L	14908820	14909070	187
chr3L	19833300	19833450	187
chr3R	20120800	20120930	187
chr3R	27046880	27047030	187
chr2R	10136360	10136430	186
chr3L	14909600	14909670	186
chr3R	11069340	11069450	186
chr3R	12086680	12086830	186
chr3R	12167700	12167850	186
chr2L	249240	249390	185
chr3R	13637100	13637250	185
chr3R	17960160	17960310	185
chr3R	24979120	24979270	185
chr4	87900	88050	185
chrX	15154160	15154230	185
chr2L	1068600	1068750	184
chr2L	5461420	5461570	184
chr2R	7130980	7131130	184
chr2R	9689700	9689730	184
chr2R	18197580	18197730	184
chr2R	18361820	18361970	184
chr3R	1426240	1426310	184
chr3R	3606200	3606350	184
chr4	380460	380610	184
chrX	8773500	8773650	184
chrX	15897080	15897230	184
chrX	17602120	17602270	184
chr2R	5204680	5204790	183
chr2R	12658220	12658370	183
chr2R	12907180	12907330	183
chr2R	18021960	18022090	183
chr2R	20455940	20456090	183
chr3L	13967980	13968130	183
chr3L	22812100	22812170	183
chr3R	2825060	2825210	183
chrX	10576900	10576990	183
chrX	16911780	16911930	183
chr2L	540820	540970	182
chr2R	2175080	2175230	182
chr2R	4953360	4953490	182
chr2R	10837580	10837730	182
chr3L	21813300	21813450	182
chr3R	10549620	10549670	182
chrX	12550080	12550230	182
chr2R	2124860	2125010	181
chr2R	9516880	9517010	181
chr3L	855920	856070	181
chr3R	19121140	19121290	181
chr3R	25597520	25597630	181
chr4	646360	646510	181
chrX	615760	615910	181
chrX	17654320	17654470	181
chr2R	5058440	5058590	180
chr3L	14374740	14374890	180
chr3L	19628960	19629110	180
chr3R	11820200	11820330	180
chr3R	12075760	12075910	180
chr3R	26291620	26291770	180
chr4	378900	379050	180
chr2L	5000660	5000810	179
chr2L	10231580	10231730	179
chr2L	19572340	19572490	179
chr2R	179100	179230	179
chr2R	13747560	13747710	179
chr2R	16117620	16117710	179
chr3L	13087820	13087970	179
chr3R	6522120	6522270	179
chr3R	21849100	21849250	179
chrX	7903680	7903830	179
chr2L	17379600	17379710	178
chr2L	19862740	19862890	178
chr2R	10893560	10893630	178
chr3L	2615760	2615910	178
chr3L	4236580	4236730	178
chr3L	12583400	12583530	178
chr3R	2586900	2587050	178
chrX	18042100	18042250	178
chr2L	8030960	8031090	177
chr2L	18148320	18148430	177
chr2L	19567980	19568130	177
chr2R	295940	296090	177
chr2R	13672040	13672190	177
chr3L	7342460	7342610	177
chr3L	10652860	10652950	177
chr3R	12465760	12465910	177
chrX	10590180	10590250	177
chr2R	3526140	3526290	176
chr2R	16982700	16982850	176
chr3L	9830140	9830290	176
chr3L	12667260	12667410	176
chr3L	14239460	14239570	176
chr3L	16077680	16077830	176
chr3L	16613140	16613290	176
chr3L	21586840	21586990	176
chrX	16471040	16471190	176
chrX	20959620	20959770	176
chr2L	4221240	4221390	175
chr2L	6921160	6921310	175
chr2R	6093600	6093750	175
chr2R	7533660	7533810	175
chr3R	9934200	9934350	175
chr3R	13542880	13543010	175
chrX	6280380	6280510	175
chrX	10668620	10668690	175
chrX	19517400	19517530	175
chr2L	15727740	15727870	174
chr2L	16321900	16322050	174
chr2R	2893600	2893750	174
chr2R	8559200	8559330	174
chr2R	9656220	9656350	174
chr3L	14018520	14018670	174
chr3L	14910680	14910830	174
chr3L	16375800	16375950	174
chr3R	21849900	21849990	174
chr4	503040	503170	174
chrX	266460	266610	174
chrX	3586080	3586230	174
chrX	3707920	3708050	174
chrX	8060480	8060630	174
chrX	10738820	10738970	174
chrX	13397640	13397790	174
chrX	18077400	18077550	174
chr2L	2182200	2182270	173
chr2L	14446160	14446310	173
chr2R	5932860	5932990	173
chr2R	9076320	9076470	173
chr2R	11446320	11446450	173
chr2R	12299460	12299590	173
chr3L	5950000	5950130	173
chr3L	20244340	20244490	173
chr3R	7179080	7179190	173
chrX	2126860	2127010	173
chrX	4272240	4272390	173
chrX	5535500	5535630	173
chrX	7906260	7906370	173
chrX	8651080	8651230	173
chr2L	5000320	5000470	172
chr2L	21224720	21224850	172
chr2R	13319120	13319250	172
chr2R	17751340	17751490	172
chr2R	20584180	20584330	172
chr3L	10490440	10490590	172
chr3L	15199720	15199850	172
chr3R	8208460	8208610	172
chr3R	25083780	25083790	172
chrX	493780	493930	172
chr2L	11447760	11447910	171
chr3L	2865360	2865390	171
chr3L	3043800	3043870	171
chr3R	12106120	12106270	171
chr3R	24899880	24900030	171
chrX	11184840	11184990	171
chr2L	17960	18010	170
chr2L	6527120	6527190	170
chr2L	8416680	8416830	170
chr2L	16584580	16584730	170
chr3L	2422140	2422290	170
chr3L	6938480	6938630	170
chr3R	2249980	2250130	170
chr3R	13431240	13431270	170
chr3R	25319060	25319210	170
chr3R	26886860	26887010	170
chrX	3656540	3656670	170
chrX	4353400	4353550	170
chrX	6019220	6019310	170
chrX	10193360	10193490	170
chrX	17547060	17547210	170
chr2L	9521580	9521730	169
chr2R	19486360	19486510	169
chr2R	19536360	19536510	169
chr3R	8473680	8473730	169
chr3R	21865440	21865590	169
chr3R	22692420	22692550	169
chrX	19608220	19608370	169
chr2L	15487920	15488070	168
chr2L	15494860	15495010	168
chr2R	12371400	12371550	168
chr2R	19541420	19541570	168
chr3L	6716180	6716290	168
chr3L	10826440	10826590	168
chr3L	14746620	14746730	168
chr3R	864860	865010	168
chr3R	12673100	12673250	168
chrX	1993020	1993170	168
chrX	4929940	4930090	168
chrX	7139220	7139370	168
chr2R	2174880	2175030	167
chr2R	2998240	2998390	167
chr2R	7043760	7043910	167
chr3L	8424080	8424230	167
chrX	19314120	19314270	167
chr2L	19330000	19330150	166
chr2L	19883500	19883650	166
chr2L	21887000	21887150	166
chr2L	22108560	22108710	166
chr2R	8296380	8296470	166
chr3L	1335780	1335930	166
chr3L	16376920	16377010	166
chr3L	19938900	19939010	166
chr3R	916060	916210	166
chr3R	11745860	11746010	166
chr3R	16117940	16118090	166
chr3R	21867660	21867810	166
chrX	19187100	19187250	166
chrX	21576380	21576530	166
chr2L	2889240	2889390	165
chr2L	16321720	16321870	165
chr2R	12976720	12976870	165
chr2R	18068940	18069090	165
chr2R	18148960	18149110	165
chr2R	18208200	18208350	165
chr3L	7409240	7409310	165
chr3L	14937400	14937550	165
chr3R	5959280	5959410	165
chr3R	12031200	12031350	165
chr3R	25202280	25202410	165
chrX	4898340	4898490	165
chrX	10613160	10613310	165
chrX	12962780	12962890	165
chr2L	2164900	2165050	164
chr2L	6323580	6323730	164
chr2L	14490300	14490450	164
chr2R	9847120	9847270	164
chr2R	13649020	13649170	164
chr2R	17210380	17210530	164
chr3L	4215900	4216050	164
chr3R	15176220	15176370	164
chr3R	21836140	21836290	164
chr2R	8500760	8500790	163
chr2R	12991240	12991390	163
chr2R	16392100	16392250	163
chr3R	279040	279170	163
chrX	12417580	12417710	163
chrX	19686020	19686170	163
chr2L	1410940	1411090	162
chr2L	4034400	4034550	162
chr2L	5009440	5009550	162
chr2L	5403720	5403870	162
chr2R	18310840	18310930	162
chr3L	10263440	10263590	162
chr3L	19008940	19009090	162
chr3L	22341740	22341850	162
chr3R	2632480	2632630	162
chr3R	11117280	11117430	162
chrX	4529720	4529870	162
chr2R	18432620	18432770	161
chr3L	5787000	5787150	161
chr3L	11093900	11093970	161
chr3L	11497420	11497570	161
chr3L	12098180	12098330	161
chr3R	433500	433650	161
chr3R	16655640	16655790	161
chrX	2162120	2162270	161
chrX	19471180	19471230	161
chr2L	2009660	2009790	160
chr2L	22131880	22132010	160
chr2R	1629540	1629690	160
chr2R	3749420	3749570	160
chr2R	19682440	19682590	160
chr2R	20322240	20322390	160
chr3L	20959460	20959610	160
chr3R	21865760	21865910	160
chr3R	21867440	21867530	160
chrX	3565340	3565450	160
chrX	19195260	19195410	160
chr2L	8365800	8365950	159
chr2L	8479360	8479470	159
chr2R	1641660	1641810	159
chr2R	9079360	9079410	159
chr2R	10526020	10526150	159
chr2R	11405780	11405910	159
chr2R	18444340	18444490	159
chr3L	21219880	21219950	159
chr3L	23183120	23183270	159
chr3R	10566440	10566590	159
chrX	6868960	6869110	159
chrX	8451660	8451810	159
chr2R	3101980	3102070	158
chr2R	7142400	7142550	158
chr2R	8512280	8512290	158
chr2R	9476480	9476630	158
chr3L	1845280	1845430	158
chr3L	2865240	2865270	158
chr3L	18709040	18709190	158
chr3R	11022300	11022430	158
chr3R	11116560	11116630	158
chr3R	14238760	14238910	158
chr3R	16886440	16886590	158
chr3R	17121880	17122030	158
chr3R	19712440	19712590	158
chrX	3962320	3962470	158
chrX	5458240	5458390	158
chrX	12584620	12584770	158
chr2R	6326860	6327010	157
chr3L	18583460	18583590	157
chr3R	2504360	2504510	157
chr3R	8475080	8475230	157
chr3R	11859960	11860110	157
chrX	3587620	3587770	157
chr2L	21560880	21561010	156
chr2L	21848320	21848470	156
chr2R	1944500	1944650	156
chr2R	7690120	7690270	156
chr2R	18236840	18236990	156
chr2R	20734060	20734210	156
chr3L	11461600	11461650	156
chr3R	58040	58190	156
chr3R	13442740	13442890	156
chrX	2176140	2176250	156
chrX	6574100	6574250	156
chrX	15647280	15647430	156
chrX	21566880	21566970	156
chr2L	1954580	1954730	155
chr2R	11670540	11670690	155
chr2R	16119100	16119250	155
chr3L	1730040	1730190	155
chr3L	22336900	22337050	155
chr3R	2950080	2950230	155
chr3R	12828000	12828150	155
chr3R	14809480	14809630	155
chr4	855940	856090	155
chrX	19609600	19609750	155
chr2L	19186160	19186310	154
chr2L	21616980	21617130	154
chr2R	4310120	4310270	154
chr2R	19567420	19567570	154
chr3R	5531160	5531290	154
chr3R	6178780	6178790	154
chr3R	21832000	21832150	154
chr3R	24637600	24637750	154
chr4	612360	612510	154
chrX	7986960	7987090	154
chr2L	3771880	3771930	153
chr2R	2144200	2144270	153
chr2R	16872200	16872350	153
chr2R	17825140	17825290	153
chr2R	18069560	18069710	153
chr3L	13015480	13015610	153
chr3L	13460580	13460690	153
chr3L	14923960	14924110	153
chr3R	19748140	19748290	153
chrX	6124800	6124950	153
chrX	14487780	14487890	153
chr2L	6339260	6339410	152
chr2L	7526320	7526470	152
chr3L	1447220	1447370	152
chr3R	1835380	1835530	152
chr3R	4850760	4850910	152
chr3R	25381900	25382050	152
chrX	6070780	6070930	152
chrX	10589680	10589710	152
chrX	12416880	12417030	152
chr2L	4345800	4345830	151
chr2L	13549120	13549270	151
chr2R	1639460	1639610	151
chr2R	8554840	8554910	151
chr2R	9469620	9469670	151
chr3L	15693680	15693830	151
chr3R	12062240	12062310	151
chr4	199600	199750	151
chrX	15317360	15317490	151
chr2L	1421720	1421870	150
chr2L	3632240	3632370	150
chr2R	2173960	2174110	150
chr2R	4719140	4719270	150
chr2R	5998500	5998610	150
chr2R	8853260	8853390	150
chr2R	9079080	9079230	150
chr3L	3393280	3393430	150
chr3L	9015160	9015310	150
chr3L	10830760	10830910	150
chr3R	2605920	2606070	150
chrX	6842940	6843090	150
chr2L	4363800	4363930	149
chr2L	11971080	11971210	149
chr3L	6938260	6938410	149
chr3L	14924240	14924330	149
chr3R	12047200	12047350	149
chr3R	19169620	19169770	149
chr3R	25830440	25830590	149
chrX	3018400	3018410	149
chr2L	5800300	5800450	148
chr2L	11988200	11988350	148
chr2R	3744220	3744350	148
chr2R	4111860	4111970	148
chr2R	7951800	7951950	148
chr2R	18441740	18441870	148
chr2R	19531820	19531970	148
chr3L	526780	526930	148
chr3L	9827940	9828090	148
chr3L	21450520	21450630	148
chr3R	2231500	2231650	148
chr3R	4788700	4788770	148
chr3R	7585900	7586050	148
chr3R	8806400	8806550	148
chr3R	8837820	8837950	148
chr3R	15662580	15662650	148
chrX	2149540	2149690	148
chrX	3951120	3951270	148
chrX	8496180	8496330	148
chrX	16217680	16217830	148
chrX	18205120	18205250	148
chrX	18617500	18617650	148
chrX	21595580	21595710	148
chr2L	18778760	18778890	147
chr2R	2930380	2930530	147
chr2R	8965080	8965230	147
chr3L	207320	207450	147
chr3L	4957100	4957250	147
chr3R	12176880	12177110	147
chr3R	19558760	19558910	147
chr3R	24864900	24865030	147
chr3R	27620280	27620410	147
chrX	4257960	4258050	147
chrX	8973080	8973230	147
chr2R	5386980	5387130	146
chr3L	1318940	1319090	146
chr3L	14940120	14940270	146
chr3L	23050020	23050150	146
chr3R	12450480	12450610	146
chr3R	17325340	17325490	146
chr4	521900	522010	146
chr4	679580	679710	146
chrX	2994180	2994330	146
chrX	10654020	10654170	146
chrX	15546480	15546630	146
chr2L	851000	851130	145
chr2L	9888020	9888170	145
chr2L	10200940	10201090	145
chr2L	12003180	12003330	145
chr2L	18940340	18940490	145
chr2L	19449320	19449450	145
chr2R	8292880	8293030	145
chr3L	14933560	14933690	145
chr3L	22110520	22110670	145
chr3R	5220260	5220410	145
chr3R	19104920	19105070	145
chrX	1779140	1779250	145
chrX	6708160	6708310	145
chrX	9242040	9242150	145
chr2L	16253380	16253530	144
chr2R	3643080	3643210	144
chr2R	7688900	7689050	144
chr2R	16983500	16983650	144
chr3L	5744920	5745070	144
chr3L	16677260	16677310	144
chr3R	2929340	2929470	144
chr3R	7604700	7604850	144
chr3R	19140140	19140190	144
chrX	2473640	2473790	144
chrX	3626160	3626290	144
chrX	12594540	12594690	144
chr2L	9449820	9449970	143
chr2L	11794060	11794210	143
chr2L	16517320	16517470	143
chr2L	20482080	20482210	143
chr2R	7149180	7149290	143
chr2R	17010140	17010290	143
chr3L	13018580	13018730	143
chr3R	2642040	2642190	143
chr3R	4303240	4303390	143
chr3R	7177920	7178070	143
chr3R	11089260	11089410	143
chr3R	24973980	24974130	143
chr4	979780	979930	143
chrX	3623420	3623570	143
chrX	19093940	19094090	143
chr2L	523560	523710	142
chr2L	7056720	7056870	142
chr2L	20473840	20473990	142
chr2R	6070760	6070890	142
chr2R	10643560	10643710	142
chr2R	13315940	13315990	142
chr2R	15621500	15621650	142
chr3R	485280	485430	142
chr3R	5456500	5456650	142
chr3R	7128740	7128890	142
chr3R	12378000	12378150	142
chrX	1779300	1779450	142
chrX	4256740	4256890	142
chrX	16282780	16282930	142
chr2L	2886100	2886250	141
chr2L	19131380	19131530	141
chr2L	19787820	19787950	141
chr2R	7629640	7629790	141
chr2R	9083380	9083530	141
chr3L	10295840	10295990	141
chr3L	11461340	11461490	141
chr3L	18593140	18593290	141
chr3R	13947420	13947570	141
chr3R	17191120	17191270	141
chr3R	17715140	17715290	141
chr3R	24687120	24687270	141
chrX	8522080	8522210	141
chrX	9360800	9360950	141
chrX	17585660	17585810	141
chrX	19723220	19723370	141
chr2L	222180	222330	140
chr2L	2753060	2753210	140
chr2L	3778700	3778850	140
chr2L	8081740	8081830	140
chr2L	8841860	8842010	140
chr2L	9454540	9454690	140
chr2L	16346740	16346890	140
chr2R	924060	924190	140
chr2R	2383960	2384110	140
chr2R	16564760	16564910	140
chr3L	682680	682730	140
chr3L	3392460	3392610	140
chr3L	6726360	6726510	140
chr3L	17964660	17964810	140
chr3R	21827000	21827130	140
chr3R	21843300	21843370	140
chr3R	24717480	24717630	140
chr4	1071580	1071730	140
chrX	6071020	6071170	140
chr2L	5799720	5799850	139
chr2L	6966540	6966690	139
chr2L	8997380	8997530	139
chr2L	17473860	17474010	139
chr2L	19567660	19567730	139
chr2R	126260	126410	139
chr2R	2999560	2999710	139
chr2R	3042700	3042850	139
chr2R	7131960	7132110	139
chr2R	8495420	8495570	139
chr2R	18193760	18193890	139
chr3L	6819840	6819890	139
chr3L	7962240	7962390	139
chr3R	5694400	5694550	139
chr3R	10920300	10920450	139
chr3R	17442020	17442150	139
chr3R	24913800	24913850	139
chrX	622020	622150	139
chrX	6378600	6378750	139
chrX	10631120	10631270	139
chrX	15427080	15427230	139
chrX	21440800	21440910	139
chr2L	5980960	5981030	138
chr2L	15739180	15739330	138
chr2R	1160940	1161090	138
chr2R	8296000	8296150	138
chr2R	9995980	9996110	138
chr3L	665480	665630	138
chr3L	6878100	6878250	138
chr3L	18586680	18586830	138
chr3R	2931380	2931530	138
chr3R	12456520	12456670	138
chr3R	12541440	12541590	138
chr3R	15152360	15152510	138
chr3R	15861740	15861870	138
chr3R	17458720	17458870	138
chr3R	21855120	21855270	138
chr4	591080	591230	138
chr4	683320	683450	138
chrX	19132320	19132450	138
chr2L	826420	826570	137
chr2L	870880	870930	137
chr2L	6920080	6920230	137
chr2L	11808820	11808970	137
chr2L	12529720	12529870	137
chr2R	9071720	9071870	137
chr2R	15145600	15145650	137
chr3L	19940200	19940350	137
chr3R	485780	485870	137
chr3R	11829980	11830130	137
chr3R	26738220	26738370	137
chrX	6843880	6844030	137
chrX	10669680	10669750	137
chr2L	7049860	7050010	136
chr2L	20758120	20758270	136
chr2R	7684500	7684650	136
chr3L	3206900	3207050	136
chr3L	9589480	9589610	136
chr3L	12697580	12697730	136
chr3L	16553400	16553550	136
chr3L	20175060	20175210	136
chr3R	17497620	17497690	136
chr3R	19931520	19931670	136
chr3R	24895000	24895130	136
chr4	526480	526570	136
chrX	7071560	7071710	136
chrX	7737340	7737490	136
chr2L	2753480	2753630	135
chr2L	9613260	9613410	135
chr2R	7976520	7976650	135
chr2R	8431820	8431970	135
chr2R	12343680	12343810	135
chr2R	16161240	16161390	135
chr2R	19571260	19571410	135
chr3L	603440	603550	135
chr3L	4214240	4214290	135
chr3L	5830560	5830710	135
chr3L	6969480	6969610	135
chr3R	952760	952910	135
chr3R	17849120	17849270	135
chr3R	20046840	20046990	135
chr4	615300	615430	135
chr4	1051140	1051270	135
chrX	6706880	6706930	135
chrX	16626220	16626370	135
chr2L	2752420	2752570	134
chr2L	6611520	6611670	134
chr2R	8707800	8707930	134
chr2R	17043020	17043110	134
chr3L	19830880	19831030	134
chr3R	4132020	4132170	134
chr3R	20098480	20098630	134
chr3R	21828340	21828490	134
chr4	680200	680290	134
chr4	691320	691450	134
chrX	8256880	8256990	134
chrX	9530240	9530350	134
chr2L	277420	277570	133
chr2L	8403520	8403670	133
chr2L	12546600	12546730	133
chr2L	19132420	19132570	133
chr2R	2261520	2261650	133
chr2R	2384520	2384670	133
chr2R	6359860	6359990	133
chr2R	8999160	8999270	133
chr2R	11617860	11618010	133
chr2R	13019600	13019750	133
chr3L	416160	416310	133
chr3L	1730340	1730490	133
chr3L	11738940	11739090	133
chr3L	14155660	14155750	133
chr3L	14375660	14375810	133
chr3L	14911460	14911610	133
chr3L	20960520	20960670	133
chr3R	737980	738130	133
chr3R	1474340	1474490	133
chr3R	4862880	4863030	133
chr3R	21860880	21861030	133
chr3R	24152080	24152230	133
chr3R	25694760	25694830	133
chr4	328180	328330	133
chr4	614160	614290	133
chr4	854560	854710	133
chr4	1144200	1144350	133
chrX	991020	991170	133
chrX	1339980	1340130	133
chrX	19699920	19700070	133
chr2L	1884500	1884650	132
chr2L	2576600	2576750	132
chr2L	4030360	4030510	132
chr2L	13164960	13165110	132
chr2L	14040400	14040450	132
chr2R	6414960	6415110	132
chr2R	8648920	8649030	132
chr2R	12031120	12031270	132
chr2R	17379380	17379510	132
chr2R	17778380	17778530	132
chr3L	1160800	1160930	132
chr3L	22881940	22882030	132
chr3R	9470860	9471010	132
chr3R	26098680	26098830	132
chrX	380020	380170	132
chrX	9534780	9534930	132
chr2L	2374540	2374690	131
chr2L	4222440	4222590	131
chr2R	251720	251850	131
chr2R	3577380	3577510	131
chr2R	8400420	8400450	131
chr2R	19085360	19085510	131
chr3L	597400	597530	131
chr3L	1161580	1161730	131
chr3L	3043900	3043950	131
chr3L	4214460	4214610	131
chr3L	12480100	12480230	131
chr3L	20407520	20407670	131
chr3L	20942780	20942910	131
chr3R	4874360	4874510	131
chr3R	17452460	17452610	131
chr3R	17464220	17464370	131
chr3R	21298340	21298450	131
chr3R	23462080	23462230	131
chr3R	25600300	25600450	131
chr4	1051920	1052030	131
chrX	252740	252890	131
chrX	6369620	6369730	131
chrX	16275200	16275330	131
chrX	17720560	17720670	131
chr2L	6921580	6921730	130
chr2R	18197320	18197470	130
chr3L	596720	596870	130
chr3L	15988560	15988710	130
chr3L	23048540	23048650	130
chr3R	5377540	5377650	130
chr3R	14806960	14807090	130
chr3R	18982920	18982930	130
chr3R	19857700	19857850	130
chrX	2196440	2196530	130
chrX	2990880	2991030	130
chrX	5543740	5543890	130
chrX	10396020	10396170	130
chrX	16260820	16260970	130
chr2L	1068120	1068270	129
chr2L	6179120	6179250	129
chr2L	8741020	8741070	129
chr2L	21606460	21606610	129
chr2R	1641880	1641990	129
chr2R	1727740	1727890	129
chr2R	15341260	15341410	129
chr2R	18192080	18192230	129
chr3L	732740	732890	129
chr3L	9436440	9436590	129
chr3L	17610240	17610390	129
chr3R	2799200	2799270	129
chr3R	17467940	17468090	129
chrX	1256020	1256150	129
chrX	12569960	12570090	129
chrX	19471900	19472030	129
chr2L	143260	143410	128
chr2L	2175660	2175810	128
chr2L	5978880	5978930	128
chr2L	6531240	6531390	128
chr2L	7827580	7827730	128
chr2L	8415920	8416070	128
chr2L	10192220	10192350	128
chr2L	11447960	11448110	128
chr2L	13219880	13220030	128
chr2R	635580	635730	128
chr2R	5783400	5783550	128
chr2R	7504700	7504850	128
chr2R	9817620	9817770	128
chr2R	16468620	16468750	128
chr3L	207880	208010	128
chr3L	1868900	1868990	128
chr3L	5629480	5629630	128
chr3L	14935700	14935850	128
chr3L	17523080	17523230	128
chr3L	18831400	18831530	128
chr3R	4130960	4131110	128
chr3R	10505600	10505710	128
chr3R	17467100	17467250	128
chr3R	26634200	26634330	128
chrX	5524600	5524750	128
chrX	10211060	10211210	128
chr2L	6479440	6479590	127
chr2L	11995480	11995630	127
chr2L	21783020	21783110	127
chr2R	2086900	2087050	127
chr2R	2523900	2524050	127
chr2R	4743320	4743470	127
chr2R	4796920	4797070	127
chr2R	8420260	8420410	127
chr2R	18368060	18368130	127
chr3L	1778280	1778350	127
chr3L	3206600	3206750	127
chr3L	3393640	3393770	127
chr3R	4895660	4895810	127
chr3R	7394880	7395030	127
chr3R	7600940	7601070	127
chr3R	11101000	11101150	127
chr3R	19608440	19608590	127
chr3R	25079560	25079710	127
chrX	2275680	2275830	127
chrX	6702600	6702750	127
chr2L	3580740	3580890	126
chr2L	6536120	6536270	126
chr2L	11968920	11969070	126
chr2L	14589080	14589230	126
chr2R	814540	814670	126
chr2R	6049960	6050110	126
chr2R	8473760	8473910	126
chr2R	12934680	12934830	126
chr2R	19081320	19081470	126
chr2R	20593100	20593210	126
chr3L	474360	474490	126
chr3L	3054260	3054410	126
chr3L	3074500	3074650	126
chr3L	10982760	10982910	126
chr3L	15107720	15107870	126
chr3L	21814380	21814530	126
chr3R	1043080	1043230	126
chr3R	17049400	17049550	126
chr3R	18223020	18223150	126
chr3R	26292800	26292950	126
chrX	543600	543730	126
chrX	992100	992250	126
chrX	1804320	1804450	126
chrX	6218100	6218250	126
chr2L	8088180	8088310	125
chr2L	21409380	21409470	125
chr2R	6329380	6329530	125
chr2R	16555360	16555510	125
chr2R	17053920	17054050	125
chr2R	19153660	19153810	125
chr2R	19565340	19565490	125
chr3L	526520	526670	125
chr3L	9461700	9461850	125
chr3L	11528780	11528870	125
chr3L	15482300	15482450	125
chr3L	16454760	16454890	125
chr3L	17522680	17522830	125
chr3L	22805880	22806030	125
chr3R	5165340	5165470	125
chr3R	17466200	17466350	125
chr3R	17848900	17849050	125
chr3R	24714660	24714810	125
chr3R	25702700	25702850	125
chr3R	25848540	25848670	125
chrX	3565560	3565690	125
chrX	5609380	5609530	125
chrX	11721140	11721290	125
chrX	12945820	12945970	125
chr2L	3836620	3836770	124
chr2L	5325420	5325490	124
chr2L	10250680	10250830	124
chr2R	6991400	6991550	124
chr2R	9947140	9947210	124
chr3L	2804640	2804790	124
chr3L	20719020	20719170	124
chr3L	22658300	22658450	124
chr3R	17679680	17679750	124
chr3R	20455880	20455990	124
chrX	1729800	1729950	124
chrX	4931600	4931750	124
chrX	16166640	16166710	124
chr2L	66840	66970	123
chr2L	715060	715210	123
chr2L	1077660	1077790	123
chr2L	2888960	2889090	123
chr2L	3303160	3303430	123
chr2L	3776540	3776690	123
chr2L	5055180	5055330	123
chr2L	8809860	8810010	123
chr2L	20785260	20785390	123
chr2L	21843760	21843890	123
chr3L	4389700	4389850	123
chr3L	9421300	9421450	123
chr3L	12391480	12391610	123
chr3L	20961880	20961970	123
chr3L	21410420	21410570	123
chr3R	2900480	2900610	123
chr3R	5376520	5376670	123
chr3R	5385300	5385450	123
chr3R	9638540	9638690	123
chr3R	9809100	9809250	123
chr3R	9851980	9852110	123
chr3R	19171880	19172030	123
chr3R	21862000	21862150	123
chr4	76800	76930	123
chr4	899680	899830	123
chrX	1812160	1812310	123
chrX	2805500	2805650	123
chrX	3006940	3007050	123
chrX	4524180	4524330	123
chrX	8061100	8061250	123
chrX	12567920	12568070	123
chrX	14666520	14666670	123
chrX	19547200	19547350	123
chr2L	5092960	5093110	122
chr2L	6723000	6723110	122
chr2R	7045400	7045530	122
chr2R	7195160	7195310	122
chr2R	10267200	10267350	122
chr2R	20477280	20477430	122
chr3L	473840	473910	122
chr3L	3322880	3322970	122
chr3R	637680	637810	122
chr3R	2636520	2636650	122
chr3R	5699360	5699430	122
chr3R	9727360	9727510	122
chr3R	13637280	13637430	122
chr3R	19126780	19126930	122
chrX	512740	512890	122
chrX	1978860	1979010	122
chrX	3953920	3954050	122
chrX	3954180	3954330	122
chrX	7166100	7166250	122
chrX	11551980	11552050	122
chr2L	1420500	1420550	121
chr2L	2755020	2755150	121
chr2L	4595020	4595170	121
chr2R	1170580	1170730	121
chr2R	1234320	1234390	121
chr2R	1481760	1481910	121
chr2R	6823100	6823250	121
chr2R	19062160	19062310	121
chr2R	20321360	20321510	121
chr3L	1179240	1179370	121
chr3L	5906460	5906610	121
chr3L	7108460	7108610	121
chr3L	9436120	9436270	121
chr3R	1473980	1474110	121
chr3R	4478480	4478590	121
chr3R	5167100	5167250	121
chr3R	7257320	7257470	121
chr3R	11924960	11925110	121
chr3R	20451280	20451330	121
chr3R	21849340	21849490	121
chr3R	27422020	27422170	121
chrX	5725440	5725570	121
chrX	16282560	16282710	121
chr2L	9894780	9894850	120
chr2L	20906080	20906210	120
chr2R	1913540	1913570	120
chr2R	2965860	2965990	120
chr2R	8946700	8946830	120
chr2R	19910040	19910130	120
chr2R	20592000	20592130	120
chr3L	14603500	14603650	120
chr3L	14607440	14607590	120
chr3L	22333960	22334110	120
chr3L	23029280	23029430	120
chr3R	304860	305010	120
chr3R	1449900	1450050	120
chr3R	7586400	7586550	120
chr3R	10481440	10481590	120
chr3R	21472960	21473110	120
chr3R	27046360	27046370	120
chrX	1755840	1755850	120
chrX	13118860	13119010	120
chrX	15427540	15427690	120
chrX	18339240	18339390	120
chrX	19684640	19684790	120
chr2L	1972820	1972970	119
chr2L	2178700	2178790	119
chr2L	8083260	8083410	119
chr2L	13176860	13176950	119
chr2L	13550100	13550230	119
chr2L	15746960	15747090	119
chr2L	18704180	18704330	119
chr2L	19129420	19129570	119
chr2L	20337740	20337870	119
chr2R	1544940	1545090	119
chr2R	5612660	5612810	119
chr2R	6046120	6046270	119
chr2R	8705260	8705370	119
chr2R	9340680	9340830	119
chr2R	10864440	10864590	119
chr2R	13107400	13107530	119
chr2R	18394120	18394230	119
chr2R	20518660	20518810	119
chr3L	669120	669230	119
chr3L	2835340	2835490	119
chr3L	12779780	12779930	119
chr3L	15288700	15288830	119
chr3L	19137080	19137230	119
chr3R	9509400	9509550	119
chr4	614460	614590	119
chrX	1950580	1950730	119
chrX	2936080	2936230	119
chrX	4897940	4898090	119
chrX	8406900	8407050	119
chrX	9531900	9532030	119
chrX	11626520	11626670	119
chr2L	2492920	2493070	118
chr2L	2750900	2751050	118
chr2L	19808380	19808530	118
chr2R	4180720	4180850	118
chr2R	5500880	5501010	118
chr2R	6325320	6325370	118
chr2R	10443160	10443290	118
chr2R	10643300	10643450	118
chr2R	13108000	13108150	118
chr2R	13338280	13338430	118
chr2R	13671400	13671490	118
chr2R	16160960	16161090	118
chr2R	17568480	17568630	118
chr2R	19877360	19877510	118
chr2R	20088780	20088910	118
chr3L	12831800	12831950	118
chr3L	15200700	15200850	118
chr3L	16818900	16819050	118
chr3L	19862980	19863050	118
chr3R	794980	795130	118
chr3R	8293900	8294050	118
chr3R	16153600	16153750	118
chr3R	22362400	22362550	118
chr3R	23263300	23263430	118
chrX	493060	493210	118
chrX	2179220	2179310	118
chrX	2304040	2304190	118
chrX	13616300	13616430	118
chr2L	9568900	9569030	117
chr2L	10403940	10404090	117
chr2L	10964600	10964750	117
chr2L	18439300	18439450	117
chr2R	5997320	5997350	117
chr2R	7541160	7541310	117
chr2R	12541740	12541890	117
chr2R	19055740	19055890	117
chr3L	6953860	6954010	117
chr3L	13828720	13828870	117
chr3L	14517640	14517790	117
chr3L	20554440	20554530	117
chr3R	632060	632210	117
chr3R	6183140	6183250	117
chr3R	16386720	16386830	117
chr3R	17272200	17272270	117
chrX	4270300	4270410	117
chrX	6828940	6829090	117
chrX	16168700	16168850	117
chr2L	7219380	7219530	116
chr2L	10334780	10334930	116
chr2L	18855240	18855390	116
chr2R	7969080	7969150	116
chr2R	13649540	13649690	116
chr3L	241640	241770	116
chr3L	3967300	3967390	116
chr3L	7319140	7319190	116
chr3L	8160940	8161070	116
chr3L	11466000	11466150	116
chr3L	14922040	14922190	116
chr3L	18866820	18866970	116
chr3R	2761460	2761610	116
chr3R	4166720	4166870	116
chr3R	5338560	5338630	116
chr3R	10643660	10643810	116
chr3R	20057020	20057170	116
chr3R	20575260	20575410	116
chr3R	27230900	27231050	116
chrX	3540540	3540690	116
chrX	13871780	13871890	116
chrX	17664700	17664850	116
chr2L	5978480	5978630	115
chr2L	6076160	6076310	115
chr2L	13216000	13216150	115
chr2R	8128520	8128670	115
chr2R	8739560	8739650	115
chr2R	13016980	13017130	115
chr2R	16102200	16102350	115
chr2R	16668760	16668910	115
chr3L	7842680	7842790	115
chr3L	8369880	8370030	115
chr3L	8379240	8379390	115
chr3L	8602080	8602150	115
chr3L	12724780	12724930	115
chr3L	16079100	16079170	115
chr3L	16826500	16826630	115
chr3L	19741060	19741210	115
chr3L	20723180	20723330	115
chr3R	1485320	1485610	115
chr3R	1996720	1996770	115
chr3R	17650680	17650830	115
chr3R	18182320	18182470	115
chr3R	21019740	21019850	115
chr3R	26591520	26591650	115
chr4	1201880	1202030	115
chrX	9341500	9341650	115
chrX	9345300	9345430	115
chr2L	540620	540770	114
chr2L	11206960	11207090	114
chr2L	19954520	19954670	114
chr2L	22395980	22396110	114
chr2R	768020	768170	114
chr2R	6813320	6813470	114
chr2R	6968580	6968730	114
chr2R	20519160	20519310	114
chr3L	732060	732210	114
chr3L	5768080	5768230	114
chr3L	5784720	5784870	114
chr3L	7957700	7957850	114
chr3L	17452400	17452550	114
chr3L	20339360	20339430	114
chr3L	21662600	21662690	114
chr3R	566420	566570	114
chr3R	2900060	2900210	114
chr3R	3803460	3803590	114
chr3R	21825860	21826010	114
chr3R	21852920	21853070	114
chrX	7781080	7781190	114
chrX	13656080	13656230	114
chrX	15725940	15726090	114
chr2L	452980	453130	113
chr2L	2873700	2873850	113
chr2L	5542380	5542510	113
chr2L	6964240	6964390	113
chr2L	16482160	16482170	113
chr2R	1697580	1697730	113
chr2R	9656740	9656890	113
chr2R	10728640	10728790	113
chr2R	17919140	17919290	113
chr2R	18113680	18113830	113
chr3L	1552600	1552750	113
chr3L	3302820	3302970	113
chr3L	8320340	8320430	113
chr3L	9108420	9108530	113
chr3L	19842660	19842810	113
chr3L	21470720	21470830	113
chr3L	21574720	21574850	113
chr3R	159660	159770	113
chr3R	2718980	2719110	113
chr3R	11851660	11851790	113
chr3R	12725520	12725670	113
chrX	7007980	7008130	113
chr2L	5009800	5009910	112
chr2L	18704400	18704550	112
chr2L	21816440	21816570	112
chr2R	2147860	2148010	112
chr2R	3002400	3002550	112
chr2R	5490940	5491090	112
chr2R	9511900	9512050	112
chr2R	16054220	16054250	112
chr2R	16759100	16759230	112
chr3L	527840	527970	112
chr3L	6470020	6470170	112
chr3L	7130340	7130490	112
chr3L	7312980	7313110	112
chr3L	17954560	17954690	112
chr3L	21150660	21150810	112
chr3R	1426720	1426870	112
chr3R	2617260	2617410	112
chr3R	3636160	3636310	112
chr3R	12032920	12033070	112
chr3R	12377540	12377650	112
chr3R	16376440	16376590	112
chr3R	19169280	19169430	112
chr3R	21463540	21463690	112
chr3R	21506400	21506550	112
chr3R	25283160	25283310	112
chr4	717000	717150	112
chrX	12497480	12497530	112
chrX	12561840	12561990	112
chrX	17136480	17136630	112
chrX	21440620	21440770	112
chr2L	158720	158870	111
chr2L	8029520	8029670	111
chr2L	10239240	10239390	111
chr2L	19811800	19811950	111
chr2R	5568120	5568270	111
chr2R	9734560	9734710	111
chr2R	11613580	11613730	111
chr2R	13050400	13050550	111
chr2R	16054100	16054190	111
chr2R	20244320	20244450	111
chr3L	3207220	3207350	111
chr3L	5604640	5604790	111
chr3L	11535060	11535210	111
chr3L	12621380	12621430	111
chr3L	19725320	19725470	111
chr3L	22334760	22334910	111
chr3R	126820	126970	111
chr3R	228980	229010	111
chr3R	5707360	5707510	111
chr3R	6501040	6501190	111
chr3R	9797560	9797710	111
chr3R	19873700	19873850	111
chr3R	23089260	23089410	111
chr3R	23107140	23107250	111
chr3R	24636960	24637090	111
chr3R	25687380	25687530	111
chr4	631280	631430	111
chrX	3690740	3690890	111
chrX	3725940	3726090	111
chrX	5369980	5370110	111
chrX	7138680	7138830	111
chrX	10609540	10609690	111
chrX	13655380	13655530	111
chr2L	1077420	1077570	110
chr2L	5240640	5240790	110
chr2L	5999420	5999570	110
chr2L	6647440	6647590	110
chr2L	10396620	10396670	110
chr2L	17731860	17732010	110
chr2L	18146500	18146650	110
chr2L	20775160	20775310	110
chr2R	1218740	1218890	110
chr2R	4650340	4650450	110
chr2R	5471680	5471830	110
chr2R	9848840	9848990	110
chr2R	12155100	12155250	110
chr2R	14461900	14461970	110
chr2R	14929540	14929690	110
chr3L	9688640	9688790	110
chr3L	17811680	17811830	110
chr3L	19009760	19009910	110
chr3L	19843960	19844110	110
chr3L	20554640	20554790	110
chr3R	2696680	2696810	110
chr3R	3746040	3746190	110
chr3R	4476440	4476590	110
chrX	3305240	3305310	110
chrX	8470180	8470330	110
chr2L	246900	247050	109
chr2L	2365280	2365430	109
chr2L	4031860	4032010	109
chr2L	13227080	13227190	109
chr2R	1209440	1209590	109
chr2R	2790260	2790410	109
chr2R	8473460	8473610	109
chr2R	10865660	10865750	109
chr2R	12098320	12098470	109
chr2R	13955900	13955970	109
chr2R	17177680	17177830	109
chr3L	8978900	8979050	109
chr3L	10605020	10605170	109
chr3L	19105860	19106010	109
chr3R	6614060	6614210	109
chr3R	10957620	10957770	109
chr4	509300	509430	109
chrX	1817060	1817210	109
chrX	3019120	3019250	109
chrX	3625560	3625690	109
chrX	6943360	6943510	109
chrX	7902440	7902490	109
chrX	11852600	11852730	109
chrX	12962080	12962230	109
chrX	17485880	17486030	109
chrX	20234560	20234710	109
chr2L	5306580	5306730	108
chr2R	652040	652190	108
chr2R	4918560	4918690	108
chr2R	6108340	6108470	108
chr2R	7119460	7119610	108
chr2R	11255060	11255190	108
chr2R	12094500	12094650	108
chr2R	12098860	12098990	108
chr2R	13197940	13198090	108
chr2R	18189380	18189530	108
chr2R	20698240	20698390	108
chr3L	182840	182950	108
chr3L	3209820	3209950	108
chr3L	4594840	4594990	108
chr3L	10650720	10650870	108
chr3L	19149440	19149590	108
chr3L	20407100	20407250	108
chr3R	912460	912610	108
chr3R	2935560	2935710	108
chr3R	7645280	7645430	108
chr3R	17044740	17044890	108
chr3R	21316540	21316690	108
chr4	444880	445030	108
chrX	4781520	4781650	108
chrX	9503500	9503650	108
chrX	10590580	10590730	108
chrX	11519640	11519750	108
chrX	16104840	16104970	108
chr2L	713580	713710	107
chr2L	2577240	2577390	107
chr2L	9449240	9449390	107
chr2R	629440	629590	107
chr2R	1627940	1628090	107
chr2R	2227760	2227890	107
chr2R	3045280	3045410	107
chr2R	5940760	5940870	107
chr2R	7155440	7155570	107
chr2R	8740960	8741110	107
chr2R	9018180	9018310	107
chr2R	10019340	10019490	107
chr2R	11336320	11336470	107
chr2R	12658700	12658830	107
chr2R	12660040	12660190	107
chr2R	18306020	18306170	107
chr3L	115020	115150	107
chr3L	2572860	2572950	107
chr3L	16055560	16055710	107
chr3L	16830920	16831070	107
chr3L	19840780	19840930	107
chr3L	19857320	19857470	107
chr3L	20629280	20629410	107
chr3R	5084140	5084290	107
chr3R	5400040	5400170	107
chr3R	5935020	5935070	107
chr3R	19873260	19873410	107
chr3R	20696440	20696550	107
chr3R	21823100	21823250	107
chr4	1217060	1217210	107
chrX	9931480	9931630	107
chrX	15167120	15167270	107
chrX	15544060	15544210	107
chrX	16941300	16941590	107
chrX	21162100	21162250	107
chr2L	2178260	2178410	106
chr2L	9464760	9464910	106
chr2L	14445800	14445950	106
chr2L	16282000	16282090	106
chr2L	18772620	18772770	106
chr2R	1780320	1780450	106
chr2R	13365560	13365710	106
chr2R	13385800	13385870	106
chr2R	14485900	14486030	106
chr2R	18396480	18396630	106
chr3L	5726860	5727010	106
chr3L	8977540	8977650	106
chr3L	10489920	10489990	106
chr3L	10834280	10834430	106
chr3L	16826280	16826410	106
chr3L	18806700	18806770	106
chr3L	19130360	19130510	106
chr3R	1474620	1474770	106
chr3R	2232440	2232570	106
chr3R	6182300	6182450	106
chr3R	7047600	7047750	106
chr3R	7590200	7590330	106
chr3R	12683520	12683670	106
chr3R	16654960	16655110	106
chr3R	17432480	17432610	106
chr3R	25145920	25146070	106
chr4	64360	64490	106
chr4	592020	592170	106
chr4	683800	683950	106
chrX	2243780	2243930	106
chrX	8750980	8751070	106
chrX	11840920	11841030	106
chrX	16444780	16444830	106
chr2L	421460	421490	105
chr2L	6050740	6050890	105
chr2L	16265340	16265490	105
chr2R	16161620	16161770	105
chr2R	19253440	19253590	105
chr3L	1334200	1334330	105
chr3L	1869060	1869210	105
chr3L	4606840	4606990	105
chr3L	7130940	7131070	105
chr3L	10337940	10337990	105
chr3L	13640840	13640990	105
chr3L	22008260	22008410	105
chr3R	4676420	4676570	105
chr3R	9260640	9260790	105
chr3R	13442360	13442510	105
chr3R	13989960	13989970	105
chr3R	27877660	27877810	105
chr4	380060	380150	105
chr4	807800	807950	105
chrX	15691760	15691910	105
chr2L	158920	159070	104
chr2L	1411840	1411990	104
chr2L	9711320	9711470	104
chr2L	10408160	10408310	104
chr2L	16348780	16348930	104
chr2L	18855140	18855170	104
chr2L	19568440	19568590	104
chr2R	6052340	6052490	104
chr2R	8291920	8292050	104
chr2R	9075940	9075970	104
chr2R	10412180	10412330	104
chr2R	11255260	11255390	104
chr2R	12945800	12945950	104
chr2R	18013940	18014090	104
chr2R	20569400	20569550	104
chr3L	1333140	1333290	104
chr3L	16738480	16738750	104
chr3L	21210720	21210870	104
chr3L	21532260	21532410	104
chr3R	1373180	1373330	104
chr3R	1480440	1480590	104
chr3R	4541800	4541890	104
chr3R	5055240	5055390	104
chr3R	13384600	13384730	104
chr3R	14484540	14484690	104
chr3R	17445060	17445210	104
chr3R	18607280	18607430	104
chr3R	20096860	20096990	104
chr3R	22773280	22773430	104
chr3R	23070520	23070670	104
chr3R	23107560	23107710	104
chr3R	24158720	24158870	104
chr3R	24165540	24165610	104
chrX	544100	544250	104
chrX	1374580	1374710	104
chrX	7131500	7131630	104
chrX	8978060	8978210	104
chrX	10020040	10020190	104
chrX	11449680	11449830	104
chrX	17366300	17366450	104
chr2L	5237580	5237690	103
chr2L	9938820	9938970	103
chr2L	10226740	10226890	103
chr2L	13813680	13813830	103
chr2L	16855200	16855350	103
chr2L	22272660	22272810	103
chr2R	3004160	3004310	103
chr2R	5590100	5590250	103
chr2R	7535740	7535890	103
chr2R	11350040	11350190	103
chr2R	13062540	13062690	103
chr2R	20583660	20583810	103
chr3L	524120	524230	103
chr3L	3609600	3609750	103
chr3L	11318600	11318670	103
chr3L	23212960	23213090	103
chr3R	278280	278370	103
chr3R	5092600	5092750	103
chr3R	6507220	6507350	103
chr3R	12675800	12675950	103
chr3R	18724820	18724970	103
chr3R	19651860	19651970	103
chr3R	22622220	22622370	103
chrX	6698600	6698750	103
chrX	6942660	6942810	103
chrX	19472240	19472350	103
chr2L	220620	220770	102
chr2L	2754840	2754990	102
chr2L	22100600	22100750	102
chr2R	1205140	1205290	102
chr2R	6883140	6883290	102
chr2R	11445020	11445170	102
chr2R	13384020	13384170	102
chr3L	2862660	2862810	102
chr3L	9479560	9479690	102
chr3L	10648120	10648250	102
chr3L	11190000	11190150	102
chr3L	19842180	19842330	102
chr3R	2231180	2231230	102
chr3R	11234280	11234430	102
chr3R	20412420	20412550	102
chr3R	22693200	22693350	102
chr3R	24498040	24498190	102
chr3R	24909720	24909870	102
chrX	2173520	2173670	102
chrX	4299180	4299310	102
chrX	6956220	6956370	102
chrX	12092560	12092710	102
chrX	12494200	12494350	102
chrX	19054900	19055050	102
chrX	19578340	19578490	102
chr2L	6967600	6967750	101
chr2L	14046180	14046290	101
[truncated: 17,870 more rows]

## Sheet: stage 11 peaks
Stage 11, peaks in FDR 5% euchromatic accessible regions (intersection between 2 replicates)
Genome Coordinates			Accessibility
chrX	8737040	8737190	19434
chrX	20191680	20191790	17468
chrX	21636400	21636550	5868
chrX	10020040	10020190	2862
chr4	606440	606570	2844
chr2R	20765860	20766010	2388
chr3L	23511580	23511730	2362
chr2R	17210500	17210650	2272
chr2L	12010420	12010570	2074
chr3R	484580	484650	2053
chr2L	19571240	19571390	1998
chr3R	12076080	12076230	1965
chr2R	5307000	5307130	1861
chr2R	17212240	17212390	1782
chr3R	2915260	2915410	1754
chr2L	5980960	5981110	1688
chr2L	19572040	19572190	1687
chr4	79720	79830	1650
chrX	12585860	12585950	1642
chr2R	20766080	20766230	1639
chr2R	371000	371150	1619
chr2R	9690680	9690830	1603
chr3R	8453540	8453690	1578
chr3R	7605540	7605690	1566
chr2R	12973260	12973410	1528
chr2R	372820	372950	1490
chr3R	796560	796710	1464
chr2R	375920	376070	1441
chr2R	373540	373690	1437
chr2R	372100	372250	1436
chrX	1362540	1362670	1425
chr2L	12520400	12520550	1388
chrX	11552580	11552690	1369
chr3R	4007300	4007450	1363
chr2R	8105500	8105650	1361
chr3R	12106060	12106190	1358
chr2R	372440	372510	1356
chr3L	11527280	11527430	1344
chrX	12488340	12488490	1333
chr2R	9100620	9100770	1310
chrX	7906720	7906870	1307
chr3L	21417940	21418050	1289
chrX	19699920	19700070	1277
chr2L	2182200	2182350	1274
chr2L	18943600	18943750	1265
chr2R	371240	371370	1262
chr3R	21832000	21832150	1257
chr3R	21822580	21822730	1250
chrX	21586500	21586650	1248
chr2L	19154100	19154230	1239
chr2R	4309960	4310110	1231
chrX	10613480	10613630	1219
chr3R	12067140	12067290	1214
chr2R	9082660	9082810	1207
chr3R	19712320	19712470	1203
chr3L	19522100	19522250	1202
chr3R	27899200	27899350	1198
chr3L	13968120	13968270	1195
chr2L	161800	161950	1185
chr3R	5456540	5456670	1184
chr2L	12007100	12007250	1180
chr3R	17122140	17122290	1173
chr2R	18314580	18314730	1167
chr2R	371680	371830	1162
chrX	16167300	16167450	1153
chr2R	9822300	9822450	1146
chr2R	9080260	9080410	1137
chrX	5592300	5592450	1123
chr2R	14126640	14126790	1114
chr2R	19486320	19486470	1110
chr3R	27045300	27045450	1104
chr3R	20875840	20875990	1093
chr3R	2912240	2912390	1089
chr3R	22707240	22707390	1084
chrX	4529800	4529950	1083
chr3R	9228840	9228990	1079
chr2R	11669640	11669730	1066
chrX	1979600	1979710	1065
chrX	13829020	13829170	1065
chr2R	8500800	8500870	1063
chrX	5190540	5190690	1062
chr2R	9077100	9077190	1059
chr3L	16008760	16008910	1039
chr3R	7198180	7198330	1035
chr2R	8104200	8104350	1033
chr3R	10566480	10566610	1033
chr3L	19833200	19833310	1031
chr3R	25847860	25847950	1031
chr3R	25667120	25667270	1026
chr3R	27574040	27574150	1022
chr2L	9758980	9759130	1020
chr2R	13337300	13337450	1019
chr3R	11897880	11898030	1015
chr2L	14490560	14490710	1007
chr2R	9079580	9079710	1003
chr2R	9085080	9085230	1003
chr3R	24684840	24684990	1000
chr2R	12098800	12098950	993
chrX	1755760	1755850	991
chr2R	17213600	17213730	990
chr2R	10525620	10525770	989
chr3R	21828460	21828590	988
chr3R	27573260	27573410	988
chr2L	4811660	4811770	983
chrX	9530980	9531130	983
chrX	13255140	13255290	981
chr2R	9079960	9080050	978
chrX	16077640	16077770	976
chr3L	14720540	14720650	974
chr2L	6919260	6919390	972
chr2R	374120	374270	969
chr3L	11220280	11220430	969
chr3R	21860880	21861030	956
chr2R	8741040	8741130	955
chr3L	22201240	22201390	951
chr3R	12061480	12061630	948
chr2R	6095020	6095090	946
chr3R	18967760	18967910	945
chr2R	9086280	9086430	944
chr3L	14937960	14938090	943
chrX	1979900	1980050	942
chr2L	2755340	2755450	937
chr2R	9085580	9085730	934
chr2R	9469920	9470070	934
chr2L	4030340	4030470	931
chr2L	7032620	7032770	931
chr2R	18197300	18197450	931
chr3R	1193440	1193590	931
chr2R	373900	373970	930
chr3R	10540040	10540110	930
chr2R	1640940	1641050	928
chr3R	1426260	1426410	928
chr2R	12100560	12100690	924
chr3R	21846560	21846710	924
chr3R	629140	629290	923
chr3R	26731680	26731830	923
chrX	10590180	10590310	919
chr2R	373060	373190	917
chr3L	3054260	3054410	914
chr2R	15626100	15626250	913
chr2R	8474820	8474930	912
chr2R	878440	878590	911
chr3R	16655600	16655750	910
chr2R	8128240	8128310	909
chr2R	9100080	9100230	909
chr3R	8890020	8890170	903
chr3R	26620660	26620810	901
chrX	12569920	12570030	896
chr3L	6953980	6954130	894
chr3L	14934680	14934830	894
chr4	89420	89570	887
chr2R	8496620	8496770	886
chr3R	11619360	11619510	886
chr2R	9085880	9086030	883
chr2R	9997220	9997370	882
chrX	19517400	19517550	881
chr3L	732680	732790	873
chr2L	2165000	2165050	872
chr2R	8475480	8475630	871
chr2L	18877280	18877430	869
chr2R	13316700	13316850	869
chr3R	24411160	24411310	869
chr3L	22721940	22722030	868
chr3R	17202200	17202350	862
chr4	887280	887430	862
chr2R	18022100	18022250	859
chr2L	7827660	7827810	851
chr3L	5950160	5950290	851
chrX	7903800	7903830	850
chr3L	14724180	14724330	846
chr3L	18151500	18151650	846
chr2L	5980200	5980350	845
chrX	12417000	12417150	841
chr2R	4309440	4309550	840
chr3R	12068260	12068410	840
chr2R	8431780	8431930	837
chr2R	9689520	9689670	837
chr2R	18193840	18193950	836
chr4	77040	77150	835
chr3R	17123020	17123170	833
chrX	2126860	2127010	833
chr2R	17825700	17825830	830
chr3R	5970280	5970430	825
chr3R	7047440	7047590	823
chr2L	2196860	2196950	822
chr2R	13928380	13928510	821
chr3R	12695100	12695250	820
chr4	646280	646410	817
chrX	15154200	15154350	815
chr3L	14723280	14723430	810
chr2L	16282580	16282730	809
chr2R	18444340	18444490	809
chr3R	27550620	27550770	809
chr2R	13197940	13198070	805
chr3R	10921400	10921550	804
chr2R	10267140	10267290	796
chr2R	1721560	1721650	795
chr3L	5628320	5628470	794
chrX	9158640	9158770	792
chr2L	19130980	19131090	791
chr2R	12976880	12977030	791
chrX	15645960	15646110	786
chr2L	8403440	8403590	785
chr2R	16555600	16555750	783
chr3R	2934220	2934370	783
chr2R	11190960	11191110	780
chr2L	16283680	16283810	779
chr2L	2197120	2197190	778
chr3R	12062140	12062290	774
chr2L	871400	871550	773
chr4	1047320	1047470	773
chr2R	9078140	9078150	772
chrX	12965300	12965430	772
chr2R	9085320	9085470	771
chr2L	2935880	2935970	770
chr3R	24426040	24426190	770
chr3L	4236700	4236830	769
chr3R	12882200	12882350	769
chrX	7906220	7906370	769
chr2L	222220	222350	768
chr3L	361660	361810	768
chr2L	19787040	19787190	764
chr2L	10335100	10335130	763
chr2R	6714860	6715010	763
chr2L	5403640	5403790	762
chr3L	20960260	20960410	762
chrX	6124800	6124890	760
chrX	7986860	7987010	760
chr2L	2200360	2200510	759
chr4	1051980	1052130	759
chrX	16911820	16911970	758
chr3R	1426800	1426950	755
chr2L	8083320	8083470	754
chr2R	7969040	7969150	754
chr3R	25130000	25130150	753
chr2L	21039660	21039810	752
chr3R	7179260	7179410	752
chr2R	10864380	10864510	751
chr3R	21862060	21862210	750
chr2R	19485920	19486070	748
chrX	16166640	16166790	748
chr2L	8083660	8083810	747
chr3R	6440100	6440250	746
chr3L	611840	611990	745
chr2R	14317380	14317510	744
chr3R	912780	912930	744
chrX	6842940	6843090	743
chr3L	11807100	11807250	742
chr3R	10307540	10307690	742
chr3R	12032920	12033050	741
chrX	15544440	15544570	741
chr2R	1640460	1640590	740
chr2L	4891900	4892050	739
chr4	1000240	1000350	739
chr3L	15665340	15665370	738
chr2R	13384100	13384250	736
chr2L	5982460	5982610	735
chr3R	16647520	16647650	734
chrX	13879920	13880070	734
chr2R	13319040	13319190	733
chr3L	7319020	7319170	733
chr2L	12011940	12012090	731
chr2L	19572380	19572530	730
chr3R	21836400	21836510	728
chr3L	3206460	3206610	727
chr3R	27551360	27551470	727
chr3L	2450200	2450350	726
chr2R	10624420	10624570	725
chr2L	8825420	8825570	724
chrX	19607900	19608050	724
chr2R	2174980	2175130	723
chr3R	8251900	8252050	723
chr4	613920	614070	723
chr2L	7306900	7307050	722
chr2L	2164900	2164930	721
chrX	493860	494010	720
chr3R	19608340	19608490	719
chr3R	5253980	5254130	717
chr3R	19931520	19931670	717
chr3L	3393520	3393550	716
chr2R	374780	374930	715
chr3L	12667020	12667030	715
chr2L	6480820	6480970	714
chr2R	9078740	9078890	713
chr3R	5377140	5377290	712
chr3R	8475480	8475530	712
chr3L	19527600	19527730	711
chr2L	21297560	21297710	710
chr3R	21844000	21844130	710
chr3L	10831600	10831750	708
chrX	2173580	2173730	708
chr2L	7828320	7828410	707
chr3R	13637200	13637350	707
chr2R	5997200	5997350	706
chr3R	27515160	27515290	706
chr2R	18185920	18186030	705
chr2L	11808820	11808970	703
chr2L	21407560	21407710	702
chrX	16471320	16471470	702
chr3L	6717600	6717750	701
chr3R	7606200	7606250	701
chr3R	11925460	11925610	701
chr3L	22805900	22806010	698
chr3L	13087940	13088090	697
chr3L	15188880	15188970	697
chr2L	5979980	5980110	696
chr2R	14939760	14939910	696
chrX	6707980	6708130	696
chr2R	5929880	5929990	695
chr3L	1333040	1333170	695
chr3R	11022180	11022330	694
chr2L	15056680	15056810	692
chr3R	11799400	11799550	692
chr3R	16773960	16774110	692
chrX	3588240	3588390	692
chrX	1340040	1340190	691
chr3L	1730020	1730110	690
chr3L	1576600	1576750	689
chr3R	27046340	27046490	689
chr2R	2174000	2174150	687
chr3R	4131020	4131170	686
chrX	3588500	3588650	685
chrX	18697760	18697830	685
chr2L	11447780	11447930	679
chr3R	7603940	7604090	679
chrX	7152900	7152930	677
chrX	18677360	18677510	677
chr2R	374480	374550	675
chr3R	13429720	13429870	673
chr3L	11184560	11184710	672
chr2L	3771880	3772030	670
chr4	509280	509430	670
chr3L	16613180	16613270	669
chr3R	24267660	24267810	669
chrX	6133200	6133350	668
chr3L	8649660	8649810	666
chr3R	2674500	2674650	665
chr3L	114640	114770	663
chr3R	4878900	4879050	662
chrX	12497540	12497690	661
chr2L	10356740	10356890	660
chr2L	18147380	18147530	660
chr2R	5204560	5204650	660
chr2L	6338720	6338870	659
chr2R	9081880	9082030	658
chr2R	9076080	9076230	657
chr2R	20411520	20411670	657
chr2L	16321820	16321950	656
chr3R	21850460	21850490	656
chrX	3565340	3565490	655
chr3R	1474400	1474530	654
chr3R	12450480	12450630	654
chr3R	3605560	3605710	653
chr3R	21850100	21850230	653
chr3L	16376940	16377070	651
chr4	614120	614270	651
chrX	1993040	1993190	651
chr3R	5455960	5456110	650
chr3R	23019880	23020010	650
chr3R	27516140	27516290	649
chr2R	9086780	9086930	647
chrX	9531880	9532030	647
chr2L	20116940	20117090	645
chr3L	19938420	19938570	645
chr3R	7586660	7586810	645
chr3R	8836960	8837110	645
chr2L	2183140	2183250	644
chr3R	16886420	16886570	644
chr2L	2752320	2752470	643
chr3L	3379080	3379230	643
chr3R	21865740	21865890	643
chrX	8406080	8406230	643
chr2R	11446780	11446930	641
chr2R	12343700	12343850	640
chr2L	1420500	1420650	639
chr3R	10523040	10523190	639
chrX	19608160	19608290	639
chr2L	6481380	6481530	637
chr2L	11517140	11517290	637
chr2R	3542780	3542830	637
chrX	653320	653470	637
chr3R	7589320	7589470	636
chr2L	9699740	9699890	635
chr2L	10004640	10004790	634
chr3L	9688180	9688330	634
chr2R	19565280	19565430	633
chr3L	207560	207710	632
chr2R	7407960	7408110	630
chr2R	5611380	5611530	629
chrX	8255680	8255830	629
chrX	1256100	1256250	628
chrX	4270360	4270470	628
chrX	7182420	7182550	628
chrX	15725980	15726130	628
chr3L	603500	603590	627
chr2L	160900	160930	626
chrX	2473660	2473810	626
chrX	19686020	19686170	626
chr2L	4222480	4222630	625
chr3L	732200	732350	624
chr3R	25598440	25598590	624
chr3L	14375620	14375770	622
chr3L	8574840	8574990	621
chr3L	19523240	19523270	620
chr4	612360	612510	620
chr2R	9458020	9458170	619
chr3L	19829460	19829610	618
chrX	8060420	8060570	618
chr2R	13656080	13656230	617
chr3R	8473680	8473830	617
chr3R	8251560	8251710	615
chr2L	15494860	15495010	613
chr2R	3749540	3749650	613
chr2R	7408820	7408890	613
chr3L	6158880	6159030	612
chr2L	6914120	6914270	610
chr2L	13165460	13165610	610
chr3L	14374780	14374930	610
chr2R	20107420	20107570	609
chrX	19584940	19585090	609
chr2L	15063900	15064030	607
chr3R	7774860	7774950	606
chr2R	8707880	8708030	604
chr2R	16343980	16344130	604
chr4	615300	615450	604
chr2R	13672020	13672170	603
chr3R	16369100	16369190	603
chr3L	10825420	10825570	602
chrX	12962780	12962930	602
chr2L	6922180	6922330	601
chr3R	13947360	13947510	601
chr2L	19434620	19434770	600
chr2R	9516860	9517010	600
chr3R	11068280	11068430	600
chrX	615760	615890	600
chrX	18660240	18660390	600
chrX	19684800	19684950	600
chr3L	5744880	5745030	599
chr3R	11069300	11069450	599
chr3R	20719460	20719610	599
chr2L	2492760	2492910	598
chr2R	16982740	16982890	598
chr2L	18940660	18940690	597
chr3R	25417460	25417610	597
chrX	19471080	19471230	597
chr2L	11971080	11971230	596
chr2R	9073960	9074110	596
chr3R	4486060	4486210	595
chr2R	11617460	11617590	594
chr3R	14809560	14809710	594
chr3R	20085300	20085450	594
chrX	3019120	3019190	594
chr2R	6326860	6327010	593
chr3R	23407360	23407470	593
chr3L	5629720	5629810	592
chr3L	13202400	13202550	592
chr3R	9934160	9934310	592
chrX	3690860	3691010	592
chr2L	21422700	21422850	591
chr2L	15053760	15053910	590
chr2R	3643160	3643310	590
chr3R	27894260	27894310	589
chrX	21134680	21134790	589
chr2R	20766380	20766530	587
chr3R	21862540	21862690	587
chr2L	1884540	1884650	586
chr2R	10644480	10644630	586
chr3L	3021720	3021850	586
chr3L	5608140	5608290	586
chr2R	2144280	2144430	585
chr3L	9828040	9828190	585
chrX	7145120	7145270	585
chrX	14973260	14973410	585
chr2R	16117700	16117850	583
chr3L	9015060	9015190	583
chr3L	13460660	13460750	583
chr2L	16584580	16584730	582
chrX	12962180	12962310	582
chr2R	9075820	9075970	581
chr2R	13386880	13387030	581
chr3L	14746580	14746650	580
chr3R	11089160	11089310	580
chr4	680800	680930	580
chr3R	5699280	5699430	579
chr3R	8106660	8106810	579
chr3R	27046840	27046990	579
chr2R	11250120	11250230	578
chr3L	21219800	21219950	577
chr2L	21224740	21224890	576
chr2R	374980	375130	576
chr4	226160	226310	576
chr2R	1639400	1639550	575
chr3L	303380	303510	575
chr3L	4235760	4235910	574
chr2L	3606620	3606730	573
chr2L	6480420	6480570	573
chr2R	11670620	11670770	573
chr3R	4634000	4634110	573
chr3R	25848460	25848590	573
chr3L	4957220	4957370	572
chr3L	21758700	21758850	572
chr3R	2863240	2863310	572
chr3R	565360	565490	571
chrX	1993700	1993850	571
chrX	19472260	19472410	571
chrX	7782900	7783050	570
chr3L	4214300	4214430	569
chrX	512720	512870	569
chrX	19187660	19187810	569
chr3R	1834260	1834390	568
chr3R	13508200	13508350	568
chr3R	21843320	21843450	568
chr4	80760	80910	568
chr2R	5223360	5223510	567
chrX	3707340	3707450	566
chr2R	8512280	8512430	565
chrX	16088620	16088770	565
chr2L	19883500	19883650	564
chr3L	14942980	14943130	563
chr3R	12708280	12708430	563
chr2L	6918740	6918870	562
chr3L	683260	683350	562
chr3L	21450520	21450670	562
chrX	9530200	9530350	561
chr2R	20390240	20390390	560
chr2L	66840	66970	559
chr2L	480200	480330	559
chr3L	241720	241870	558
chr2L	6323680	6323810	557
chr3R	913700	913830	557
chr2L	5000280	5000430	556
chr2R	13655560	13655710	556
chr3R	3300520	3300670	556
chr3R	12086680	12086830	556
chrX	15720640	15720730	556
chr3R	12086260	12086370	555
chr2L	22235380	22235530	554
chr4	1071600	1071750	554
chr3L	16016360	16016510	553
chr2R	16758520	16758670	552
chr3L	2865260	2865390	552
chr4	614460	614610	552
chrX	9539160	9539310	552
chr2R	5500840	5500990	551
chr3L	8971960	8972090	551
chr2R	5942240	5942390	550
chr3R	12624300	12624450	550
chr2L	249300	249450	549
chr2R	18196580	18196730	549
chr3R	25644600	25644750	549
chr2R	8501560	8501710	548
chr3R	19169640	19169790	548
chr2L	6971780	6971910	547
chr2R	1200700	1200790	547
chr3R	8293560	8293650	547
chr2R	10895800	10895950	546
chrX	18987540	18987690	546
chr2L	479740	479890	545
chr2L	22012060	22012210	544
chr2R	4167560	4167710	544
chr3R	7178880	7178990	544
chr2L	541020	541170	543
chr3R	25040780	25040910	543
chrX	16147000	16147150	543
chr2R	18582320	18582430	542
chr3R	14068340	14068490	542
chr2L	6078920	6079070	541
chr2R	6046920	6047070	541
chr3L	22811980	22812130	541
chr3R	26886560	26886710	541
chr2L	481280	481410	540
chr2L	2161540	2161650	540
chr2L	22156720	22156830	540
chr3R	21825460	21825490	540
chr2L	12434760	12434890	539
chrX	16489800	16489950	539
chr3L	254500	254650	538
chr3R	16676200	16676350	538
chr4	380080	380230	538
chr2R	9734560	9734710	537
chr2R	11446260	11446410	537
chr3R	4683500	4683650	536
chr2R	5723100	5723250	535
chr3L	18199560	18199710	535
chr3R	27434720	27434870	535
chr3L	3829500	3829650	534
chr3R	6183180	6183330	534
chr3R	10112300	10112410	534
chr3R	8806440	8806510	533
chr3R	13536600	13536750	533
chr2L	16482160	16482310	532
chrX	20571220	20571330	532
chr2L	851000	851150	531
chr3R	11244980	11245130	531
chr3R	24161780	24161930	531
chr2R	1658680	1658730	530
chrX	19578260	19578410	530
chr2R	12541620	12541750	528
chrX	4892280	4892430	528
chrX	19471460	19471610	528
[truncated: 16,065 more rows]

## Sheet: stage 14 peaks
Stage 14, peaks in FDR 5% euchromatic accessible regions (intersection between 2 replicates)
[truncated: 19,583 more rows]
