# Supplementary material for: The role of chromatin accessibility in directing the widespread, overlapping patterns of Drosophila transcription factor binding
Source: Genome Biol. 2011 Apr 7;12(4):R34. doi: 10.1186/gb-2011-12-4-r34 (PMC3218860; doi:10.1186/gb-2011-12-4-r34)
Supplement: Additional file 12 — 1% and 25% FDR ChIP-chip bound regions for HB at stage 9 and MED at stages 10 and 14. [file gb-2011-12-4-r34-S12.ZIP]

Archive with 8 entries (8 files):
- hb_2S9_072607-sym-1_table.txt
- hb_1S9_072607-sym-1_table.1.txt
- med_2S14_071206-sym-1_table.txt
- hb_2S9_072607-sym-25_table.txt
- med_2S10_070706-sym-1_table.txt
- hb_1S9_072607-sym-25_table.txt
- med_2S14_071206-sym-25_table.txt
- med_2S10_070706-sym-25_table.txt
