# Supplementary material for: The role of chromatin accessibility in directing the widespread, overlapping patterns of Drosophila transcription factor binding
Source: Genome Biol. 2011 Apr 7;12(4):R34. doi: 10.1186/gb-2011-12-4-r34 (PMC3218860; doi:10.1186/gb-2011-12-4-r34)
Supplement: Additional file 12 — 1% and 25% FDR ChIP-chip bound regions for HB at stage 9 and MED at stages 10 and 14. [file gb-2011-12-4-r34-S12.ZIP › hb_2S9_072607-sym-1_table.txt]

Interval	Chr	Bound_Region_Start	Bound_Region_Stop	Bound_Region_Score	Peak_start	Peak_score	Closest_gene	Closest_gene_dist	Closest_transcribed_gene	Closest_transcribed_gene_dist
1	2R	9081246	9087561	4.464246749878	9085120	3.98914924264	FBgn0033857	5016		1e+60
2	2L	12459374	12461306	4.328624725342	12460223	4.118540477753	FBgn0032437	6541		1e+60
3	2R	20732099	20734772	4.300805568695	20733463	3.950534512015	FBgn0001325	752		1e+60
4	X	4255945	4257593	4.210633277893	4256901	3.830500636782	FBgn0000179	1192		1e+60
5	3R	4511120	4513259	4.001841545105	4512217	3.761727052576	FBgn0053325	6165		1e+60
6	3R	5702833	5708133	3.845252990723	5705910	3.513338625431	FBgn0037767	4513		1e+60
7	3R	4525068	4527803	3.831559181213	4526856	3.420669853687	FBgn0037612	152		1e+60
8	2L	12678659	12680811	3.810094118118	12679614	3.358732167412	FBgn0032442	10445		1e+60
9	3R	819268	821312	3.79984998703	820389	3.27337706089	FBgn0037292	5915		1e+60
10	2L	12617454	12619471	3.77623462677	12618421	3.316061210632	FBgn0002970	73		1e+60
11	3L	4235082	4237763	3.757047176361	4236187	3.209725127501	FBgn0041171	1654		1e+60
12	X	3953073	3955145	3.745106697083	3954075	3.359291732311	FBgn0026084	2723		1e+60
13	2L	1434733	1436813	3.643227100372	1435825	3.417156994343	FBgn0003926	3114		1e+60
14	2L	18585804	18587965	3.512402057648	18586755	3.120771884918	FBgn0032688	71		1e+60
15	2R	7248060	7249914	3.441153526306	7249021	3.053861051798	FBgn0033649	9191		1e+60
16	2R	16819730	16821386	3.412938117981	16820476	2.980315526326	FBgn0034618	214		1e+60
17	X	7068854	7072501	3.402150630951	7071632	3.061893105507	FBgn0029939	33320		1e+60
18	2R	18196832	18198851	3.390887975693	18197839	2.931016594172	FBgn0020257	1284		1e+60
19	3L	20630177	20632347	3.380539894104	20631113	3.029323409585	FBgn0001320	1909		1e+60
20	2L	11357975	11359474	3.357889175415	11358675	2.85538260142	FBgn0000287	6630		1e+60
21	2L	19679481	19681198	3.278257369995	19680419	2.536558291491	FBgn0005590	16545		1e+60
22	3R	688736	690562	3.27604675293	689587	2.809151437547	FBgn0003002	11052		1e+60
23	X	13262649	13263444	3.265085220337	13263274	2.873282322517	FBgn0030486	16059		1e+60
24	3R	19139637	19141482	3.232029438019	19140600	2.611971155802	FBgn0039071	24689		1e+60
25	2R	3571822	3573581	3.224660873413	3572674	3.101447398846	FBgn0033252	4690		1e+60
26	2L	12006584	12008181	3.197019577026	12007271	2.938600212336	FBgn0014019	1105		1e+60
27	X	8405843	8407592	3.164336681366	8406775	2.975428316328	FBgn0030049	878		1e+60
28	3R	9724565	9726470	3.148404121399	9725616	3.008011256947	FBgn0000576	1965		1e+60
29	3R	6396400	6398275	3.141606330872	6397182	2.816626220942	FBgn0051394	42304		1e+60
30	3R	8470925	8472899	3.13515996933	8471860	2.915424728394	FBgn0038071	1922		1e+60
31	3R	15878796	15880435	3.130754709244	15879484	2.563904732466	FBgn0040571	2331		1e+60
32	3L	8643503	8645471	3.074548244476	8644445	2.701765418053	FBgn0001168	5261		1e+60
33	3R	16375834	16377710	3.070827484131	16376866	2.76416091358	FBgn0016917	1168		1e+60
34	3R	7015928	7017443	3.038595199585	7016574	2.562040001154	FBgn0037870	5254		1e+60
35	3R	14273913	14275309	3.032336235046	14274672	2.353938271018	FBgn0051122	36083		1e+60
36	3L	14936793	14938841	3.031616687775	14937777	2.662629667918	FBgn0000216	151		1e+60
37	2L	4027999	4031058	3.029058456421	4030330	2.606821854909	FBgn0000547	1049		1e+60
38	2L	4846439	4847886	3.028582572937	4847050	2.442913246155	FBgn0031637	242		1e+60
39	3L	20941028	20944143	3.027183532715	20942802	2.862085938454	FBgn0037042	17245		1e+60
40	2L	7006000	7007900	3.004004478455	7006813	2.734309420866	FBgn0031880	6683		1e+60
41	2L	15470262	15471988	2.985055446625	15471256	2.737764485677	FBgn0003448	2942		1e+60
42	X	10653004	10654897	2.983939170837	10654046	2.769209441017	FBgn0030235	13954		1e+60
43	3R	19711763	19713501	2.966108322144	19712669	2.591964334249	FBgn0025574	3128		1e+60
44	3L	14240593	14242457	2.959147453308	14241453	2.712062274708	FBgn0001085	1847		1e+60
45	2L	6568996	6570528	2.958594322205	6569870	2.536080479622	FBgn0031834	3753		1e+60
46	X	21796012	21797443	2.955208778381	21796646	2.631885878245	FBgn0052499	39462		1e+60
47	2L	14486663	14488214	2.939712047577	14487408	2.624380925122	FBgn0005771	3454		1e+60
48	3R	15169956	15172764	2.932437419891	15171031	2.668094187975	FBgn0000463	19096		1e+60
49	3L	22336050	22337835	2.929419517517	22336920	2.758191525936	FBgn0004449	4808		1e+60
50	X	6999011	7000329	2.929336547852	6999594	2.500510692596	FBgn0047092	4508		1e+60
51	2R	8419308	8420858	2.917547225952	8420008	2.213013256297	FBgn0010488	11896		1e+60
52	3L	5627016	5629555	2.915831565857	5627712	2.189938601326	FBgn0035626	918		1e+60
53	3L	7192515	7193752	2.91402053833	7193243	2.060950040817	FBgn0035750	15488		1e+60
54	3L	5955893	5957634	2.84651184082	5956813	2.396846294403	FBgn0035656	6861		1e+60
55	2L	17229309	17230874	2.840819835663	17230164	2.4126727283	FBgn0051745	11315		1e+60
56	2L	21605896	21606761	2.829797744751	21606730	2.544445037842	FBgn0032955	4462		1e+60
57	2L	20757411	20759057	2.825452804565	20758305	2.395010835984	FBgn0000251	23		1e+60
58	2L	9507846	9509545	2.825309753418	9508717	2.632918000221	FBgn0032120	4925		1e+60
59	X	18136924	18138603	2.802176952362	18137698	2.657100817736	FBgn0004956	4064		1e+60
60	3L	5118938	5120925	2.798958301544	5120043	2.630471846637	FBgn0028962	9		1e+60
61	3L	20620439	20622009	2.794931411743	20621291	2.304080933332	FBgn0052431	292		1e+60
62	3R	21297369	21298804	2.792332649231	21298019	2.513778448105	FBgn0004509	759		1e+60
63	3R	12598259	12599932	2.774176120758	12599091	2.706389034496	FBgn0020556	180		1e+60
64	2L	5634317	5635841	2.772091388702	5634960	2.329660836388	FBgn0031726	11200		1e+60
65	2R	9947534	9949155	2.771903991699	9948262	2.643668371088	FBgn0013725	1064		1e+60
66	X	16111422	16113325	2.747625350952	16112170	2.441183482899	FBgn0000536	94		1e+60
67	3R	25085313	25087014	2.730046749115	25086198	2.62043913673	FBgn0003525	4696		1e+60
68	3R	24034485	24036016	2.725849151611	24035187	2.361799526215	FBgn0039572	25634		1e+60
69	3R	15175536	15177174	2.724956512451	15176353	2.669633837307	FBgn0038697	24118		1e+60
70	3R	11245432	11246971	2.716359138489	11246279	2.38133752346	FBgn0067339	2774		1e+60
71	2R	14786848	14788662	2.704462051392	14787837	2.383883237839	FBgn0003254	2752		1e+60
72	X	14465077	14466764	2.698994159698	14466028	2.332710683346	FBgn0015773	21740		1e+60
73	2L	4368058	4370674	2.692686080933	4368816	2.4648848176	FBgn0026319	3174		1e+60
74	3R	16041813	16043206	2.675877094269	16042528	2.130361407995	FBgn0051499	3045		1e+60
75	3R	21849932	21851595	2.664639949799	21850647	2.367502331734	FBgn0002629	432		1e+60
76	3L	12052423	12054031	2.660235881805	12053227	2.353997325897	FBgn0028679	2505		1e+60
77	2L	16481086	16482880	2.653438091278	16481787	2.369448423386	FBgn0005677	126		1e+60
78	3L	1430666	1432092	2.65170955658	1431319	2.310883879662	FBgn0043865	10144		1e+60
79	3R	17430774	17431990	2.651542663574	17431310	2.392899258931	FBgn0046832	16936		1e+60
80	2R	14789538	14792450	2.64022731781	14791630	2.276440367979	FBgn0003254	1041		1e+60
81	3R	4769555	4771032	2.634381055832	4770500	2.160125941038	FBgn0037644	226		1e+60
82	2L	13234474	13236136	2.631841182709	13235291	2.324165016413	FBgn0032493	696		1e+60
83	2L	2576633	2578307	2.624015331268	2577307	2.281312704086	FBgn0031434	301		1e+60
84	X	12623644	12624906	2.616782188416	12624131	1.82664843968	FBgn0052647	5236		1e+60
85	3R	7367005	7369746	2.610646247864	7368844	2.26785415411	FBgn0053512	3875		1e+60
86	2L	1075669	1077557	2.601558208466	1076565	2.51232162118	FBgn0003310	1246		1e+60
87	3R	1541771	1543299	2.595721244812	1542641	2.484721273184	FBgn0004878	381		1e+60
88	2L	20133053	20134490	2.592487812042	20133792	2.175280630589	FBgn0032853	2962		1e+60
89	3L	8639255	8641459	2.588294506073	8640294	2.20905231027	FBgn0001168	9412		1e+60
90	2L	6793888	6795407	2.571745872498	6794615	2.247458065257	FBgn0015777	4249		1e+60
91	3L	3960852	3962237	2.570362091064	3961584	2.168471844991	FBgn0004880	5864		1e+60
92	2L	5614620	5615810	2.55429649353	5615282	1.955337047577	FBgn0031725	2259		1e+60
93	2R	3756429	3757623	2.541615486145	3757073	2.130842882044	FBgn0013726	7991		1e+60
94	X	13871306	13872923	2.538854598999	13872071	2.29613004412	FBgn0053247	9331		1e+60
95	3L	19829875	19832591	2.537837982178	19831601	2.451058006287	FBgn0014037	11625		1e+60
96	3L	522933	524627	2.527839660645	523921	2.424703598022	FBgn0001316	200		1e+60
97	3L	13109458	13110370	2.527569770813	13109924	1.727060486289	FBgn0053262	292		1e+60
98	3R	12526230	12527598	2.521385192871	12526917	2.089575122384	FBgn0003944	33431		1e+60
99	3R	27230249	27231677	2.517416954041	27230998	2.279569298029	FBgn0004834	27		1e+60
100	X	12412825	12415289	2.512504577637	12414100	2.300480421852	FBgn0030400	3019		1e+60
101	3R	12881545	12882984	2.512304782867	12882119	2.082464975469	FBgn0020493	2390		1e+60
102	3R	9181347	9182520	2.506585121155	9181907	2.099948704243	FBgn0045442	2512		1e+60
103	3R	23266335	23267655	2.496644020081	23267111	2.073881834745	FBgn0039518	22800		1e+60
104	3L	13382480	13383955	2.47340631485	13383256	2.105191886425	FBgn0036356	3144		1e+60
105	2L	12613718	12616704	2.471878051758	12615201	1.912603490493	FBgn0032440	1412		1e+60
106	2L	2461147	2462579	2.467085838318	2461885	1.996597290039	FBgn0012016	708		1e+60
107	2R	13854137	13855946	2.463953018188	13855038	2.236658758587	FBgn0040737	28353		1e+60
108	2L	3302580	3304010	2.460843086243	3303288	2.198403263092	FBgn0031516	159		1e+60
109	X	512390	513983	2.459180831909	513188	2.175405740738	FBgn0025637	295		1e+60
110	2L	21026497	21028116	2.45482301712	21027331	2.178078314837	FBgn0010395	13094		1e+60
111	2R	13927515	13929043	2.452467679977	13928395	2.273905108957	FBgn0013983	40		1e+60
112	X	2155712	2157341	2.44882106781	2156495	2.074022442102	FBgn0023526	7593		1e+60
113	3R	21826376	21828831	2.44656085968	21827039	2.290993303061	FBgn0002735	1459		1e+60
114	2L	3821939	3824392	2.445154190063	3823753	2.210813522339	FBgn0003430	1927		1e+60
115	3L	4172351	4173708	2.442607879639	4172917	1.989135517794	FBgn0003710	855		1e+60
116	X	18144269	18145923	2.442109584808	18145240	2.156116068363	FBgn0004956	3478		1e+60
117	X	9623388	9624702	2.438607215881	9624129	2.001042169683	FBgn0030151	162		1e+60
118	X	12496908	12498268	2.43613243103	12497542	2.236265659332	FBgn0053963	4143		1e+60
119	3L	11317134	11318825	2.435491085052	11317916	2.028070509434	FBgn0036155	20916		1e+60
120	3L	20627667	20629344	2.429000854492	20628540	2.186944737154	FBgn0001320	664		1e+60
121	X	7166922	7168260	2.420609474182	7167622	2.014652282	FBgn0029943	1354		1e+60
122	X	3587071	3588479	2.41196346283	3587691	2.083296663621	FBgn0029675	4707		1e+60
123	X	2840463	2841924	2.410615444183	2841145	2.147278925952	FBgn0003285	11157		1e+60
124	X	1475545	1476895	2.41028213501	1476387	1.949844640844	FBgn0000210	9719		1e+60
125	3L	33905	35477	2.409415721893	34678	2.187895157758	FBgn0002564	15292		1e+60
126	3L	16008348	16009753	2.406530380249	16009009	2.227579053243	FBgn0003691	6905		1e+60
127	3R	20902550	20903762	2.40364074707	20903142	2.002830393174	FBgn0039274	2538		1e+60
128	2R	9945025	9946476	2.403192996979	9945835	2.137112915516	FBgn0013725	1363		1e+60
129	X	2286385	2288055	2.399748802185	2287218	2.303949243882	FBgn0001150	2099		1e+60
130	2R	6093455	6095613	2.389374256134	6094161	2.156833312091	FBgn0004399	24444		1e+60
131	3R	9470951	9472255	2.388565540314	9471653	2.1155359447	FBgn0003498	373		1e+60
132	2R	15570947	15572642	2.386263847351	15571920	2.108776420355	FBgn0034480	52070		1e+60
133	2R	3811603	3812664	2.385314941406	3812117	1.701445007324	FBgn0067713	2189		1e+60
134	2R	13062242	13063557	2.378345489502	13062949	2.159638909733	FBgn0010409	592		1e+60
135	2L	8840858	8843152	2.371660709381	8841746	2.232586026192	FBgn0029123	16121		1e+60
136	3R	15805976	15807271	2.37119436264	15806559	1.839651525021	FBgn0051213	7324		1e+60
137	X	15981234	15983119	2.365269184113	15981912	2.164907864162	FBgn0042650	24781		1e+60
138	2R	1315116	1316379	2.358791828156	1315663	1.822490437826	FBgn0033043	9763		1e+60
139	2R	6915942	6917415	2.354289531708	6916684	2.125755280256	FBgn0050506	936		1e+60
140	3R	9375274	9376778	2.349598884583	9375894	2.164175510406	FBgn0051337	4788		1e+60
141	3R	6613701	6615122	2.349565505981	6614355	2.150137752295	FBgn0017577	105		1e+60
142	3R	7303109	7304507	2.343269348145	7303776	2.021431859334	FBgn0037906	20034		1e+60
143	3R	23019612	23020915	2.339554786682	23020187	2.027108256022	FBgn0004197	471		1e+60
144	X	13268024	13269320	2.338339328766	13268657	1.96980458498	FBgn0052635	11186		1e+60
145	3L	4142325	4143514	2.335489273071	4142837	1.865126878023	FBgn0053545	1604		1e+60
146	3L	16373828	16375638	2.333622932434	16374680	2.118114262819	FBgn0014163	2418		1e+60
147	2R	5495237	5497179	2.325533151627	5496090	2.240878015757	FBgn0024923	4884		1e+60
148	2R	6192354	6193435	2.323526382446	6193016	1.638806756337	FBgn0033541	28197		1e+60
149	3L	2846474	2847775	2.321801185608	2847143	1.838599766002	FBgn0035378	8099		1e+60
150	3R	12575159	12576658	2.321721076965	12575998	2.170339345932	FBgn0063261	1113		1e+60
151	X	7004079	7005395	2.320240020752	7004688	2.065724611282	FBgn0047092	9602		1e+60
152	2L	2196388	2197449	2.312737941742	2196854	1.733023447149	FBgn0031395	4482		1e+60
153	2R	4714946	4716459	2.304070472717	4715768	2.201672217425	FBgn0033392	3166		1e+60
154	X	15315676	15316983	2.302024841309	15316110	2.002320146561	FBgn0030648	194		1e+60
155	3R	10280184	10281773	2.29149723053	10281067	2.170553743839	FBgn0051330	22165		1e+60
156	3R	912524	914031	2.288722991943	913442	1.943399041891	FBgn0010313	1034		1e+60
157	3L	18504601	18505758	2.287544250488	18505253	1.924673944712	FBgn0052198	13004		1e+60
158	3R	14997148	14998451	2.287227630615	14997725	1.957791160135	FBgn0038685	4997		1e+60
159	2L	15603508	15604693	2.283909797668	15604147	1.73310103136	FBgn0028950	3873		1e+60
160	3L	5160355	5161754	2.280295372009	5161079	2.045258776347	FBgn0035596	4209		1e+60
161	X	1992510	1994185	2.277655601501	1993475	1.963948011398	FBgn0004861	774		1e+60
162	X	2243763	2245183	2.277256011963	2244475	1.990255951881	FBgn0040387	655		1e+60
163	2L	12674840	12676193	2.275515079498	12675634	2.099836140871	FBgn0032442	6465		1e+60
164	2L	2047941	2049064	2.2728099823	2048694	1.544570586261	FBgn0028952	3169		1e+60
165	3L	14417564	14418876	2.269729137421	14418192	1.958488821983	FBgn0036424	35601		1e+60
166	3R	18698929	18700035	2.265134811401	18699457	1.826349538915	FBgn0017590	25567		1e+60
167	3R	4645062	4646126	2.262709617615	4645668	1.796116256714	FBgn0037636	718		1e+60
168	X	7471396	7472835	2.252245903015	7472172	2.104517319623	FBgn0004198	17788		1e+60
169	3L	11225355	11226558	2.250157833099	11225911	1.942944645882	FBgn0041094	345		1e+60
170	3R	14989223	14990537	2.246430873871	14989715	1.738701552153	FBgn0010768	228		1e+60
171	3L	3401098	3402418	2.245991230011	3401649	2.057826846838	FBgn0014388	6818		1e+60
172	X	7118787	7120080	2.242399692535	7119375	1.959882318974	FBgn0029940	7235		1e+60
173	3R	2643072	2644851	2.237863540649	2643782	2.062516969793	FBgn0051485	1278		1e+60
174	X	8495414	8497116	2.237249851227	8496067	2.128543909858	FBgn0004102	181		1e+60
175	3L	9652389	9653646	2.237184524536	9652976	1.947522342205	FBgn0036028	200		1e+60
176	3R	18499385	18500859	2.234910011292	18500215	2.017349215115	FBgn0039000	324		1e+60
177	2R	8852902	8854310	2.234162330627	8853610	2.185303370158	FBgn0067725	8223		1e+60
178	3R	14156409	14157263	2.232278347015	14157160	1.737250471115	FBgn0051235	2499		1e+60
179	3R	27573349	27575120	2.225300788879	27574092	2.070544540882	FBgn0011013	841		1e+60
180	3R	4637845	4639088	2.224653244019	4638441	1.98059053982	FBgn0037635	2908		1e+60
181	3L	4522558	4524000	2.224406242371	4523174	2.033237569472	FBgn0035558	198		1e+60
182	3R	17773980	17775200	2.215700149536	17774554	1.798129762922	FBgn0051171	16012		1e+60
183	2R	12035754	12036860	2.213933944702	12036276	1.689672201872	FBgn0034134	13537		1e+60
184	3L	18815306	18816807	2.212175369263	18816097	2.107435067495	FBgn0036816	4578		1e+60
185	2R	15384805	15386605	2.210824966431	15385512	2.118633606855	FBgn0043532	2533		1e+60
186	3L	22333329	22335072	2.205455780029	22334097	2.076364845037	FBgn0004449	7631		1e+60
187	X	2151160	2152741	2.203489303589	2151914	1.967829640706	FBgn0023526	3012		1e+60
188	3R	7176644	7178411	2.199018001556	7177339	2.017150682562	FBgn0026064	972		1e+60
189	2R	10175618	10176678	2.198672294617	10176105	1.60326179862	FBgn0033952	2487		1e+60
190	3L	22364729	22366219	2.187626838684	22365526	1.950816392899	FBgn0037161	7766		1e+60
191	3L	14546386	14547482	2.186582565308	14547045	1.85384648641	FBgn0040811	13656		1e+60
192	3L	13055001	13056581	2.185063362122	13055886	2.051758205189	FBgn0036345	5350		1e+60
193	3L	253840	255314	2.182334899902	254369	1.816959381104	FBgn0029002	803		1e+60
194	2R	2106101	2107292	2.178365707397	2106674	1.801829506369	FBgn0033076	6117		1e+60
195	3R	5592708	5594133	2.178099632263	5593429	1.914750397205	FBgn0037747	144		1e+60
196	2R	18310103	18311450	2.175039291382	18310779	1.969270974398	FBgn0000405	3788		1e+60
197	3R	4505956	4507329	2.173889636993	4506743	1.882273281322	FBgn0053325	691		1e+60
198	3R	12100539	12101857	2.173655033112	12101138	1.983141338124	FBgn0011253	2962		1e+60
199	2L	15141796	15143011	2.170645713806	15142388	1.821406781673	FBgn0028889	14070		1e+60
200	X	16478630	16479957	2.169836997986	16479282	1.886998112996	FBgn0030766	4440		1e+60
201	3R	14990917	14992068	2.166096687317	14991518	1.927811682224	FBgn0010768	1575		1e+60
202	3L	5158236	5159645	2.165023326874	5158941	2.042114639282	FBgn0035596	2071		1e+60
203	3R	19811768	19813007	2.162378787994	19812381	2.008704572916	FBgn0039136	19		1e+60
204	3L	596715	597956	2.160557746887	597361	1.729360368517	FBgn0016715	7271		1e+60
205	X	18780464	18781778	2.159739971161	18780971	1.941301673651	FBgn0052541	16675		1e+60
206	3L	17328605	17329967	2.158725261688	17329350	2.044928129982	FBgn0015550	4441		1e+60
207	3L	22614255	22615152	2.151253700256	22614700	1.569084197283	FBgn0037175	6242		1e+60
208	2L	14178512	14179386	2.150695800781	14178921	1.505891561508	FBgn0028905	1760		1e+60
209	3R	864088	865385	2.145669937134	864677	1.858942222595	FBgn0010313	47731		1e+60
210	2R	2222265	2223456	2.140486717224	2222813	1.759108066559	FBgn0033095	4865		1e+60
211	3L	142541	143865	2.138929367065	143042	1.852057288675	FBgn0035101	1300		1e+60
212	X	8977420	8978958	2.138277053833	8978135	2.034253400915	FBgn0030090	2104		1e+60
213	2L	248355	250034	2.136199951172	249114	1.891412117902	FBgn0001309	1681		1e+60
214	2L	19329460	19331117	2.13557434082	19330311	2.000870143666	FBgn0024245	28842		1e+60
215	2R	19146198	19147331	2.135369777679	19146707	1.763285777148	FBgn0004795	6495		1e+60
216	3L	14923696	14924703	2.132736682892	14924192	1.748260617256	FBgn0026320	10414		1e+60
217	X	14462349	14463547	2.124518871307	14462994	2.064064979553	FBgn0015773	24774		1e+60
218	3R	26886028	26887452	2.124111652374	26886637	1.936931610107	FBgn0002413	294		1e+60
219	3R	7605889	7606898	2.122923374176	7606379	1.811512857676	FBgn0011471	1553		1e+60
220	2R	6914122	6915413	2.1214427948	6914720	1.919395625591	FBgn0050506	1028		1e+60
221	3R	10302860	10304375	2.120272159576	10303606	2.025387763977	FBgn0038233	33808		1e+60
222	2L	12681383	12682745	2.120203971863	12682191	1.953794254976	FBgn0032444	10746		1e+60
223	2R	20705584	20706752	2.117814064026	20706128	1.939215043012	FBgn0035094	9691		1e+60
224	3R	4752588	4753931	2.116893768311	4753283	1.788275271654	FBgn0003177	3695		1e+60
225	2L	19505043	19506060	2.115427017212	19505625	1.698502316194	FBgn0032796	936		1e+60
226	3R	674333	675652	2.114339351654	674832	1.84372907877	FBgn0003002	3703		1e+60
227	3L	1384731	1385664	2.106255531311	1385182	1.532130754911	FBgn0011855	131		1e+60
228	3L	743635	744790	2.105481147766	744181	1.782847965465	FBgn0052480	8854		1e+60
229	3L	20582911	20584046	2.102180480957	20583478	1.753796100616	FBgn0037014	12407		1e+60
230	3L	5954173	5955535	2.100159168243	5954818	1.8499183019	FBgn0035656	4866		1e+60
231	4	576908	578204	2.098591327667	577430	1.871886674096	FBgn0022361	802		1e+60
232	2L	20298246	20299428	2.097665786743	20298840	1.952850520611	FBgn0003475	28		1e+60
233	2L	22156140	22157386	2.093480587006	22156857	1.757970809937	FBgn0032979	103		1e+60
234	2L	4053622	4054484	2.090383529663	4054043	1.622779607773	FBgn0000547	22664		1e+60
235	3L	11093517	11094711	2.08935546875	11094066	1.887884105955	FBgn0036134	656		1e+60
236	X	7289801	7290924	2.084620952606	7290365	1.799432247877	FBgn0040923	7079		1e+60
237	3R	25111236	25112781	2.084226608276	25112183	1.87649089098	FBgn0039659	10768		1e+60
238	3L	18778899	18779983	2.082408428192	18779443	1.687903292039	FBgn0036814	4772		1e+60
239	X	16613743	16614786	2.078861236572	16614128	1.781133651733	FBgn0001250	3243		1e+60
240	X	20495370	20496818	2.077879428864	20496065	1.99940255109	FBgn0031128	8465		1e+60
241	2R	15620861	15621994	2.077822685242	15621323	1.690238139209	FBgn0004364	5051		1e+60
242	3R	935138	936365	2.07183599472	935658	1.88079148531	FBgn0037293	18152		1e+60
243	3L	2694332	2695277	2.070995807648	2694754	1.647518724203	FBgn0035367	21535		1e+60
244	3L	1462377	1463952	2.065002918243	1463323	1.928718651042	FBgn0046769	799		1e+60
245	2R	1748994	1749943	2.064116477966	1749564	1.648523122072	FBgn0033075	152		1e+60
246	3L	19280869	19282206	2.06396484375	19281541	1.984623718262	FBgn0003089	21317		1e+60
247	3L	12056595	12057763	2.057985782623	12057339	1.6838915507	FBgn0028679	1607		1e+60
248	3L	8162890	8164044	2.056721687317	8163556	1.903412257924	FBgn0035851	1663		1e+60
249	2L	15757038	15758026	2.053835868835	15757517	1.618864154816	FBgn0001987	1167		1e+60
250	3R	22617109	22618416	2.052106380463	22617662	1.769650638103	FBgn0003717	7103		1e+60
251	3R	12060951	12061767	2.051707744598	12061552	1.489977087293	FBgn0040071	10181		1e+60
252	3L	9103126	9104044	2.044750213623	9103613	1.513473898172	FBgn0011206	686		1e+60
253	2L	712963	714407	2.044593334198	713826	1.893623769283	FBgn0000497	1142		1e+60
254	3L	14925450	14926459	2.044378757477	14925895	1.682892743279	FBgn0026320	8711		1e+60
255	3L	9253397	9254545	2.044042110443	9253917	1.786814349038	FBgn0028431	27546		1e+60
256	3L	10984006	10985301	2.04096698761	10984692	1.8585822442	FBgn0013469	1921		1e+60
257	3R	21860551	21861706	2.038391113281	21861099	1.68351611495	FBgn0002633	1661		1e+60
258	3L	8626452	8628359	2.036005020142	8627801	1.811991691589	FBgn0035922	4330		1e+60
259	3L	2791471	2792593	2.034801483154	2792030	1.747727521261	FBgn0035376	8368		1e+60
260	3R	19566034	19567173	2.033924102783	19566650	1.759881356183	FBgn0028691	7466		1e+60
261	2R	20750400	20751689	2.033608436584	20751017	1.926448822021	FBgn0050429	3112		1e+60
262	2L	21196769	21197828	2.032670974731	21197338	1.793035586675	FBgn0026255	3225		1e+60
263	3L	114253	115836	2.025077819824	115068	1.800620108843	FBgn0020386	2084		1e+60
264	3L	18283400	18284399	2.021636009216	18283828	1.623178482056	FBgn0015946	14155		1e+60
265	2L	19862301	19863400	2.019851207733	19862862	1.773842841387	FBgn0032826	476		1e+60
266	X	4753958	4754854	2.014169692993	4754677	1.578801751137	FBgn0052772	319		1e+60
267	3L	6805311	6806676	2.013094425201	6806078	1.72979628245	FBgn0003995	41971		1e+60
268	3R	7128370	7129821	2.012915611267	7129086	2.006525069475	FBgn0051386	2244		1e+60
269	3L	10834039	10835431	2.010875701904	10834656	1.804882217856	FBgn0026160	2817		1e+60
270	3R	4790760	4791792	2.010157585144	4791280	1.674511164427	FBgn0037645	11723		1e+60
271	3R	21713883	21714856	2.009098052979	21714334	1.625438465792	FBgn0028717	69		1e+60
272	3R	9861849	9862752	2.008607149124	9862037	1.528928683354	FBgn0038196	150		1e+60
273	3R	9540843	9542446	2.007118225098	9541618	1.762511477751	FBgn0054044	1692		1e+60
274	3R	4865067	4865941	2.00697851181	4865264	1.532290532039	FBgn0002932	75		1e+60
275	3L	13513905	13514602	2.006414413452	13514416	1.587450577663	FBgn0036377	20868		1e+60
276	X	10586724	10588264	2.001573085785	10587568	1.799240981831	FBgn0003204	2156		1e+60
277	X	1255122	1256751	2.001203536987	1255961	1.865193086512	FBgn0024985	6075		1e+60
278	3L	14606747	14607831	2.00078868866	14607271	1.649119547435	FBgn0041604	9392		1e+60
279	X	1897908	1899044	1.999368190765	1898422	1.785264884724	FBgn0000667	45		1e+60
280	2R	7150189	7151348	1.998015403748	7150797	1.747047305107	FBgn0033638	2320		1e+60
281	3L	14927665	14928853	1.987461090088	14928134	1.796047491186	FBgn0026320	6472		1e+60
282	2L	14261593	14262681	1.979737281799	14262065	1.627809328191	FBgn0004002	1457		1e+60
283	3L	13543274	13544177	1.977861404419	13543772	1.546718835831	FBgn0036377	50224		1e+60
284	2R	12298873	12299941	1.975018978119	12299352	1.734561949968	FBgn0034158	798		1e+60
285	X	10661571	10662762	1.974599838257	10662214	1.770413935184	FBgn0030235	5786		1e+60
286	X	10706893	10707526	1.973065376282	10707406	1.703035163879	FBgn0030243	4531		1e+60
287	3R	2933807	2935078	1.971727371216	2934365	1.666838645935	FBgn0014863	9088		1e+60
288	2R	9076695	9078170	1.97003531456	9077360	1.825351911433	FBgn0033856	2908		1e+60
289	3L	22635358	22636259	1.968399524689	22635686	1.470230515798	FBgn0052453	4606		1e+60
290	X	621442	622748	1.967416286469	622279	1.623270231135	FBgn0015288	319		1e+60
291	3L	10638040	10639201	1.965567588806	10638628	1.808928203583	FBgn0010762	62		1e+60
292	2L	15106856	15107960	1.963667869568	15107440	1.817607939243	FBgn0028878	1926		1e+60
293	3R	14987293	14988519	1.961762428284	14988043	1.791710180395	FBgn0038684	43		1e+60
294	2R	12972530	12973536	1.959723472595	12973003	1.565652877092	FBgn0028953	459		1e+60
295	3R	12703774	12705082	1.957409858704	12704426	1.949815988541	FBgn0015350	1024		1e+60
296	3R	17959466	17960985	1.954654693604	17960433	1.687828288359	FBgn0051163	853		1e+60
297	2L	1410498	1412060	1.953893661499	1411103	1.838565796614	FBgn0002543	9346		1e+60
298	3L	14931001	14932217	1.952121257782	14931623	1.79730943044	FBgn0026320	2983		1e+60
299	2R	2999546	3001262	1.95209312439	3000366	1.768947184086	FBgn0015930	1310		1e+60
300	3R	11044432	11045482	1.951982021332	11044924	1.689715925852	FBgn0038304	60		1e+60
301	3L	3393299	3394415	1.950685024261	3393830	1.713641017675	FBgn0014388	14637		1e+60
302	2L	14459216	14460553	1.949109077454	14459997	1.800399331486	FBgn0028844	9181		1e+60
303	X	1979259	1981394	1.947626113892	1980653	1.743552207947	FBgn0004860	2773		1e+60
304	X	20544546	20545941	1.943945407867	20545237	1.803394764662	FBgn0031129	1399		1e+60
305	X	20501417	20502488	1.943589687347	20501903	1.640960889704	FBgn0003300	3214		1e+60
306	2L	9988148	9989533	1.942908763885	9988751	1.88720959425	FBgn0040965	4094		1e+60
307	3R	19643944	19645194	1.942409038544	19644611	1.908256053925	FBgn0039122	247		1e+60
308	2L	5798740	5800293	1.940726280212	5799640	1.814966976643	FBgn0031738	564		1e+60
309	X	16037183	16038263	1.93847990036	16037648	1.612859662374	FBgn0000459	13023		1e+60
310	3R	12665342	12666312	1.93740272522	12665760	1.664191365242	FBgn0020546	9966		1e+60
311	2R	8292849	8293745	1.935371398926	8293298	1.59329401652	FBgn0003326	3153		1e+60
312	3R	17485215	17486345	1.934013366699	17485737	1.701481763054	FBgn0011766	390		1e+60
313	3L	5830266	5831385	1.93300151825	5830822	1.735692613265	FBgn0003984	11261		1e+60
314	3L	21209761	21210833	1.931972503662	21210392	1.63078511556	FBgn0012034	3692		1e+60
315	3L	14921449	14922504	1.931728363037	14922018	1.719637898838	FBgn0040487	10647		1e+60
316	X	19676105	19677359	1.93021774292	19676613	1.709618456223	FBgn0031079	9375		1e+60
317	2L	12503862	12504896	1.92827796936	12503987	1.621331518347	FBgn0051858	6692		1e+60
318	3R	24899701	24900811	1.927579402924	24900271	1.677540034056	FBgn0039632	11390		1e+60
319	2L	12093512	12094591	1.924262046814	12094022	1.839417338371	FBgn0032407	251		1e+60
320	2L	7296205	7297450	1.921694755554	7296762	1.792133172353	FBgn0004009	10399		1e+60
321	X	19608612	19609703	1.920922279358	19609155	1.609834829966	FBgn0031071	7710		1e+60
322	X	132651	133784	1.920894622803	133225	1.720327180975	FBgn0005427	3231		1e+60
323	2L	15487582	15488727	1.920713424683	15488123	1.723340213299	FBgn0002524	6916		1e+60
324	3R	2858920	2859658	1.920653343201	2858963	1.614529185825	FBgn0024289	19094		1e+60
325	2L	165975	167372	1.919046401978	166711	1.797082394361	FBgn0016977	7677		1e+60
326	3L	20340012	20341078	1.916259765625	20340561	1.609146088362	FBgn0036984	3849		1e+60
327	3L	12105817	12106777	1.914306640625	12106302	1.626216709614	FBgn0046296	183		1e+60
328	2L	4820081	4821507	1.911086082458	4820970	1.894517834981	FBgn0031632	806		1e+60
329	X	17179330	17180254	1.910073280334	17179867	1.531491935253	FBgn0004854	31349		1e+60
330	2L	5460843	5461767	1.907566547394	5461295	1.552649245543	FBgn0005511	346		1e+60
331	3L	19832889	19833886	1.906022071838	19833279	1.631954044104	FBgn0014037	9947		1e+60
332	3R	25284800	25285947	1.905755996704	25285357	1.704531220829	FBgn0004369	2066		1e+60
333	2L	19215850	19216967	1.905591964722	19216419	1.631228983402	FBgn0015380	30144		1e+60
334	2R	1648328	1649698	1.904699325562	1648887	1.775421030381	FBgn0011958	666		1e+60
335	2L	18972496	18973598	1.904534816742	18973001	1.743559241295	FBgn0032730	2100		1e+60
336	2L	8788711	8789793	1.904094219208	8789208	1.615021139383	FBgn0032069	7957		1e+60
337	X	18473189	18474150	1.901330471039	18473785	1.565496444702	FBgn0030941	4945		1e+60
338	3L	15772796	15773455	1.900673389435	15773021	1.441632160774	FBgn0036531	656		1e+60
339	3L	14933053	14933982	1.899540424347	14933498	1.620221418493	FBgn0026320	1108		1e+60
340	3L	14929377	14930530	1.899201869965	14929901	1.675986051559	FBgn0026320	4705		1e+60
341	3L	15226945	15228126	1.89767074585	15227621	1.657992110533	FBgn0029114	26721		1e+60
342	2R	6601159	6602229	1.895059585571	6601542	1.550242199617	FBgn0040766	4586		1e+60
343	3R	7604557	7605689	1.892292976379	7605110	1.586348898271	FBgn0011471	284		1e+60
344	X	265606	266777	1.892040252686	266161	1.746224045753	FBgn0002561	384		1e+60
345	2R	18014918	18016035	1.890343666077	18015448	1.664522675907	FBgn0034735	15652		1e+60
346	3R	16118111	16119208	1.890192985535	16118660	1.708664923906	FBgn0028386	328		1e+60
347	3R	26887792	26888868	1.890048027039	26888380	1.620150930741	FBgn0002413	1449		1e+60
348	2R	6045559	6047943	1.888621091843	6047262	1.700728837182	FBgn0005630	7813		1e+60
349	X	19651695	19652426	1.887112140656	19652120	1.584792650663	FBgn0026175	2045		1e+60
350	3R	6490228	6491311	1.88698220253	6490776	1.69404026866	FBgn0037818	12116		1e+60
351	3L	4956127	4958128	1.88675737381	4956689	1.577857410207	FBgn0005775	330		1e+60
352	2R	19081663	19082912	1.886449813843	19082179	1.702862289217	FBgn0015903	9682		1e+60
353	X	7185003	7185696	1.879323959351	7185578	1.643872347745	FBgn0026144	2972		1e+60
354	X	6891296	6892330	1.875289440155	6891931	1.51252284646	FBgn0004143	2726		1e+60
355	2L	5192	6040	1.87507724762	5491	1.609537942069	FBgn0031208	2038		1e+60
356	X	990456	991257	1.874128341675	990930	1.418956195607	FBgn0040365	11569		1e+60
357	3R	4005813	4007085	1.872557163239	4006505	1.726455718279	FBgn0001138	659		1e+60
358	2L	8738067	8739013	1.87140750885	8738552	1.511445999146	FBgn0003209	2081		1e+60
359	3R	4012647	4013810	1.870119571686	4013289	1.542238179375	FBgn0001138	6125		1e+60
360	X	17174582	17175519	1.868630409241	17175001	1.639106918784	FBgn0004854	26483		1e+60
361	2L	10858442	10859357	1.866555213928	10858856	1.633017315584	FBgn0027363	328		1e+60
362	3R	12647621	12648712	1.866447925568	12648214	1.721329420805	FBgn0000014	7555		1e+60
363	2R	13407388	13408828	1.863584041595	13408330	1.77818518877	FBgn0034283	875		1e+60
364	3L	11666273	11667524	1.862058639526	11667079	1.734097901513	FBgn0036193	1032		1e+60
365	3L	14509114	14510087	1.859227180481	14509498	1.518100440502	FBgn0026409	6621		1e+60
366	2R	18305769	18306728	1.859003067017	18306145	1.565516710281	FBgn0011211	491		1e+60
367	X	11200877	11202031	1.856205940247	11201384	1.689429283142	FBgn0000499	285		1e+60
368	2R	20729775	20731010	1.856085777283	20730443	1.538342756384	FBgn0001325	3772		1e+60
369	2R	15618396	15619319	1.855570793152	15618875	1.57725205141	FBgn0004364	7499		1e+60
370	3R	9695993	9697105	1.853437423706	9696507	1.669646441936	FBgn0008646	3394		1e+60
371	X	21160388	21161262	1.852964401245	21161161	1.508069038391	FBgn0003464	155		1e+60
372	X	5524475	5525487	1.851885795593	5525023	1.624671936035	FBgn0046687	189		1e+60
373	2R	1233998	1234811	1.850081920624	1234391	1.475002884865	FBgn0000099	173		1e+60
374	2L	12103340	12104569	1.848062515259	12103947	1.783644564012	FBgn0027081	213		1e+60
375	2R	5466651	5467464	1.846863746643	5467055	1.542126864195	FBgn0011656	3566		1e+60
376	3L	15767134	15768371	1.842818260193	15767723	1.65054069625	FBgn0036531	5954		1e+60
377	3L	10824765	10825746	1.840556144714	10825247	1.449878036976	FBgn0026160	6592		1e+60
378	3R	5045856	5046808	1.840074062347	5046415	1.536241561174	FBgn0003165	16989		1e+60
379	2R	14807567	14808383	1.839839935303	14807721	1.507894039154	FBgn0034431	290		1e+60
380	X	322607	323690	1.839647293091	323123	1.695914184346	FBgn0010019	3032		1e+60
381	2L	9613162	9613958	1.838025093079	9613518	1.468696453992	FBgn0040070	336		1e+60
382	3L	15969449	15970191	1.832653522491	15970141	1.647342416975	FBgn0036556	147		1e+60
383	2R	18151970	18153223	1.830293655396	18152451	1.678448396571	FBgn0040091	954		1e+60
384	X	2544565	2545225	1.828402042389	2544737	1.635524352392	FBgn0003068	3001		1e+60
385	X	5441953	5443427	1.826268196106	5442949	1.714991601308	FBgn0029775	3439		1e+60
386	X	3621151	3622043	1.825794219971	3621534	1.525825798512	FBgn0026698	4110		1e+60
387	2R	13821845	13823331	1.825642585754	13822602	1.796734839678	FBgn0034327	3762		1e+60
388	3R	5052255	5053044	1.81977891922	5052461	1.508013566335	FBgn0003165	10943		1e+60
389	2R	18022754	18023900	1.817838430405	18023277	1.654390066862	FBgn0034735	23481		1e+60
390	2R	10496514	10497838	1.816624641418	10497187	1.766477167606	FBgn0033988	1029		1e+60
391	3L	16819328	16820031	1.81628704071	16819677	1.452061036054	FBgn0003410	1673		1e+60
392	3L	18262765	18263612	1.816140174866	18263151	1.605432987213	FBgn0036785	3368		1e+60
393	3R	10104021	10105196	1.815165042877	10104623	1.819680997304	FBgn0003862	8000		1e+60
394	X	5845781	5846883	1.807877540588	5846375	1.648604094982	FBgn0027546	342		1e+60
395	3L	16437993	16439179	1.806649684906	16438484	1.544055521488	FBgn0004569	10476		1e+60
396	3R	20671360	20672687	1.806323051453	20672298	1.607797209422	FBgn0013953	438		1e+60
397	4	1000997	1002048	1.805675506592	1001576	1.693191111088	FBgn0039931	4059		1e+60
398	3L	2421850	2423375	1.80463886261	2422755	1.726893817677	FBgn0052306	25225		1e+60
399	3R	24380236	24381920	1.801883220673	24380780	1.679264545441	FBgn0040618	695		1e+60
400	2R	1406031	1406672	1.799537658691	1406116	1.812686867184	FBgn0033045	22205		1e+60
401	2L	8143684	8144440	1.797808647156	8144289	1.5435145985	FBgn0051606	3341		1e+60
402	3L	18319937	18320970	1.796461105347	18320415	1.580850660801	FBgn0011706	43247		1e+60
403	3R	23267991	23268952	1.792408943176	23268438	1.506818210377	FBgn0039518	21473		1e+60
404	2R	16983121	16983796	1.791108131409	16983170	1.654050886631	FBgn0010415	5580		1e+60
405	2L	7632155	7632849	1.789800643921	7632242	1.65360238817	FBgn0031927	13755		1e+60
406	3R	24410795	24411984	1.789196968079	24411445	1.625592454274	FBgn0000659	640		1e+60
407	3L	690910	692125	1.787479400635	691487	1.77626953125	FBgn0035158	246		1e+60
408	3L	15285898	15287156	1.784326553345	15286365	1.51025800144	FBgn0036494	15594		1e+60
409	3L	21000162	21001474	1.783392906189	21000692	1.688638478518	FBgn0053285	22151		1e+60
410	3R	15192379	15193037	1.783367156982	15192710	1.423602552975	FBgn0038697	7761		1e+60
411	X	19534292	19535403	1.78148651123	19534732	1.609312756856	FBgn0031060	958		1e+60
412	X	7448492	7449447	1.781435012817	7448984	1.590971217436	FBgn0004198	5400		1e+60
413	3R	4523159	4524368	1.779535770416	4523836	1.59369288958	FBgn0001180	296		1e+60
414	2R	12028524	12029283	1.778547286987	12029214	1.589327176412	FBgn0011260	14155		1e+60
415	2R	5492754	5493825	1.776401519775	5493224	1.497622546028	FBgn0000606	2170		1e+60
416	X	20504376	20505382	1.775644302368	20504887	1.759129651388	FBgn0003300	230		1e+60
417	3L	731789	732865	1.773679733276	732318	1.689667403698	FBgn0000575	620		1e+60
418	3R	16793161	16793846	1.771669387817	16793209	1.848306973775	FBgn0013995	10789		1e+60
419	2L	20982557	20983613	1.76971244812	20983097	1.563402905184	FBgn0032909	26561		1e+60
420	2L	283305	284425	1.769630908966	283893	1.621099247652	FBgn0031244	612		1e+60
421	2L	14435422	14436455	1.769295692444	14435935	1.54096625833	FBgn0028871	10804		1e+60
422	X	2130620	2131725	1.764694213867	2131236	1.670000553131	FBgn0023529	2		1e+60
423	3L	2146992	2147938	1.763314723969	2147452	1.484725683928	FBgn0035308	60		1e+60
424	3R	12352056	12352936	1.762596130371	12352882	1.529856999715	FBgn0038441	13710		1e+60
425	3L	5854811	5856016	1.762164115906	5855513	1.711903482676	FBgn0035643	841		1e+60
426	3L	6189853	6191052	1.762024879456	6190388	1.603833338794	FBgn0002526	1543		1e+60
427	2R	17052854	17053924	1.759719848633	17053404	1.519195388345	FBgn0050283	5249		1e+60
428	2L	16349457	16350207	1.759326934814	16349659	1.464901630695	FBgn0028506	794		1e+60
429	2L	3538336	3539370	1.756527900696	3539004	1.532513057484	FBgn0024244	247		1e+60
430	3L	15319699	15320631	1.754550933838	15320133	1.556455940008	FBgn0036494	18174		1e+60
431	2L	20223091	20223841	1.75355052948	20223754	1.61472023858	FBgn0058169	240		1e+60
432	3L	10649043	10649908	1.750896453857	10649327	1.467773596446	FBgn0010762	10637		1e+60
433	3R	27047111	27047846	1.750775814056	27047736	1.637391471863	FBgn0039831	1310		1e+60
434	2R	17757804	17758756	1.750524520874	17758358	1.483028820583	FBgn0020307	6813		1e+60
435	3R	14748658	14749637	1.749717712402	14749101	1.541643440723	FBgn0038662	5295		1e+60
436	3L	16383824	16385083	1.74874162674	16384493	1.704606056213	FBgn0027080	61		1e+60
437	X	12585183	12586214	1.744753837585	12585705	1.544379740953	FBgn0030418	7302		1e+60
438	X	12425423	12426202	1.744277000427	12425742	1.542297942298	FBgn0041203	388		1e+60
439	2L	13318528	13319288	1.743690490723	13319240	1.546953964233	FBgn0032504	8418		1e+60
440	3L	14023528	14024391	1.743378639221	14023577	1.642590734694	FBgn0052138	4549		1e+60
441	3L	11561224	11561959	1.740528106689	11561267	1.613710191515	FBgn0003292	448		1e+60
442	2L	21816059	21816907	1.737127304077	21816093	1.681793808937	FBgn0003866	95		1e+60
443	3R	2820107	2821256	1.736926555634	2820606	1.561913371086	FBgn0000095	4344		1e+60
444	X	442687	443744	1.736781597137	443350	1.492096115561	FBgn0003986	4513		1e+60
445	2R	12371193	12372149	1.735504150391	12371756	1.528284016777	FBgn0026533	672		1e+60
446	X	16824592	16825204	1.735238552094	16824985	1.526902025396	FBgn0030810	3982		1e+60
447	3R	19857272	19858376	1.733471870422	19857896	1.56189852953	FBgn0039139	18		1e+60
448	3L	1161385	1162460	1.732575416565	1162044	1.644359302521	FBgn0025525	1238		1e+60
449	2L	7584781	7585558	1.731925487518	7585044	1.462348461151	FBgn0083141	3109		1e+60
450	2L	7519692	7520405	1.728430747986	7519847	1.554877021096	FBgn0011283	22487		1e+60
451	3L	18363134	18364145	1.728115081787	18363761	1.532349650065	FBgn0011706	99		1e+60
452	2R	18193573	18194232	1.725090026855	18193721	1.503464872187	FBgn0020257	2834		1e+60
453	3L	3043018	3044420	1.722918510437	3043818	1.546499788761	FBgn0035393	5184		1e+60
454	3L	16440412	16441582	1.719375610352	16441085	1.645873069763	FBgn0004569	7875		1e+60
455	X	7905669	7906771	1.719243049622	7906197	1.562936277951	FBgn0004656	475		1e+60
456	3R	24425570	24426469	1.715767860413	24425767	1.480642414093	FBgn0001215	238		1e+60
457	X	19599524	19600521	1.715690612793	19600101	1.551423231761	FBgn0031070	3841		1e+60
458	2L	6132864	6134015	1.713619232178	6133515	1.54704579711	FBgn0031784	2492		1e+60
459	2L	6108724	6109425	1.713289260864	6109334	1.503017213609	FBgn0051641	8956		1e+60
460	3L	3831644	3832648	1.712066650391	3832083	1.524736628813	FBgn0013751	2398		1e+60
461	3R	5699333	5700262	1.711448192596	5699858	1.497176310595	FBgn0040536	1005		1e+60
462	3R	17441650	17442515	1.708921909332	17442045	1.491147577763	FBgn0046832	6201		1e+60
463	3R	15168613	15169415	1.70748758316	15169138	1.509001318614	FBgn0000463	17203		1e+60
464	2L	16435083	16436129	1.704036712646	16435558	1.617157904307	FBgn0020416	5651		1e+60
465	3R	21824924	21825740	1.700874328613	21825278	1.507482655843	FBgn0002735	302		1e+60
466	3L	14100586	14101705	1.696227550507	14101148	1.583189964294	FBgn0042630	4565		1e+60
467	3L	20855536	20856580	1.693552017212	20856068	1.583907455206	FBgn0037035	5599		1e+60
468	2L	20904033	20904725	1.692844152451	20904167	1.590897126631	FBgn0032901	2354		1e+60
469	X	16981265	16982319	1.689786911011	16981819	1.558293908834	FBgn0002590	372		1e+60
470	3L	6738442	6739108	1.68706035614	6738679	1.51206942967	FBgn0052392	1486		1e+60
471	3R	10549423	10550239	1.686278820038	10549616	1.503079652786	FBgn0053967	362		1e+60
472	3R	17867929	17869009	1.686223506927	17868475	1.620414447784	FBgn0017397	561		1e+60
473	2R	8473128	8473995	1.685997486115	8473491	1.488925039768	FBgn0033787	4028		1e+60
474	2L	5541679	5542419	1.685528278351	5542324	1.568123197556	FBgn0014189	14		1e+60
475	3L	18365156	18366063	1.682988643646	18365589	1.505285880145	FBgn0011706	1927		1e+60
476	X	20487835	20488626	1.682953834534	20488102	1.449599742889	FBgn0031128	502		1e+60
477	X	16801311	16802107	1.682363510132	16802026	1.51510733366	FBgn0030809	560		1e+60
478	3L	2858285	2859162	1.679986000061	2858725	1.501035511494	FBgn0035378	3483		1e+60
479	3L	1079285	1080086	1.678306102753	1079641	1.495324134827	FBgn0004870	4980		1e+60
480	2L	3602326	3603191	1.672940731049	3603084	1.539355993271	FBgn0002985	3664		1e+60
481	3R	11496350	11497431	1.670666217804	11497035	1.516452640295	FBgn0053207	5127		1e+60
482	3R	12355245	12356294	1.669275283813	12355509	1.485902341207	FBgn0051448	13831		1e+60
483	3R	23549651	23550509	1.66885471344	23550089	1.553165054321	FBgn0005659	12173		1e+60
484	2R	5002637	5003359	1.665127754211	5002713	1.552721129523	FBgn0004360	3269		1e+60
485	3L	15295645	15296372	1.664086341858	15295885	1.483316707611	FBgn0036494	6074		1e+60
486	X	2268553	2269591	1.663224220276	2269038	1.528806405909	FBgn0040385	1983		1e+60
487	X	10612276	10613242	1.662036895752	10612613	1.441364198923	FBgn0052672	940		1e+60
488	X	14739334	14740077	1.661832332611	14739906	1.52953072389	FBgn0030593	444		1e+60
489	2L	12611867	12612842	1.660625934601	12612321	1.48433843255	FBgn0032439	940		1e+60
490	2R	7953165	7954048	1.659402370453	7953573	1.565231996424	FBgn0033739	331		1e+60
491	3R	7586012	7587425	1.655956268311	7586954	1.563682741589	FBgn0017581	3225		1e+60
492	2L	16418679	16419512	1.654583930969	16419376	1.51587564295	FBgn0020416	21833		1e+60
493	3R	7584940	7585766	1.650500297546	7584990	1.48172051566	FBgn0017581	5189		1e+60
494	3L	14909339	14909916	1.649616241455	14909532	1.529239230686	FBgn0040809	19		1e+60
495	2R	9996748	9997566	1.647345542908	9997116	1.478842426749	FBgn0001332	1050		1e+60
496	2R	13826036	13826875	1.646792411804	13826481	1.584604436701	FBgn0040737	204		1e+60
497	3L	2572869	2573807	1.644336700439	2573073	1.455025489514	FBgn0016794	139		1e+60
498	3L	8799581	8800815	1.643424987793	8799940	1.505948178908	FBgn0011577	1513		1e+60
499	X	20060080	20060777	1.640830039978	20060120	1.63051144282	FBgn0015789	1980		1e+60
500	3R	24902823	24903732	1.640172958374	24903191	1.499400943518	FBgn0039632	14310		1e+60
501	2R	6898740	6899456	1.63840675354	6898956	1.413407405217	FBgn0033631	1059		1e+60
502	3R	12589720	12590388	1.63712310791	12589842	1.562836551666	FBgn0020556	9069		1e+60
503	X	7775765	7776513	1.637071609497	7776015	1.479613201959	FBgn0029979	576		1e+60
504	2L	3817966	3818822	1.636655807495	3818393	1.524123102427	FBgn0031573	4986		1e+60
505	X	349112	350188	1.636444091797	349648	1.588479490841	FBgn0023537	668		1e+60
506	2R	5498373	5499056	1.632883071899	5499007	1.57318242391	FBgn0024923	1967		1e+60
507	2R	7315943	7316631	1.630448818207	7316500	1.532425880432	FBgn0033652	10224		1e+60
508	3R	16134790	16135592	1.630356311798	16135436	1.49241139672	FBgn0038785	489		1e+60
509	3L	15301247	15302177	1.63008928299	15301700	1.550620794296	FBgn0036494	259		1e+60
510	2L	19195102	19195999	1.626606941223	19195560	1.545919100444	FBgn0015380	9285		1e+60
511	X	13588686	13589344	1.625489234924	13589220	1.679442709143	FBgn0030520	105		1e+60
512	3L	20959187	20959940	1.625257968903	20959320	1.53710716421	FBgn0003415	1945		1e+60
513	3L	12697053	12697771	1.624898433685	12697182	1.564750497991	FBgn0016940	11373		1e+60
514	4	426218	427211	1.618430614471	426590	1.466343313456	FBgn0039905	12950		1e+60
515	X	9760765	9761438	1.616927146912	9761210	1.461667794448	FBgn0030162	4863		1e+60
516	3R	9021550	9022551	1.614899635315	9022000	1.594554760877	FBgn0038125	4577		1e+60
517	2L	15738849	15739492	1.61465549469	15738972	1.546295686202	FBgn0010382	5112		1e+60
518	3R	17935686	17936610	1.613074302673	17936168	1.616123020649	FBgn0051164	2981		1e+60
519	2R	4154909	4155883	1.611507415771	4155461	1.555003390593	FBgn0003892	5987		1e+60
520	3R	1473793	1474537	1.609951019287	1474390	1.492392778397	FBgn0027951	69		1e+60
521	X	18699772	18700910	1.609209060669	18700374	1.554176405856	FBgn0040883	997		1e+60
522	2L	12010219	12011128	1.60658454895	12010305	1.498081588745	FBgn0014019	1929		1e+60
523	3R	1438000	1439014	1.597312927246	1438487	1.564425690969	FBgn0017550	343		1e+60
524	X	20498714	20499542	1.596910476685	20498754	1.442226462894	FBgn0003300	6363		1e+60
525	2L	9226104	9226998	1.595804214478	9226479	1.621086597443	FBgn0051885	10115		1e+60
526	X	1950474	1951353	1.593447685242	1950960	1.579132080078	FBgn0000382	568		1e+60
527	3R	691071	691945	1.592895507812	691178	1.504091835022	FBgn0003002	12643		1e+60
528	3L	22521670	22522418	1.592411518097	22521871	1.483804776118	FBgn0037171	4377		1e+60
529	X	1996349	1997035	1.590672016144	1996865	1.522917747498	FBgn0023507	779		1e+60
530	X	5385019	5385753	1.586906909943	5385332	1.458243280649	FBgn0065061	15713		1e+60
531	2L	6228803	6229704	1.58590221405	6229299	1.49895170331	FBgn0026755	4249		1e+60
532	3L	9004608	9005456	1.584674835205	9005063	1.527328771703	FBgn0028789	10261		1e+60
533	X	3018167	3019323	1.581516265869	3019168	1.539134979248	FBgn0028746	10110		1e+60
534	2L	17259001	17259957	1.580211639404	17259431	1.514334811105	FBgn0032629	2770		1e+60
535	2R	5121266	5122075	1.577922821045	5121856	1.46262272199	FBgn0033437	241		1e+60
536	X	12867383	12868013	1.577334880829	12867777	1.449195715097	FBgn0030442	2755		1e+60
537	X	4531113	4531786	1.571286201477	4531438	1.41955388387	FBgn0022768	670		1e+60
538	X	12408746	12409464	1.569772720337	12409425	1.565010388692	FBgn0030400	7694		1e+60
539	3L	18367998	18368720	1.566146850586	18368528	1.541177136557	FBgn0011706	4866		1e+60
540	3R	16289786	16290449	1.56055021286	16290307	1.577490965525	FBgn0040574	19170		1e+60
541	2R	2977774	2978531	1.55987405777	2977979	1.483240567721	FBgn0033179	565		1e+60
542	3L	15279452	15280311	1.556132793427	15280113	1.484778110798	FBgn0036493	10485		1e+60
543	X	10650822	10651484	1.555979728699	10650883	1.53390789032	FBgn0030235	17117		1e+60
544	3R	5970159	5970820	1.555961608887	5970343	1.463763713837	FBgn0002478	78		1e+60
545	3R	15167424	15168195	1.543023586273	15168108	1.525657367706	FBgn0000463	16173		1e+60
546	2R	4419097	4419896	1.542707443237	4419813	1.487233734131	FBgn0050349	480		1e+60
547	2R	6968063	6968734	1.541844367981	6968117	1.523131608963	FBgn0000581	7		1e+60
548	3L	2549770	2550436	1.539185523987	2550386	1.540933609009	FBgn0010905	12577		1e+60
549	3L	12096828	12097464	1.536043167114	12096874	1.611277520657	FBgn0022959	2178		1e+60
550	3L	14751935	14752702	1.531603813171	14752063	1.576037883759	FBgn0036450	11		1e+60
551	4	521889	523099	1.519705295563	522632	1.531552255154	FBgn0004607	1469		1e+60
552	2R	3685729	3686529	1.518089771271	3685891	1.536215088584	FBgn0033274	465		1e+60
553	2R	2102428	2103294	1.515959262848	2102855	1.461657608257	FBgn0033076	9936		1e+60
554	3L	2536398	2537362	1.514974594116	2536863	1.502694765727	FBgn0010905	946		1e+60
555	X	17125210	17125962	1.514284133911	17125609	1.437737137079	FBgn0030837	7189		1e+60
556	X	2295652	2296318	1.505664825439	2295984	1.448653417475	FBgn0003714	4148		1e+60
557	3L	18785076	18785753	1.502480506897	18785664	1.475492835045	FBgn0036815	768		1e+60
558	2R	17142479	17143297	1.501370429993	17142896	1.473699934342	FBgn0034643	646		1e+60
559	2R	13871048	13871869	1.49907875061	13871456	1.474461619059	FBgn0034328	26639		1e+60
560	2R	6053429	6054108	1.498891830444	6053520	1.512174606323	FBgn0005630	1555		1e+60
561	3R	6425501	6426209	1.498040676117	6425864	1.426691234112	FBgn0001235	38522		1e+60
562	3R	2762800	2763611	1.49448299408	2763024	1.504630932441	FBgn0051488	20432		1e+60
563	2R	5222484	5223262	1.49196434021	5222878	1.555423339208	FBgn0010316	1258		1e+60
564	3R	778130	778816	1.489507675171	778711	1.44535984993	FBgn0004436	305		1e+60
565	3L	17919144	17920009	1.467957496643	17919526	1.521879941225	FBgn0052193	7393		1e+60
566	3R	26671130	26671864	1.464544773102	26671531	1.417335748672	FBgn0003720	6506		1e+60
567	3L	14723152	14723832	1.446964263916	14723702	1.421702289581	FBgn0013263	2606		1e+60
568	X	2012652	2013317	1.445304870605	2012795	1.542121807734	FBgn0004655	2344		1e+60
569	2R	11881615	11882482	1.416483879089	11882095	1.450375747681	FBgn0034122	2925		1e+60
570	2L	16282431	16283089	1.339461326599	16282488	1.521001232995	FBgn0001994	1169		1e+60
571	X	19691528	19692168	1.32311964035	19691573	1.607988887363	FBgn0031078	5420		1e+60
