# Supplementary material for: The role of chromatin accessibility in directing the widespread, overlapping patterns of Drosophila transcription factor binding
Source: Genome Biol. 2011 Apr 7;12(4):R34. doi: 10.1186/gb-2011-12-4-r34 (PMC3218860; doi:10.1186/gb-2011-12-4-r34)
Supplement: Additional file 12 — 1% and 25% FDR ChIP-chip bound regions for HB at stage 9 and MED at stages 10 and 14. [file gb-2011-12-4-r34-S12.ZIP › hb_1S9_072607-sym-1_table.1.txt]

Interval	Chr	Bound_Region_Start	Bound_Region_Stop	Bound_Region_Score	Peak_start	Peak_score	Closest_gene	Closest_gene_dist	Closest_transcribed_gene	Closest_transcribed_gene_dist
1	2R	9074729	9087746	4.982836723328	9084999	4.592165470123	FBgn0033857	5137		1e+60
2	2R	20729518	20735214	4.918300628662	20733143	4.510131920085	FBgn0001325	1072		1e+60
3	3R	4508438	4516419	4.811246871948	4512217	4.4713306427	FBgn0053325	6165		1e+60
4	X	4255733	4258946	4.756233215332	4256901	4.308377640588	FBgn0000179	1192		1e+60
5	2L	12459239	12461887	4.72718334198	12460223	4.61351296107	FBgn0032437	6541		1e+60
6	3R	818871	824143	4.473733901978	820389	3.962158590555	FBgn0037292	5915		1e+60
7	2R	18195663	18199868	4.292219161987	18197872	3.88265863061	FBgn0020257	1317		1e+60
8	3L	4234688	4238233	4.286252498627	4236150	3.947161478155	FBgn0041171	1691		1e+60
9	3R	5702445	5708446	4.275608062744	5705910	4.019695222378	FBgn0037767	4513		1e+60
10	2L	12677559	12683520	4.228402614594	12679614	3.886605571298	FBgn0032442	10445		1e+60
11	2L	12611224	12619672	4.221581459045	12618421	3.869232114156	FBgn0002970	73		1e+60
12	X	3951796	3955288	4.221573829651	3954075	3.881338894367	FBgn0026084	2723		1e+60
13	3R	4522633	4529271	4.205903053284	4526856	3.880297869444	FBgn0037612	152		1e+60
14	3R	19139223	19142080	4.129045009613	19140600	3.552913602193	FBgn0039071	24689		1e+60
15	2R	7247766	7250201	4.097217559814	7249021	3.644294768572	FBgn0033649	9191		1e+60
16	X	7068496	7073122	4.077273368835	7071632	3.733460366726	FBgn0029939	33320		1e+60
17	2L	1434448	1437245	4.025280475616	1435825	3.830927670002	FBgn0003926	3114		1e+60
18	3L	14936332	14941743	3.980856895447	14937777	3.624982643127	FBgn0000216	151		1e+60
19	X	13262388	13263444	3.911622524261	13263366	3.518473278392	FBgn0030486	16151		1e+60
20	2L	18585527	18588238	3.875538349152	18586755	3.566034730275	FBgn0032688	71		1e+60
21	3L	20627540	20632540	3.842843055725	20631263	3.47289500517	FBgn0001320	2059		1e+60
22	2R	16819436	16821539	3.810550689697	16820476	3.481676991781	FBgn0034618	214		1e+60
23	3R	9723631	9728285	3.806319236755	9725587	3.640882043278	FBgn0000576	1994		1e+60
24	3L	5626168	5630674	3.797739028931	5628510	2.80188703537	FBgn0035626	120		1e+60
25	3L	22332886	22338574	3.784251689911	22336920	3.643426299095	FBgn0004449	4808		1e+60
26	3L	20940560	20945739	3.775624275208	20942802	3.518596172333	FBgn0037042	17245		1e+60
27	X	8405282	8408085	3.771175861359	8406775	3.545880423652	FBgn0030049	878		1e+60
28	2R	3571429	3574494	3.770086288452	3572674	3.697358351487	FBgn0033252	4690		1e+60
29	2L	14485444	14491831	3.769633293152	14487473	3.300177544355	FBgn0005771	3389		1e+60
30	2L	19679270	19681622	3.762004852295	19680521	3.078566133976	FBgn0005590	16443		1e+60
31	3R	16375663	16378237	3.760568618774	16376901	3.492464654586	FBgn0016917	1133		1e+60
32	3L	14239045	14242883	3.755929946899	14241453	3.481766616597	FBgn0001085	1847		1e+60
33	3R	688339	692365	3.754125595093	689587	3.361407121023	FBgn0003002	11052		1e+60
34	2L	7005708	7008524	3.733511924744	7006813	3.363478828879	FBgn0031880	6683		1e+60
35	3R	8470529	8476045	3.721943855286	8471987	3.517661035061	FBgn0038071	1795		1e+60
36	2L	11357846	11359758	3.6989569664	11358675	3.290778859456	FBgn0000287	6630		1e+60
37	X	10650216	10655546	3.69255065918	10654107	3.659430450863	FBgn0030235	13893		1e+60
38	3L	5953847	5958069	3.681929588318	5956861	3.177245438099	FBgn0035656	6909		1e+60
39	3R	17430563	17433537	3.677733421326	17431310	3.335457356771	FBgn0046832	16936		1e+60
40	3R	15878581	15880566	3.674348831177	15879416	3.012310922146	FBgn0040571	2399		1e+60
41	3R	21297121	21299544	3.621608018875	21298019	3.330019644329	FBgn0004509	759		1e+60
42	3R	15166013	15173128	3.61686706543	15171031	3.485255748034	FBgn0000463	19096		1e+60
43	3R	6396012	6398625	3.611559867859	6397150	3.336926221848	FBgn0051394	42272		1e+60
44	X	21796012	21797768	3.56555223465	21796646	3.234147421519	FBgn0052499	39462		1e+60
45	X	12412401	12417433	3.56494808197	12414414	3.09669230966	FBgn0030400	2705		1e+60
46	3R	19709863	19714126	3.558072090149	19712669	3.171308249235	FBgn0025574	3128		1e+60
47	2L	12006408	12008379	3.543257236481	12007271	3.572447478771	FBgn0014019	1105		1e+60
48	X	18136665	18139098	3.541994810104	18137698	3.286667851841	FBgn0004956	4064		1e+60
49	3L	20620046	20622731	3.517148971558	20621291	3.030671089888	FBgn0052431	292		1e+60
50	3L	5118699	5121101	3.494518756866	5120004	3.160503836239	FBgn0028962	48		1e+60
51	3R	15175064	15178623	3.487740039825	15176353	3.448511516347	FBgn0038697	24118		1e+60
52	2L	4027761	4032352	3.482428073883	4030330	3.057241439819	FBgn0000547	1049		1e+60
53	2R	13852532	13856998	3.46636390686	13855038	3.334100325902	FBgn0040737	28353		1e+60
54	2R	8419092	8421174	3.463611602783	8419983	2.909931098714	FBgn0010488	11921		1e+60
55	2L	15470100	15472422	3.460123538971	15471256	3.302658208211	FBgn0003448	2942		1e+60
56	2L	6793170	6796045	3.447293758392	6794615	3.105981882881	FBgn0015777	4249		1e+60
57	2L	3301863	3304389	3.444267272949	3303288	3.235191090902	FBgn0031516	159		1e+60
58	2L	4846163	4848020	3.439151763916	4847050	2.88334051768	FBgn0031637	242		1e+60
59	X	6998809	7000680	3.43828868866	6999594	3.060671476217	FBgn0047092	4508		1e+60
60	3L	19828789	19834460	3.437535762787	19831601	3.190979099274	FBgn0014037	11625		1e+60
61	X	18142615	18147815	3.431503295898	18145028	3.227969001321	FBgn0004956	3266		1e+60
62	2R	8499992	8502709	3.426701545715	8501615	2.950253486633	FBgn0005624	4719		1e+60
63	3R	7015700	7017922	3.422633171082	7016618	3.167695343494	FBgn0037870	5210		1e+60
64	3R	21848788	21856478	3.413897514343	21850647	3.185998976231	FBgn0002629	432		1e+60
65	2R	8472535	8477024	3.396643161774	8474553	3.473321858574	FBgn0033787	5090		1e+60
66	3L	7192179	7193961	3.389866352081	7193082	2.615019162496	FBgn0035750	15649		1e+60
67	2R	13926669	13929315	3.38888335228	13928261	3.072829442866	FBgn0013983	174		1e+60
68	X	10667109	10671165	3.385131835938	10668495	3.019126229816	FBgn0030235	495		1e+60
69	3L	8643289	8645891	3.383804321289	8644445	3.053544163704	FBgn0001168	5261		1e+60
70	X	1989980	1997487	3.382719993591	1993439	3.10253242084	FBgn0004861	738		1e+60
71	X	2990502	2996581	3.381047725677	2992402	2.984548598528	FBgn0004647	1374		1e+60
72	3L	596049	599759	3.380396842957	597196	3.023406240675	FBgn0016715	7106		1e+60
73	3R	21824334	21829353	3.372148990631	21827039	3.103264987469	FBgn0002735	1459		1e+60
74	2L	21605757	21606761	3.367259979248	21606730	3.246679411994	FBgn0032955	4462		1e+60
75	X	14460644	14467082	3.365296125412	14466000	2.920792579651	FBgn0015773	21768		1e+60
76	2L	4365892	4372747	3.351770877838	4368852	3.11669142106	FBgn0026319	3138		1e+60
77	3R	11242722	11247105	3.351753234863	11246279	2.983366191387	FBgn0067339	2774		1e+60
78	2L	2575855	2578781	3.348509311676	2577528	2.898924322689	FBgn0031435	143		1e+60
79	2L	6568926	6571283	3.340601921082	6569870	2.823559135199	FBgn0031834	3753		1e+60
80	3R	14273538	14275662	3.330026626587	14274672	2.82516190585	FBgn0051122	36083		1e+60
81	3L	11315892	11319695	3.322896003723	11317916	2.946201503277	FBgn0036155	20916		1e+60
82	3L	1461956	1464260	3.319939613342	1462949	2.957285460304	FBgn0046769	425		1e+60
83	X	2840263	2842602	3.315583229065	2841278	3.132578372955	FBgn0003285	11290		1e+60
84	2L	17229121	17231201	3.307433605194	17230164	2.904037386179	FBgn0051745	11315		1e+60
85	X	19603327	19610483	3.306806564331	19609014	3.103044706232	FBgn0031071	7851		1e+60
86	3R	12597367	12600236	3.306027412415	12599091	3.162953320672	FBgn0020556	180		1e+60
87	2L	1075324	1078281	3.300587177277	1076631	3.181623122271	FBgn0003310	1180		1e+60
88	3L	3960168	3962860	3.298804283142	3961584	2.936071840922	FBgn0004880	5864		1e+60
89	3L	14923183	14935940	3.29768705368	14925931	3.076870609732	FBgn0026320	8675		1e+60
90	2R	8291115	8294053	3.295190811157	8293193	2.777822831098	FBgn0003326	3258		1e+60
91	3L	679211	684158	3.29022693634	683158	2.840864209568	FBgn0035157	483		1e+60
92	2L	20757150	20759338	3.285076141357	20758305	2.810900519876	FBgn0000251	23		1e+60
93	2L	8840831	8843544	3.282312393188	8841746	3.040729165077	FBgn0029123	16121		1e+60
94	X	12623610	12625292	3.279794692993	12624131	2.373613255365	FBgn0052647	5236		1e+60
95	3R	25083162	25087335	3.273468017578	25086198	3.139807925505	FBgn0003525	4696		1e+60
96	3R	7366652	7370498	3.267621994019	7368844	2.855196595192	FBgn0053512	3875		1e+60
97	2L	16480866	16483297	3.265897750854	16482000	3.029255979201	FBgn0005677	87		1e+60
98	2L	9507603	9509742	3.260189056396	9508717	3.06012737751	FBgn0032120	4925		1e+60
99	2L	13233798	13236363	3.258678913116	13235225	3.12590482831	FBgn0032493	630		1e+60
100	2L	21026012	21028673	3.254801750183	21027331	2.92324366289	FBgn0010395	13094		1e+60
101	3R	12060404	12062103	3.254059791565	12061366	2.619153082371	FBgn0040071	9995		1e+60
102	2L	9987227	9990615	3.252616882324	9988632	3.064683973789	FBgn0040965	3975		1e+60
103	2L	12009347	12013035	3.251556396484	12010705	3.064715329339	FBgn0014019	2329		1e+60
104	X	6829919	6835233	3.249198913574	6834275	2.722783833742	FBgn0029927	2549		1e+60
105	3L	12052276	12054266	3.247699737549	12053227	2.840287526449	FBgn0028679	2505		1e+60
106	3R	24034272	24036323	3.246629714966	24035187	2.936485671997	FBgn0039572	25634		1e+60
107	3R	1541659	1543505	3.246201515198	1542681	2.978505432606	FBgn0004878	341		1e+60
108	X	3585488	3590516	3.245993614197	3587691	2.984540097854	FBgn0029675	4707		1e+60
109	2L	14433809	14437143	3.245512485504	14436075	2.909650634317	FBgn0028871	10944		1e+60
110	2L	712366	716144	3.24428653717	713863	3.033356040716	FBgn0000497	1105		1e+60
111	3R	19125180	19129575	3.243986129761	19126826	2.97681620717	FBgn0039071	10915		1e+60
112	X	2242036	2245662	3.241744041443	2244475	2.952765166759	FBgn0040387	655		1e+60
113	2R	9943815	9949353	3.235967636108	9948370	3.181937105515	FBgn0013725	1172		1e+60
114	3R	16041554	16043749	3.234589099884	16042567	2.692922900705	FBgn0051499	3006		1e+60
115	2L	5614304	5618141	3.23415184021	5615282	2.35209941864	FBgn0031725	2259		1e+60
116	2R	17209590	17216215	3.223440170288	17210906	2.732566960653	FBgn0010228	1164		1e+60
117	2L	3815604	3828586	3.222885608673	3823753	2.958601534367	FBgn0003430	1927		1e+60
118	3L	1430159	1432580	3.21990776062	1431319	2.822869807482	FBgn0043865	10144		1e+60
119	2R	6092700	6096678	3.218183994293	6094003	3.079356091363	FBgn0004399	24286		1e+60
120	X	511615	514309	3.201766014099	513188	3.007979750633	FBgn0025637	295		1e+60
121	3R	7176293	7180821	3.196749687195	7177766	3.145784770741	FBgn0026064	1399		1e+60
122	2L	164029	167757	3.194948196411	166627	2.919295310974	FBgn0016977	7593		1e+60
123	X	12496589	12503351	3.18851184845	12497542	2.90793043375	FBgn0053963	4143		1e+60
124	X	12583760	12589778	3.183414459229	12585838	2.897513389587	FBgn0030418	7435		1e+60
125	X	16111278	16113807	3.18115568161	16112170	2.803184509277	FBgn0000536	94		1e+60
126	3R	21859894	21863536	3.181070327759	21861272	2.790307235718	FBgn0002633	1488		1e+60
127	2L	3601625	3604057	3.174511432648	3602788	2.938752230476	FBgn0002985	3960		1e+60
128	3L	20999540	21002431	3.168084621429	21000692	3.13988250494	FBgn0053285	22151		1e+60
129	2R	19079544	19089334	3.166494369507	19082179	2.907398409314	FBgn0015903	9682		1e+60
130	3L	2420788	2423855	3.163589477539	2422418	2.997540698332	FBgn0052306	24888		1e+60
131	3R	21005197	21011382	3.15931892395	21009610	2.924812018871	FBgn0039286	1125		1e+60
132	3R	27230049	27231999	3.158904075623	27230998	2.948081165552	FBgn0004834	27		1e+60
133	3R	673895	676391	3.15668296814	674832	2.852165877819	FBgn0003002	3703		1e+60
134	3L	13108730	13110565	3.155385971069	13109924	2.151162428014	FBgn0053262	292		1e+60
135	2L	19328828	19331556	3.155237674713	19330311	2.982753192677	FBgn0024245	28842		1e+60
136	2L	5634058	5635941	3.153057575226	5634960	2.737274169922	FBgn0031726	11200		1e+60
137	3L	5829319	5831988	3.151628017426	5830822	2.9571426616	FBgn0003984	11261		1e+60
138	3L	16008204	16012917	3.150720596313	16009009	3.003263568878	FBgn0003691	6905		1e+60
139	2L	2460550	2463078	3.141345024109	2461885	2.646781730652	FBgn0012016	708		1e+60
140	3L	4171980	4174214	3.136798858643	4172945	2.787788671606	FBgn0003710	883		1e+60
141	2L	3769824	3773301	3.13409614563	3771504	2.900976631376	FBgn0004893	202		1e+60
142	X	7163231	7168520	3.123660087585	7165798	2.807527422905	FBgn0029943	3178		1e+60
143	X	3017338	3019988	3.117647171021	3018936	2.909633572896	FBgn0028746	10342		1e+60
144	3R	4505417	4507509	3.113129138947	4506568	2.751113022075	FBgn0053325	516		1e+60
145	2R	3811433	3813003	3.104225158691	3812117	2.122036393483	FBgn0067713	2189		1e+60
146	2L	1409908	1412541	3.102684497833	1411027	2.939055263996	FBgn0002543	9422		1e+60
147	2L	14442147	14448580	3.100735664368	14445995	2.962258219719	FBgn0028844	4821		1e+60
148	2L	2195974	2197775	3.096100330353	2196885	2.401935352999	FBgn0031395	4513		1e+60
149	3L	10833652	10837793	3.093710899353	10834656	2.878944425022	FBgn0026160	2817		1e+60
150	3L	3391761	3395357	3.093658924103	3393951	2.878001802108	FBgn0014388	14516		1e+60
151	X	15980863	15983693	3.092391014099	15981912	2.733082158225	FBgn0042650	24781		1e+60
152	2R	20551931	20554047	3.090398788452	20553081	2.78908097744	FBgn0001147	6846		1e+60
153	3L	522535	524915	3.088957309723	523921	2.940582811832	FBgn0001316	200		1e+60
154	3L	4141977	4145186	3.08608341217	4142938	2.629422396421	FBgn0053545	1503		1e+60
155	2R	18020899	18024776	3.085614204407	18023507	2.950608444214	FBgn0034735	23711		1e+60
156	2R	15570566	15572950	3.080145359039	15571920	2.790212869644	FBgn0034480	52070		1e+60
157	2R	2084191	2089539	3.079567909241	2085496	2.898996745839	FBgn0033076	27295		1e+60
158	2R	14785535	14792929	3.078066825867	14791518	2.920372514164	FBgn0003254	929		1e+60
159	2R	17051245	17054969	3.076746463776	17053272	3.033530235291	FBgn0050283	5117		1e+60
160	X	8495165	8497443	3.075870513916	8496182	2.817189833697	FBgn0004102	296		1e+60
161	2R	3756130	3761257	3.075505256653	3757073	2.71080047944	FBgn0013726	7991		1e+60
162	3L	18504274	18506116	3.075232505798	18505253	2.599477529526	FBgn0052198	13004		1e+60
163	3R	27572498	27575341	3.072917938232	27574128	2.969031916724	FBgn0011013	877		1e+60
164	X	7470898	7473377	3.071285247803	7472283	2.815216094255	FBgn0004198	17899		1e+60
165	X	11550918	11555167	3.069240570068	11552660	2.85915517807	FBgn0030328	141		1e+60
166	2R	2105773	2107780	3.037999868393	2106709	2.424104353961	FBgn0033076	6082		1e+60
167	3R	17958980	17961553	3.036714553833	17960091	2.88269143946	FBgn0051163	511		1e+60
168	3L	253499	256161	3.034697532654	254725	2.917845805486	FBgn0029002	447		1e+60
169	3L	19521165	19524210	3.029240608215	19522229	2.908154189587	FBgn0036886	4548		1e+60
170	X	9622671	9624884	3.027298927307	9624093	2.765849225661	FBgn0030151	126		1e+60
171	3R	10279924	10282102	3.024075508118	10281141	2.825809746981	FBgn0051330	22239		1e+60
172	X	265260	267665	3.023273468018	266244	2.78585097369	FBgn0002561	301		1e+60
173	3R	7598777	7607247	3.021724700928	7605144	2.770323557012	FBgn0011471	318		1e+60
174	X	2148799	2160914	3.017764091492	2156684	2.683879077435	FBgn0023526	7782		1e+60
175	3R	12574899	12576869	3.0144739151	12575817	2.803257256746	FBgn0063261	1294		1e+60
176	3L	10489551	10491456	3.013780593872	10490491	2.766525522868	FBgn0052062	539		1e+60
177	2L	2160547	2167314	3.012470722198	2165061	2.796762298135	FBgn0031393	9301		1e+60
178	2R	13315487	13317873	3.012395381927	13316600	2.706556797028	FBgn0004586	1052		1e+60
179	3R	11472037	11474167	3.011374950409	11472995	2.869346797466	FBgn0038351	14390		1e+60
180	3R	4752082	4754746	3.010015487671	4753283	2.767355024815	FBgn0003177	3695		1e+60
181	3R	9374426	9377317	3.007653236389	9375894	2.719595057624	FBgn0051337	4788		1e+60
182	3R	23265853	23269606	2.999580860138	23267111	2.855131864548	FBgn0039518	22800		1e+60
183	3R	18698636	18700379	2.998382568359	18699493	2.609159189112	FBgn0017590	25531		1e+60
184	2L	19212613	19217187	2.998193264008	19216375	2.658506602049	FBgn0015380	30100		1e+60
185	2L	19129067	19134287	2.997807025909	19131309	2.657004892826	FBgn0010300	1574		1e+60
186	2R	18309379	18312057	2.997003555298	18310729	2.873024761677	FBgn0000405	3838		1e+60
187	3L	16372738	16377039	2.996566772461	16374782	2.650292564841	FBgn0014163	2316		1e+60
188	2R	9995598	9998183	2.993051528931	9997160	2.746926027186	FBgn0001332	1094		1e+60
189	X	13871121	13873058	2.99244260788	13872071	2.779494285583	FBgn0053247	9331		1e+60
190	2R	13406960	13409263	2.99232339859	13408330	2.599799662828	FBgn0034283	875		1e+60
191	3L	15294260	15298286	2.97875213623	15296014	2.636914730072	FBgn0036494	5945		1e+60
192	2R	6044840	6051291	2.975496292114	6047339	2.779472968158	FBgn0005630	7736		1e+60
193	X	18780235	18782519	2.973330497742	18781132	2.646555199343	FBgn0052541	16836		1e+60
194	3L	14099459	14102099	2.972595691681	14101148	2.662602733163	FBgn0042630	4565		1e+60
195	X	1978134	1982395	2.972222328186	1979834	2.663042765397	FBgn0004860	1954		1e+60
196	3L	15226570	15228838	2.969003200531	15227702	2.876595805673	FBgn0029114	26802		1e+60
197	3R	7302852	7304869	2.963123321533	7303728	2.584656270345	FBgn0037906	19986		1e+60
198	3L	13381868	13384279	2.960740566254	13383256	2.579409360886	FBgn0036356	3144		1e+60
199	2L	20132645	20134824	2.956579208374	20133650	2.541655480862	FBgn0032853	2820		1e+60
200	2R	18305460	18307049	2.955548763275	18306351	2.321430346545	FBgn0011211	285		1e+60
201	2R	11249325	11251714	2.952193260193	11250352	2.711187294551	FBgn0050089	8091		1e+60
202	3L	33033	35746	2.950408935547	34924	2.700035347658	FBgn0002564	15046		1e+60
203	2R	12298265	12300885	2.948740959167	12299391	2.684812237235	FBgn0034158	837		1e+60
204	3R	4769524	4771340	2.946434497833	4770500	2.52559697628	FBgn0037644	226		1e+60
205	3R	4637619	4639394	2.94525718689	4638441	2.715234475977	FBgn0037635	2908		1e+60
206	3L	13054632	13057799	2.939431190491	13055886	2.83854153577	FBgn0036345	5350		1e+60
207	3L	15766822	15768718	2.938375473022	15767723	2.633577532238	FBgn0036531	5954		1e+60
208	3L	11225071	11228474	2.93829870224	11225960	2.62243399024	FBgn0041094	296		1e+60
209	3R	4790491	4792076	2.933633804321	4791389	2.6206818223	FBgn0037645	11832		1e+60
210	3R	24379574	24382678	2.931894302368	24381204	2.665077770458	FBgn0040618	1119		1e+60
211	2R	5484726	5487760	2.922778129578	5485746	2.709070205688	FBgn0033471	2784		1e+60
212	3L	14921296	14922939	2.922512054443	14922018	2.515403971953	FBgn0040487	10647		1e+60
213	3R	20902119	20904065	2.922162055969	20903142	2.574943822973	FBgn0039274	2538		1e+60
214	3R	10103648	10105651	2.921641349792	10104623	2.856055123465	FBgn0003862	8000		1e+60
215	3R	12881226	12883246	2.918157100677	12882119	2.609855651855	FBgn0020493	2390		1e+60
216	3R	2932916	2936199	2.914865970612	2934543	2.541936621946	FBgn0014863	8910		1e+60
217	X	2284515	2289234	2.914074897766	2287218	2.772557651295	FBgn0001150	2099		1e+60
218	X	7003548	7005769	2.912846565247	7004688	2.624039173126	FBgn0047092	9602		1e+60
219	3R	16116674	16119762	2.91016626358	16118660	2.709476172924	FBgn0028386	328		1e+60
220	3R	934740	936536	2.907507896423	935658	2.716540157795	FBgn0037293	18152		1e+60
221	2R	6912489	6917691	2.905501365662	6916684	2.584593802691	FBgn0050506	936		1e+60
222	2R	8704641	8709137	2.905363082886	8707857	2.720988239561	FBgn0028991	1876		1e+60
223	3R	14986961	14992410	2.903246879578	14991518	2.628051877022	FBgn0010768	1575		1e+60
224	3R	5697816	5701149	2.899828910828	5699824	2.645479735206	FBgn0040536	1039		1e+60
225	3L	11093134	11095337	2.898094177246	11094066	2.605880430767	FBgn0036134	656		1e+60
226	2L	18777681	18779848	2.897740840912	18778923	2.671159295475	FBgn0045852	690		1e+60
227	2R	20704232	20708317	2.891200065613	20706167	2.612170780406	FBgn0035094	9730		1e+60
228	3L	2846144	2847994	2.889524459839	2847181	2.441845781663	FBgn0035378	8061		1e+60
229	X	20503883	20506565	2.887306213379	20504916	2.771942647298	FBgn0003300	201		1e+60
230	3R	17465397	17468971	2.886864185333	17466749	2.679727107286	FBgn0046832	18503		1e+60
231	X	1475149	1477343	2.883815765381	1476387	2.50297905417	FBgn0000210	9719		1e+60
232	2R	19145679	19147598	2.878922462463	19146743	2.62509281495	FBgn0004795	6531		1e+60
233	2R	1314825	1316639	2.878281593323	1315663	2.439428329468	FBgn0033043	9763		1e+60
234	3L	111529	116989	2.876376152039	114739	2.767242240906	FBgn0020386	1755		1e+60
235	X	990044	992823	2.866022109985	990930	2.43329816706	FBgn0040365	11569		1e+60
236	X	18697225	18701646	2.86585521698	18700374	2.7021454008	FBgn0040883	997		1e+60
237	X	12580661	12583173	2.864444732666	12581895	2.314478143056	FBgn0030418	3492		1e+60
238	4	576527	578858	2.864431381226	577430	2.650934023016	FBgn0022361	802		1e+60
239	X	13267519	13269486	2.86425113678	13268657	2.650188207626	FBgn0052635	11186		1e+60
240	2L	7294841	7297906	2.855143070221	7296730	2.627981578603	FBgn0004009	10431		1e+60
241	3R	911773	916968	2.853942394257	913277	2.557235495249	FBgn0010313	869		1e+60
242	2L	12503528	12505206	2.852707862854	12504257	2.325919121504	FBgn0051858	6962		1e+60
243	3L	742939	747410	2.852509498596	744078	2.690505476559	FBgn0052480	8957		1e+60
244	3L	12620374	12624409	2.851648807526	12621384	2.647859685561	FBgn0052111	19501		1e+60
245	3R	9181056	9182659	2.850468158722	9181874	2.466863363981	FBgn0045442	2479		1e+60
246	3L	3831013	3833645	2.848337173462	3832232	2.631730318069	FBgn0013751	2547		1e+60
247	2R	6712300	6716461	2.848261833191	6714995	2.578425575705	FBgn0033582	20125		1e+60
248	3L	142286	146372	2.84191775322	143189	2.622902303934	FBgn0035101	1153		1e+60
249	3L	10823699	10827645	2.837797164917	10825375	2.47029616038	FBgn0026160	6464		1e+60
250	3R	24897979	24901185	2.835519313812	24900158	2.655376770917	FBgn0039632	11277		1e+60
251	3L	15674914	15679670	2.832900524139	15677393	2.673874574549	FBgn0041160	12285		1e+60
252	3R	15805580	15807509	2.83216047287	15806559	2.382969975471	FBgn0051213	7324		1e+60
253	3L	12055080	12058191	2.831278324127	12057226	2.596472233534	FBgn0028679	1494		1e+60
254	2R	5495092	5499591	2.830913543701	5496161	2.670198619366	FBgn0024923	4813		1e+60
255	3R	2641128	2645398	2.830457925797	2643782	2.714161592371	FBgn0051485	1278		1e+60
256	3R	23019175	23021405	2.829595088959	23020187	2.599113400777	FBgn0004197	471		1e+60
257	3L	9651906	9653833	2.828921318054	9652976	2.416467785835	FBgn0036028	200		1e+60
258	3R	18498198	18501362	2.827069282532	18500215	2.562526197994	FBgn0039000	324		1e+60
259	3L	8638032	8641719	2.823482513428	8640294	2.556328128366	FBgn0001168	9412		1e+60
260	3L	3400761	3404488	2.822980880737	3401649	2.706631392241	FBgn0014388	6818		1e+60
261	2R	16982193	16985255	2.81958770752	16983170	2.435498364766	FBgn0010415	5580		1e+60
262	2R	13061926	13063888	2.817950248718	13062949	2.654444750618	FBgn0010409	592		1e+60
263	3R	10302465	10304682	2.817502975464	10303715	2.758762478828	FBgn0038233	33699		1e+60
264	3R	8840383	8842961	2.816174507141	8841720	2.37098890543	FBgn0020496	4332		1e+60
265	3R	6613391	6615264	2.81526184082	6614321	2.728118866682	FBgn0017577	71		1e+60
266	X	10586040	10591036	2.814448356628	10587568	2.675446342019	FBgn0003204	2156		1e+60
267	3L	14546055	14547879	2.812783718109	14547045	2.658424568176	FBgn0040811	13656		1e+60
268	3R	7128005	7129990	2.811459541321	7129045	2.673520761378	FBgn0051386	2285		1e+60
269	3L	10637833	10641485	2.807643413544	10638561	2.526991780599	FBgn0010762	129		1e+60
270	2R	15620306	15622577	2.807236671448	15621417	2.518334416782	FBgn0004364	4957		1e+60
271	2L	13226443	13228486	2.803357601166	13227393	2.722651397481	FBgn0032490	460		1e+60
272	2R	20750025	20752034	2.802959442139	20751017	2.618660577138	FBgn0050429	3112		1e+60
273	X	17661334	17665750	2.799231052399	17663966	2.51454075645	FBgn0030870	811		1e+60
274	2L	12674595	12676531	2.797883987427	12675634	2.696036636829	FBgn0032442	6465		1e+60
275	X	4897144	4899212	2.796722412109	4898171	2.440245342255	FBgn0003028	4637		1e+60
276	2R	18013087	18016426	2.79430437088	18015448	2.621977132909	FBgn0034735	15652		1e+60
277	3R	25110619	25113800	2.792078971863	25112183	2.597046673298	FBgn0039659	10768		1e+60
278	2L	14260624	14263167	2.790930747986	14262065	2.495865709641	FBgn0004002	1457		1e+60
279	3L	2862769	2867045	2.789802074432	2865351	2.602503681183	FBgn0035378	10109		1e+60
280	2L	15141528	15143201	2.788411617279	15142471	2.134411082548	FBgn0028889	14153		1e+60
281	3R	9539921	9542832	2.786751747131	9541618	2.593480558956	FBgn0054044	1692		1e+60
282	3R	9470430	9473984	2.786481380463	9471605	2.584836567149	FBgn0003498	421		1e+60
283	3L	5157992	5162386	2.78386259079	5161079	2.726812203725	FBgn0035596	4209		1e+60
284	3L	18814806	18817006	2.783577919006	18816135	2.701884078979	FBgn0036816	4616		1e+60
285	3R	19811566	19813174	2.779280185699	19812381	2.410703867674	FBgn0039136	19		1e+60
286	2L	20298246	20299722	2.77916431427	20298534	2.463091087341	FBgn0003475	278		1e+60
287	X	19683831	19686630	2.777565002441	19685113	2.28909601484	FBgn0031079	875		1e+60
288	X	15315374	15317970	2.777297258377	15316110	2.58437628746	FBgn0030648	194		1e+60
289	3R	14996993	14998777	2.773246765137	14997725	2.360626669491	FBgn0038685	4997		1e+60
290	2L	15603187	15605091	2.768098831177	15604254	2.235263011035	FBgn0028950	3766		1e+60
291	2R	18724576	18726732	2.765895366669	18725755	2.410479265101	FBgn0034834	6616		1e+60
292	2R	8852408	8854632	2.75971698761	8853610	2.638191647	FBgn0067725	8223		1e+60
293	2R	1638408	1643611	2.75813293457	1639535	2.323480606079	FBgn0033063	5243		1e+60
294	3L	22364387	22366588	2.756901741028	22365526	2.487087786198	FBgn0037161	7766		1e+60
295	3R	12100208	12102206	2.756659984589	12101138	2.525226060082	FBgn0011253	2962		1e+60
296	X	19620038	19623645	2.755188941956	19622668	2.573997160968	FBgn0031071	5803		1e+60
297	2R	11404942	11407108	2.752983093262	11405997	2.503688307369	FBgn0003425	280		1e+60
298	2R	10496068	10498323	2.752866744995	10497149	2.564015567303	FBgn0033988	991		1e+60
299	X	4931408	4933088	2.752686500549	4932285	1.662433497111	FBgn0052767	2321		1e+60
300	3R	7584122	7587928	2.751134872437	7585411	2.347363352776	FBgn0017581	4768		1e+60
301	2R	13820399	13823829	2.750768661499	13822602	2.84999781847	FBgn0034327	3762		1e+60
302	3L	7961667	7963591	2.749429702759	7962456	2.678191979726	FBgn0011817	9460		1e+60
303	2L	2047792	2049350	2.748888969421	2048629	1.910695468678	FBgn0028952	3104		1e+60
304	2R	4165371	4171008	2.74813079834	4167765	2.412331921714	FBgn0050353	2254		1e+60
305	2L	9567234	9569639	2.746704101562	9568089	2.459338833304	FBgn0032130	803		1e+60
306	2L	8809206	8812588	2.74567937851	8810102	2.557281812032	FBgn0029123	15523		1e+60
307	2L	7584373	7586113	2.745005130768	7585194	2.339413315058	FBgn0083141	3259		1e+60
308	3R	10547554	10550662	2.744653701782	10549791	2.394404113293	FBgn0053967	187		1e+60
309	2L	8415471	8417510	2.743163108826	8416400	2.410249441862	FBgn0027932	710		1e+60
310	2L	9453722	9455625	2.742269515991	9454587	2.513405412436	FBgn0053723	13847		1e+60
311	3R	14156230	14157559	2.73749256134	14156784	1.991603151957	FBgn0051235	2123		1e+60
312	2L	16281422	16284208	2.736435890198	16282763	2.536196203793	FBgn0001994	894		1e+60
313	2L	5976870	5984341	2.736311912537	5980281	2.515611985151	FBgn0000308	744		1e+60
314	2L	245849	250813	2.73615694046	249583	2.652777671814	FBgn0001309	1212		1e+60
315	2L	19861401	19863788	2.732753753662	19862862	2.501117020845	FBgn0032826	476		1e+60
316	2L	15487073	15489011	2.732040882111	15488006	2.502860959371	FBgn0002524	7033		1e+60
317	3L	4522411	4524788	2.731165885925	4523236	2.61805489484	FBgn0035558	260		1e+60
318	2R	6190678	6193874	2.729546546936	6193016	2.179689502716	FBgn0033541	28197		1e+60
319	X	18093166	18095455	2.729360103607	18094405	2.256822377443	FBgn0030905	1012		1e+60
320	3L	13093361	13095402	2.728345870972	13094319	2.541300773621	FBgn0010452	6099		1e+60
321	2R	12972145	12974499	2.727675437927	12973212	2.513857007027	FBgn0028953	668		1e+60
322	3R	863764	865903	2.727586269379	864677	2.513997268677	FBgn0010313	47731		1e+60
323	2L	4819442	4821834	2.727363586426	4820881	2.682918389638	FBgn0031632	895		1e+60
324	2L	5460125	5462310	2.727123737335	5461295	2.309966928819	FBgn0005511	346		1e+60
325	X	6839184	6844549	2.720782279968	6842809	2.55867099762	FBgn0027108	1090		1e+60
326	3R	21834821	21837648	2.72033405304	21836131	2.858258247375	FBgn0002732	554		1e+60
327	X	19675592	19677642	2.720273971558	19676613	2.619696813471	FBgn0031079	9375		1e+60
328	3R	2816996	2821573	2.718727111816	2820539	2.64486348629	FBgn0000095	4411		1e+60
329	3R	12525940	12527883	2.717284202576	12526818	2.314678013325	FBgn0003944	33530		1e+60
330	3L	11233000	11237827	2.715845584869	11234079	2.495872497559	FBgn0041094	7823		1e+60
331	3R	11744722	11747881	2.713227272034	11745837	2.421602725983	FBgn0038385	798		1e+60
332	3L	17326718	17332340	2.710308074951	17329350	2.576482324039	FBgn0015550	4441		1e+60
333	X	12407926	12410224	2.707912445068	12409278	2.138548501333	FBgn0030400	7841		1e+60
334	X	5441214	5443869	2.707281112671	5442659	2.659758120775	FBgn0029775	3149		1e+60
335	2R	5221789	5223839	2.706737041473	5222836	2.509697717779	FBgn0010316	1300		1e+60
336	X	7118524	7120330	2.706376552582	7119375	2.48826867342	FBgn0029940	7235		1e+60
337	3L	2791239	2792997	2.706223487854	2792030	2.296195570628	FBgn0035376	8368		1e+60
338	3R	4862466	4866523	2.70393037796	4863614	2.273075328154	FBgn0002932	1575		1e+60
339	3L	3041908	3044852	2.703149795532	3043818	2.568432033062	FBgn0035393	5184		1e+60
340	X	12567559	12572021	2.702513217926	12569931	2.518049464506	FBgn0024308	6449		1e+60
341	2R	15384550	15387027	2.698576927185	15385512	2.647864678327	FBgn0043532	2533		1e+60
342	3R	21864616	21869226	2.697826862335	21865779	2.621220143636	FBgn0000591	267		1e+60
343	2R	2997095	3003267	2.693074226379	2999977	2.568869272868	FBgn0015930	1699		1e+60
344	X	17174275	17176482	2.691572189331	17175079	2.447215855122	FBgn0004854	26561		1e+60
345	2R	2121998	2126131	2.691207408905	2124919	2.472696751356	FBgn0040673	93		1e+60
346	X	7289622	7291223	2.69118309021	7290407	2.415437221527	FBgn0040923	7037		1e+60
347	2R	2221949	2224600	2.689200401306	2222813	2.3700169395	FBgn0033095	4865		1e+60
348	3L	14417252	14420478	2.687457084656	14418192	2.589306980371	FBgn0036424	35601		1e+60
349	X	320208	323961	2.687150001526	323123	2.482263144325	FBgn0010019	3032		1e+60
350	3L	1149357	1152011	2.685209274292	1150971	2.649963855743	FBgn0025525	9835		1e+60
351	2L	4053137	4056327	2.684688568115	4054043	2.220772236586	FBgn0000547	22664		1e+60
352	2R	16554793	16557104	2.684223175049	16556121	2.435666925767	FBgn0003391	8620		1e+60
353	3L	4955626	4958527	2.68012714386	4956786	2.584589958191	FBgn0005775	233		1e+60
354	3R	20691655	20694096	2.679759979248	20692661	2.438681960106	FBgn0013949	1588		1e+60
355	3L	4212673	4216823	2.679676532745	4214322	2.57153943181	FBgn0001257	5357		1e+60
356	3R	21857171	21859192	2.676471710205	21858239	2.369684410095	FBgn0002632	394		1e+60
357	3L	15285034	15289082	2.675899505615	15286666	2.468040129718	FBgn0036494	15293		1e+60
358	2R	7776216	7778254	2.675889968872	7777167	2.392338444205	FBgn0000253	1852		1e+60
359	3L	21209492	21211261	2.674798965454	21210313	2.338799126943	FBgn0012034	3771		1e+60
360	3R	12065931	12069154	2.672309875488	12068146	2.611835423638	FBgn0040071	16775		1e+60
361	2R	8494622	8497891	2.670661449432	8495636	2.451566537221	FBgn0005624	1260		1e+60
362	X	9932709	9934329	2.670245170593	9933521	2.144867579142	FBgn0030179	1767		1e+60
363	3L	16439961	16441924	2.669888496399	16440914	2.40016188341	FBgn0004569	8046		1e+60
364	4	1000997	1002365	2.665957450867	1001624	2.441604822874	FBgn0039931	4107		1e+60
365	3R	17441130	17443231	2.663027763367	17442161	2.416065722704	FBgn0046832	6085		1e+60
366	X	8977083	8980704	2.660591125488	8978372	2.527832648333	FBgn0030090	1867		1e+60
367	X	3620440	3626658	2.660132408142	3621534	2.356813311577	FBgn0026698	4110		1e+60
368	X	542734	545482	2.658821105957	543984	2.432196736336	FBgn0021764	323		1e+60
369	2L	4999505	5001711	2.657337665558	5000785	2.07905550564	FBgn0053113	8959		1e+60
370	2R	10175342	10177099	2.653433322906	10176187	2.022422117345	FBgn0033952	2569		1e+60
371	2L	17257783	17260659	2.652396202087	17259459	2.452537854513	FBgn0032629	2798		1e+60
372	3R	6423477	6426767	2.650841712952	6425864	2.588309407234	FBgn0001235	38522		1e+60
373	X	1088727	1093780	2.649700164795	1089851	2.527788891512	FBgn0026875	3603		1e+60
374	3L	731414	733943	2.645936965942	732318	2.440344393253	FBgn0000575	620		1e+60
375	3R	24410591	24412460	2.645071029663	24411445	2.298858769735	FBgn0000659	640		1e+60
376	3L	9102693	9104413	2.640460014343	9103656	2.189027816057	FBgn0011206	643		1e+60
377	2R	12033300	12037177	2.638618469238	12036276	2.38524210453	FBgn0034134	13537		1e+60
378	X	10659546	10662982	2.635659217834	10662112	2.27811830184	FBgn0030235	5888		1e+60
379	3R	27760963	27764640	2.63551235199	27763369	2.56627497077	FBgn0039886	40483		1e+60
380	2L	9274573	9276014	2.635025978088	9275295	1.821886707755	FBgn0028433	18734		1e+60
381	3R	19606492	19609906	2.634204864502	19608742	2.175577836878	FBgn0015513	1234		1e+60
382	2L	15756682	15759093	2.632196426392	15757478	2.149980157614	FBgn0001987	1206		1e+60
383	2L	2885221	2889807	2.631946563721	2889092	2.499920284047	FBgn0041111	3140		1e+60
384	X	132326	134086	2.631294250488	133225	2.409865547629	FBgn0005427	3231		1e+60
385	3R	19565754	19567485	2.630994319916	19566650	2.263448603013	FBgn0028691	7466		1e+60
386	3R	4644504	4646781	2.62560749054	4645668	2.255360794067	FBgn0037636	718		1e+60
387	3R	20671024	20673170	2.624871730804	20672026	2.508666010464	FBgn0013953	710		1e+60
388	3R	2586052	2589604	2.624866485596	2587055	2.347566099728	FBgn0000071	1260		1e+60
389	2L	2171670	2173531	2.620611667633	2172589	2.424365103245	FBgn0000097	6160		1e+60
390	3R	5592565	5594566	2.619426727295	5593429	2.353715032339	FBgn0037747	144		1e+60
391	3R	9861505	9862951	2.616397857666	9862260	2.038036078215	FBgn0038196	373		1e+60
392	2L	2749620	2756594	2.613733291626	2751047	2.286612847272	FBgn0031453	1752		1e+60
393	3L	20338432	20341228	2.611889839172	20340561	2.378276020288	FBgn0036984	3849		1e+60
394	2L	19150346	19155489	2.610213756561	19154182	2.449267175463	FBgn0032763	23449		1e+60
395	3L	19280676	19282576	2.609829902649	19281541	2.585535144806	FBgn0003089	21317		1e+60
396	3R	12074737	12077987	2.608653068542	12076056	2.494594812393	FBgn0040237	13754		1e+60
397	2R	4803439	4805102	2.6079621315	4804327	2.249482042649	FBgn0028408	657		1e+60
398	2L	160119	162809	2.607923984528	161943	2.545101165771	FBgn0016977	2909		1e+60
399	2R	5466298	5468089	2.607043266296	5467055	2.329021275043	FBgn0011656	3566		1e+60
400	X	2161533	2164989	2.6057305336	2162587	2.344346940517	FBgn0023526	13685		1e+60
401	2R	4714716	4716652	2.605586051941	4715768	2.473462693832	FBgn0033392	3166		1e+60
402	X	4753716	4756501	2.604419708252	4754438	1.981729602814	FBgn0052772	558		1e+60
403	3L	17380470	17382861	2.603870391846	17381729	2.407315284014	FBgn0027660	5042		1e+60
404	3L	14719775	14725478	2.600898265839	14723400	2.327613711357	FBgn0013263	2908		1e+60
405	3L	5966648	5969672	2.600225448608	5968640	2.240303993225	FBgn0052406	2521		1e+60
406	X	16477639	16480386	2.596043586731	16479282	2.139251931508	FBgn0030766	4440		1e+60
407	2R	15546585	15549116	2.592052459717	15547518	2.304734959322	FBgn0034480	27668		1e+60
408	2R	7315397	7317170	2.59033203125	7316463	2.203305870295	FBgn0033652	10187		1e+60
409	3R	19168725	19173824	2.5901927948	19169626	2.164132118225	FBgn0003118	2258		1e+60
410	3R	10306428	10308499	2.587929725647	10307581	2.384879112244	FBgn0038233	29833		1e+60
411	2L	219756	225405	2.582734107971	222219	2.32866871357	FBgn0031235	10295		1e+60
412	2L	22155547	22157473	2.58217716217	22156857	2.250977635384	FBgn0032979	103		1e+60
413	3R	6489957	6491703	2.578995227814	6490776	2.2542925179	FBgn0037818	12116		1e+60
414	4	521258	523939	2.571669578552	522779	2.407324016094	FBgn0004607	1322		1e+60
415	3L	20582462	20584460	2.571325302124	20583478	2.228346645832	FBgn0037014	12407		1e+60
416	3L	8798504	8802126	2.571271896362	8799940	2.441028763266	FBgn0011577	1513		1e+60
417	3R	9813613	9816799	2.569676399231	9814690	2.425611776464	FBgn0015270	24051		1e+60
418	2R	10642678	10648391	2.568618774414	10643261	2.474800884724	FBgn0015371	13141		1e+60
419	2R	8295070	8297286	2.565886497498	8296011	2.396535873413	FBgn0003326	440		1e+60
420	3R	24150010	24153627	2.564580917358	24151837	2.372161304249	FBgn0040108	2168		1e+60
421	3R	12351189	12353414	2.56170463562	12352496	2.214222795823	FBgn0038441	13324		1e+60
422	2L	15737074	15740969	2.560681819916	15739173	2.257421940565	FBgn0010382	4911		1e+60
423	3R	4633140	4635471	2.558421850204	4634076	2.379684812882	FBgn0037635	1457		1e+60
424	X	2130231	2132094	2.555781364441	2131304	2.344493809868	FBgn0023529	70		1e+60
425	2L	5798443	5800656	2.55477809906	5799640	2.393312573433	FBgn0031738	564		1e+60
426	2L	20981678	20984240	2.554304122925	20983060	2.289167909061	FBgn0032909	26524		1e+60
427	2L	18921350	18923483	2.550277709961	18922170	2.240970432758	FBgn0032723	17707		1e+60
428	3L	8039658	8041161	2.55020904541	8040296	1.798206615448	FBgn0052362	273		1e+60
429	2R	6107160	6109242	2.549134731293	6108192	2.089940479824	FBgn0033538	21285		1e+60
430	3L	2857157	2859783	2.547856330872	2858804	2.331897288561	FBgn0035378	3562		1e+60
431	2L	14458856	14462404	2.546172142029	14459685	2.561037778854	FBgn0028844	8869		1e+60
432	3L	16437540	16439416	2.544868946075	16438528	2.160538000219	FBgn0004569	10432		1e+60
433	3L	5947878	5951177	2.543332099915	5950095	2.137017979341	FBgn0035656	143		1e+60
434	X	8255169	8260134	2.54320526123	8256819	2.308781147003	FBgn0052711	1488		1e+60
435	X	17339794	17345407	2.539093971252	17341445	2.17221585442	FBgn0030842	18193		1e+60
436	2L	8086509	8089197	2.538650035858	8088366	2.21580656837	FBgn0011219	4944		1e+60
437	X	7448105	7450617	2.535051345825	7448984	2.223769664764	FBgn0004198	5400		1e+60
438	2L	9470209	9471718	2.533999204636	9470989	2.032758426666	FBgn0004868	23938		1e+60
439	3L	16784584	16785758	2.533923149109	16785064	1.742574373881	FBgn0036665	8905		1e+60
440	2L	18140571	18142552	2.531876564026	18141619	2.173852780286	FBgn0041184	6720		1e+60
441	3R	12354698	12356977	2.531222343445	12355618	2.16707201565	FBgn0051448	13722		1e+60
442	X	1897126	1899341	2.531198501587	1898499	2.333768816555	FBgn0000667	32		1e+60
443	X	442133	445400	2.529986858368	443383	2.35751766317	FBgn0003986	4480		1e+60
444	2L	13850340	13852211	2.529167175293	13851295	2.270936965942	FBgn0028532	1883		1e+60
445	2R	7147395	7151681	2.527851104736	7150797	2.298306584358	FBgn0033638	2320		1e+60
446	3L	20855169	20857311	2.527397632599	20856141	2.306951493025	FBgn0037035	5526		1e+60
447	X	2264353	2265544	2.527149200439	2264538	2.352429830111	FBgn0040385	2517		1e+60
448	X	20495159	20497131	2.526981830597	20496065	2.397595545825	FBgn0031128	8465		1e+60
449	X	17179016	17180663	2.526965141296	17179867	2.306186854839	FBgn0004854	31349		1e+60
450	2R	3685347	3687135	2.526285171509	3686113	2.288649502923	FBgn0033274	687		1e+60
451	3L	15277748	15281454	2.522469520569	15280013	2.489403107587	FBgn0036493	10385		1e+60
452	3L	11560088	11562400	2.519238471985	11561364	2.20309082667	FBgn0003292	351		1e+60
453	3L	8626082	8628824	2.516334056854	8627392	2.437638226677	FBgn0035922	3921		1e+60
454	3L	14942039	14945042	2.509365081787	14942884	2.158146031698	FBgn0036459	2484		1e+60
455	3L	18364822	18366644	2.505694389343	18365623	2.25521104476	FBgn0011706	1961		1e+60
456	2L	4220359	4223316	2.503333568573	4221346	2.381203992026	FBgn0001075	3494		1e+60
457	3L	11665960	11667813	2.502210617065	11666932	2.219395665561	FBgn0036193	885		1e+60
458	X	16166287	16168818	2.501962184906	16167376	2.142304139979	FBgn0011764	173		1e+60
459	3L	690651	692701	2.501704216003	691487	2.40349890391	FBgn0035158	246		1e+60
460	2R	15563319	15567526	2.501466751099	15564266	2.149049758911	FBgn0034480	44416		1e+60
461	3R	20997572	21000255	2.501110315323	20998659	2.189719284282	FBgn0039285	276		1e+60
462	3L	3601363	3603321	2.50049495697	3602432	2.346566536847	FBgn0040694	2099		1e+60
463	3R	19643686	19645542	2.498159408569	19644611	2.306789451175	FBgn0039122	247		1e+60
464	3L	2694014	2695789	2.49697637558	2694754	2.203295975924	FBgn0035367	21535		1e+60
465	3R	26884936	26889227	2.496544837952	26886637	2.305880784988	FBgn0002413	294		1e+60
466	3L	9004166	9005848	2.495962142944	9004989	2.330822187312	FBgn0028789	10335		1e+60
467	3R	4005133	4008363	2.49565410614	4006166	2.211180973053	FBgn0001138	998		1e+60
468	3L	20958348	20961313	2.495312690735	20959546	2.318462967873	FBgn0003415	1719		1e+60
469	3R	12664765	12666579	2.494966506958	12665799	2.153037099277	FBgn0020546	9927		1e+60
470	3R	11493924	11497943	2.493622779846	11497035	2.27680850029	FBgn0053207	5127		1e+60
471	3L	9253110	9254775	2.493584632874	9253826	2.02772968156	FBgn0028431	27455		1e+60
472	3L	6189402	6193040	2.491828918457	6190420	2.323840421789	FBgn0002526	1511		1e+60
473	3L	19006541	19011148	2.490144252777	19008943	2.245096951723	FBgn0002945	1647		1e+60
474	3L	882728	885179	2.489566326141	884130	2.208739617292	FBgn0035176	2333		1e+60
475	3R	17867047	17869749	2.489114284515	17868447	2.239218966166	FBgn0017397	533		1e+60
476	3L	3073785	3075300	2.488839626312	3074437	1.824294249217	FBgn0003938	104		1e+60
477	2L	4596747	4598617	2.483960151672	4597677	2.085194015503	FBgn0053196	5714		1e+60
478	3R	2930600	2932638	2.482565402985	2931389	2.093087364646	FBgn0040670	11543		1e+60
479	3R	17978240	17979944	2.481822013855	17979085	2.096768379211	FBgn0053335	11655		1e+60
480	3L	14917919	14919679	2.481003284454	14918936	2.426842987537	FBgn0040487	7565		1e+60
481	3L	4603344	4607335	2.477294921875	4606355	2.080943139394	FBgn0003501	688		1e+60
482	3L	8805487	8808414	2.474188327789	8807307	2.455664932728	FBgn0052026	3102		1e+60
483	3R	12672442	12676310	2.471221446991	12674635	2.039198005901	FBgn0020546	1091		1e+60
484	2L	12542757	12546772	2.469903945923	12544039	1.942978709936	FBgn0010460	3469		1e+60
485	2R	8102926	8106639	2.467305183411	8104354	2.188628609975	FBgn0050055	856		1e+60
486	3L	13542951	13544496	2.46665763855	13543772	2.06593630049	FBgn0036377	50224		1e+60
487	2L	598963	600685	2.465720653534	599761	2.05444958806	FBgn0031270	3052		1e+60
488	3L	10827886	10832881	2.46525478363	10831563	2.138484842637	FBgn0026160	276		1e+60
489	X	10575762	10578526	2.462436199188	10576768	2.297640211442	FBgn0003204	12956		1e+60
490	X	6544191	6546759	2.462394714355	6545820	2.186826642354	FBgn0029894	2081		1e+60
491	2R	12975270	12977959	2.461785316467	12976761	2.28949870382	FBgn0028953	4217		1e+60
492	3L	15667984	15669922	2.461090087891	15668975	2.299371987581	FBgn0041160	3867		1e+60
493	2L	18145174	18148522	2.460320472717	18146143	2.240407049656	FBgn0041184	2196		1e+60
494	3L	6430652	6432079	2.459040403366	6431452	1.969108104706	FBgn0035700	4161		1e+60
495	X	13858783	13860253	2.458428859711	13859395	1.828762785594	FBgn0011982	189		1e+60
496	3R	20084028	20086746	2.458126544952	20085380	2.250112533569	FBgn0051130	5601		1e+60
497	X	4891242	4893979	2.457744598389	4892140	1.955409049988	FBgn0003028	1394		1e+60
498	3R	6933319	6934503	2.457548618317	6933856	1.902475493295	FBgn0037860	7572		1e+60
499	3L	621767	625138	2.456676483154	623674	2.448745377858	FBgn0064191	2117		1e+60
500	3L	11215977	11218457	2.456567764282	11217357	2.144513831419	FBgn0036150	7472		1e+60
501	2L	21815444	21817262	2.454256534576	21816416	2.093614637852	FBgn0003866	228		1e+60
502	2R	18193065	18195365	2.454159259796	18194117	2.072147607803	FBgn0020257	2438		1e+60
503	X	16613372	16614907	2.452603340149	16614128	2.219782318388	FBgn0001250	3243		1e+60
504	2L	3537858	3542837	2.451853275299	3538929	2.178601711988	FBgn0024244	322		1e+60
505	3R	165157	167876	2.451390266418	167168	2.30330491066	FBgn0037236	1881		1e+60
506	2R	4151912	4156227	2.4501080513	4155461	2.241168078254	FBgn0003892	5987		1e+60
507	2L	17805136	17806463	2.449130535126	17805940	1.721631109715	FBgn0032655	2593		1e+60
508	3L	726071	730061	2.448900699615	727803	2.241736263037	FBgn0052482	477		1e+60
509	X	1254795	1257030	2.448714733124	1255862	2.122598788318	FBgn0024985	5976		1e+60
510	X	9608293	9610003	2.443405151367	9609010	2.155633926392	FBgn0020378	10830		1e+60
511	3R	10504484	10508247	2.441848754883	10505655	2.18234539032	FBgn0038252	16490		1e+60
512	X	9533555	9535792	2.44082736969	9534886	1.932308893937	FBgn0000233	4523		1e+60
513	3L	15558142	15562223	2.440608024597	15559384	2.127978547414	FBgn0036518	5245		1e+60
514	2R	13870124	13873226	2.440270423889	13871499	2.134728304545	FBgn0034328	26596		1e+60
515	X	3706162	3708297	2.439001083374	3707566	2.086859107018	FBgn0019661	358		1e+60
516	2L	8788336	8790135	2.437009811401	8789377	2.306928830988	FBgn0032069	8126		1e+60
517	3L	18319680	18322386	2.436394691467	18320595	2.321412742138	FBgn0011706	43067		1e+60
518	2L	14178297	14179608	2.43634557724	14178921	1.799898654222	FBgn0028905	1760		1e+60
519	3R	25282406	25286331	2.435595989227	25285461	2.190126222723	FBgn0004369	2170		1e+60
520	3L	15772796	15773609	2.435512542725	15773021	1.907621053549	FBgn0036531	656		1e+60
521	3R	19742611	19744710	2.434329032898	19743496	2.249449225033	FBgn0016754	5199		1e+60
522	3L	15664381	15667630	2.433011054993	15665449	2.354193896055	FBgn0041160	341		1e+60
523	2R	14769430	14774200	2.428737640381	14772982	2.228957116604	FBgn0034423	1795		1e+60
524	3L	12666053	12668361	2.426145553589	12667302	2.228846774382	FBgn0014343	393		1e+60
525	2R	14189105	14190780	2.424263238907	14189933	1.788056582212	FBgn0023214	1538		1e+60
526	2L	8143173	8144938	2.423685073853	8144057	2.09648067811	FBgn0051606	3573		1e+60
527	3L	18283210	18284505	2.4228515625	18283828	1.863414792454	FBgn0015946	14155		1e+60
528	3L	14605861	14609578	2.422814369202	14607381	2.432061365673	FBgn0041604	9502		1e+60
529	3R	24425327	24426935	2.421834468842	24426003	1.973712984721	FBgn0001215	474		1e+60
530	3R	22616852	22618598	2.42055273056	22617662	2.246102303267	FBgn0003717	7103		1e+60
531	2R	8710119	8712957	2.41898727417	8711023	2.243408530951	FBgn0053182	3160		1e+60
532	3L	18804622	18807119	2.418175697327	18805448	2.06527076048	FBgn0052027	1390		1e+60
533	2R	18151465	18154470	2.417759895325	18152451	2.373503292308	FBgn0040091	954		1e+60
534	3L	5854434	5856624	2.416872024536	5855480	2.273878544569	FBgn0035643	874		1e+60
535	3R	25245736	25247143	2.415688037872	25246404	1.679853856564	FBgn0039661	6020		1e+60
536	2L	6228308	6230414	2.414937496185	6229299	2.20757111907	FBgn0026755	4249		1e+60
537	X	7150829	7153994	2.414121627808	7151709	2.076078116894	FBgn0024250	1468		1e+60
538	3R	9734672	9737908	2.413712024689	9735773	2.35058369356	FBgn0000576	8192		1e+60
539	X	8971987	8975571	2.412553787231	8972953	2.332302598392	FBgn0030090	7286		1e+60
540	3R	12647142	12648944	2.411468029022	12648214	2.158855438232	FBgn0000014	7555		1e+60
541	3R	16792675	16794147	2.411180019379	16793492	2.028400084552	FBgn0013995	10506		1e+60
542	2R	5996839	5999324	2.409643173218	5998432	2.135093268226	FBgn0033529	6459		1e+60
543	3L	12105611	12107234	2.409556388855	12106368	2.074077998891	FBgn0046296	249		1e+60
544	X	5523902	5525823	2.409023284912	5524914	2.424209690094	FBgn0046687	298		1e+60
545	3L	709295	711292	2.408599376678	710299	2.228478375603	FBgn0035160	12353		1e+60
546	3R	9695634	9697533	2.408127307892	9696349	2.137366563082	FBgn0008646	3552		1e+60
547	3L	15319400	15320961	2.407804489136	15320133	2.10549429059	FBgn0036494	18174		1e+60
548	3L	2450060	2451954	2.404321432114	2450959	2.244140783946	FBgn0035347	524		1e+60
549	2L	19570885	19573476	2.403140068054	19572357	2.207491482005	FBgn0005672	896		1e+60
550	2L	5464045	5465766	2.402875423431	5464877	2.021022319794	FBgn0005511	3236		1e+60
551	2R	11881173	11882988	2.402831077576	11882095	2.130410639445	FBgn0034122	2925		1e+60
552	3L	1079010	1080809	2.402390956879	1079712	2.05735913445	FBgn0004870	4909		1e+60
553	X	16036688	16039237	2.40221118927	16037613	2.239951769511	FBgn0000459	13058		1e+60
554	2R	1647840	1650641	2.401302337646	1648887	2.200542954838	FBgn0011958	666		1e+60
555	3L	18778696	18780223	2.400448799133	18779407	1.900428351234	FBgn0036814	4736		1e+60
556	2L	19635190	19636661	2.399600982666	19635729	1.656298510234	FBgn0000464	28390		1e+60
557	2R	14779282	14783303	2.398086547852	14780070	2.130616664886	FBgn0034423	5293		1e+60
558	X	6622024	6623832	2.397855758667	6622787	1.849857909339	FBgn0003390	2108		1e+60
559	3L	472986	474710	2.397815227509	473902	2.142679354724	FBgn0001316	50219		1e+60
560	X	20319412	20321752	2.396168708801	20320171	2.195875300301	FBgn0031119	2052		1e+60
561	2L	13903992	13905814	2.390025138855	13904955	2.029867031995	FBgn0019890	296		1e+60
562	3R	1495367	1498973	2.389019489288	1498131	2.026709169149	FBgn0037363	2696		1e+60
563	2L	6132551	6134237	2.388716697693	6133479	2.204147517681	FBgn0031784	2456		1e+60
564	2R	1627093	1630665	2.387385368347	1629797	2.318373315475	FBgn0033063	14981		1e+60
565	3R	5045310	5047251	2.386873722076	5046370	2.336249083281	FBgn0003165	17034		1e+60
566	X	16823997	16825764	2.384209156036	16824811	1.985580591055	FBgn0030810	3808		1e+60
567	2L	21020395	21024719	2.383270263672	21021970	2.197378046372	FBgn0010395	18455		1e+60
568	X	5845305	5847257	2.378467559814	5846426	2.161069234212	FBgn0027546	393		1e+60
569	2R	7129649	7132749	2.378273487091	7131921	2.11332096773	FBgn0033636	183		1e+60
570	3L	22614067	22615468	2.377873897552	22614668	1.858873128891	FBgn0037175	6274		1e+60
571	2L	15475542	15479600	2.373651981354	15476662	2.359603524208	FBgn0003448	2464		1e+60
572	3R	19856741	19858773	2.373559951782	19857717	1.981706321239	FBgn0020647	185		1e+60
573	2L	19160148	19162349	2.372358322144	19161301	2.152469719157	FBgn0032763	16330		1e+60
574	2R	11668407	11671972	2.371715545654	11670036	2.117832352133	FBgn0034082	3621		1e+60
575	3L	7957222	7959368	2.370961666107	7958767	2.200574556986	FBgn0011817	5771		1e+60
576	3L	18149802	18152119	2.369520187378	18151150	2.123275152842	FBgn0003997	254		1e+60
577	3L	600921	603283	2.369005680084	601790	2.351549625397	FBgn0052345	4058		1e+60
578	3R	15820517	15822235	2.367514610291	15821315	2.109978900236	FBgn0038755	12929		1e+60
579	3L	4150475	4153086	2.366673469543	4152253	1.782745552063	FBgn0011653	1260		1e+60
580	X	19651490	19652754	2.365636825562	19652156	1.721636811892	FBgn0026175	2081		1e+60
581	3R	17773684	17775423	2.365245819092	17774554	2.069440092359	FBgn0051171	16012		1e+60
582	3R	25078940	25082313	2.364691257477	25081276	2.249815493822	FBgn0003525	226		1e+60
583	X	1865729	1869824	2.364507675171	1867425	2.039128864513	FBgn0010110	1055		1e+60
584	X	17545274	17547962	2.364396095276	17546801	2.155110246995	FBgn0052560	2078		1e+60
585	3R	9509259	9511592	2.363971710205	9510743	1.992837935686	FBgn0024555	1063		1e+60
586	2L	20222822	20224081	2.361780166626	20223475	1.910785496235	FBgn0058169	39		1e+60
587	2R	5566813	5569026	2.359508991241	5568092	2.090164601803	FBgn0010385	1712		1e+60
588	X	19597639	19601029	2.358723163605	19600101	2.270553398132	FBgn0031070	3841		1e+60
589	3L	22201280	22202207	2.358585357666	22201328	2.277584499783	FBgn0004179	226		1e+60
590	2L	14429288	14432550	2.356784820557	14430348	2.15693025589	FBgn0028871	5217		1e+60
591	2L	11444985	11446898	2.356040477753	11445845	2.077361047268	FBgn0004579	242		1e+60
592	2L	12002636	12004994	2.355788707733	12003816	2.161374600728	FBgn0032394	1540		1e+60
593	2L	8737749	8739235	2.3553647995	8738552	1.839223581202	FBgn0003209	2081		1e+60
594	X	7789357	7792785	2.354948997498	7790242	2.116205751896	FBgn0027280	2000		1e+60
595	3L	22109490	22111535	2.351647377014	22110410	2.307022492091	FBgn0037152	11142		1e+60
596	2R	16414125	16416035	2.351268768311	16415057	2.197970330715	FBgn0034560	2229		1e+60
597	3R	26634023	26636644	2.35066986084	26635353	2.159014195204	FBgn0027598	1004		1e+60
598	X	8058597	8062267	2.349715232849	8061345	2.105324321323	FBgn0030025	24575		1e+60
599	3L	8162408	8164290	2.348518371582	8163483	2.230139620164	FBgn0035851	1736		1e+60
600	2R	12990371	12992510	2.345582962036	12991415	2.13983631134	FBgn0034224	491		1e+60
601	X	7736053	7738897	2.345168590546	7737726	2.161837130785	FBgn0029970	918		1e+60
602	3R	25117440	25120405	2.343764305115	25118497	2.186616112204	FBgn0039659	4454		1e+60
603	3L	16737760	16739608	2.340247631073	16738693	1.843824416399	FBgn0036660	6281		1e+60
604	3R	25596258	25601218	2.338745117188	25597563	2.391774177551	FBgn0001297	4856		1e+60
605	3L	21576613	21579456	2.338523864746	21578764	2.039956485524	FBgn0053291	37		1e+60
606	3L	21721200	21722925	2.33836555481	21721959	2.10626322031	FBgn0037133	18303		1e+60
607	3R	16919974	16921541	2.338132381439	16920719	1.827907413244	FBgn0038853	2808		1e+60
608	X	4055807	4057747	2.338046073914	4056743	2.224968194962	FBgn0000635	5416		1e+60
609	3R	277675	280025	2.336536884308	279101	2.050369918346	FBgn0051522	65		1e+60
610	2L	6108103	6110154	2.336131572723	6109100	1.906528532505	FBgn0051641	8722		1e+60
611	X	3689959	3691945	2.334680557251	3690770	2.077296330379	FBgn0000542	9437		1e+60
612	X	18129754	18133111	2.334473609924	18130768	2.076756159465	FBgn0030911	4252		1e+60
613	2L	65914	68139	2.33434677124	66870	2.290602796218	FBgn0067779	174		1e+60
614	2R	6898236	6899953	2.332474708557	6899106	2.198742612203	FBgn0033631	909		1e+60
615	2L	1065376	1069704	2.332364559174	1068591	2.309160681332	FBgn0003310	9220		1e+60
616	3R	12105189	12108113	2.32807469368	12106782	2.279061429641	FBgn0051283	1577		1e+60
617	3R	21457588	21459689	2.327995300293	21458561	2.163765738992	FBgn0039350	4988		1e+60
618	2R	13194631	13200108	2.327576637268	13196204	2.200875085943	FBgn0016059	2154		1e+60
619	2R	14191578	14193866	2.327201843262	14192525	2.081641610463	FBgn0023214	4130		1e+60
620	2L	8545266	8546746	2.326538562775	8545957	1.800035196192	FBgn0011259	2624		1e+60
621	3R	1036676	1039266	2.326458930969	1038137	2.204755053801	FBgn0000340	5010		1e+60
622	X	17576179	17577991	2.324593544006	17577049	1.959301611956	FBgn0030866	3838		1e+60
623	3R	15157246	15158991	2.323376655579	15158168	2.143701489766	FBgn0000463	6233		1e+60
624	2L	5236596	5240965	2.323082447052	5237541	2.145466327667	FBgn0051971	3225		1e+60
625	2R	13825556	13827621	2.322142601013	13826481	1.983901674097	FBgn0040737	204		1e+60
626	2L	13224473	13226220	2.321444988251	13225452	2.111320663901	FBgn0032489	246		1e+60
627	X	621005	623140	2.321226596832	622129	1.952354739694	FBgn0015288	169		1e+60
628	2L	19155860	19159318	2.3187251091	19157382	2.175707221031	FBgn0032763	20249		1e+60
629	3R	12455209	12457490	2.318198204041	12456570	2.188676897685	FBgn0000634	5622		1e+60
630	3L	19724664	19726434	2.317181587219	19725553	2.047038316727	FBgn0013974	1853		1e+60
631	3R	25129167	25131416	2.316464424133	25130008	1.930214601405	FBgn0039659	7057		1e+60
632	X	6890863	6893092	2.315982580185	6891622	1.906274706125	FBgn0004143	3035		1e+60
633	2L	20903674	20906715	2.314987182617	20904410	2.139751017094	FBgn0032901	2111		1e+60
634	X	4522462	4525517	2.314895629883	4524604	2.101590044358	FBgn0003200	219		1e+60
635	3R	18491942	18493894	2.314352035522	18492848	1.948553740978	FBgn0038999	2377		1e+60
636	X	6940656	6943523	2.312520503998	6942237	2.124827086926	FBgn0029933	1052		1e+60
637	X	16075276	16077153	2.312116146088	16076104	2.004908243815	FBgn0003933	11950		1e+60
638	3L	15268717	15270497	2.312015533447	15269747	2.059753312005	FBgn0036493	119		1e+60
639	3R	25087592	25090316	2.311814308167	25089220	1.966384917498	FBgn0003525	7718		1e+60
640	3R	21713579	21715262	2.31151008606	21714334	2.06661939621	FBgn0028717	69		1e+60
641	3R	1473147	1474991	2.311380386353	1474151	2.042883480296	FBgn0027951	308		1e+60
642	2L	3774882	3777015	2.310990333557	3775996	2.042232485378	FBgn0004893	4290		1e+60
643	3R	627395	633145	2.310758590698	630284	2.008563597997	FBgn0051529	1882		1e+60
644	3L	11394154	11396790	2.310516357422	11395007	1.840227286021	FBgn0036157	4090		1e+60
645	3L	6804808	6806991	2.310185432434	6805782	2.233715415001	FBgn0003995	41675		1e+60
646	2L	15106703	15108316	2.309050559998	15107440	2.349943399429	FBgn0028878	1926		1e+60
647	3R	17988140	17991048	2.30827999115	17990234	2.144464075565	FBgn0053335	506		1e+60
648	3L	10983848	10985481	2.307269573212	10984692	2.079532174503	FBgn0013469	1921		1e+60
649	X	20501089	20503314	2.305490493774	20502048	2.057617720436	FBgn0003300	3069		1e+60
650	3R	1437386	1439601	2.305035591125	1438517	2.2252784729	FBgn0017550	313		1e+60
651	2L	5541308	5543759	2.3044090271	5542087	1.856954827028	FBgn0014189	223		1e+60
652	3R	9021058	9023081	2.304135322571	9022041	2.156127396752	FBgn0038125	4618		1e+60
653	2L	2201591	2203449	2.300526618958	2202501	1.997378855944	FBgn0051668	3928		1e+60
654	X	13066655	13069038	2.299311637878	13068356	1.808898308698	FBgn0052639	2104		1e+60
655	X	19131455	19133480	2.299207687378	19132716	2.087099742889	FBgn0065084	3094		1e+60
656	2L	16434612	16436550	2.297193527222	16435558	2.083884811401	FBgn0020416	5651		1e+60
657	X	10629365	10632038	2.296429634094	10631283	1.838949568131	FBgn0025111	815		1e+60
658	3R	15191957	15193498	2.296085357666	15192710	1.908397898955	FBgn0038697	7761		1e+60
659	3L	1384472	1385828	2.292830467224	1385075	2.018752501561	FBgn0011854	103		1e+60
660	3L	10821095	10823508	2.292415618896	10821880	1.925309770248	FBgn0026160	9959		1e+60
661	2L	6078144	6080014	2.291986465454	6078931	2.100372716	FBgn0031778	478		1e+60
662	2L	12102995	12104916	2.291402816772	12103947	2.225277283612	FBgn0027081	213		1e+60
663	3R	27046290	27050701	2.29079246521	27047463	2.06689268	FBgn0039831	1037		1e+60
664	2R	8534467	8536549	2.290551185608	8535721	2.066755503416	FBgn0008654	22691		1e+60
665	2R	8737910	8742539	2.290126800537	8739814	2.140110464657	FBgn0043010	1448		1e+60
666	2L	19194691	19196484	2.289249420166	19195596	2.190353281358	FBgn0015380	9321		1e+60
667	2R	6600649	6602698	2.288870811462	6601542	2.117922782898	FBgn0040766	4586		1e+60
668	3R	25114104	25117006	2.288087844849	25115163	2.198706997765	FBgn0039659	7788		1e+60
669	2L	9583455	9585998	2.287489175797	9584475	2.04007729888	FBgn0014179	2733		1e+60
670	3R	4671050	4674764	2.282907485962	4672152	2.221259772778	FBgn0011966	15450		1e+60
671	3L	14912322	14913921	2.277738571167	14913209	2.139772444963	FBgn0040487	1838		1e+60
672	3R	23549444	23550909	2.276999473572	23550089	2.077341397603	FBgn0005659	12173		1e+60
673	3L	13086914	13088959	2.276853084564	13087862	2.101214633268	FBgn0010452	358		1e+60
674	3L	5596512	5599012	2.27636384964	5597579	2.082113564014	FBgn0035625	7351		1e+60
675	3L	14114593	14118016	2.272034168243	14117128	2.021849049462	FBgn0042630	20545		1e+60
676	X	3524949	3527622	2.271999835968	3526005	2.044148385525	FBgn0023215	7957		1e+60
677	X	9760381	9761844	2.271463871002	9761145	1.993539524078	FBgn0030162	4798		1e+60
678	3L	604257	605749	2.270122528076	604885	1.738038119148	FBgn0052345	963		1e+60
679	3L	13513512	13514986	2.269458770752	13514251	1.77490865483	FBgn0036377	20703		1e+60
680	3R	16367745	16370278	2.268490791321	16369417	2.16537296772	FBgn0016917	8617		1e+60
681	2L	21776424	21778154	2.268321990967	21777283	1.785467456369	FBgn0032964	5677		1e+60
682	2L	18972090	18973720	2.26798248291	18973001	2.188702344894	FBgn0032730	2100		1e+60
683	3R	14825251	14826859	2.266602516174	14826073	1.915847539902	FBgn0026239	16326		1e+60
684	2L	848988	851220	2.266358375549	850201	1.967495620251	FBgn0020304	860		1e+60
685	3L	16818859	16820431	2.265683412552	16819622	2.002246111631	FBgn0003410	1618		1e+60
686	2R	8399753	8401318	2.264172554016	8400422	1.995195388794	FBgn0003975	226		1e+60
687	X	13586568	13589997	2.262237071991	13589001	1.964129775763	FBgn0030520	324		1e+60
688	X	10611958	10613891	2.262076854706	10612895	2.009312212467	FBgn0052672	658		1e+60
689	2L	16277346	16278398	2.261905670166	16277458	2.236198988828	FBgn0001994	6199		1e+60
690	3L	22521230	22523034	2.261893749237	22522126	2.016192632563	FBgn0037171	4632		1e+60
691	3R	2858466	2860496	2.261567115784	2859320	1.991856378667	FBgn0024289	18737		1e+60
692	2L	9447658	9450610	2.260873794556	9448484	1.944944514169	FBgn0053723	7744		1e+60
693	X	16049884	16052312	2.26060295105	16051271	2.165182169746	FBgn0000459	600		1e+60
694	3L	4975204	4976657	2.259641647339	4975927	1.86935264924	FBgn0052232	1797		1e+60
695	3L	6737969	6739461	2.259349346161	6738679	2.046321027419	FBgn0052392	1486		1e+60
696	3R	7203820	7204990	2.258123874664	7204568	2.028565108776	FBgn0004595	6058		1e+60
697	3L	13376560	13378231	2.257883071899	13377292	1.941674768925	FBgn0002573	2220		1e+60
698	2R	17030297	17033463	2.257017612457	17031269	2.247565448284	FBgn0003731	682		1e+60
699	X	7904900	7907389	2.255362987518	7906197	2.054998201482	FBgn0004656	475		1e+60
700	3R	12703629	12705331	2.252920150757	12704395	2.138909536249	FBgn0015350	1055		1e+60
701	4	425822	427858	2.25279045105	426590	2.120190232992	FBgn0039905	12950		1e+60
702	3L	9826922	9830705	2.252462863922	9828296	1.918623034159	FBgn0004390	930		1e+60
703	X	2295174	2299646	2.251816749573	2295984	2.215063656078	FBgn0003714	4148		1e+60
704	3R	10477635	10479421	2.251779556274	10478559	1.978860294118	FBgn0026578	2864		1e+60
705	2L	9524162	9525658	2.251534461975	9524776	1.71869379282	FBgn0032123	3561		1e+60
706	3R	27022206	27023607	2.251443862915	27022913	1.726490665885	FBgn0039827	273		1e+60
707	X	6700278	6701879	2.24840259552	6701117	1.821592271328	FBgn0029915	3258		1e+60
708	3R	26744086	26745503	2.247396469116	26744758	1.799232155085	FBgn0020912	6148		1e+60
709	2R	14807219	14808887	2.247159957886	14808034	1.906831677755	FBgn0034431	603		1e+60
710	3L	16014039	16016552	2.246717453003	16015648	2.01842802763	FBgn0003691	266		1e+60
711	3R	7197034	7199346	2.244029998779	7198586	2.101343822479	FBgn0004595	76		1e+60
712	3R	850563	852400	2.243483304977	851615	2.082437008619	FBgn0037292	37141		1e+60
713	3R	26670678	26672294	2.243054389954	26671501	1.968446850777	FBgn0003720	6536		1e+60
714	2R	18188597	18190728	2.241813182831	18189501	2.050780743361	FBgn0020257	7054		1e+60
715	X	9594484	9596128	2.241312980652	9595349	2.048686476315	FBgn0020378	2831		1e+60
716	3L	19526957	19528601	2.239642620087	19527772	1.996663598453	FBgn0067680	2627		1e+60
717	3L	14142133	14144112	2.23818063736	14143142	2.054822192473	FBgn0000411	737		1e+60
718	3R	13429222	13431662	2.237782478333	13430527	2.102997809649	FBgn0038524	1297		1e+60
719	2R	9821341	9823813	2.236389160156	9822100	1.822203934193	FBgn0033921	4884		1e+60
720	3L	14599102	14600958	2.235091209412	14599817	1.984484767914	FBgn0041604	1938		1e+60
721	X	1924013	1925646	2.234992980957	1924867	1.835726290941	FBgn0025627	104		1e+60
722	3R	4849830	4851739	2.234560012817	4850762	1.941841781139	FBgn0015014	5023		1e+60
723	4	404706	406387	2.234495639801	405491	1.970075368881	FBgn0039905	8149		1e+60
724	X	8736104	8737616	2.234280586243	8736892	1.756037431605	FBgn0011661	6654		1e+60
725	2L	6087700	6089546	2.233736038208	6088659	2.009043782949	FBgn0028420	6851		1e+60
726	2L	282881	284820	2.232840538025	283962	2.056388798882	FBgn0031244	681		1e+60
727	2R	14316493	14318543	2.232751846313	14317660	2.168319404125	FBgn0010651	930		1e+60
728	3R	12635826	12638437	2.23041009903	12637794	2.017943827311	FBgn0000014	17975		1e+60
729	2R	17757471	17759456	2.230361938477	17758358	1.901759113584	FBgn0020307	6813		1e+60
730	3R	15760027	15762621	2.229595661163	15761780	2.07119290969	FBgn0021776	938		1e+60
731	2R	16503066	16506757	2.228742599487	16504424	2.059390038252	FBgn0034570	201		1e+60
732	X	11200580	11202378	2.228604793549	11201421	1.870815781986	FBgn0000499	322		1e+60
733	2L	15318375	15321931	2.227773189545	15320517	2.144841362448	FBgn0041103	4682		1e+60
734	3R	18719214	18722050	2.22659277916	18719984	1.936656306772	FBgn0017590	5040		1e+60
735	2L	21838116	21839984	2.225647449493	21839042	2.095417886972	FBgn0003866	22854		1e+60
736	3R	25122888	25125157	2.225098133087	25124209	2.011415779591	FBgn0039659	1258		1e+60
737	3R	12080109	12081896	2.225008964539	12081035	2.053022116423	FBgn0040237	8775		1e+60
738	2L	8846165	8847892	2.224946975708	8846995	2.127289014704	FBgn0052986	15812		1e+60
739	2R	8485823	8488595	2.224839687347	8486995	2.101657278398	FBgn0005624	9901		1e+60
740	2L	14455109	14456933	2.224637508392	14455993	1.901301383972	FBgn0028844	5177		1e+60
741	3R	11044058	11045995	2.224261760712	11044924	1.898670895894	FBgn0038304	60		1e+60
742	3L	10647901	10653434	2.223292827606	10649585	1.822240161896	FBgn0010762	10895		1e+60
743	3R	5054523	5056012	2.223286628723	5055260	1.91441573037	FBgn0003165	8144		1e+60
744	3L	23174	24656	2.22257566452	23957	2.091710090637	FBgn0052475	17479		1e+60
745	2R	6615829	6617675	2.222516059875	6616541	2.060434997082	FBgn0040765	631		1e+60
746	X	7775109	7776906	2.222332954407	7776114	2.071901142597	FBgn0029979	477		1e+60
747	3R	17934972	17937010	2.218204498291	17936168	2.021346718073	FBgn0051164	2981		1e+60
748	X	8619533	8621425	2.217684745789	8620623	1.911148357391	FBgn0026411	30388		1e+60
749	2L	517387	520127	2.21763753891	518352	2.09610338772	FBgn0003963	5115		1e+60
750	3R	901259	903231	2.216281890869	902380	1.979791276595	FBgn0010313	10028		1e+60
751	3R	20574424	20576246	2.215915679932	20575288	2.140294748194	FBgn0003719	168		1e+60
752	2L	16596792	16599206	2.215741157532	16597604	1.977990346796	FBgn0051815	238		1e+60
753	2L	16346009	16348651	2.215065002441	16346951	1.931399485644	FBgn0000307	1578		1e+60
754	2L	11223844	11225751	2.215051651001	11224648	1.900500509474	FBgn0000011	13967		1e+60
755	3R	2762424	2764238	2.2150182724	2763263	2.139966824475	FBgn0051488	20193		1e+60
756	X	635586	637788	2.214077949524	636501	2.054784382091	FBgn0025618	5111		1e+60
757	X	16800681	16803072	2.213613033295	16801766	2.050984541575	FBgn0030809	820		1e+60
758	X	19154768	19156808	2.212697982788	19155893	2.044589940239	FBgn0028469	109		1e+60
759	2L	9612879	9614330	2.211810112	9613518	1.791726084316	FBgn0040070	336		1e+60
760	2R	15617694	15619860	2.211181640625	15618875	2.048516105203	FBgn0004364	7499		1e+60
761	3L	14508759	14510452	2.211017131805	14509498	1.974613368511	FBgn0026409	6621		1e+60
762	2L	12324228	12325338	2.210876464844	12324655	1.545289548238	FBgn0051862	14215		1e+60
763	2L	2180818	2183962	2.209717273712	2182233	2.108222454786	FBgn0031394	2739		1e+60
764	2R	15625189	15626962	2.206979513168	15626077	2.030711809794	FBgn0004364	297		1e+60
765	2L	12091898	12094780	2.205370426178	12094022	1.972079396248	FBgn0032407	251		1e+60
766	2R	6051561	6055627	2.2017993927	6052290	1.951649188995	FBgn0005630	2785		1e+60
767	3L	1729341	1731166	2.200833320618	1730276	2.012407938639	FBgn0035267	166		1e+60
768	2L	15308825	15310862	2.20072221756	15309710	2.139996796846	FBgn0041103	6125		1e+60
769	3R	5051365	5053392	2.199282169342	5052571	1.923862107595	FBgn0003165	10833		1e+60
770	X	14486782	14488610	2.198499679565	14487613	2.187417252858	FBgn0015773	155		1e+60
771	2R	5882769	5883942	2.198355197906	5883425	1.257575427785	FBgn0033515	8497		1e+60
772	3L	22878566	22880296	2.19829916954	22879312	1.903956441318	FBgn0037207	257		1e+60
773	3R	27548376	27552492	2.198242664337	27551496	2.115050077438	FBgn0039867	11168		1e+60
774	3L	9464809	9466718	2.197742462158	9465553	1.871477042927	FBgn0052037	588		1e+60
775	X	11169962	11171816	2.197683334351	11170830	2.052881777287	FBgn0030286	150		1e+60
776	2L	21830375	21832124	2.195195198059	21831240	1.958783090115	FBgn0003866	15052		1e+60
777	3L	15692925	15695303	2.191421508789	15694124	1.964357248942	FBgn0010105	442		1e+60
778	3R	19694222	19696345	2.191007137299	19695084	1.829235946431	FBgn0004185	9732		1e+60
779	X	7137576	7140200	2.189964294434	7138782	2.06915730238	FBgn0025549	2242		1e+60
780	3R	15184916	15186430	2.188671112061	15185581	1.795129597187	FBgn0038697	14890		1e+60
781	3L	22635184	22636561	2.186599731445	22635686	1.691147740682	FBgn0052453	4606		1e+60
782	X	8282293	8284106	2.186594009399	8283297	1.978125544155	FBgn0030038	981		1e+60
783	3R	26737497	26739045	2.186377048492	26738242	1.891697338649	FBgn0020912	368		1e+60
784	2L	16418189	16419725	2.186116218567	16419010	2.013062596321	FBgn0020416	22199		1e+60
785	2R	16608392	16610348	2.185788631439	16609511	1.922957181931	FBgn0015721	1		1e+60
786	3R	14815435	14818382	2.184764862061	14816809	1.988810300827	FBgn0026239	7062		1e+60
787	3L	18784098	18786216	2.184724330902	18785390	1.914727074759	FBgn0036815	1042		1e+60
788	3L	14022947	14024741	2.184396743774	14023909	1.871822413276	FBgn0052138	4881		1e+60
789	3R	682796	688161	2.183606624603	683541	2.099691475139	FBgn0003002	5006		1e+60
790	3R	11478996	11483153	2.182366371155	11482349	1.893742785734	FBgn0053207	9559		1e+60
791	3R	736022	738836	2.18138217926	737996	1.86692647373	FBgn0051536	1718		1e+60
792	2L	16349088	16350632	2.180855751038	16349770	1.831213086843	FBgn0028506	905		1e+60
793	2R	10547133	10549741	2.18025970459	10547962	1.86477467219	FBgn0043530	8260		1e+60
794	3R	9499120	9500265	2.179148197174	9499698	1.58631508691	FBgn0038165	1875		1e+60
795	3L	21531607	21533109	2.179078102112	21532386	1.937124047961	FBgn0023417	313		1e+60
796	3L	14909339	14910934	2.177921295166	14909532	2.214461591509	FBgn0040809	19		1e+60
797	3R	13478997	13480438	2.177593231201	13479708	1.679893381455	FBgn0051577	3159		1e+60
798	2R	20572413	20574306	2.174952983856	20573335	2.147408008575	FBgn0001148	3755		1e+60
799	2L	6240278	6242533	2.174774646759	6241390	1.883690974292	FBgn0031791	14486		1e+60
800	2R	12370760	12372558	2.173894882202	12371585	1.884573543773	FBgn0026533	501		1e+60
801	2L	9145505	9147393	2.173648834229	9146605	2.023712105221	FBgn0051887	16762		1e+60
802	3R	15	1957	2.172437667847	530	2.084865205428	FBgn0037213	150		1e+60
803	3R	4012525	4014348	2.171268463135	4013397	1.96395408406	FBgn0001138	6233		1e+60
804	3L	16455476	16457463	2.171093940735	16456429	2.058746178945	FBgn0003515	6484		1e+60
805	2L	5192	6040	2.170630931854	5455	2.038118362427	FBgn0031208	2074		1e+60
806	2L	20955935	20957955	2.169852256775	20956850	1.886090040207	FBgn0032909	314		1e+60
807	3R	20380788	20382739	2.168158531189	20381969	2.049898211161	FBgn0004188	159		1e+60
808	X	20543038	20546181	2.166189670563	20545174	2.099087059498	FBgn0031129	1462		1e+60
809	2R	1204885	1206493	2.165684700012	1205592	1.991972595453	FBgn0033035	350		1e+60
810	3L	12696546	12700311	2.164194107056	12697420	1.924283623695	FBgn0016940	11135		1e+60
811	2R	9099502	9101618	2.163650989532	9100314	2.08630326215	FBgn0027581	8929		1e+60
812	2L	13228882	13230376	2.162891387939	13229701	1.972767493304	FBgn0032491	16		1e+60
813	2R	12905888	12908254	2.162107467651	12907384	2.056658554077	FBgn0011879	306		1e+60
814	3R	13397181	13398841	2.161800861359	13397927	1.766380366157	FBgn0038522	4251		1e+60
815	3L	14512845	14514541	2.161693096161	14513735	2.072115957737	FBgn0036428	2495		1e+60
816	2R	17219275	17222867	2.161164999008	17220894	1.938469073352	FBgn0004362	19		1e+60
817	3L	330199	332243	2.160846471786	331081	2.114970088005	FBgn0023000	640		1e+60
818	3R	17484824	17487166	2.160400867462	17485840	2.09673717618	FBgn0011766	287		1e+60
819	3R	19652815	19654568	2.160074710846	19653797	1.848254005114	FBgn0004186	205		1e+60
820	3R	12724591	12726179	2.159592628479	12725302	1.9179225564	FBgn0015350	19852		1e+60
821	X	3006495	3009347	2.159484386444	3008462	2.041343268226	FBgn0004647	17434		1e+60
822	X	2838053	2839692	2.15851354599	2838783	2.025154054165	FBgn0003285	8795		1e+60
823	2L	26505	29253	2.157574176788	28348	2.053391148062	FBgn0031209	4460		1e+60
824	3L	279882	282812	2.157361984253	281875	1.848076730967	FBgn0035128	521		1e+60
825	2R	11331253	11332857	2.156283378601	11332170	1.740678226247	FBgn0050084	498		1e+60
826	3R	9118447	9120987	2.155246734619	9120009	1.981241534738	FBgn0038135	463		1e+60
827	X	6705359	6709660	2.154970169067	6708317	2.160907566547	FBgn0064122	5427		1e+60
828	X	8481961	8484565	2.153051376343	8483729	1.895092844963	FBgn0004102	12157		1e+60
829	3L	19135324	19138165	2.152949333191	19136940	2.018794685602	FBgn0016797	1055		1e+60
830	2R	5002421	5003697	2.151919841766	5002997	2.037323772907	FBgn0004360	2985		1e+60
831	3R	4484670	4486615	2.151328086853	4486026	1.74677733814	FBgn0000171	457		1e+60
832	3R	5424136	5425623	2.151187896729	5424853	1.712582975626	FBgn0037720	7820		1e+60
833	2L	6178089	6180081	2.150940895081	6178983	1.842488877914	FBgn0040951	11488		1e+60
834	3L	5942078	5945291	2.148417949677	5944278	1.93095433712	FBgn0035656	5674		1e+60
835	2R	12028085	12030784	2.147575855255	12028924	2.045684278011	FBgn0011260	13865		1e+60
836	3R	2492379	2494039	2.147482395172	2493145	1.86572933197	FBgn0024912	7323		1e+60
837	2R	7952753	7954309	2.147016525269	7953540	2.041622891146	FBgn0033739	298		1e+60
838	X	6712600	6714629	2.142693519592	6713480	1.954895159777	FBgn0064122	264		1e+60
839	3L	15300666	15303291	2.142343044281	15301700	2.073398828506	FBgn0036494	259		1e+60
840	2L	5409645	5411503	2.141834020615	5410632	1.921970764796	FBgn0016660	6290		1e+60
841	X	7012809	7015433	2.140590190887	7014459	2.073082579507	FBgn0047092	19373		1e+60
842	X	14051825	14053459	2.140325069427	14052660	2.027455598116	FBgn0030551	7161		1e+60
843	3L	18367686	18369348	2.140020370483	18368528	2.081700589922	FBgn0011706	4866		1e+60
844	X	20454697	20456200	2.139177799225	20455487	1.811363474528	FBgn0031125	6183		1e+60
845	3R	16289086	16291016	2.13917517662	16290307	1.861571957083	FBgn0040574	19170		1e+60
846	3L	6818961	6820516	2.137568473816	6819675	1.851229906082	FBgn0003995	55568		1e+60
847	X	2268058	2272681	2.137376785278	2270675	2.0355912745	FBgn0040385	3620		1e+60
848	2L	10857875	10859681	2.137064933777	10858758	1.957152605057	FBgn0027363	230		1e+60
849	3L	20981082	20982301	2.136673688889	20981675	1.564345151186	FBgn0026179	13295		1e+60
850	2R	16114678	16120005	2.135723590851	16115664	1.987389929154	FBgn0050153	3952		1e+60
851	3R	12589030	12590759	2.13445520401	12589842	1.93190330267	FBgn0020556	9069		1e+60
852	2L	15727080	15730410	2.134243488312	15727979	2.098186577068	FBgn0010382	16105		1e+60
853	3L	8427944	8429426	2.132719993591	8428831	1.691433497838	FBgn0010825	4568		1e+60
854	2R	17141910	17143547	2.132149219513	17142896	2.00144369462	FBgn0034643	646		1e+60
855	2L	7631737	7633403	2.131162643433	7632479	1.996693645205	FBgn0031927	13518		1e+60
856	3L	3019943	3022694	2.130382537842	3021458	1.964409659891	FBgn0035388	2728		1e+60
857	2L	9225532	9227235	2.129909515381	9226479	2.031703203917	FBgn0051885	10115		1e+60
858	2R	10442137	10443682	2.129524230957	10442930	1.883538919337	FBgn0033983	5233		1e+60
859	2R	20726263	20727796	2.128103733063	20726995	1.910766012528	FBgn0001325	7220		1e+60
860	3R	24686228	24688038	2.12801361084	24687242	1.952997744083	FBgn0028373	2327		1e+60
861	2L	7542633	7546073	2.126586914062	7544431	2.006538082572	FBgn0053529	8		1e+60
862	X	14796404	14797607	2.125989675522	14797084	1.420589669545	FBgn0030599	8047		1e+60
863	3R	1832804	1834709	2.124831199646	1833426	1.831785089829	FBgn0003261	875		1e+60
864	3L	7107332	7109915	2.124587059021	7109129	1.767284673803	FBgn0023001	664		1e+60
865	3R	5969483	5971196	2.123825073242	5970343	1.866446801594	FBgn0002478	78		1e+60
866	2R	10633274	10634224	2.123369216919	10634034	1.866268912951	FBgn0015371	3914		1e+60
867	2L	7525530	7527986	2.123278617859	7526275	1.853439106661	FBgn0053529	18148		1e+60
868	3R	21821585	21823135	2.122950077057	21822497	1.65959557365	FBgn0002734	846		1e+60
869	2R	16755796	16759460	2.122557640076	16758546	1.856352716684	FBgn0034606	11		1e+60
870	3L	13887286	13891238	2.121925354004	13888217	1.799378454685	FBgn0026376	2290		1e+60
871	X	273438	275106	2.121704101562	274215	1.905407994986	FBgn0002561	7670		1e+60
872	3R	24902505	24904157	2.117960929871	24903432	1.980641365051	FBgn0039632	14551		1e+60
873	2L	4033838	4035571	2.117631912231	4034640	2.109302918116	FBgn0000547	3261		1e+60
874	3L	3501962	3503572	2.117551803589	3502883	1.660381289089	FBgn0005640	3666		1e+60
875	2L	4350145	4352381	2.115649223328	4350987	1.93027232675	FBgn0031596	1988		1e+60
876	3R	6439407	6441285	2.115591526031	6440271	2.011396169662	FBgn0001235	24115		1e+60
877	3L	3291601	3293059	2.115409851074	3292383	1.77886205561	FBgn0035432	5129		1e+60
878	3R	8144116	8145806	2.115359783173	8144948	1.943557627061	FBgn0051432	3408		1e+60
879	3R	17479455	17480968	2.114999294281	17480157	1.853260320776	FBgn0011766	5970		1e+60
880	2R	7367795	7369309	2.114779949188	7368499	1.725772317251	FBgn0013756	27		1e+60
881	3R	5164531	5168231	2.114208698273	5167028	1.992018159231	FBgn0053936	564		1e+60
882	2L	21196554	21197926	2.113634109497	21197144	1.852904503162	FBgn0026255	3031		1e+60
883	3L	15635658	15636897	2.112668037415	15636301	1.573387033799	FBgn0036527	7191		1e+60
884	4	410378	411272	2.111940860748	410569	1.731686041905	FBgn0039905	3071		1e+60
885	2R	1233378	1235161	2.111510753632	1234323	1.903209686279	FBgn0000099	105		1e+60
886	X	16776905	16778101	2.111403465271	16777634	1.61632719636	FBgn0030806	835		1e+60
887	2R	16563499	16565344	2.109537124634	16564439	2.007008720847	FBgn0003391	302		1e+60
888	3L	21574011	21575958	2.108889579773	21574811	1.684433968862	FBgn0052446	72		1e+60
889	2L	19333304	19335661	2.107707262039	19334247	2.017999976873	FBgn0024245	24906		1e+60
890	2R	9848279	9850079	2.104876995087	9849310	1.874781187843	FBgn0033923	2052		1e+60
891	3R	17359879	17361456	2.103626251221	17360728	1.739450763254	FBgn0038891	2839		1e+60
892	X	549324	550952	2.103404521942	550609	1.885319201152	FBgn0021764	6948		1e+60
893	2L	5036758	5038066	2.103231430054	5037398	1.567748069763	FBgn0040280	655		1e+60
894	3R	15756042	15757779	2.102392673492	15756888	1.939127529369	FBgn0038753	2571		1e+60
895	2L	10260221	10261716	2.10236787796	10260862	1.687122941017	FBgn0026379	155		1e+60
896	2L	21833973	21836020	2.102301120758	21835158	1.760547189152	FBgn0003866	18970		1e+60
897	3L	17969439	17971275	2.10204410553	17970478	1.774714778451	FBgn0052192	35098		1e+60
898	2L	16275242	16276222	2.101947307587	16276174	1.96030526691	FBgn0001994	7483		1e+60
899	3R	2230204	2234089	2.101846694946	2233233	2.030228558709	FBgn0014963	635		1e+60
900	2R	16160142	16162448	2.101398468018	16161090	1.977866744995	FBgn0034537	2189		1e+60
901	3L	13661399	13663157	2.100921630859	13661939	1.665320668902	FBgn0036379	21243		1e+60
902	2L	1668055	1670838	2.099901676178	1669900	1.704147964716	FBgn0051934	1416		1e+60
903	3R	19908093	19909253	2.09853553772	19908630	1.509261467878	FBgn0013343	22835		1e+60
904	3R	12377053	12378705	2.097522735596	12377726	1.825479149818	FBgn0038442	1967		1e+60
905	2L	16547093	16548229	2.09718132019	16547775	1.491537857056	FBgn0032588	1887		1e+60
906	3R	14222156	14223725	2.096792697906	14222758	1.89285216612	FBgn0051232	41		1e+60
907	3L	1161084	1162741	2.096417427063	1161863	2.060352742672	FBgn0025525	1057		1e+60
908	2R	15568496	15570262	2.096243858337	15569299	1.847197757048	FBgn0034480	49449		1e+60
909	X	3617553	3619982	2.09547328949	3618349	1.790734711815	FBgn0026698	7295		1e+60
910	2L	4890804	4893057	2.094390869141	4892247	1.869722127914	FBgn0031645	132		1e+60
911	2R	11135917	11137337	2.09309387207	11136679	1.77401377173	FBgn0050465	15549		1e+60
912	3R	15624858	15626170	2.09298324585	15625444	1.596847236156	FBgn0051471	2968		1e+60
913	2L	16583564	16585422	2.092860221863	16584456	1.574461051396	FBgn0051815	13386		1e+60
914	3L	15196583	15201376	2.09280872345	15198322	1.834968566895	FBgn0029114	2578		1e+60
915	X	6826367	6829473	2.092410564423	6827152	1.975157546997	FBgn0004646	218		1e+60
916	2R	2025547	2029142	2.091288566589	2026445	1.879051348742	FBgn0010347	12373		1e+60
917	X	20462077	20464675	2.090798854828	20463011	1.741271972656	FBgn0031126	5449		1e+60
918	2L	7008929	7011388	2.088296413422	7010484	1.964719940634	FBgn0031880	3012		1e+60
919	2L	14553354	14554909	2.088260650635	14553986	1.803238756516	FBgn0028881	4911		1e+60
920	2L	6920798	6922960	2.088124275208	6921759	1.863370586844	FBgn0004838	1049		1e+60
921	3L	665129	666804	2.088043689728	666023	1.718986062443	FBgn0035152	298		1e+60
922	X	2842815	2846231	2.087986946106	2843767	2.042863146464	FBgn0003285	13779		1e+60
923	2L	1419542	1423155	2.087390899658	1421557	1.935920357704	FBgn0002543	1108		1e+60
924	3R	3988745	3990298	2.087303638458	3989526	1.843288707733	FBgn0001138	17638		1e+60
925	3R	26677113	26678624	2.087289810181	26677847	1.932637915892	FBgn0003720	190		1e+60
926	X	17622862	17624219	2.086809158325	17623664	1.590209070841	FBgn0026058	1323		1e+60
927	3L	2850468	2852915	2.085724830627	2851892	1.676481872797	FBgn0035378	3350		1e+60
928	3R	18967074	18968465	2.084525585175	18967826	1.752173542976	FBgn0004644	55		1e+60
929	3R	25372972	25374845	2.084021568298	25373912	1.963361978531	FBgn0000492	8197		1e+60
930	3L	4389344	4393220	2.083968639374	4391864	2.027982655694	FBgn0035542	2120		1e+60
931	X	16980747	16982594	2.083757638931	16981819	1.896404117346	FBgn0002590	372		1e+60
932	3R	21682480	21683741	2.083168029785	21682974	1.543740885598	FBgn0039379	5598		1e+60
933	3R	14748303	14750530	2.081631660461	14749302	1.904383778572	FBgn0038662	5094		1e+60
934	3L	18362666	18364381	2.080315589905	18363586	2.036823093891	FBgn0011706	76		1e+60
935	3R	785090	786999	2.078882455826	786083	1.916916482589	FBgn0037289	987		1e+60
936	2L	7531933	7533398	2.078688144684	7532593	1.825379222631	FBgn0053529	11830		1e+60
937	3L	9395144	9397965	2.077724933624	9396647	1.88619630477	FBgn0023129	553		1e+60
938	3L	1559753	1561423	2.077707290649	1560482	1.914080030778	FBgn0035236	7766		1e+60
939	2R	1748555	1750136	2.077697277069	1749376	1.916202477046	FBgn0033075	36		1e+60
940	3L	11526553	11529345	2.077219963074	11527477	1.778115367889	FBgn0036172	8703		1e+60
941	3R	6181606	6183380	2.076239109039	6182654	1.850424766541	FBgn0015396	6748		1e+60
942	3L	20334731	20337596	2.0758228302	20336768	2.112290073844	FBgn0028978	1319		1e+60
943	2R	10864627	10868341	2.075440406799	10867140	1.820461082458	FBgn0034013	2123		1e+60
944	3L	21409854	21411285	2.074108123779	21410728	1.745714323861	FBgn0014143	331		1e+60
945	3L	13967374	13969987	2.07351732254	13968079	1.710770186256	FBgn0036398	671		1e+60
946	3R	18882179	18883626	2.073088645935	18882819	1.830592215061	FBgn0039045	449		1e+60
947	2L	21224281	21226177	2.072748184204	21225239	1.915667772293	FBgn0010229	409		1e+60
948	2L	6646521	6648669	2.072456359863	6647700	1.926929249483	FBgn0051635	1388		1e+60
949	2L	12487204	12488531	2.072141647339	12488026	1.444468855858	FBgn0051858	9269		1e+60
950	2L	14045394	14048136	2.071736335754	14047373	1.797972043355	FBgn0028876	211		1e+60
951	X	6124167	6125507	2.069236278534	6124783	1.618824571371	FBgn0052744	276		1e+60
952	3L	15004449	15006583	2.069132328033	15005849	1.657383173704	FBgn0036465	1980		1e+60
953	X	15153177	15154813	2.067626953125	15154002	1.924789398909	FBgn0004924	573		1e+60
954	2R	2382958	2385027	2.067497253418	2383814	2.081439717611	FBgn0033109	768		1e+60
955	X	463467	465128	2.067012786865	464335	1.949101644404	FBgn0025633	12681		1e+60
956	3L	13047345	13049313	2.066958427429	13048264	2.091190113741	FBgn0036344	12438		1e+60
957	3R	26686842	26688373	2.066618442535	26687500	1.778860232409	FBgn0039805	5745		1e+60
958	2L	14683073	14685793	2.065799713135	14684855	1.849128723145	FBgn0003016	4456		1e+60
959	2L	11450193	11451811	2.065289497375	11451104	1.727564811707	FBgn0004579	5501		1e+60
960	3R	26096667	26100613	2.063979625702	26099812	1.717998917898	FBgn0010113	3844		1e+60
961	3R	14022327	14025704	2.063106060028	14024838	1.985385358334	FBgn0011481	479		1e+60
962	3R	10411433	10413856	2.062475681305	10412764	1.868248687071	FBgn0020299	5421		1e+60
963	X	20487621	20490046	2.062435150146	20488724	1.822957783937	FBgn0031128	1124		1e+60
964	3R	27677442	27678730	2.061159133911	27678027	1.687310576439	FBgn0039883	19428		1e+60
965	X	4889328	4890688	2.061018466949	4890191	1.562278417441	FBgn0003028	3343		1e+60
966	2R	7687676	7690336	2.060588359833	7689439	1.833968132734	FBgn0014184	730		1e+60
967	X	6647619	6650862	2.059935092926	6648867	1.808098288143	FBgn0029903	56		1e+60
968	3L	9014416	9016521	2.05895614624	9015122	1.911184142618	FBgn0028789	202		1e+60
969	3L	18261189	18263915	2.057938575745	18262099	1.961221610799	FBgn0036784	2462		1e+60
970	2R	7309322	7312757	2.057390213013	7310171	1.834268626045	FBgn0033652	3895		1e+60
971	3L	14515601	14519791	2.057264328003	14517929	1.77414894104	FBgn0036428	1699		1e+60
972	X	6196981	6199163	2.05721950531	6197535	1.820163011551	FBgn0026708	1670		1e+60
973	2L	12665338	12667161	2.057096481323	12666433	1.947903464822	FBgn0032442	2736		1e+60
974	X	16584274	16586116	2.056906700134	16585460	1.752927398682	FBgn0027528	387		1e+60
975	2L	1885844	1887577	2.056315422058	1886768	1.688268184662	FBgn0031374	1784		1e+60
976	3R	5752202	5755185	2.05536699295	5754414	1.847523044137	FBgn0053975	498		1e+60
977	2R	1700658	1702276	2.054388999939	1701305	1.705847680569	FBgn0033068	2090		1e+60
978	3R	17469390	17470933	2.054302215576	17470086	1.727828755098	FBgn0011766	16041		1e+60
979	X	9200179	9202262	2.05335521698	9201344	1.860921001434	FBgn0026149	523		1e+60
980	3L	18384941	18386214	2.053002357483	18385616	1.457024349886	FBgn0036786	19580		1e+60
981	3L	20718494	20720044	2.051120758057	20719306	1.786374260398	FBgn0037021	741		1e+60
982	2R	1405633	1406979	2.050956726074	1406352	1.717848110199	FBgn0033045	21969		1e+60
983	2R	17829201	17830817	2.049174308777	17829903	1.945810198784	FBgn0013272	4659		1e+60
984	X	17124818	17126535	2.048322677612	17125708	1.890652060509	FBgn0030837	7288		1e+60
985	2L	13318313	13319666	2.04810333252	13318842	1.689089382396	FBgn0032504	8020		1e+60
986	4	507349	510434	2.047174453735	509601	1.858329852422	FBgn0039908	180		1e+60
987	2L	3548686	3550338	2.046455860138	3549361	1.871178030968	FBgn0024244	10110		1e+60
988	2L	18876230	18878128	2.045537948608	18877334	1.96155872345	FBgn0003896	149		1e+60
989	3R	11399804	11401352	2.045359134674	11400630	1.721415864097	FBgn0038350	22136		1e+60
990	3L	1091735	1094625	2.045202732086	1093608	1.719862909878	FBgn0052334	2273		1e+60
991	X	1803042	1805214	2.045142650604	1804025	1.841455841064	FBgn0023521	7633		1e+60
992	2L	1118543	1120941	2.044866085052	1119332	1.603350298745	FBgn0031302	6344		1e+60
993	3R	9624250	9625767	2.042418003082	9625091	1.802005880019	FBgn0051331	1099		1e+60
994	3L	9435062	9438116	2.040574073792	9436349	1.925648661221	FBgn0052043	1325		1e+60
995	2L	6203979	6205925	2.039538860321	6204869	1.918632566929	FBgn0051640	8426		1e+60
996	2R	11253602	11255833	2.038686275482	11254822	1.827833771706	FBgn0050089	12561		1e+60
997	3R	27529364	27531736	2.03813457489	27530933	1.847780452055	FBgn0054046	3921		1e+60
998	2R	4931096	4932661	2.036684989929	4931798	1.887322594138	FBgn0033412	3637		1e+60
999	3R	10971955	10973534	2.036469459534	10972854	1.667312413454	FBgn0038293	475		1e+60
1000	2R	19782243	19785253	2.036186218262	19783152	1.906552553177	FBgn0005636	185		1e+60
1001	3L	6937678	6939278	2.035778045654	6938439	1.717430941264	FBgn0010851	310		1e+60
1002	2R	19152352	19155291	2.035765647888	19153071	1.835686969757	FBgn0034886	12105		1e+60
1003	2R	9825319	9828301	2.03530216217	9826392	1.877758449978	FBgn0033921	9176		1e+60
1004	2L	7827497	7829315	2.03223657608	7828298	1.577276005464	FBgn0004177	555		1e+60
1005	X	7178257	7179809	2.03219127655	7179056	1.644863268908	FBgn0026144	3550		1e+60
1006	2L	19566659	19569253	2.031741142273	19567611	1.894761294127	FBgn0046823	1471		1e+60
1007	X	3199750	3201455	2.031366348267	3200545	1.664525508881	FBgn0029656	27987		1e+60
1008	3L	302133	304178	2.031344413757	303315	1.786974402035	FBgn0004373	97		1e+60
1009	3L	7408382	7409982	2.03035402298	7409227	1.953808426857	FBgn0014011	101		1e+60
1010	3R	9636612	9639023	2.029312133789	9637469	1.982265114784	FBgn0053327	1372		1e+60
1011	2R	15354645	15356951	2.028108596802	15355522	1.887543005102	FBgn0034476	13754		1e+60
1012	3R	4292766	4295600	2.027209281921	4293496	1.639267725103	FBgn0051369	23949		1e+60
1013	2R	4916296	4919431	2.026970863342	4917323	1.980827051051	FBgn0053774	5226		1e+60
1014	3R	11809731	11811422	2.026579856873	11810488	1.723691749573	FBgn0003507	1435		1e+60
1015	2R	6665234	6666723	2.0254945755	6666120	1.577348372516	FBgn0033581	157		1e+60
1016	X	2321166	2322710	2.024544715881	2321873	1.923040474162	FBgn0040388	4286		1e+60
1017	3L	14374442	14376012	2.024541378021	14375284	1.897817961375	FBgn0003459	102		1e+60
1018	2R	11269562	11272061	2.02388715744	11271097	1.942066788673	FBgn0050089	28836		1e+60
1019	2L	7519362	7520840	2.023047924042	7520055	1.911890119314	FBgn0011283	22695		1e+60
1020	2R	11412336	11416078	2.022216796875	11414479	1.885900147756	FBgn0053463	3189		1e+60
1021	3R	2911829	2913500	2.020341873169	2912606	1.680544404423	FBgn0003884	346		1e+60
1022	3R	4788266	4789606	2.020223617554	4789023	1.702542557436	FBgn0037645	9466		1e+60
1023	3R	21808287	21809886	2.02013874054	21809164	1.766726606032	FBgn0015269	429		1e+60
1024	3L	6794345	6797207	2.020130157471	6795162	1.73818230629	FBgn0003995	31055		1e+60
1025	3R	20097732	20099636	2.019704818726	20098776	1.846449880039	FBgn0029146	23		1e+60
1026	3L	18819278	18820567	2.018919944763	18820039	1.692193900838	FBgn0067689	6202		1e+60
1027	2R	5120943	5122532	2.018776893616	5121665	1.927224248648	FBgn0033437	432		1e+60
1028	2R	9107592	9109914	2.017830848694	9108382	1.867786222034	FBgn0027581	861		1e+60
1029	2R	7975524	7977323	2.017023563385	7976445	1.658377983991	FBgn0010238	7347		1e+60
1030	X	20527419	20529270	2.016580581665	20528213	1.77811532862	FBgn0031129	18423		1e+60
1031	2R	9070827	9072278	2.015768051147	9071610	1.77020891975	FBgn0033855	190		1e+60
1032	2R	19485431	19488231	2.013916492462	19487480	1.796824395657	FBgn0005612	659		1e+60
1033	2R	17153016	17155166	2.013200759888	17153918	2.117918729782	FBgn0034644	158		1e+60
1034	X	7184534	7186191	2.013127326965	7185366	1.755939651938	FBgn0026144	2760		1e+60
1035	3R	24669265	24671096	2.01292514801	24670172	1.760887931375	FBgn0015589	200		1e+60
1036	X	14784150	14787857	2.012899398804	14786931	1.819458901882	FBgn0030599	2106		1e+60
1037	3R	12228614	12230247	2.011639595032	12229395	1.897037565708	FBgn0003513	10		1e+60
1038	X	19615486	19618479	2.011412143707	19617503	1.748159631093	FBgn0031071	638		1e+60
1039	X	446556	448508	2.010142803192	447517	1.842031598091	FBgn0003986	346		1e+60
1040	X	17780816	17781928	2.009946346283	17781356	1.339884026845	FBgn0030884	35956		1e+60
1041	3L	3319924	3322023	2.009850978851	3321081	1.85912667002	FBgn0052268	1187		1e+60
1042	2R	2101945	2103769	2.009468078613	2102886	1.877373807571	FBgn0033076	9905		1e+60
1043	3L	15981338	15985119	2.008764743805	15982788	1.971632868052	FBgn0036558	5717		1e+60
1044	3R	16657887	16660177	2.007752418518	16658785	1.796741432614	FBgn0053094	278		1e+60
1045	3R	18020715	18022502	2.007472038269	18021487	1.962683256935	FBgn0038934	16059		1e+60
1046	3L	15008609	15009877	2.006574630737	15009124	1.847011157445	FBgn0025776	212		1e+60
1047	2L	1062016	1064007	2.006242752075	1062946	1.83701543247	FBgn0003310	14865		1e+60
1048	2L	4282069	4284068	2.00578212738	4283248	1.716692652021	FBgn0010473	97		1e+60
1049	3L	22152944	22154834	2.005630016327	22153970	1.831808716059	FBgn0028500	42766		1e+60
1050	3R	10141398	10142709	2.005596637726	10142024	1.523181349039	FBgn0011474	314		1e+60
1051	X	9339953	9343103	2.00556230545	9340962	1.827596855164	FBgn0030133	4380		1e+60
1052	3L	2536039	2538060	2.004615783691	2536863	2.057478364309	FBgn0010905	946		1e+60
1053	3R	17875901	17876945	2.003795623779	17876471	1.41890522639	FBgn0017397	8557		1e+60
1054	2R	11641688	11643059	2.003759384155	11642330	1.545854708728	FBgn0004571	2484		1e+60
1055	3R	11115852	11118350	2.002355098724	11117321	1.853298439699	FBgn0003721	10067		1e+60
1056	3R	21842665	21845032	2.002068519592	21844124	1.697611977072	FBgn0002592	932		1e+60
1057	3L	22886107	22887526	2.000324249268	22886807	1.679608597475	FBgn0052461	2319		1e+60
1058	X	14739040	14740338	1.999908447266	14739649	1.77235352993	FBgn0030593	187		1e+60
1059	3L	15969041	15970727	1.999379634857	15969806	1.621170222759	FBgn0036556	188		1e+60
1060	2R	9735774	9737398	1.998824119568	9736691	1.789215031792	FBgn0033913	1908		1e+60
1061	2L	5052177	5053861	1.998683452606	5052949	1.727532893419	FBgn0031676	103		1e+60
1062	3R	18451977	18453484	1.998641014099	18452623	1.552137076855	FBgn0038996	8418		1e+60
1063	2R	8511588	8513737	1.998446464539	8512718	1.889757857603	FBgn0008654	312		1e+60
1064	3L	16383527	16385248	1.997027635574	16384493	1.781901555903	FBgn0027080	61		1e+60
1065	3R	26600787	26602476	1.996881484985	26601488	1.625635683537	FBgn0004606	9840		1e+60
1066	3R	6216129	6217471	1.995072364807	6216683	1.564599177417	FBgn0037813	2698		1e+60
1067	3L	22880974	22884108	1.994821548462	22882150	1.726870409648	FBgn0037207	3095		1e+60
1068	2R	6511528	6512960	1.994730949402	6512349	1.712349653244	FBgn0033574	54776		1e+60
1069	3R	6451730	6453225	1.992337226868	6452479	1.852981477976	FBgn0001235	11907		1e+60
1070	3L	9987190	9988364	1.990526676178	9987672	1.18129529953	FBgn0040823	39106		1e+60
1071	3L	1721437	1723023	1.989280700684	1722218	1.778092834685	FBgn0035266	114		1e+60
1072	3L	13042231	13044594	1.989179611206	13043082	1.892451584339	FBgn0036344	7256		1e+60
1073	2R	3742009	3744876	1.988530158997	3742973	1.856683001799	FBgn0010109	1167		1e+60
1074	X	4814355	4816777	1.988416194916	4815917	1.894247425927	FBgn0061196	9680		1e+60
1075	2L	5756278	5757529	1.988216400146	5756984	1.558479140787	FBgn0031737	9157		1e+60
1076	3R	11832154	11834466	1.985514640808	11832986	1.744834125042	FBgn0038391	5007		1e+60
1077	2R	5492428	5494299	1.985403060913	5493447	1.976383826312	FBgn0000606	2393		1e+60
1078	2R	13318250	13320237	1.98418712616	13319182	1.789833681924	FBgn0004586	1530		1e+60
1079	3R	24683791	24685863	1.983024597168	24684842	1.931239575148	FBgn0028373	73		1e+60
1080	X	16115610	16116926	1.982375144958	16116352	1.634239877973	FBgn0030733	3927		1e+60
1081	3R	5934322	5936399	1.98177075386	5935309	1.881397694349	FBgn0028734	535		1e+60
1082	X	15901304	15903132	1.980861186981	15902307	1.769718825817	FBgn0030723	4629		1e+60
1083	2L	14264307	14265732	1.979955196381	14264954	1.587873627158	FBgn0004002	1432		1e+60
1084	3L	3054689	3059345	1.979554176331	3057200	1.954700819651	FBgn0035397	2540		1e+60
1085	3R	25075648	25078065	1.978451251984	25076460	1.581112504005	FBgn0040282	293		1e+60
1086	2L	1429269	1431210	1.978329181671	1430533	1.602959156036	FBgn0003926	2178		1e+60
1087	2L	3605645	3607671	1.973861694336	3606785	1.824099413554	FBgn0002985	37		1e+60
1088	3R	22712072	22713854	1.97379565239	22712979	2.0582447052	FBgn0004359	5523		1e+60
1089	2R	20022194	20023498	1.972902297974	20022785	1.651639175415	FBgn0019886	105		1e+60
1090	X	12425114	12426496	1.972757339478	12425742	1.913978712899	FBgn0041203	388		1e+60
1091	2R	6059455	6060902	1.972335338593	6060130	1.736249446869	FBgn0005630	5055		1e+60
1092	X	4298545	4300762	1.972194671631	4299815	1.850005805492	FBgn0000179	41722		1e+60
1093	3R	17970838	17974352	1.97211265564	17973386	1.802764320374	FBgn0051163	13806		1e+60
1094	X	7211403	7213127	1.972017765045	7212156	1.664132651161	FBgn0029947	8124		1e+60
1095	2R	11616937	11618856	1.971692085266	11617665	1.89516544342	FBgn0014020	116		1e+60
1096	3L	10013423	10014476	1.970973491669	10013885	1.187398854424	FBgn0036066	49191		1e+60
1097	X	19194594	19197002	1.967354297638	19196406	1.429575583514	FBgn0031016	9284		1e+60
1098	X	15426787	15428097	1.967343330383	15427513	1.797914607184	FBgn0030662	2648		1e+60
1099	3L	3053405	3054494	1.966552257538	3053450	1.708893458049	FBgn0052486	921		1e+60
1100	X	17543195	17544731	1.966181755066	17543862	1.734864852008	FBgn0030864	267		1e+60
1101	3R	15154957	15156622	1.965585708618	15155919	1.727930265314	FBgn0000463	3984		1e+60
1102	2R	16343060	16344588	1.964789390564	16343791	1.63921883527	FBgn0011674	145		1e+60
1103	X	9581241	9582814	1.964012145996	9581972	1.813267707825	FBgn0020378	16208		1e+60
1104	2R	8507378	8508701	1.964007377625	8508065	1.608835665385	FBgn0053798	1739		1e+60
1105	2R	10563559	10565221	1.962596893311	10564367	1.610426818623	FBgn0053467	6737		1e+60
1106	X	309371	312411	1.961206912994	310819	1.817984188304	FBgn0000137	6503		1e+60
1107	X	16626077	16627993	1.960175514221	16627186	1.824857115746	FBgn0030790	1095		1e+60
1108	3R	8085394	8088017	1.959565162659	8087203	1.766845198239	FBgn0003651	2732		1e+60
1109	2R	6359212	6360943	1.959322929382	6359999	1.760009109974	FBgn0027525	5366		1e+60
1110	2R	7064143	7065525	1.957747459412	7064820	1.7029504776	FBgn0000577	20703		1e+60
1111	2R	2141135	2144945	1.953437328339	2144066	1.638162725112	FBgn0004145	875		1e+60
1112	2R	13725267	13726873	1.952642440796	13725922	1.913178861141	FBgn0050114	3304		1e+60
1113	2L	12507479	12508867	1.949749469757	12508236	1.651116735795	FBgn0051857	8864		1e+60
1114	X	18076798	18078269	1.94966506958	18077562	1.588661636625	FBgn0030904	491		1e+60
1115	3L	6952771	6954455	1.949313163757	6953671	1.762028312683	FBgn0001104	329		1e+60
1116	3R	23333560	23335093	1.948954582214	23334147	1.496411379646	FBgn0039521	5469		1e+60
1117	3R	938194	940353	1.948790550232	939544	1.607323467731	FBgn0037293	14266		1e+60
1118	3R	17273114	17274386	1.947855949402	17273633	1.620022829841	FBgn0011278	1591		1e+60
1119	2L	12520758	12521908	1.947105407715	12521367	1.439254570007	FBgn0051857	4267		1e+60
1120	3L	18787615	18788879	1.944215774536	18788326	1.581250326974	FBgn0000261	461		1e+60
1121	X	2489830	2491447	1.943693637848	2490581	1.693991065025	FBgn0003371	475		1e+60
1122	3L	4580072	4581508	1.942542552948	4580772	1.615327386295	FBgn0052247	19411		1e+60
1123	X	4529240	4532294	1.942415237427	4531438	1.811387634277	FBgn0022768	670		1e+60
1124	3L	18313144	18314669	1.942355155945	18313900	1.582649707794	FBgn0015946	44227		1e+60
1125	X	8650141	8652549	1.942093849182	8652015	1.510940202077	FBgn0026411	1004		1e+60
1126	2L	19322184	19324294	1.941976070404	19322932	1.702618570889	FBgn0032769	26697		1e+60
1127	2L	2447369	2451828	1.941660404205	2448245	1.778451695162	FBgn0012017	11799		1e+60
1128	2L	9705078	9706479	1.941619873047	9705824	1.632602334023	FBgn0051710	120		1e+60
1129	3R	12590972	12592685	1.94148850441	12591968	1.88065775703	FBgn0020556	6943		1e+60
1130	3R	25400994	25402466	1.941066741943	25401745	1.658656176399	FBgn0039670	12077		1e+60
1131	3R	16134251	16136213	1.939339637756	16135135	1.685460455277	FBgn0038785	790		1e+60
1132	2L	11805595	11808252	1.938833713531	11806502	1.713006664725	FBgn0020309	2931		1e+60
1133	2L	5092551	5093941	1.938377380371	5093300	1.450527369976	FBgn0031681	215		1e+60
1134	2L	7639295	7640663	1.937128067017	7639961	1.593642010408	FBgn0031927	6036		1e+60
1135	X	17489836	17492402	1.936577796936	17491664	1.754832595587	FBgn0003471	306		1e+60
1136	2L	5867009	5868396	1.935983657837	5867608	1.56944026947	FBgn0031745	11873		1e+60
1137	3L	6469303	6470914	1.935208797455	6469990	1.829767481486	FBgn0020251	313		1e+60
1138	X	9529008	9532760	1.934699058533	9530519	1.75891937929	FBgn0030150	1626		1e+60
1139	3L	6763263	6764586	1.93412399292	6763850	1.765107154846	FBgn0003995	257		1e+60
1140	3R	10540908	10542807	1.932108879089	10541594	1.644984066486	FBgn0053967	8384		1e+60
1141	X	8087996	8089804	1.931638240814	8088710	1.722873814901	FBgn0030026	170		1e+60
1142	2R	6069637	6072188	1.93149471283	6070502	1.762010335922	FBgn0004399	785		1e+60
1143	2L	6212913	6216328	1.9291639328	6213808	1.87228160746	FBgn0026755	11242		1e+60
1144	2R	15240541	15242589	1.928647994995	15241905	1.831335909226	FBgn0065076	110		1e+60
1145	2R	20606242	20608772	1.928489685059	20607467	1.795535341899	FBgn0004919	15547		1e+60
1146	2L	17560225	17562628	1.9280834198	17562069	1.595665595111	FBgn0067341	286		1e+60
1147	3L	4593118	4595809	1.927734851837	4594787	1.887447675069	FBgn0052247	5396		1e+60
1148	2R	8194141	8195491	1.9270362854	8194759	1.598773002625	FBgn0033765	737		1e+60
1149	X	16607836	16610554	1.926493167877	16609128	1.71772390604	FBgn0001250	8243		1e+60
1150	2L	9906635	9908224	1.926472663879	9907420	1.743829218547	FBgn0032156	1188		1e+60
1151	3L	7882912	7886458	1.926115512848	7884438	1.772367604574	FBgn0003041	1460		1e+60
1152	3L	21812763	21814967	1.925866603851	21814334	1.558120757341	FBgn0014362	864		1e+60
1153	2L	2453482	2455475	1.92435836792	2454487	1.941473134359	FBgn0012017	5557		1e+60
1154	3L	14750470	14753093	1.923416137695	14752347	1.754560947418	FBgn0036450	295		1e+60
1155	X	15441578	15443179	1.921107292175	15442309	1.664556950331	FBgn0052586	13521		1e+60
1156	2R	7112378	7114666	1.920276165009	7113886	1.685281991959	FBgn0065063	6596		1e+60
1157	X	7180864	7183554	1.919704437256	7182673	1.894693976954	FBgn0026144	67		1e+60
1158	X	13827957	13831524	1.919501304626	13829156	1.784454027812	FBgn0000173	1135		1e+60
1159	X	12492592	12496170	1.918684959412	12494296	1.565871477127	FBgn0053963	897		1e+60
1160	3L	11219301	11222701	1.917390346527	11221918	1.720159649849	FBgn0041094	4338		1e+60
1161	2L	2945445	2946751	1.917342185974	2945925	1.740425268809	FBgn0010263	8837		1e+60
1162	X	10169561	10171398	1.917140960693	10170687	1.803796827793	FBgn0010338	491		1e+60
1163	2R	9655320	9657766	1.916919708252	9656438	1.798264026642	FBgn0040752	367		1e+60
1164	2R	20517238	20519642	1.916885375977	20518194	1.840837703032	FBgn0005634	879		1e+60
1165	X	2175295	2180691	1.916805744171	2178347	1.746896323036	FBgn0054052	73		1e+60
1166	3R	15369796	15370456	1.916616439819	15370260	1.156415609213	FBgn0038713	24674		1e+60
1167	2L	9698033	9699512	1.916392326355	9698748	1.625028292338	FBgn0000273	545		1e+60
1168	2L	8274078	8276953	1.916124343872	8275950	1.766682568718	FBgn0011902	14777		1e+60
1169	3R	16078654	16080159	1.915616035461	16079388	1.558697640896	FBgn0038780	883		1e+60
1170	X	252137	253508	1.91503739357	252807	1.5684503387	FBgn0004170	75		1e+60
1171	3R	15181553	15182942	1.914038181305	15182267	1.8283411026	FBgn0038697	18204		1e+60
1172	2L	4573815	4575674	1.913103103638	4574759	1.666329681873	FBgn0031613	3344		1e+60
1173	X	18762867	18765701	1.912166595459	18765101	1.474548900829	FBgn0052541	805		1e+60
1174	3R	677620	679231	1.912048339844	678327	1.529055819792	FBgn0003002	208		1e+60
1175	3L	933061	934432	1.912001132965	933838	1.557957112789	FBgn0025593	36232		1e+60
1176	3R	13219524	13220880	1.911635398865	13220208	1.46762157889	FBgn0025456	97		1e+60
1177	3L	15687126	15688315	1.911238193512	15687765	1.37971201539	FBgn0010105	5917		1e+60
1178	2R	20050277	20052607	1.910942554474	20051148	1.719264729818	FBgn0035023	3576		1e+60
1179	2R	7043276	7044839	1.910675048828	7044077	1.86820602417	FBgn0000577	40		1e+60
1180	2L	5518882	5520181	1.910649776459	5519412	1.461710095406	FBgn0031708	477		1e+60
1181	X	348841	350649	1.910593509674	349685	1.698721773484	FBgn0023537	631		1e+60
1182	X	236773	238183	1.907960414886	237395	1.759205532074	FBgn0000022	10542		1e+60
1183	3L	5924236	5927110	1.906972885132	5925089	1.628065437078	FBgn0053993	487		1e+60
1184	X	4927116	4930645	1.906919002533	4930059	1.488964736462	FBgn0052767	95		1e+60
1185	2R	15407738	15409313	1.905877113342	15408545	1.73709897434	FBgn0034477	12762		1e+60
1186	X	18632815	18634146	1.905655384064	18633577	1.563871327569	FBgn0001090	1961		1e+60
1187	3L	10199726	10200780	1.9037733078	10200250	1.29870857912	FBgn0052056	1063		1e+60
1188	2R	18068365	18070075	1.903770446777	18069070	1.622851848602	FBgn0003175	576		1e+60
1189	X	3222658	3224356	1.9027967453	3223341	1.72585773468	FBgn0000472	5998		1e+60
1190	2R	5171203	5172708	1.902711391449	5171948	1.624173164368	FBgn0011921	1090		1e+60
1191	3R	6442044	6443567	1.901080131531	6442785	1.695676386356	FBgn0001235	21601		1e+60
1192	X	11339409	11341043	1.901069641113	11340176	1.673843776478	FBgn0052666	1788		1e+60
1193	2L	3860978	3862329	1.900980949402	3861647	1.498495747061	FBgn0031574	1034		1e+60
1194	2R	7107634	7110628	1.900680541992	7108554	1.701279252768	FBgn0065063	1264		1e+60
1195	3R	15140112	15141841	1.900547027588	15141046	1.681162245133	FBgn0000463	10889		1e+60
1196	X	5384763	5386198	1.900190830231	5385400	1.80194161733	FBgn0065061	15781		1e+60
1197	2L	4809956	4812376	1.89946603775	4811703	1.629569390241	FBgn0031630	1322		1e+60
1198	2L	441231	442929	1.899149417877	442004	1.749150067568	FBgn0004583	10751		1e+60
1199	2R	9809579	9810979	1.898984909058	9810295	1.520544975996	FBgn0050066	4507		1e+60
1200	X	20549667	20551579	1.897686958313	20550431	1.898940422956	FBgn0031129	3795		1e+60
1201	X	7901156	7904475	1.897686004639	7902320	1.756874402364	FBgn0004656	4352		1e+60
1202	X	12575938	12579130	1.897290229797	12577957	1.569486758288	FBgn0030418	446		1e+60
1203	3R	943358	945135	1.897264480591	944267	1.733170312994	FBgn0037293	9543		1e+60
1204	2R	20710360	20712167	1.896849632263	20711317	1.789544442121	FBgn0035094	14880		1e+60
1205	2L	16528264	16529757	1.896415233612	16529078	1.665387854857	FBgn0032587	272		1e+60
1206	3L	1899671	1900844	1.896066665649	1900313	1.463492393494	FBgn0035291	4634		1e+60
1207	3R	19018494	19020017	1.895718097687	19019328	1.685897260904	FBgn0011596	10428		1e+60
1208	X	7548655	7552283	1.895177841187	7551392	1.750481337309	FBgn0029504	9462		1e+60
1209	2R	10490044	10491211	1.894361019135	10490673	1.326020465178	FBgn0033988	5485		1e+60
1210	X	8055573	8057369	1.894231796265	8056317	1.543810248375	FBgn0030025	29603		1e+60
1211	2L	11343405	11344983	1.893648147583	11344291	1.822615623474	FBgn0032360	1028		1e+60
1212	2L	5870387	5872065	1.893491268158	5871342	1.850049972534	FBgn0031745	8139		1e+60
1213	3R	16653815	16656668	1.893233299255	16656035	1.72299118603	FBgn0027493	302		1e+60
1214	3R	9808866	9812184	1.893222808838	9811141	1.436128675938	FBgn0015270	20502		1e+60
1215	2L	2177558	2179501	1.892451286316	2178802	1.626451581717	FBgn0000097	53		1e+60
1216	3R	17463747	17465047	1.889387607574	17464371	1.710518330336	FBgn0046832	16125		1e+60
1217	3R	10564589	10567168	1.889313220978	10565368	1.600207074483	FBgn0011217	1565		1e+60
1218	X	9008250	9010086	1.888541698456	9009118	1.726718246937	FBgn0026206	630		1e+60
1219	2L	10767324	10768612	1.886535644531	10768078	1.567842274904	FBgn0015320	73		1e+60
1220	3L	11210619	11212691	1.886201858521	11211216	1.652130782604	FBgn0036150	1331		1e+60
1221	X	14582360	14583779	1.8860039711	14583074	1.721793746948	FBgn0015774	137		1e+60
1222	3R	4030541	4032277	1.885222434998	4031474	1.645892928628	FBgn0053779	930		1e+60
1223	X	11638602	11640082	1.885194301605	11639413	1.665416128495	FBgn0001218	1702		1e+60
1224	2L	13884782	13886715	1.885169029236	13885906	1.706101576487	FBgn0019890	18753		1e+60
1225	X	16257954	16261961	1.883246421814	16258721	1.638653755188	FBgn0026575	1940		1e+60
1226	X	1754750	1756798	1.88315486908	1755720	1.797555081985	FBgn0000117	1076		1e+60
1227	3L	15977031	15978586	1.88310956955	15977970	1.55957365036	FBgn0036558	899		1e+60
1228	2R	17748883	17752034	1.88246679306	17749644	1.648681191837	FBgn0020307	1901		1e+60
1229	X	8362118	8364471	1.881409645081	8362928	1.801157446469	FBgn0002968	319		1e+60
1230	2L	19318178	19320350	1.881002426147	19319733	1.876689612865	FBgn0032769	23498		1e+60
1231	X	4269037	4271020	1.880767822266	4270191	1.942356467247	FBgn0000179	12098		1e+60
1232	2L	4363026	4364958	1.880735397339	4363910	1.837578436908	FBgn0026319	8080		1e+60
1233	3R	26619813	26621315	1.880125045776	26620618	1.60611410141	FBgn0011739	11723		1e+60
1234	3L	22784523	22786605	1.880042552948	22785554	1.76850092411	FBgn0052462	1799		1e+60
1235	3R	26212083	26215593	1.879992008209	26213530	1.626485151403	FBgn0015221	24		1e+60
1236	X	10426553	10429153	1.879899501801	10428561	1.760950761683	FBgn0030216	1680		1e+60
1237	3R	17679023	17681617	1.879522800446	17680891	1.682329935186	FBgn0015229	1093		1e+60
1238	2L	2456169	2458319	1.879425048828	2457053	1.499141305685	FBgn0012017	2991		1e+60
1239	X	12945311	12946931	1.878861904144	12946186	1.808241546154	FBgn0040862	2187		1e+60
1240	X	14790420	14791607	1.87646150589	14791013	1.388586793627	FBgn0030599	1976		1e+60
1241	3R	777236	779226	1.876265525818	778373	1.753684679667	FBgn0004436	33		1e+60
1242	3L	15603197	15604890	1.87584400177	15604153	1.560777600606	FBgn0053209	6444		1e+60
1243	2L	2999219	3001230	1.875626087189	3000391	1.696338355541	FBgn0025681	7427		1e+60
1244	3R	10270572	10271979	1.875305175781	10271395	1.800268650055	FBgn0051330	12493		1e+60
1245	3R	21420624	21422864	1.874930858612	21421997	1.750357733832	FBgn0039345	12853		1e+60
1246	X	13117769	13120989	1.874645233154	13118541	1.560713768005	FBgn0041210	717		1e+60
1247	3L	607156	608624	1.874528884888	607951	1.636995434761	FBgn0052345	2103		1e+60
1248	3R	5398658	5400274	1.873291015625	5399491	1.717395305634	FBgn0037715	217		1e+60
1249	X	231238	232810	1.87323141098	231967	1.622094511986	FBgn0000022	5114		1e+60
1250	2R	3530253	3531509	1.871762275696	3530852	1.48662635684	FBgn0033250	5285		1e+60
1251	3L	891379	893184	1.871529579163	892222	1.762515404645	FBgn0028999	449		1e+60
1252	2R	4952378	4955153	1.870931148529	4953220	1.674700379372	FBgn0029092	153		1e+60
1253	3R	1217683	1219371	1.870450496674	1218739	1.522067844868	FBgn0001311	152		1e+60
1254	3R	20963075	20964527	1.870054244995	20963796	1.48718214035	FBgn0039283	3		1e+60
1255	2R	9135655	9138071	1.869863986969	9137398	1.662457847595	FBgn0000633	1597		1e+60
1256	X	22058133	22059097	1.869241714478	22058821	1.762984699673	FBgn0000719	238		1e+60
1257	2R	1217925	1219623	1.86820602417	1218844	1.726285815239	FBgn0010633	9349		1e+60
1258	2R	7118130	7121494	1.868041992188	7120594	1.507099596659	FBgn0033636	11144		1e+60
1259	X	10317741	10320548	1.867988586426	10319809	1.806417286396	FBgn0030206	653		1e+60
1260	X	5842338	5843493	1.867856502533	5843127	1.194718324221	FBgn0027546	2906		1e+60
1261	X	14576739	14578533	1.867849826813	14577475	1.746953845024	FBgn0015774	5736		1e+60
1262	2R	7062084	7063684	1.86732673645	7062822	1.725590642293	FBgn0000577	18705		1e+60
1263	2L	16531134	16533006	1.867273569107	16532113	1.887547577129	FBgn0032587	3307		1e+60
1264	3R	8836398	8839906	1.866960525513	8839012	1.669724345207	FBgn0020496	1624		1e+60
1265	2L	3475643	3479133	1.866180896759	3476540	1.764131966759	FBgn0022073	1894		1e+60
1266	2L	15948999	15951198	1.865148544312	15950571	1.404959790847	FBgn0028856	3224		1e+60
1267	X	10981470	10983553	1.864706516266	10982252	1.576335996389	FBgn0030268	11		1e+60
1268	3R	2936684	2938087	1.864273548126	2937408	1.623712960412	FBgn0014863	6045		1e+60
1269	2L	478263	481820	1.864110469818	480972	1.771267329945	FBgn0043364	1290		1e+60
1270	2R	3007326	3008727	1.863597869873	3008028	1.540250248379	FBgn0033183	251		1e+60
1271	3R	6372035	6373072	1.863578796387	6372555	1.285373806953	FBgn0051394	17677		1e+60
1272	2R	15144981	15146488	1.863422870636	15145733	1.707248182858	FBgn0003435	632		1e+60
1273	2L	9495118	9497513	1.863182783127	9496074	1.572467058897	FBgn0004868	1147		1e+60
1274	3L	5250405	5251852	1.861042022705	5251182	1.418149203062	FBgn0052423	709		1e+60
1275	X	7585288	7586420	1.86102771759	7585686	1.250713229179	FBgn0016041	3561		1e+60
1276	2L	15328871	15330754	1.860312461853	15329770	1.777301451739	FBgn0001981	23		1e+60
1277	3R	25039957	25042195	1.860233306885	25040890	1.725056704353	FBgn0067714	483		1e+60
1278	3L	20576197	20577653	1.859606266022	20576916	1.707850724459	FBgn0037014	5845		1e+60
1279	2L	18527902	18529256	1.858958244324	18528753	1.549329519272	FBgn0032687	11291		1e+60
1280	2L	9966478	9967926	1.858905792236	9967222	1.69266762453	FBgn0011272	90		1e+60
1281	3R	14398650	14400149	1.858478546143	14399254	1.604799524943	FBgn0038627	437		1e+60
1282	2L	15741392	15744368	1.858470439911	15742235	1.571007877588	FBgn0010382	1849		1e+60
1283	X	16088214	16089191	1.857280731201	16088827	1.246746930209	FBgn0003920	218		1e+60
1284	2L	10009046	10010356	1.857186317444	10009702	1.528361220109	FBgn0011584	316		1e+60
1285	X	21179420	21181358	1.85619354248	21180438	1.657168420156	FBgn0003423	4579		1e+60
1286	3R	5172214	5176187	1.855766296387	5173852	1.564906311035	FBgn0053936	6260		1e+60
1287	3R	7588701	7590241	1.855761528015	7589608	1.621292114258	FBgn0017581	571		1e+60
1288	2L	520481	524418	1.85570526123	523139	1.653735357172	FBgn0003963	328		1e+60
1289	3L	11890579	11891674	1.85526227951	11891243	1.336171372732	FBgn0036221	4270		1e+60
1290	X	3682338	3684029	1.855202674866	3683157	1.741597568288	FBgn0000542	1824		1e+60
1291	3L	13027095	13028840	1.853928089142	13027968	1.791387081146	FBgn0036342	6997		1e+60
1292	3L	10742562	10744079	1.85359954834	10743384	1.737257396474	FBgn0036102	31755		1e+60
1293	X	18251077	18252201	1.852962017059	18251601	1.268335521221	FBgn0030918	2151		1e+60
1294	3R	14812577	14814352	1.851469516754	14813291	1.709206551313	FBgn0026239	3544		1e+60
1295	X	19354416	19355808	1.851395130157	19355119	1.467541754246	FBgn0027291	628		1e+60
1296	3L	19839695	19844565	1.850297927856	19840425	1.693922379438	FBgn0014037	2801		1e+60
1297	2R	7174255	7175610	1.849355220795	7174911	1.619269967079	FBgn0011916	1631		1e+60
1298	3R	12528070	12529506	1.849290847778	12528752	1.718060745912	FBgn0003944	31596		1e+60
1299	3L	13050782	13052306	1.849243164062	13051499	1.79082550722	FBgn0036345	9737		1e+60
1300	3R	6470739	6472211	1.847745418549	6471437	1.715483272777	FBgn0001235	7051		1e+60
1301	2L	5233441	5235860	1.846784591675	5235001	1.51290014055	FBgn0051971	5765		1e+60
1302	3R	12162106	12163759	1.846626281738	12162985	1.730257352193	FBgn0040284	4721		1e+60
1303	3L	2146810	2148406	1.84609746933	2147530	1.768365242902	FBgn0035308	138		1e+60
1304	3R	3915546	3916313	1.8453540802	3916064	1.67103774207	FBgn0037547	3090		1e+60
1305	X	1949836	1951573	1.844046592712	1950450	1.614557043711	FBgn0000382	58		1e+60
1306	3L	18759778	18760842	1.843072891235	18760317	1.278121976291	FBgn0001078	3673		1e+60
1307	3R	24845447	24846655	1.841131687164	24845981	1.333641697379	FBgn0039620	147		1e+60
1308	3L	20947893	20948809	1.840986728668	20948720	1.710260603163	FBgn0003415	12545		1e+60
1309	3L	1021845	1022672	1.84049987793	1022201	1.112271895775	FBgn0024277	3794		1e+60
1310	2L	1461948	1464254	1.840401172638	1463462	1.660431132597	FBgn0051925	10581		1e+60
1311	3R	18353026	18354751	1.840360164642	18353885	1.462168629964	FBgn0038981	498		1e+60
1312	2L	6535388	6536855	1.840213298798	6536190	1.663597219131	FBgn0000320	10782		1e+60
1313	2R	12154366	12156247	1.839490890503	12155113	1.750785708427	FBgn0024232	990		1e+60
1314	3R	10111611	10113128	1.839478969574	10112408	1.644740194082	FBgn0003862	215		1e+60
1315	3L	3421433	3423258	1.838792800903	3422205	1.605694082048	FBgn0014388	13738		1e+60
1316	X	18518511	18520559	1.838093757629	18519566	1.706231911977	FBgn0004959	140		1e+60
1317	3R	11814389	11816083	1.837837696075	11815111	1.801227317137	FBgn0003507	3188		1e+60
1318	3L	17964152	17966146	1.83745098114	17964863	1.706901073456	FBgn0052193	37944		1e+60
1319	3L	14914699	14916389	1.836286067963	14915774	1.786033630371	FBgn0040487	4403		1e+60
1320	2L	8082861	8085978	1.83620929718	8085276	1.728397488594	FBgn0011219	1854		1e+60
1321	X	2309528	2310734	1.83614730835	2310084	1.465775966644	FBgn0004050	6159		1e+60
1322	3L	21280038	21282146	1.835534095764	21280975	1.669470250607	FBgn0037076	380		1e+60
1323	3L	12479365	12480865	1.834848403931	12480096	1.554436047872	FBgn0036294	1561		1e+60
1324	X	17484391	17486739	1.832710266113	17485518	1.758086383343	FBgn0026375	971		1e+60
1325	X	7009100	7011545	1.832708358765	7010627	1.477792322636	FBgn0047092	15541		1e+60
1326	2R	13230809	13232342	1.832329750061	13231593	1.589956372976	FBgn0028494	2597		1e+60
1327	3R	13536350	13537994	1.831602096558	13537128	1.771912447611	FBgn0003013	6931		1e+60
1328	3R	27430647	27436303	1.831244468689	27432570	1.773658864638	FBgn0011655	4200		1e+60
1329	X	19054117	19055584	1.831231117249	19054817	1.713897005717	FBgn0031001	256		1e+60
1330	2L	3778200	3779464	1.83117723465	3778852	1.56286500295	FBgn0051960	6094		1e+60
1331	2R	1703026	1704352	1.829248428345	1703728	1.485242170446	FBgn0033068	333		1e+60
1332	2R	9440404	9442181	1.826912403107	9441265	1.73540244383	FBgn0013733	16752		1e+60
1333	3L	15987230	15989241	1.82574224472	15988643	1.602334912618	FBgn0044028	96		1e+60
1334	2R	7224707	7226184	1.824584960938	7225415	1.743221507353	FBgn0033648	7059		1e+60
1335	X	8887241	8888455	1.824462890625	8887726	1.419170729319	FBgn0030075	4374		1e+60
1336	3L	10143769	10144915	1.823734283447	10144307	1.557800114155	FBgn0036072	3335		1e+60
1337	2R	18694655	18696664	1.823196411133	18695795	1.593639093287	FBgn0034833	3787		1e+60
1338	3R	6419043	6420822	1.823124408722	6420040	1.580521527459	FBgn0001235	44346		1e+60
1339	2R	2891980	2894210	1.822442531586	2892644	1.662528290468	FBgn0033159	1038		1e+60
1340	2R	15633694	15634985	1.821492671967	15634412	1.537182617188	FBgn0004364	8038		1e+60
1341	2L	17592613	17593594	1.821240901947	17593067	1.264520525932	FBgn0032653	4274		1e+60
1342	3R	9933532	9934770	1.821063756943	9934263	1.533652529997	FBgn0038202	726		1e+60
1343	3R	12570209	12571783	1.820989608765	12570974	1.746734394747	FBgn0063261	6137		1e+60
1344	3L	17520603	17522038	1.820677280426	17521205	1.665789828581	FBgn0025455	1842		1e+60
1345	3R	3938466	3940219	1.820640087128	3939398	1.643026232719	FBgn0004210	8341		1e+60
1346	X	7492063	7493746	1.819934844971	7492808	1.495633453131	FBgn0004198	38424		1e+60
1347	2L	9128199	9129573	1.819912910461	9128907	1.410727977753	FBgn0051887	936		1e+60
1348	3L	15503160	15504529	1.819729804993	15503893	1.543479162104	FBgn0004396	3220		1e+60
1349	X	9423731	9425182	1.819722175598	9424570	1.621869115268	FBgn0052699	626		1e+60
1350	2R	9456604	9458516	1.819539070129	9457554	1.716520256466	FBgn0013733	463		1e+60
1351	2L	305170	306883	1.818445682526	305944	1.750905901194	FBgn0004611	3		1e+60
1352	2L	12974322	12975582	1.818389415741	12974975	1.485533528858	FBgn0020367	653		1e+60
1353	3R	17437361	17439918	1.818093299866	17439200	1.527290989371	FBgn0046832	9046		1e+60
1354	3L	22603127	22604760	1.816304206848	22604110	1.742345277001	FBgn0037174	313		1e+60
1355	X	13228402	13229851	1.815856933594	13229206	1.677348024705	FBgn0030482	1624		1e+60
1356	3L	20281857	20283524	1.815461158752	20282543	1.601542753332	FBgn0036974	372		1e+60
1357	3R	3261697	3262433	1.815236091614	3262246	1.244822072983	FBgn0037503	3242		1e+60
1358	X	6194852	6196200	1.814869403839	6195518	1.43419021368	FBgn0029868	117		1e+60
1359	3R	3299756	3301134	1.814515113831	3300393	1.54766887029	FBgn0065099	281		1e+60
1360	3R	12509006	12511918	1.814502716064	12511012	1.631522119045	FBgn0051498	20385		1e+60
1361	3R	11047973	11049292	1.814102172852	11048740	1.347005875905	FBgn0051155	74		1e+60
1362	2L	5391420	5393141	1.811640739441	5392229	1.737671661377	FBgn0016660	12113		1e+60
1363	3R	25131876	25134223	1.81118106842	25132835	1.662251889706	FBgn0039659	9884		1e+60
1364	2L	7618793	7620462	1.809739589691	7619653	1.580057889223	FBgn0031926	11263		1e+60
1365	3L	16016908	16018695	1.809692382812	16017885	1.685600000269	FBgn0005536	658		1e+60
1366	2L	7538176	7539767	1.808825492859	7538967	1.593621402979	FBgn0053529	5456		1e+60
1367	X	7144410	7146835	1.808628082275	7145085	1.755488967896	FBgn0024250	8092		1e+60
1368	3L	3828953	3830327	1.807594299316	3829623	1.817442108603	FBgn0013751	62		1e+60
1369	3R	5529765	5531466	1.806668281555	5530733	1.593783378601	FBgn0051352	432		1e+60
1370	X	9574753	9577619	1.806178092957	9575493	1.706527783321	FBgn0020378	22687		1e+60
1371	X	225492	227618	1.80598783493	226900	1.628851890564	FBgn0000022	47		1e+60
1372	3L	13468455	13470069	1.805822372437	13469303	1.422310978174	FBgn0036374	7384		1e+60
1373	X	4887006	4888315	1.805118560791	4887653	1.658928108215	FBgn0003028	5881		1e+60
1374	2L	5276802	5278868	1.804609060287	5277643	1.511516795439	FBgn0000228	915		1e+60
1375	X	22039360	22040755	1.803971290588	22039925	1.590618515015	FBgn0000719	18658		1e+60
1376	2L	8081221	8082630	1.803086280823	8081809	1.427761046092	FBgn0020240	1160		1e+60
1377	3R	23384236	23385392	1.802690982819	23384719	1.522922897339	FBgn0004387	117		1e+60
1378	3R	16399301	16401498	1.80237865448	16399930	1.320629288169	FBgn0038806	2800		1e+60
1379	2L	14539636	14541026	1.802371025085	14540342	1.627674221992	FBgn0028881	8733		1e+60
1380	X	3283597	3284846	1.800766468048	3284434	1.438412412008	FBgn0052493	755		1e+60
1381	X	20497671	20500883	1.800434112549	20499055	1.611277411966	FBgn0003300	6062		1e+60
1382	2L	9223653	9224931	1.800355911255	9224242	1.469158560038	FBgn0051885	12352		1e+60
1383	3R	4858696	4860608	1.800206661224	4859820	1.460235539605	FBgn0002932	5369		1e+60
1384	3L	15499841	15502252	1.800178527832	15501308	1.694807082415	FBgn0004396	635		1e+60
1385	3R	20922778	20924175	1.799820899963	20923416	1.476366996765	FBgn0053096	52		1e+60
1386	2R	8480761	8482405	1.799767494202	8481637	1.70136939778	FBgn0033787	12174		1e+60
1387	3L	2368357	2370045	1.799298286438	2369128	1.685536693124	FBgn0052299	4638		1e+60
1388	X	18528908	18530229	1.798622131348	18529578	1.474175900221	FBgn0010383	2896		1e+60
1389	3L	10207631	10208959	1.798401832581	10208267	1.482920944691	FBgn0052056	9080		1e+60
1390	3L	736667	738172	1.798271656036	737398	1.724785149097	FBgn0000575	4460		1e+60
1391	X	21160245	21161459	1.798003196716	21160938	1.35333849589	FBgn0003464	68		1e+60
1392	3R	21307553	21308853	1.797403812408	21308200	1.594629526138	FBgn0039338	349		1e+60
1393	3R	11409715	11411307	1.795458316803	11410588	1.705797419829	FBgn0038350	32094		1e+60
1394	3R	11897207	11898645	1.79466342926	11897894	1.619357501759	FBgn0038397	4660		1e+60
1395	3L	19548767	19550012	1.793836593628	19549360	1.284363810221	FBgn0005564	479		1e+60
1396	X	294841	296508	1.79309463501	295609	1.628708502826	FBgn0011822	1345		1e+60
1397	X	11195855	11198331	1.793001651764	11196491	1.410076022148	FBgn0030293	639		1e+60
1398	2R	11159360	11160811	1.792186737061	11159976	1.645108419306	FBgn0082178	12009		1e+60
1399	X	2173604	2174755	1.791604995728	2173697	1.671412467957	FBgn0054052	4723		1e+60
1400	2L	7309967	7312082	1.791346549988	7310904	1.793998493868	FBgn0004009	3743		1e+60
1401	X	378183	381053	1.79078578949	379590	1.766598505132	FBgn0000570	452		1e+60
1402	2L	21249897	21251206	1.790754318237	21250443	1.302741080523	FBgn0032938	111		1e+60
1403	3L	18225314	18226734	1.790581703186	18226164	1.632337123156	FBgn0036783	8817		1e+60
1404	3L	2572487	2575454	1.790430545807	2573467	1.787964091581	FBgn0016794	533		1e+60
1405	3L	4345707	4347160	1.789799213409	4346501	1.601689508983	FBgn0035533	218		1e+60
1406	X	8265368	8267709	1.789137840271	8266278	1.586417007446	FBgn0026758	4222		1e+60
1407	3R	12711309	12712752	1.789034366608	12712071	1.640263052548	FBgn0015350	6621		1e+60
1408	2L	9125491	9126893	1.788837432861	9126268	1.708728565889	FBgn0052982	517		1e+60
1409	2L	5403234	5404536	1.788525104523	5403857	1.566044211388	FBgn0016660	485		1e+60
1410	2R	5384340	5386113	1.788142204285	5385351	1.7474768863	FBgn0011241	1534		1e+60
1411	3L	15106396	15108173	1.787803649902	15107174	1.675330847502	FBgn0014002	730		1e+60
1412	X	19329836	19331237	1.787461280823	19330503	1.545591578764	FBgn0027621	1061		1e+60
1413	X	13266183	13267263	1.786521673203	13266729	1.469574868679	FBgn0052635	13114		1e+60
1414	2R	5057903	5060879	1.786056995392	5058654	1.61183755538	FBgn0033421	113		1e+60
1415	3R	4764151	4765161	1.785578489304	4764694	1.263448185391	FBgn0037643	289		1e+60
1416	3R	2503537	2505118	1.785241603851	2504327	1.644974125756	FBgn0002522	15		1e+60
1417	3R	22361662	22363038	1.78429889679	22362355	1.708989493052	FBgn0026178	287		1e+60
1418	X	9938323	9939770	1.783301830292	9939102	1.441619714101	FBgn0030179	7348		1e+60
1419	3L	13374464	13375871	1.783159732819	13375156	1.575248493868	FBgn0002573	84		1e+60
1420	2L	20785483	20786790	1.782874107361	20786214	1.305826216936	FBgn0032886	890		1e+60
1421	3R	27531991	27533610	1.782473564148	27532816	1.555828988552	FBgn0054046	2038		1e+60
1422	2R	6967705	6969381	1.781914710999	6968541	1.725802580516	FBgn0000581	417		1e+60
1423	3L	8242634	8243833	1.781700134277	8243262	1.375787847182	FBgn0035864	8949		1e+60
1424	3R	6177985	6181011	1.781047344208	6178858	1.563134081223	FBgn0015396	2952		1e+60
1425	3L	20174668	20176013	1.780793190002	20175213	1.487295508385	FBgn0036959	101		1e+60
1426	2R	4649753	4651516	1.780666351318	4650708	1.614839583635	FBgn0028955	421		1e+60
1427	X	7075461	7076893	1.780271053314	7076117	1.569753021002	FBgn0029940	36023		1e+60
1428	3L	15989492	15991201	1.779604911804	15990305	1.756093109355	FBgn0044028	1566		1e+60
1429	3L	13201026	13202979	1.77952170372	13201868	1.491933962878	FBgn0023095	768		1e+60
1430	2L	21840501	21842104	1.779397964478	21841267	1.669860755696	FBgn0003866	25079		1e+60
1431	2L	6249743	6251023	1.777746200562	6250380	1.343626618385	FBgn0031791	5496		1e+60
1432	3R	19852388	19853975	1.776990890503	19853344	1.588570678935	FBgn0020647	4188		1e+60
1433	2R	5932510	5934611	1.77675151825	5933308	1.784883856773	FBgn0033519	428		1e+60
1434	3R	22974940	22976806	1.776514053345	22975977	1.672283887863	FBgn0029155	1386		1e+60
1435	2R	1289400	1290472	1.775342941284	1289894	1.520380609176	FBgn0025693	349		1e+60
1436	2L	504525	505876	1.775263309479	505261	1.463447362185	FBgn0003963	18206		1e+60
1437	3R	17121196	17123516	1.775133132935	17122550	1.53424776925	FBgn0001234	205		1e+60
1438	3L	1777537	1778699	1.774251461029	1778023	1.411774326773	FBgn0024510	827		1e+60
1439	X	8519198	8520534	1.774250030518	8519934	1.349314808846	FBgn0030055	2365		1e+60
1440	X	10511327	10512583	1.773956298828	10511975	1.480501919985	FBgn0052673	4999		1e+60
1441	X	3540012	3542103	1.773818016052	3541368	1.62577121398	FBgn0023215	7406		1e+60
1442	2L	17736007	17737531	1.773707389832	17736811	1.5726907674	FBgn0015609	1361		1e+60
1443	3L	7965853	7968223	1.773162841797	7966332	1.2706823349	FBgn0046767	7163		1e+60
1444	3R	2862510	2864011	1.772657394409	2863289	1.726844563204	FBgn0024289	14768		1e+60
1445	3R	21840264	21841706	1.772490501404	21841174	1.549377862145	FBgn0002578	727		1e+60
1446	3R	2987656	2989806	1.772364854813	2988474	1.658121529747	FBgn0002306	77		1e+60
1447	3R	16885723	16887322	1.770943641663	16886493	1.556548058987	FBgn0011672	24		1e+60
1448	X	12507580	12508791	1.770929336548	12508001	1.30406338828	FBgn0053963	14602		1e+60
1449	3R	6444497	6445606	1.770473480225	6445087	1.292899496415	FBgn0001235	19299		1e+60
1450	3L	8802934	8804776	1.769251346588	8803637	1.626075071447	FBgn0011577	2184		1e+60
1451	2L	13783651	13784753	1.768732070923	13784079	1.524958263744	FBgn0028539	91		1e+60
1452	2L	15494665	15496522	1.768342018127	15495395	1.568600149716	FBgn0002524	356		1e+60
1453	3L	2795285	2796996	1.767545700073	2796174	1.80637460947	FBgn0035376	12512		1e+60
1454	2R	9689857	9691562	1.767349243164	9690766	1.527778148651	FBgn0000289	1181		1e+60
1455	2R	15451981	15453347	1.767198562622	15452656	1.540267169476	FBgn0050447	9523		1e+60
1456	3R	18970694	18972236	1.767126083374	18971547	1.538509845734	FBgn0004644	3666		1e+60
1457	2R	15310190	15311622	1.766446590424	15310829	1.611061513424	FBgn0011897	6625		1e+60
1458	X	4284658	4286246	1.766157627106	4285503	1.532066233018	FBgn0000179	27410		1e+60
1459	3R	24912342	24914387	1.76610660553	24913625	1.550152480602	FBgn0039633	9084		1e+60
1460	2R	3185516	3186941	1.76579284668	3186210	1.483528316021	FBgn0033208	6		1e+60
1461	3L	9341964	9343647	1.765316963196	9342834	1.550080243279	FBgn0035981	1561		1e+60
1462	3R	2635341	2637278	1.763144016266	2636301	1.627665221691	FBgn0046833	1005		1e+60
1463	3L	3079265	3080426	1.762983322144	3079904	1.44679572032	FBgn0052287	3		1e+60
1464	2L	7992741	7995342	1.76060962677	7994437	1.601793736219	FBgn0031969	255		1e+60
1465	X	15395318	15396534	1.760348081589	15395987	1.4814684093	FBgn0030653	6943		1e+60
1466	X	10749794	10751367	1.760290145874	10750686	1.512000024319	FBgn0030248	616		1e+60
1467	2R	16345078	16346867	1.760045051575	16346093	1.624148985919	FBgn0011674	2447		1e+60
1468	3L	20969470	20970971	1.75958776474	20970192	1.627799808979	FBgn0026179	1812		1e+60
1469	3R	14237639	14239036	1.757310390472	14238324	1.470998317003	FBgn0051122	265		1e+60
1470	2R	20509029	20510200	1.757238388062	20509674	1.385576977449	FBgn0005634	9399		1e+60
1471	2L	12528572	12530407	1.757166385651	12529415	1.501354021185	FBgn0010460	11155		1e+60
1472	X	13063291	13064883	1.75671005249	13064077	1.628055488362	FBgn0052639	6383		1e+60
1473	2L	11060951	11062166	1.756071329117	11061541	1.514107465744	FBgn0032330	4138		1e+60
1474	3L	12097719	12099217	1.756011962891	12098328	1.445958932241	FBgn0022959	724		1e+60
1475	3R	11854033	11855804	1.755358695984	11854750	1.64121279997	FBgn0003117	2931		1e+60
1476	3L	17977570	17979303	1.755051612854	17978475	1.67561117808	FBgn0052192	27101		1e+60
1477	2R	3541983	3543562	1.75412940979	3542876	1.409735467699	FBgn0025360	570		1e+60
1478	3R	4675438	4676849	1.753729343414	4676404	1.35816969591	FBgn0011966	11198		1e+60
1479	2R	12014203	12015831	1.753192901611	12014985	1.651252858779	FBgn0011260	74		1e+60
1480	2L	12981541	12982812	1.752693653107	12982233	1.374121665955	FBgn0032464	3447		1e+60
1481	3R	21831023	21832687	1.751465797424	21831964	1.651548981667	FBgn0002733	219		1e+60
1482	2L	18611294	18612797	1.751356124878	18611976	1.69718097238	FBgn0032692	20		1e+60
1483	3R	11859512	11860873	1.751337528229	11860161	1.721663615283	FBgn0003117	8342		1e+60
1484	3R	21462823	21464332	1.750219345093	21463493	1.664798596326	FBgn0039350	56		1e+60
1485	2L	6145705	6146991	1.749574184418	6146250	1.649083754596	FBgn0040950	5721		1e+60
1486	2L	13877496	13878686	1.74813747406	13878063	1.363247483969	FBgn0019890	26596		1e+60
1487	2L	14039452	14041330	1.747953414917	14040356	1.439383983612	FBgn0028873	2808		1e+60
1488	3R	26712600	26714269	1.747945785522	26713361	1.507185101509	FBgn0000416	1434		1e+60
1489	2L	19353623	19354841	1.747596263885	19354242	1.346806049347	FBgn0024245	4911		1e+60
1490	3R	11838804	11840122	1.747582912445	11839404	1.450033128262	FBgn0038391	1411		1e+60
1491	3L	19601745	19603433	1.747286319733	19602726	1.552776168374	FBgn0036896	1871		1e+60
1492	X	10608123	10609780	1.747253417969	10608864	1.616404565175	FBgn0052675	590		1e+60
1493	3L	16732827	16734502	1.747082233429	16733619	1.695939428666	FBgn0004108	2286		1e+60
1494	2R	7153805	7156266	1.747033119202	7155545	1.632389148076	FBgn0033639	6011		1e+60
1495	3L	19132198	19134861	1.746916770935	19133842	1.656345814466	FBgn0016797	2043		1e+60
1496	2R	15033708	15034958	1.745354652405	15034351	1.448239505291	FBgn0050130	3869		1e+60
1497	3R	18788810	18790030	1.744359493256	18789495	1.392055257161	FBgn0051281	2528		1e+60
1498	3L	18197307	18198345	1.744350194931	18197724	1.375253379345	FBgn0036783	19623		1e+60
1499	X	17011399	17013164	1.743183135986	17012248	1.315254351672	FBgn0000163	17372		1e+60
1500	2L	19687904	19689390	1.742652893066	19688479	1.476101112366	FBgn0005590	8485		1e+60
1501	3R	23979923	23980928	1.74224615097	23980470	1.341839134693	FBgn0039571	7924		1e+60
1502	3L	7111108	7112497	1.741917610168	7111783	1.502496973674	FBgn0023001	3318		1e+60
1503	X	19265401	19266615	1.741872787476	19265947	1.588891983032	FBgn0052827	19425		1e+60
1504	X	21684619	21686102	1.740159988403	21685486	1.549091619604	FBgn0031190	0		1e+60
1505	2R	17824931	17826841	1.738926887512	17826089	1.634509563446	FBgn0013272	845		1e+60
1506	3L	11386489	11389469	1.738061904907	11387207	1.684277843027	FBgn0036157	11890		1e+60
1507	2R	14043021	14044391	1.737175941467	14043724	1.469548553228	FBgn0034356	1429		1e+60
1508	3R	7823297	7825142	1.736773490906	7824309	1.488633802959	FBgn0037977	720		1e+60
1509	3R	2605649	2606759	1.736327648163	2606232	1.469697194941	FBgn0000439	11326		1e+60
1510	2R	15339832	15340918	1.735932826996	15340268	1.255821284126	FBgn0034476	1500		1e+60
1511	2L	19255913	19256606	1.734781265259	19256261	1.352810946378	FBgn0051797	1801		1e+60
1512	3R	1128013	1129514	1.73353767395	1128694	1.466794729233	FBgn0037310	2827		1e+60
1513	3R	2249146	2250890	1.733145236969	2250081	1.701373100281	FBgn0014963	17483		1e+60
1514	X	4271650	4272820	1.731862545013	4272081	1.353715456449	FBgn0000179	13988		1e+60
1515	2R	18235956	18237582	1.729755878448	18236720	1.50344991684	FBgn0028371	7703		1e+60
1516	X	4781368	4783393	1.728255271912	4781443	1.538250340356	FBgn0029738	56		1e+60
1517	3R	15164048	15165728	1.727844715118	15164802	1.540061442057	FBgn0000463	12867		1e+60
1518	2R	4434947	4435643	1.727182388306	4435521	1.26022789695	FBgn0033349	920		1e+60
1519	3R	21471124	21472376	1.726987838745	21471808	1.405172348022	FBgn0067682	474		1e+60
1520	3R	26580108	26581805	1.726541519165	26580984	1.644030570984	FBgn0039801	8974		1e+60
1521	2L	8477881	8479883	1.725553512573	8478521	1.746222271639	FBgn0053194	1172		1e+60
1522	2R	12959035	12960298	1.724422454834	12959613	1.415198594332	FBgn0027506	188		1e+60
1523	3R	9854095	9855544	1.723874092102	9854749	1.50871527195	FBgn0038194	203		1e+60
1524	3L	20553874	20557562	1.723736763	20555868	1.391155600548	FBgn0001323	1491		1e+60
1525	2L	19225013	19226595	1.723164558411	19225806	1.572787062327	FBgn0051797	32256		1e+60
1526	X	15645110	15646708	1.72251701355	15646004	1.586457490921	FBgn0003345	261		1e+60
1527	X	2001599	2003038	1.722208976746	2002228	1.36396998167	FBgn0004654	936		1e+60
1528	2R	15377423	15378813	1.721675872803	15378066	1.605504821329	FBgn0043532	4913		1e+60
1529	X	3204399	3205769	1.721031188965	3205109	1.455287350549	FBgn0000472	24230		1e+60
1530	X	4441446	4442685	1.720931053162	4442116	1.558206586277	FBgn0003053	20690		1e+60
1531	3R	23276596	23277600	1.720773220062	23277041	1.240190477932	FBgn0039518	12870		1e+60
1532	X	17571977	17573911	1.720551490784	17572758	1.428001710347	FBgn0030866	453		1e+60
1533	3R	27508516	27510140	1.71911239624	27509389	1.53298107783	FBgn0039864	3787		1e+60
1534	X	8290201	8291346	1.718979358673	8290702	1.396346062422	FBgn0030039	3125		1e+60
1535	3L	15630501	15632352	1.718433380127	15631581	1.38509537192	FBgn0014851	5074		1e+60
1536	3R	6493192	6494506	1.717974185944	6493856	1.524611383677	FBgn0037818	9036		1e+60
1537	2R	2038204	2040156	1.717433452606	2038901	1.332063534681	FBgn0010347	24829		1e+60
1538	2R	3040536	3043540	1.716522216797	3042677	1.606494930055	FBgn0033188	2118		1e+60
1539	2R	1659266	1660547	1.716499328613	1660095	1.467247366905	FBgn0011938	31		1e+60
1540	3L	10492612	10493759	1.716093540192	10493167	1.51626726985	FBgn0052062	3215		1e+60
1541	2L	12892437	12893841	1.714738845825	12892999	1.5130879879	FBgn0040508	19531		1e+60
1542	3R	5204542	5206049	1.714550971985	5205335	1.586673680474	FBgn0037684	14193		1e+60
1543	X	313181	314906	1.714057445526	314160	1.530961765962	FBgn0000137	3162		1e+60
1544	3L	5594368	5596269	1.713798522949	5595273	1.636350856108	FBgn0035625	9657		1e+60
1545	2L	20552752	20553698	1.713759422302	20553235	1.156094943776	FBgn0032865	21001		1e+60
1546	3L	17343975	17345385	1.713656425476	17344665	1.468145582411	FBgn0036715	123		1e+60
1547	2L	8543117	8544885	1.7135014534	8544167	1.559096616857	FBgn0011259	834		1e+60
1548	X	13655075	13656458	1.713313102722	13655707	1.480989074707	FBgn0030529	554		1e+60
1549	3R	24456827	24458191	1.710777759552	24457500	1.534155116362	FBgn0039590	3285		1e+60
1550	3R	10292443	10293704	1.710280895233	10293059	1.538768990835	FBgn0051330	34157		1e+60
1551	X	5744185	5747888	1.70894575119	5744947	1.52623053158	FBgn0000042	1153		1e+60
1552	3L	22341240	22342632	1.708898544312	22341957	1.476718127728	FBgn0004449	229		1e+60
1553	3R	16981731	16983327	1.708783149719	16982642	1.620934665203	FBgn0038865	4173		1e+60
1554	2R	5203448	5205092	1.708265304565	5204233	1.351142602808	FBgn0023143	908		1e+60
1555	3L	15749921	15751525	1.707776069641	15750795	1.581090478336	FBgn0036531	22882		1e+60
1556	3L	19050313	19052119	1.70593547821	19051510	1.540221571922	FBgn0036844	171		1e+60
1557	3R	18958683	18960786	1.705898284912	18959655	1.519690008724	FBgn0051457	5949		1e+60
1558	2L	17479357	17480994	1.704929351807	17480258	1.7482432127	FBgn0032643	27		1e+60
1559	X	16432468	16434830	1.704816818237	16433927	1.491230908562	FBgn0061200	165		1e+60
1560	3L	16745062	16746156	1.703100681305	16745620	1.321839392185	FBgn0036661	260		1e+60
1561	3R	485039	486773	1.702978610992	486128	1.528593708487	FBgn0051531	823		1e+60
1562	3R	20059320	20060545	1.702771186829	20060019	1.202725172043	FBgn0043884	2573		1e+60
1563	2R	12108391	12109852	1.70263004303	12109170	1.62409260869	FBgn0034142	406		1e+60
1564	3L	3768366	3769650	1.702075481415	3768963	1.324366855621	FBgn0052266	5373		1e+60
1565	X	3794175	3795494	1.70151424408	3794540	1.670510609945	FBgn0029687	327		1e+60
1566	3L	8976575	8978218	1.701483726501	8977696	1.521792467903	FBgn0035954	1449		1e+60
1567	3R	8077720	8079365	1.701344013214	8078676	1.607069524129	FBgn0038008	1233		1e+60
1568	X	17992717	17994003	1.701328277588	17993542	1.239677518606	FBgn0030897	4237		1e+60
1569	2L	4374628	4375825	1.701318740845	4375248	1.419841647148	FBgn0026319	3258		1e+60
1570	3L	5604160	5605411	1.701292037964	5604839	1.473580136019	FBgn0035625	91		1e+60
1571	X	15987987	15989773	1.699375629425	15988923	1.724739074707	FBgn0042650	31792		1e+60
1572	3L	12693082	12694523	1.699080467224	12693706	1.340208558475	FBgn0016940	14849		1e+60
1573	2L	3631534	3633254	1.699004173279	3632421	1.530361624325	FBgn0031554	10740		1e+60
1574	X	10999348	11000761	1.698837280273	11000044	1.478055127462	FBgn0030276	425		1e+60
1575	3R	26988660	26989993	1.698622226715	26989415	1.350311219692	FBgn0051006	5410		1e+60
1576	3L	361170	362332	1.698535919189	361693	1.449884668986	FBgn0003749	845		1e+60
1577	X	16995657	16998275	1.697251319885	16996374	1.508451405694	FBgn0000163	1498		1e+60
1578	3R	13651227	13652912	1.696971893311	13652119	1.657861316905	FBgn0051246	14853		1e+60
1579	3L	9837790	9839781	1.696852207184	9838853	1.518773976494	FBgn0027567	300		1e+60
1580	3R	2670637	2672376	1.696066856384	2671425	1.717650806203	FBgn0003339	4461		1e+60
1581	X	9538780	9539902	1.695838451385	9539258	1.493395839419	FBgn0000233	151		1e+60
1582	2L	17262181	17264036	1.695444583893	17263530	1.175679172788	FBgn0032629	6869		1e+60
1583	3R	26101422	26104194	1.694650173187	26102129	1.428425227895	FBgn0010113	1527		1e+60
1584	X	626450	631829	1.69407749176	630313	1.650701493025	FBgn0027343	3464		1e+60
1585	3L	11330383	11331680	1.69319152832	11331079	1.515116246541	FBgn0036155	7753		1e+60
1586	2L	21842821	21844412	1.693021774292	21843559	1.633090555668	FBgn0003866	27371		1e+60
1587	3R	25523003	25524427	1.692318916321	25523735	1.537888470818	FBgn0039683	5206		1e+60
1588	X	7063446	7065040	1.691351413727	7064305	1.541078239679	FBgn0029939	25993		1e+60
1589	2L	4019248	4020553	1.690925121307	4020040	1.423545658588	FBgn0000547	11339		1e+60
1590	2L	4332954	4334296	1.690856456757	4333623	1.375687185923	FBgn0020762	303		1e+60
1591	3L	11806358	11807819	1.69072675705	11807078	1.403280764818	FBgn0000404	446		1e+60
1592	X	20561718	20563117	1.690198898315	20562462	1.5211724674	FBgn0031130	5837		1e+60
1593	2L	9607648	9609077	1.690109968185	9608324	1.611788581399	FBgn0019809	155		1e+60
1594	2L	8424638	8426762	1.68941783905	8426039	1.563710605397	FBgn0051894	79		1e+60
1595	3L	14911121	14912085	1.689242362976	14911387	1.7121134758	FBgn0040487	16		1e+60
1596	3L	9588485	9590290	1.689175605774	9589436	1.58576631546	FBgn0002528	570		1e+60
1597	2R	11993705	11995483	1.688939571381	11994696	1.687358351315	FBgn0034131	5707		1e+60
1598	X	19534216	19535403	1.688645362854	19534732	1.40203927358	FBgn0031060	958		1e+60
1599	3R	26751947	26753497	1.68862247467	26752595	1.451822072268	FBgn0039810	9634		1e+60
1600	2L	17738480	17740050	1.688583374023	17739150	1.533739735098	FBgn0015609	3700		1e+60
1601	2L	21736079	21737398	1.688443183899	21736743	1.402494966984	FBgn0032960	8311		1e+60
1602	2L	5305058	5306249	1.688393831253	5305619	1.330276876688	FBgn0016076	5972		1e+60
1603	2R	12097881	12099519	1.687747955322	12098585	1.492077771355	FBgn0003274	2372		1e+60
1604	3L	14072908	14074049	1.687133789062	14073469	1.471018314362	FBgn0036411	1136		1e+60
1605	3L	15519240	15520220	1.686579704285	15519744	1.595121713785	FBgn0046812	368		1e+60
1606	3L	6740556	6741901	1.685667037964	6741248	1.466086724225	FBgn0052392	4055		1e+60
1607	2R	16420965	16422538	1.684743404388	16421725	1.667829345254	FBgn0020617	2637		1e+60
1608	3L	896949	898274	1.683769226074	897650	1.371012715732	FBgn0025593	44		1e+60
1609	X	3686538	3689571	1.683470726013	3687254	1.488348126411	FBgn0000542	5921		1e+60
1610	2R	19205062	19206290	1.682419776917	19205642	1.241426467896	FBgn0034893	66		1e+60
1611	2L	19324963	19326326	1.681944847107	19325663	1.50956214269	FBgn0032769	29428		1e+60
1612	3L	18186310	18187216	1.681527614594	18186680	1.191300834928	FBgn0036782	19582		1e+60
1613	2L	1970140	1971957	1.680933237076	1971006	1.609933503469	FBgn0031376	3139		1e+60
1614	3L	8480468	8481561	1.68060874939	8480943	1.327379619374	FBgn0035900	2751		1e+60
1615	X	8455418	8457220	1.680589675903	8456372	1.609981791178	FBgn0030054	4834		1e+60
1616	3R	7145824	7147168	1.680578231812	7146644	1.455566167831	FBgn0051386	15314		1e+60
1617	2L	1947303	1948527	1.680078983307	1947885	1.427309148452	FBgn0053673	526		1e+60
1618	3R	10643171	10646022	1.679666519165	10643898	1.693057537079	FBgn0038262	16371		1e+60
1619	2R	5589713	5591000	1.678953170776	5590336	1.391741416034	FBgn0033483	158		1e+60
1620	3L	14176482	14177695	1.6780128479	14177010	1.379110700944	FBgn0036415	6158		1e+60
1621	3L	10298539	10299953	1.677604675293	10299338	1.364013135433	FBgn0067716	5545		1e+60
1622	3L	13648423	13649718	1.677268981934	13649128	1.444964296678	FBgn0036379	8432		1e+60
1623	3L	8369171	8370566	1.676911830902	8369815	1.338625878096	FBgn0035888	2190		1e+60
1624	2L	16134654	16135647	1.676342964172	16135147	1.233527481556	FBgn0028883	1705		1e+60
1625	X	2498383	2499944	1.676334381104	2499161	1.470004979302	FBgn0003371	9055		1e+60
1626	2R	12657411	12658384	1.676197528839	12658305	1.719742033217	FBgn0065048	251		1e+60
1627	X	13848009	13849163	1.676080226898	13848522	1.233872159322	FBgn0011952	229		1e+60
1628	3L	21741536	21743138	1.675707817078	21742414	1.215281853309	FBgn0000560	130		1e+60
1629	2R	20515289	20516174	1.675576210022	20515824	1.077298557057	FBgn0005634	3249		1e+60
1630	2L	7634912	7636019	1.675507545471	7635420	1.364997695474	FBgn0031927	10577		1e+60
1631	2R	20699339	20700716	1.675003051758	20700120	1.533477338155	FBgn0035094	3683		1e+60
1632	3L	1439233	1441181	1.674670219421	1440123	1.686358511448	FBgn0004635	7201		1e+60
1633	2L	8824696	8826596	1.674573898315	8825527	1.609081967672	FBgn0029123	98		1e+60
1634	X	12773452	12774986	1.674539089203	12774146	1.468502491713	FBgn0047242	1674		1e+60
1635	2R	10544453	10545896	1.673954963684	10545197	1.37433422313	FBgn0043530	5495		1e+60
1636	X	9588774	9590063	1.673797607422	9589297	1.465975829533	FBgn0020378	8883		1e+60
1637	3L	9441556	9442813	1.673469543457	9442113	1.502212781173	FBgn0036003	4704		1e+60
1638	X	8115778	8117409	1.673205375671	8116595	1.617386013269	FBgn0030028	45		1e+60
1639	X	15067838	15068681	1.671481132507	15067957	1.271568471735	FBgn0030622	4329		1e+60
1640	3L	10633880	10635116	1.671088218689	10634502	1.533345082227	FBgn0052066	458		1e+60
1641	3L	13723601	13724958	1.670282363892	13724169	1.296577503807	FBgn0036380	83330		1e+60
1642	3R	2928523	2930187	1.669608592987	2929235	1.472443989345	FBgn0040670	9389		1e+60
1643	2R	17378798	17380008	1.669466018677	17379370	1.393428176641	FBgn0034667	4929		1e+60
1644	3R	184512	185777	1.669404983521	185124	1.475005738875	FBgn0037238	386		1e+60
1645	3L	15089902	15091181	1.669037342072	15090461	1.395610237122	FBgn0036481	116		1e+60
1646	2L	19806023	19808631	1.668742179871	19807884	1.409521750041	FBgn0043022	119		1e+60
1647	3R	19014493	19015877	1.668723583221	19015320	1.385154374441	FBgn0039061	6678		1e+60
1648	3L	2803975	2805562	1.66791677475	2805031	1.535584870507	FBgn0035376	21369		1e+60
1649	3L	1868148	1870515	1.666131973267	1869809	1.552517473698	FBgn0035289	618		1e+60
1650	3R	21024794	21026211	1.666121006012	21025497	1.518910436069	FBgn0039288	4215		1e+60
1651	X	2126033	2127554	1.666038990021	2126816	1.447413388421	FBgn0023528	96		1e+60
1652	X	2254945	2256047	1.665630340576	2255590	1.297468045179	FBgn0040385	11465		1e+60
1653	3R	24393299	24394555	1.665364742279	24393928	1.394236862659	FBgn0040618	13843		1e+60
1654	2L	13165259	13166503	1.665072441101	13165826	1.625782330831	FBgn0032474	246		1e+60
1655	3L	17954188	17955535	1.665058612823	17954837	1.477303584417	FBgn0052193	27918		1e+60
1656	3R	10414699	10416267	1.664762020111	10415371	1.436209342059	FBgn0020299	2814		1e+60
1657	3R	8900685	8902177	1.664611816406	8901498	1.589300261603	FBgn0038118	12875		1e+60
1658	3L	10982426	10983631	1.663408041	10982992	1.261294392978	FBgn0013469	221		1e+60
1659	3L	14165566	14166793	1.663391113281	14166114	1.590464323759	FBgn0052141	2579		1e+60
1660	2R	18714204	18715557	1.663171768188	18714916	1.521231412888	FBgn0034834	4223		1e+60
1661	X	16958576	16959808	1.662757873535	16959022	1.349638686461	FBgn0030820	17448		1e+60
1662	3R	2824523	2827352	1.662342071533	2826762	1.532887903849	FBgn0000095	1812		1e+60
1663	3L	8648905	8650325	1.661535263062	8649647	1.473759206136	FBgn0001168	59		1e+60
1664	3L	10940013	10941219	1.661483764648	10940570	1.340411424637	FBgn0052070	2572		1e+60
1665	X	11337931	11339070	1.661458969116	11338585	1.385582129161	FBgn0052666	197		1e+60
1666	3R	16589473	16590316	1.661189079285	16589861	1.129541047414	FBgn0051195	1774		1e+60
1667	X	17155404	17156716	1.660455703735	17156008	1.497308939695	FBgn0004854	7490		1e+60
1668	2L	17377828	17379708	1.659767627716	17378560	1.535225026748	FBgn0032633	1516		1e+60
1669	3R	5243009	5244622	1.659290790558	5243540	1.435486525297	FBgn0024515	124		1e+60
1670	3R	5457342	5458477	1.659237384796	5457947	1.292001247406	FBgn0037723	566		1e+60
1671	X	8954843	8956099	1.659029960632	8955463	1.407154202461	FBgn0030089	1549		1e+60
1672	3R	10919834	10921668	1.658484458923	10920496	1.664808778202	FBgn0051304	7426		1e+60
1673	2R	14229772	14230683	1.658437252045	14230321	1.213152974844	FBgn0053147	2671		1e+60
1674	3R	25200828	25202465	1.657903671265	25201377	1.502034243415	FBgn0039661	51047		1e+60
1675	2R	6882356	6883800	1.656896591187	6883196	1.350555956364	FBgn0033627	578		1e+60
1676	2L	16321213	16322386	1.656258106232	16321844	1.375487187329	FBgn0000250	186		1e+60
1677	3R	14068542	14070118	1.65606546402	14069371	1.469016583761	FBgn0020238	1118		1e+60
1678	3R	11032817	11033913	1.655846118927	11033330	1.407543003559	FBgn0038299	1154		1e+60
1679	X	11748383	11749272	1.653884410858	11748900	1.152201026678	FBgn0030355	2270		1e+60
1680	3R	11490217	11491268	1.653865337372	11490767	1.32342668942	FBgn0053207	1141		1e+60
1681	3R	4102610	4104239	1.653633594513	4103550	1.451893133276	FBgn0010433	36		1e+60
1682	3R	2690561	2692298	1.653068065643	2691572	1.412930123946	FBgn0001077	1526		1e+60
1683	2R	3738062	3739422	1.652607440948	3738578	1.408778697252	FBgn0010109	5562		1e+60
1684	2L	701292	702648	1.651515960693	701914	1.558553600311	FBgn0000497	13054		1e+60
1685	2L	3004589	3006485	1.651358127594	3005471	1.645708481471	FBgn0031488	8030		1e+60
1686	2L	7048507	7050397	1.650846481323	7049331	1.488497509676	FBgn0051630	6864		1e+60
1687	3R	5940202	5941269	1.650154590607	5940634	1.195441097021	FBgn0037788	2366		1e+60
1688	3L	3372383	3373563	1.649379730225	3372970	1.364885075887	FBgn0035445	11153		1e+60
1689	X	4784125	4786667	1.647463321686	4785094	1.495805347667	FBgn0004368	725		1e+60
1690	2R	12658898	12660291	1.6473736763	12660008	1.217186560998	FBgn0050235	155		1e+60
1691	3L	6761184	6762404	1.647241592407	6761686	1.379025369883	FBgn0003995	2421		1e+60
1692	3L	13336063	13337012	1.646988391876	13336442	1.131672606749	FBgn0040813	5962		1e+60
1693	2L	7677979	7679225	1.646946430206	7678595	1.5341893514	FBgn0024290	3517		1e+60
1694	3R	634915	636792	1.646660089493	635991	1.497699429007	FBgn0026417	1792		1e+60
1695	3R	20343170	20344432	1.646200180054	20343791	1.386201073142	FBgn0003134	188		1e+60
1696	3R	19875739	19876918	1.646196842194	19876366	1.274976337657	FBgn0026576	145		1e+60
1697	2R	11868212	11868995	1.645799636841	11868404	1.128357447111	FBgn0050098	1674		1e+60
1698	3L	19027864	19029097	1.645307540894	19028462	1.269558037029	FBgn0036843	31		1e+60
1699	2L	7590908	7592091	1.644107818604	7591445	1.374541312456	FBgn0083141	9510		1e+60
1700	3R	15147306	15148283	1.643746852875	15147848	1.261255628922	FBgn0000463	4087		1e+60
1701	2R	14830227	14831214	1.643283843994	14830739	1.291641235352	FBgn0034433	5184		1e+60
1702	3L	10487118	10488211	1.643013954163	10487640	1.304173022509	FBgn0052062	2312		1e+60
1703	2L	20551606	20552241	1.642042160034	20552157	1.24557911266	FBgn0032865	19923		1e+60
1704	X	12561550	12562409	1.640907287598	12561751	1.173768260262	FBgn0024308	14629		1e+60
1705	3R	17443850	17445253	1.639502048492	17444481	1.562334257014	FBgn0046832	3765		1e+60
1706	3L	4947696	4948693	1.638686180115	4948309	1.192171938279	FBgn0005775	8710		1e+60
1707	3L	12029896	12031332	1.638580322266	12030539	1.468305307276	FBgn0041096	8267		1e+60
1708	2R	9507230	9509750	1.638126850128	9507897	1.479386217454	FBgn0002643	809		1e+60
1709	3L	21660494	21661945	1.638013839722	21661272	1.464728057384	FBgn0037120	1239		1e+60
1710	3L	526086	528189	1.637791633606	526675	1.385896121754	FBgn0035142	73		1e+60
1711	X	5264719	5265741	1.637616157532	5265323	1.256475857326	FBgn0029764	777		1e+60
1712	3L	19129781	19131415	1.637502670288	19130524	1.431752906126	FBgn0016797	5361		1e+60
1713	2R	12660685	12661307	1.637279987335	12660845	1.20151079618	FBgn0065047	328		1e+60
1714	2R	14226872	14227804	1.637057781219	14227726	1.444180822372	FBgn0062961	1472		1e+60
1715	2R	2118854	2120112	1.637054920197	2119439	1.489262132084	FBgn0041145	2879		1e+60
1716	3L	17958965	17960155	1.636556625366	17959592	1.326607465744	FBgn0052193	32673		1e+60
1717	2L	15821191	15822575	1.636146068573	15821695	1.377119445801	FBgn0028900	9842		1e+60
1718	3R	1395920	1397200	1.635517835617	1396693	1.273840874434	FBgn0023023	137		1e+60
1719	2L	2013017	2014958	1.635369300842	2014058	1.607786459081	FBgn0051669	808		1e+60
1720	3L	16625641	16627260	1.635313510895	16626495	1.464126502766	FBgn0036650	391		1e+60
1721	2R	14872052	14873396	1.63432431221	14872481	1.243696437163	FBgn0034436	113		1e+60
1722	2R	5939772	5942747	1.631776809692	5940482	1.535615881284	FBgn0033521	756		1e+60
1723	3L	18235852	18238355	1.631439208984	18236428	1.273540160235	FBgn0036783	19081		1e+60
1724	2R	4418699	4420290	1.630693435669	4419410	1.58368897438	FBgn0050349	77		1e+60
1725	X	21646674	21647727	1.630244255066	21647211	1.201325803995	FBgn0031183	942		1e+60
1726	2R	10893306	10894347	1.629954338074	10893719	1.19169524312	FBgn0026370	1862		1e+60
1727	X	15919888	15921354	1.629913330078	15920436	1.35795730703	FBgn0030725	3267		1e+60
1728	X	18333231	18334430	1.62988948822	18333697	1.169440895319	FBgn0030930	109		1e+60
1729	3R	17860711	17862107	1.629800319672	17861563	1.323514573714	FBgn0038928	1359		1e+60
1730	2L	3805638	3807055	1.629650115967	3806316	1.581228648915	FBgn0021800	2735		1e+60
1731	X	5885068	5886619	1.628536224365	5885827	1.412597824545	FBgn0029834	1072		1e+60
1732	3R	4680193	4681324	1.628281593323	4680693	1.350080237669	FBgn0011966	6909		1e+60
1733	X	17718500	17721077	1.628131866455	17719615	1.5753300488	FBgn0002777	1529		1e+60
1734	3R	20545984	20547133	1.627732753754	20546634	1.343840718269	FBgn0004885	1215		1e+60
1735	3R	9485286	9487617	1.62756729126	9486189	1.466144365423	FBgn0004237	52		1e+60
1736	X	19186761	19188297	1.627019166946	19187313	1.552211910486	FBgn0031016	191		1e+60
1737	3R	26589412	26590743	1.626853466034	26590007	1.439475536346	FBgn0004606	1641		1e+60
1738	3L	21218371	21220592	1.626611709595	21219811	1.343668699265	FBgn0037065	8		1e+60
1739	3R	18954946	18958207	1.625490188599	18955677	1.429660460528	FBgn0051457	1971		1e+60
1740	3R	18192916	18195163	1.623672485352	18194421	1.458886314841	FBgn0003178	1187		1e+60
1741	2L	13244579	13245631	1.622885227203	13245132	1.373641935984	FBgn0003935	284		1e+60
1742	3L	18998347	18999583	1.622737407684	18999098	1.308392763138	FBgn0002945	11492		1e+60
1743	3L	22096120	22098078	1.622226715088	22097234	1.515584216398	FBgn0037152	2034		1e+60
1744	2L	7529793	7531055	1.622094154358	7530338	1.327196333143	FBgn0053529	14085		1e+60
1745	3L	16577258	16578699	1.621235847473	16578094	1.54668375651	FBgn0025558	259		1e+60
1746	2L	16682136	16683228	1.620837688446	16682697	1.27130020366	FBgn0053552	4149		1e+60
1747	X	3676517	3677670	1.620812416077	3677248	1.296575895945	FBgn0029679	3709		1e+60
1748	X	10646332	10648673	1.620513916016	10647289	1.528424599591	FBgn0003360	15126		1e+60
1749	2R	15183286	15184572	1.620018005371	15183909	1.291809022427	FBgn0015949	774		1e+60
1750	3R	26628813	26630312	1.619749546051	26629514	1.516173755421	FBgn0011739	2827		1e+60
1751	3R	4878083	4879275	1.619731903076	4878565	1.327484220266	FBgn0037659	325		1e+60
1752	3R	12032313	12033474	1.619324684143	12032945	1.329038693355	FBgn0010438	1972		1e+60
1753	3L	10065878	10067253	1.619186162949	10066497	1.495003616109	FBgn0052053	211		1e+60
1754	2R	2022819	2024901	1.618397712708	2023329	1.401875495911	FBgn0010347	9257		1e+60
1755	3R	7035260	7036984	1.618387699127	7036142	1.452955442316	FBgn0037874	167		1e+60
1756	3L	16974899	16977875	1.61838388443	16976332	1.495005697012	FBgn0036685	5107		1e+60
1757	3R	17650024	17651724	1.618332862854	17650805	1.401814937592	FBgn0013759	2441		1e+60
1758	3L	21776669	21777477	1.618282318115	21777282	1.179211735725	FBgn0037139	1086		1e+60
1759	2L	12079519	12080843	1.616833686829	12080159	1.467993438244	FBgn0032406	3336		1e+60
1760	2L	12790391	12791393	1.6162981987	12790987	1.257375128129	FBgn0032457	29147		1e+60
1761	X	10774375	10777228	1.615556716919	10775946	1.46698846817	FBgn0030251	3329		1e+60
1762	2R	11401064	11402469	1.614582538605	11401823	1.500341892242	FBgn0003425	3894		1e+60
1763	2L	9205048	9206233	1.614474773407	9205710	1.378333821016	FBgn0051885	30884		1e+60
1764	3L	10295649	10296836	1.61430644989	10296296	1.327197760344	FBgn0067716	2503		1e+60
1765	X	8526112	8528107	1.614203453064	8526854	1.41185477376	FBgn0030056	36		1e+60
1766	3R	24140543	24141772	1.614152908325	24141145	1.445487320423	FBgn0039577	10883		1e+60
1767	X	10706893	10707716	1.613713264465	10707352	1.11645565033	FBgn0030243	4477		1e+60
1768	3R	24894293	24896274	1.613516807556	24895508	1.336202939351	FBgn0039632	6627		1e+60
1769	3R	5252788	5254862	1.61333656311	5253425	1.398270827073	FBgn0026188	4899		1e+60
1770	3R	15196122	15197100	1.612654685974	15196686	1.334801435471	FBgn0038697	3785		1e+60
1771	2R	15579783	15581977	1.610781908035	15580541	1.562050174264	FBgn0004364	45833		1e+60
1772	3R	24157981	24159312	1.610321998596	24158726	1.3290254275	FBgn0039579	1514		1e+60
1773	2R	17745509	17746600	1.609445095062	17746062	1.224514540504	FBgn0020307	5483		1e+60
1774	X	14852648	14854117	1.609359741211	14853369	1.52298485438	FBgn0052594	5002		1e+60
1775	2L	524921	526050	1.608555316925	525424	1.231780164382	FBgn0003963	1957		1e+60
1776	3R	5190185	5191554	1.608413934708	5190817	1.494074434042	FBgn0037684	325		1e+60
1777	3R	5905788	5906719	1.608108520508	5906189	1.208375665877	FBgn0037786	5101		1e+60
1778	X	18987054	18988457	1.607692718506	18987599	1.466225624084	FBgn0030987	1291		1e+60
1779	3R	27514560	27517056	1.607604026794	27516237	1.600436799666	FBgn0039864	10635		1e+60
1780	3L	12239341	12241090	1.607290744781	12240486	1.461373120546	FBgn0036268	250		1e+60
1781	3R	16922047	16923370	1.606939792633	16922723	1.260731101036	FBgn0038853	804		1e+60
1782	2R	3761724	3763123	1.606840133667	3762517	1.39177385966	FBgn0033277	3552		1e+60
1783	2L	18355086	18358067	1.606429576874	18357469	1.309267298381	FBgn0011559	2514		1e+60
1784	X	5541038	5542645	1.606066703796	5541886	1.392171353102	FBgn0027564	1443		1e+60
1785	X	7536937	7538398	1.605772256851	7537544	1.45251840353	FBgn0029504	4386		1e+60
1786	X	11234578	11235854	1.604043960571	11235332	1.381752933775	FBgn0030296	19315		1e+60
1787	X	21658765	21660716	1.603802680969	21659441	1.642741229799	FBgn0031187	239		1e+60
1788	2R	2114211	2115727	1.603311538696	2115156	1.389437815722	FBgn0033076	2365		1e+60
1789	4	79342	80199	1.602962493896	79735	1.105458915234	FBgn0004859	2068		1e+60
1790	3R	12655347	12656696	1.602119922638	12656146	1.405585646629	FBgn0000014	377		1e+60
1791	X	11651138	11653054	1.598617553711	11651716	1.445402920246	FBgn0030336	1248		1e+60
1792	X	6444982	6447214	1.598613739014	6446532	1.40076905489	FBgn0029881	1231		1e+60
1793	2R	1730868	1732041	1.598156690598	1731415	1.33167129755	FBgn0033074	1600		1e+60
1794	2L	8287366	8288248	1.59814620018	8288127	1.197199561379	FBgn0011902	2600		1e+60
1795	X	19379809	19381068	1.598023414612	19380641	1.203057924906	FBgn0052532	778		1e+60
1796	4	80492	81436	1.597567081451	80721	1.15543622237	FBgn0004859	3054		1e+60
1797	X	269871	271486	1.5974817276	270715	1.478440791368	FBgn0002561	4170		1e+60
1798	X	2538302	2538967	1.596801757812	2538893	1.492363548279	FBgn0025838	195		1e+60
1799	3L	21138713	21139879	1.596552848816	21139321	1.289462370031	FBgn0053056	2248		1e+60
1800	3R	14106261	14107653	1.595092773438	14106967	1.435895601908	FBgn0038595	1715		1e+60
1801	X	20059908	20060887	1.594667434692	20059987	1.233176708221	FBgn0015789	2113		1e+60
1802	2R	5934815	5936210	1.594602584839	5935504	1.40128066323	FBgn0033520	745		1e+60
1803	3R	2914644	2916323	1.594398975372	2916291	1.707526048024	FBgn0040670	3555		1e+60
1804	2R	10614343	10615695	1.594201087952	10615102	1.363157302141	FBgn0015371	15018		1e+60
1805	2L	21183340	21184703	1.594043731689	21183844	1.274772971869	FBgn0011829	2494		1e+60
1806	2R	20389663	20391242	1.593991994858	20390220	1.480224043131	FBgn0035075	1051		1e+60
1807	2L	10548455	10549797	1.593970775604	10549079	1.460667312145	FBgn0051721	4198		1e+60
1808	3R	24459825	24461146	1.593583583832	24460540	1.310302797953	FBgn0039590	245		1e+60
1809	3R	7635961	7637110	1.593529701233	7636611	1.229041278362	FBgn0051116	4328		1e+60
1810	X	17678564	17679860	1.593197822571	17679217	1.359191277448	FBgn0030872	292		1e+60
1811	3L	15481520	15483549	1.59234046936	15482227	1.374555773205	FBgn0036503	58		1e+60
1812	3L	2782776	2783845	1.592040061951	2783164	1.241261094809	FBgn0035376	498		1e+60
1813	3R	8857788	8859293	1.590503692627	8858656	1.517528861761	FBgn0003308	397		1e+60
1814	3L	2728686	2730138	1.590295314789	2729495	1.486718028784	FBgn0020509	6213		1e+60
1815	3R	17291322	17292602	1.590240478516	17292027	1.351462644689	FBgn0038889	16020		1e+60
1816	2R	9095332	9096452	1.590116500854	9095876	1.365009212494	FBgn0033857	5740		1e+60
1817	2L	2199665	2200959	1.589951515198	2200390	1.413345701554	FBgn0051668	6039		1e+60
1818	4	1028229	1029301	1.589374542236	1028788	1.197118759155	FBgn0025741	18556		1e+60
1819	X	5023625	5025008	1.589200496674	5024273	1.527481460571	FBgn0029747	3333		1e+60
1820	3L	1529332	1530809	1.588555335999	1530208	1.480645319995	FBgn0041342	595		1e+60
1821	2L	7290848	7291942	1.588106632233	7291359	1.235950750463	FBgn0031901	8826		1e+60
1822	2L	12608274	12609706	1.587856292725	12608993	1.490245819092	FBgn0051859	735		1e+60
1823	3R	21465319	21467113	1.586999893188	21466274	1.407361030579	FBgn0039350	2725		1e+60
1824	3R	2856621	2858012	1.58669757843	2857343	1.510623518626	FBgn0024289	20714		1e+60
1825	2L	6479221	6480577	1.586493968964	6479829	1.354588172015	FBgn0026571	660		1e+60
1826	3R	12707789	12708955	1.586256027222	12708404	1.386666690602	FBgn0015350	2954		1e+60
1827	2L	8365444	8366617	1.586176872253	8366144	1.259924438265	FBgn0005776	1277		1e+60
1828	2R	9516325	9517363	1.586123466492	9516778	1.308033159801	FBgn0050482	5419		1e+60
1829	2R	20493045	20495021	1.585063934326	20494343	1.463143467903	FBgn0035091	788		1e+60
1830	3R	26208886	26209984	1.583739280701	26209239	1.373131215572	FBgn0015221	4315		1e+60
1831	3R	13542414	13544071	1.582655906677	13543037	1.472097333272	FBgn0003013	1022		1e+60
1832	2L	11704963	11706215	1.582529067993	11705554	1.364894390106	FBgn0032372	10698		1e+60
1833	2L	33241	34671	1.582328796387	34052	1.445263413822	FBgn0031209	10164		1e+60
1834	X	8485486	8486719	1.581304550171	8485973	1.28190022707	FBgn0004102	9913		1e+60
1835	2R	17391213	17392445	1.580610752106	17391872	1.358202289133	FBgn0025573	1757		1e+60
1836	2R	20583795	20585127	1.580003738403	20584497	1.48918762207	FBgn0050199	132		1e+60
1837	2L	21237790	21238931	1.578928947449	21238386	1.231859655941	FBgn0021856	10366		1e+60
1838	3L	12922852	12923640	1.578785896301	12923504	1.214473459456	FBgn0036325	5005		1e+60
1839	2R	15549619	15550894	1.578489780426	15550310	1.3487980506	FBgn0034480	30460		1e+60
1840	2R	16467883	16469532	1.578464746475	16468637	1.445031951456	FBgn0008636	146		1e+60
1841	2L	16143588	16144516	1.578423976898	16143992	1.174821048975	FBgn0028883	10550		1e+60
1842	3L	12616132	12617517	1.576975822449	12616745	1.44707068275	FBgn0052111	14862		1e+60
1843	2R	17904778	17906238	1.5767993927	17905347	1.493472379797	FBgn0034724	4291		1e+60
1844	X	8511088	8512168	1.576601028442	8511642	1.194335881402	FBgn0030055	10657		1e+60
1845	3R	11067949	11070047	1.576526641846	11069499	1.256076504202	FBgn0001219	1132		1e+60
1846	2R	17777548	17778992	1.576233863831	17778229	1.362503349781	FBgn0034717	22812		1e+60
1847	3R	1484210	1485137	1.575951814651	1484681	1.175173002131	FBgn0037360	950		1e+60
1848	2L	16226817	16228057	1.575637817383	16227474	1.363578504986	FBgn0028859	2622		1e+60
1849	2R	14168522	14169792	1.575132369995	14169150	1.377999560038	FBgn0034371	3913		1e+60
1850	X	18134061	18135366	1.575113296509	18134663	1.366746766227	FBgn0004956	7099		1e+60
1851	X	21440265	21441635	1.575070381165	21440884	1.423830658197	FBgn0024807	50		1e+60
1852	3R	15289125	15290518	1.574998855591	15289833	1.409033552806	FBgn0024242	578		1e+60
1853	X	17412116	17413366	1.574779987335	17412579	1.169123425203	FBgn0028343	587		1e+60
1854	2R	16869924	16872371	1.574668884277	16871855	1.435976155599	FBgn0000395	2668		1e+60
1855	2L	21855729	21857358	1.574638843536	21856607	1.52549272425	FBgn0032965	29247		1e+60
1856	2L	18732853	18733969	1.574066162109	18733494	1.398462384939	FBgn0032709	2845		1e+60
1857	2R	14097515	14098688	1.573747634888	14098172	1.352183461189	FBgn0050115	21674		1e+60
1858	2R	9455106	9456213	1.573221206665	9455605	1.296988346997	FBgn0013733	2412		1e+60
1859	3R	17682472	17684154	1.572463035583	17683380	1.519218794505	FBgn0015229	1396		1e+60
1860	3L	8164871	8166228	1.572006702423	8165567	1.658397912979	FBgn0035851	348		1e+60
1861	X	18801312	18801972	1.570470333099	18801823	0.824331847104	FBgn0052541	37527		1e+60
1862	3R	19045538	19047483	1.570041656494	19046063	1.365069746971	FBgn0000338	1620		1e+60
1863	3R	21710593	21711869	1.569702148438	21711224	1.398200541735	FBgn0028717	3041		1e+60
1864	2L	16264845	16265987	1.56934261322	16265379	1.378313373117	FBgn0028897	7327		1e+60
1865	X	5591664	5592999	1.569063186646	5592315	1.393966972828	FBgn0027321	145		1e+60
1866	2R	8537967	8539207	1.568935394287	8538467	1.318371772766	FBgn0033788	24728		1e+60
1867	X	17004291	17005643	1.568603277206	17004783	1.424118586949	FBgn0000163	9907		1e+60
1868	2R	12067054	12067918	1.566690444946	12067136	1.182980325487	FBgn0034135	13		1e+60
1869	3R	5811391	5812241	1.566604614258	5811736	1.131954701742	FBgn0037770	41		1e+60
1870	3R	11465336	11466566	1.565521240234	11466061	1.413689052357	FBgn0038351	7456		1e+60
1871	3R	26606806	26608599	1.565509796143	26607853	1.457916365729	FBgn0004606	16205		1e+60
1872	2R	7629041	7630233	1.565475463867	7629735	1.182728068034	FBgn0033681	5044		1e+60
1873	3R	929407	930938	1.565070152283	930148	1.387509584427	FBgn0010313	17740		1e+60
1874	3R	23270838	23272101	1.56468629837	23271395	1.287091763814	FBgn0039518	18516		1e+60
1875	X	9960631	9962365	1.563908576965	9961283	1.427098337809	FBgn0030179	29529		1e+60
1876	X	12557016	12557893	1.563761234283	12557427	1.202563456127	FBgn0030417	17292		1e+60
1877	3R	950686	952441	1.56374835968	951834	1.272811132319	FBgn0037293	1976		1e+60
1878	X	4434943	4436236	1.563215255737	4435616	1.43770831426	FBgn0029717	18498		1e+60
1879	3L	7343511	7345458	1.562556266785	7344622	1.380089521408	FBgn0082598	876		1e+60
1880	3R	10309559	10311069	1.562456130981	10310401	1.466372966766	FBgn0038233	27013		1e+60
1881	2R	4309668	4311057	1.562347412109	4310263	1.352761586507	FBgn0024189	67		1e+60
1882	3L	14096327	14097869	1.561996459961	14097070	1.481628060341	FBgn0042630	487		1e+60
1883	3L	2618236	2619840	1.561697006226	2618963	1.424284279346	FBgn0035357	3711		1e+60
1884	2L	3835822	3837381	1.56111240387	3836602	1.400699334986	FBgn0004567	240		1e+60
1885	3R	2251156	2252242	1.561050415039	2251699	1.301376051373	FBgn0014963	19101		1e+60
1886	3R	881230	882530	1.561010360718	881913	1.342179268599	FBgn0010313	30495		1e+60
1887	3R	14880118	14881194	1.560639381409	14880632	1.33372938633	FBgn0038676	15359		1e+60
1888	3L	11735204	11736228	1.5597615242	11735686	1.279350785648	FBgn0036202	4443		1e+60
1889	3R	16401766	16403192	1.558858394623	16402374	1.363501212176	FBgn0038806	356		1e+60
1890	3R	13491334	13492664	1.557616710663	13491985	1.387924820185	FBgn0051576	1924		1e+60
1891	2L	2896586	2898137	1.557203769684	2897209	1.493892252445	FBgn0041111	11257		1e+60
1892	3L	14070207	14071391	1.556935787201	14070784	1.293884531657	FBgn0036411	1549		1e+60
1893	2R	13665681	13666988	1.556910991669	13666470	1.348461687565	FBgn0000057	97		1e+60
1894	3R	8073372	8075013	1.556604862213	8074192	1.520100958207	FBgn0038008	5717		1e+60
1895	X	5534759	5536352	1.556385040283	5535466	1.477180926005	FBgn0000394	233		1e+60
1896	3L	275243	276791	1.555013418198	275999	1.255276829004	FBgn0035127	438		1e+60
1897	2R	7634323	7635657	1.554491043091	7634990	1.425327573504	FBgn0033681	211		1e+60
1898	3R	25516405	25518715	1.554225921631	25517148	1.231226360097	FBgn0039683	1381		1e+60
1899	3R	16591284	16592530	1.55410027504	16592025	1.306543439627	FBgn0051195	3938		1e+60
1900	2L	4286546	4288069	1.553884029388	4287440	1.385946452618	FBgn0010473	4289		1e+60
1901	X	1336412	1338006	1.553463935852	1337154	1.307152355418	FBgn0025381	1781		1e+60
1902	3R	878884	880289	1.553412437439	879554	1.445899128914	FBgn0010313	32854		1e+60
1903	3L	13828140	13829642	1.552725315094	13828878	1.495383560658	FBgn0036381	3266		1e+60
1904	3L	8992838	8993799	1.55234670639	8993337	1.204519176483	FBgn0035956	1019		1e+60
1905	3L	2188257	2189420	1.551886081696	2188686	1.363136095159	FBgn0035316	7349		1e+60
1906	3L	9331973	9333154	1.551781177521	9332540	1.310038775206	FBgn0035978	258		1e+60
1907	3R	20262661	20263625	1.551361083984	20262955	1.102808920542	FBgn0000036	19696		1e+60
1908	3R	303452	304915	1.551006793976	304217	1.482596576214	FBgn0051523	611		1e+60
1909	2L	8587732	8588772	1.550223350525	8588170	1.132105574888	FBgn0051895	17282		1e+60
1910	3R	10480386	10481812	1.549468994141	10481135	1.398861071643	FBgn0026578	288		1e+60
1911	2R	4795692	4796930	1.54847240448	4796250	1.449891230639	FBgn0020621	660		1e+60
1912	2L	9520795	9522429	1.548320770264	9521561	1.311562347412	FBgn0032123	346		1e+60
1913	3R	12903486	12907414	1.546812534332	12905382	1.364429389729	FBgn0038475	283		1e+60
1914	2L	5099332	5100589	1.546001434326	5099861	1.435966800241	FBgn0031684	317		1e+60
1915	3L	19148699	19150384	1.545610904694	19149601	1.445303559303	FBgn0016797	13716		1e+60
1916	3R	2548925	2550292	1.545400619507	2549712	1.466841906309	FBgn0051481	18073		1e+60
1917	X	2250936	2252191	1.545097351074	2251643	1.309942901134	FBgn0040387	7823		1e+60
1918	3L	17219347	17220624	1.54451751709	17220080	1.343087524176	FBgn0036704	818		1e+60
1919	3L	17410623	17411954	1.544289588928	17411351	1.307592105865	FBgn0036725	6681		1e+60
1920	2L	8874594	8876737	1.543072223663	8876119	1.362871080637	FBgn0032072	9352		1e+60
1921	2L	16778897	16780225	1.542655944824	16779625	1.381317734718	FBgn0000406	7022		1e+60
1922	2R	17037661	17039158	1.542337417603	17038450	1.415606751161	FBgn0050286	5870		1e+60
1923	3R	2792181	2793200	1.542251110077	2792730	1.380757838488	FBgn0051488	9274		1e+60
1924	2R	14964938	14966416	1.542186737061	14965700	1.378170460463	FBgn0003887	780		1e+60
1925	3L	11380005	11381444	1.541584968567	11380792	1.443552643061	FBgn0036156	12074		1e+60
1926	2L	7495165	7496558	1.539726257324	7495988	1.29675393946	FBgn0011283	1372		1e+60
1927	3R	20875184	20876632	1.539577007294	20875841	1.302661559161	FBgn0039266	327		1e+60
1928	3R	26680566	26681887	1.539464950562	26681137	1.251443266869	FBgn0003720	3100		1e+60
1929	2L	11454863	11456135	1.53946352005	11455553	1.242702811956	FBgn0004579	9950		1e+60
1930	3R	13947009	13948117	1.539211273193	13947489	1.249947607517	FBgn0051518	12774		1e+60
1931	X	13254805	13255720	1.538368225098	13254981	1.070163329442	FBgn0030486	7766		1e+60
1932	X	3413819	3414790	1.537923574448	3414283	1.13954731822	FBgn0052792	10276		1e+60
1933	3R	2193516	2194465	1.537379741669	2193944	1.248528732973	FBgn0053097	66		1e+60
1934	2L	20771402	20772718	1.536863803864	20771983	1.343384679159	FBgn0032884	3259		1e+60
1935	3L	120798	122079	1.536115169525	121445	1.271293471841	FBgn0020386	8461		1e+60
1936	X	8261225	8262520	1.534754753113	8262107	1.280030409495	FBgn0052711	6776		1e+60
1937	2L	21740832	21741933	1.534406661987	21741281	1.215237967173	FBgn0032960	3773		1e+60
1938	3L	19751526	19752798	1.534339904785	19752150	1.527691332499	FBgn0013799	127		1e+60
1939	2L	19357912	19359341	1.534284591675	19358744	1.437644565807	FBgn0024245	409		1e+60
1940	2L	8849047	8850362	1.533823013306	8849757	1.400447845459	FBgn0052986	13050		1e+60
1941	2L	1425299	1427198	1.533131122589	1426389	1.197341975044	FBgn0002543	5940		1e+60
1942	3R	4494612	4497282	1.532913684845	4496549	1.442625552416	FBgn0012024	1653		1e+60
1943	2L	10118732	10119852	1.532300949097	10119244	1.27334912618	FBgn0040966	1338		1e+60
1944	X	13618111	13618989	1.532042980194	13618479	1.063869535923	FBgn0053174	793		1e+60
1945	2R	9016008	9017250	1.532022476196	9016707	1.31252263387	FBgn0033845	2001		1e+60
1946	3R	19555572	19556739	1.531801223755	19556085	1.324345925275	FBgn0065098	73		1e+60
1947	3L	8753889	8755030	1.531427383423	8754400	1.383029040168	FBgn0035926	8087		1e+60
1948	3R	17201952	17203301	1.531182765961	17202747	1.413953556734	FBgn0002781	374		1e+60
1949	2R	13756247	13757833	1.531114578247	13757041	1.328892389933	FBgn0000658	9415		1e+60
1950	2R	19252996	19254572	1.531088352203	19253730	1.415855435764	FBgn0000562	695		1e+60
1951	2R	3576042	3578187	1.531061172485	3577595	1.395989954472	FBgn0033252	231		1e+60
1952	2L	3583529	3584931	1.530832290649	3584219	1.428836962756	FBgn0004892	3453		1e+60
1953	2L	430390	431695	1.530592918396	430985	1.424765795469	FBgn0004583	268		1e+60
1954	3L	1576212	1577285	1.529864311218	1576622	1.171187609434	FBgn0035237	172		1e+60
1955	2R	18464188	18465178	1.529810905457	18464604	1.087567538023	FBgn0052835	3204		1e+60
1956	3R	11619285	11620587	1.529674053192	11619881	1.338155110677	FBgn0038364	363		1e+60
1957	3L	123479	124366	1.529116153717	123963	1.184529364109	FBgn0035099	6022		1e+60
1958	3R	27619571	27621003	1.528892040253	27620227	1.432558119297	FBgn0027620	416		1e+60
1959	3R	22935656	22938016	1.52837395668	22936429	1.52770022785	FBgn0039487	1548		1e+60
1960	3R	11798361	11800001	1.528189659119	11799241	1.387440496021	FBgn0002783	610		1e+60
1961	X	17665994	17667266	1.527979850769	17666674	1.303236961365	FBgn0030870	1897		1e+60
1962	3R	14732013	14732973	1.527007579803	14732447	1.22184406008	FBgn0038659	115		1e+60
1963	2L	5456117	5457397	1.526807785034	5456776	1.374734541949	FBgn0005511	4865		1e+60
1964	2R	9061341	9063520	1.526223659515	9062096	1.394910419689	FBgn0033853	799		1e+60
1965	2R	10083789	10084889	1.525857925415	10084277	1.331285985311	FBgn0010397	6388		1e+60
1966	3R	171766	173204	1.525811195374	172432	1.393998801708	FBgn0001204	60		1e+60
1967	2R	10478351	10479640	1.52577495575	10479009	1.363470315933	FBgn0033987	832		1e+60
1968	2L	5889897	5891491	1.525757789612	5890413	1.395372026107	FBgn0002856	2449		1e+60
1969	3R	11498438	11499771	1.525022506714	11499099	1.405776235792	FBgn0053207	7191		1e+60
1970	2R	13383447	13384655	1.524649143219	13383990	1.309151619673	FBgn0034282	2883		1e+60
1971	2R	16874538	16875595	1.52445602417	16875041	1.247961941887	FBgn0000395	518		1e+60
1972	3R	15822837	15823925	1.523930549622	15823355	1.335463776308	FBgn0038755	10889		1e+60
1973	X	3522579	3523935	1.523627758026	3523240	1.411298937268	FBgn0023216	5947		1e+60
1974	3R	26426036	26427339	1.523535728455	26426829	1.337630608503	FBgn0039790	382		1e+60
1975	X	10698302	10699336	1.522850513458	10698481	1.14119214278	FBgn0030241	1611		1e+60
1976	X	3303890	3305531	1.522793054581	3304334	1.142193317413	FBgn0029659	12061		1e+60
1977	2R	6822719	6823823	1.522691726685	6823223	1.168580561876	FBgn0025373	249		1e+60
1978	3R	12651498	12652497	1.522419929504	12652068	1.162841409445	FBgn0000014	3701		1e+60
1979	X	7452996	7454284	1.522356033325	7453516	1.350861212787	FBgn0004198	868		1e+60
1980	3R	2234412	2235636	1.522223472595	2235126	1.318535625935	FBgn0014963	2528		1e+60
1981	3L	14041499	14042783	1.521329879761	14042082	1.551060880933	FBgn0005592	1051		1e+60
1982	3L	15316977	15318266	1.521029949188	15317508	1.284208353828	FBgn0036494	15549		1e+60
1983	2R	5220675	5221593	1.520656585693	5221071	1.140710115433	FBgn0033440	1687		1e+60
1984	X	16993773	16995227	1.520439624786	16994295	1.36097240448	FBgn0000163	581		1e+60
1985	2R	11349524	11350880	1.519985675812	11350123	1.222875567044	FBgn0003130	485		1e+60
1986	3R	8138947	8140200	1.519892692566	8139533	1.352220871869	FBgn0038011	2458		1e+60
1987	2R	14692910	14694496	1.519721031189	14693706	1.420142531395	FBgn0034421	89		1e+60
1988	2L	21886543	21887347	1.519680023193	21887198	1.1530641209	FBgn0032965	1344		1e+60
1989	2L	11174933	11175946	1.519181489944	11175501	1.28148958087	FBgn0032354	3540		1e+60
1990	3R	2567279	2568719	1.519027233124	2568064	1.457368910313	FBgn0051481	279		1e+60
1991	2L	20721148	20722605	1.51888012886	20721822	1.362379133701	FBgn0032880	81		1e+60
1992	2L	15108838	15109948	1.518762111664	15109389	1.367029994726	FBgn0001978	22		1e+60
1993	3L	19000940	19002250	1.517555713654	19001537	1.347602039576	FBgn0002945	9053		1e+60
1994	2R	13321314	13322633	1.517110347748	13322017	1.339608192444	FBgn0004586	4365		1e+60
1995	2L	17374334	17376034	1.516047954559	17374938	1.299606263638	FBgn0032633	5138		1e+60
1996	3R	16776949	16778448	1.515733718872	16777615	1.432897006764	FBgn0002921	3179		1e+60
1997	2R	15388016	15389663	1.515398979187	15388865	1.503034353256	FBgn0043532	5886		1e+60
1998	2L	14094652	14095792	1.515322685242	14095110	1.288633234361	FBgn0052973	5779		1e+60
1999	2L	18834877	18836051	1.515037536621	18835500	1.16290992849	FBgn0032717	96		1e+60
[truncated: 1,153 more rows]
