# Supplementary material for: The role of chromatin accessibility in directing the widespread, overlapping patterns of Drosophila transcription factor binding
Source: Genome Biol. 2011 Apr 7;12(4):R34. doi: 10.1186/gb-2011-12-4-r34 (PMC3218860; doi:10.1186/gb-2011-12-4-r34)
Supplement: Additional file 12 — 1% and 25% FDR ChIP-chip bound regions for HB at stage 9 and MED at stages 10 and 14. [file gb-2011-12-4-r34-S12.ZIP › med_2S14_071206-sym-1_table.txt]

Interval	Chr	Bound_Region_Start	Bound_Region_Stop	Bound_Region_Score	Peak_start	Peak_score	Closest_gene	Closest_gene_dist	Closest_transcribed_gene	Closest_transcribed_gene_dist
1	2L	22005967	22007675	2.731095314026	22006750	2.413334190845	FBgn0053987	159		1e+60
2	3R	1424784	1427442	2.636668682098	1426467	2.32232985777	FBgn0037346	424		1e+60
3	X	7905002	7908916	2.557448387146	7906390	2.423439979553	FBgn0004656	282		1e+60
4	3L	13966391	13971547	2.495146274567	13969139	2.238465130329	FBgn0036398	1731		1e+60
5	3R	23406192	23408627	2.396800994873	23407610	2.205788962046	FBgn0027492	351		1e+60
6	2L	12009653	12013068	2.373717308044	12010705	2.150859720567	FBgn0014019	2329		1e+60
7	2L	7826269	7829598	2.299753665924	7828330	1.886238771326	FBgn0004177	587		1e+60
8	3R	26884999	26887592	2.282677173615	26886637	2.107433021069	FBgn0002413	294		1e+60
9	4	679193	681420	2.258589744568	680481	1.778828957502	FBgn0051992	1534		1e+60
10	2R	9468979	9470947	2.253700256348	9470011	1.904892027378	FBgn0053155	95		1e+60
11	3R	1832605	1834876	2.24689912796	1833985	1.879770278931	FBgn0003261	316		1e+60
12	3L	14719661	14726282	2.227158069611	14722019	1.993907133738	FBgn0013263	4289		1e+60
13	2R	13196991	13199251	2.222520828247	13198124	1.993410557508	FBgn0016059	234		1e+60
14	3R	10479831	10482367	2.218321800232	10481135	1.848239001106	FBgn0026578	288		1e+60
15	3R	911706	914499	2.216843605042	912573	2.1655997669	FBgn0010313	165		1e+60
16	2R	8101826	8106579	2.200225830078	8105149	1.826634585857	FBgn0050055	61		1e+60
17	X	19328770	19331605	2.195122718811	19330503	1.802285306594	FBgn0027621	1061		1e+60
18	3R	6439331	6441247	2.186449050903	6440271	1.798076480627	FBgn0001235	24115		1e+60
19	2L	5976832	5983231	2.145384311676	5980353	2.039235956529	FBgn0000308	672		1e+60
20	3R	11923325	11926453	2.14443731308	11925259	1.851158652987	FBgn0010379	321		1e+60
21	3R	14483935	14485832	2.137244224548	14484748	1.804369347436	FBgn0051224	215		1e+60
22	X	10589008	10591460	2.133590221405	10590292	1.955661409041	FBgn0052676	169		1e+60
23	2R	10384561	10386508	2.132777690887	10385564	1.920917987823	FBgn0022063	367		1e+60
24	3L	206803	209367	2.124145507812	207991	1.750761389732	FBgn0053229	328		1e+60
25	3R	11797520	11800460	2.118133544922	11799073	1.872171507941	FBgn0002783	442		1e+60
26	2L	869898	872343	2.10823225975	871104	1.80861304788	FBgn0053526	640		1e+60
27	2R	19908791	19911411	2.106817722321	19909945	2.000639140606	FBgn0035001	343		1e+60
28	3R	17120863	17124006	2.101167678833	17122512	1.878236002392	FBgn0001234	167		1e+60
29	2R	3578899	3581548	2.097168445587	3580120	1.947094019722	FBgn0020279	326		1e+60
30	3L	7341828	7345243	2.07839679718	7344259	1.698958423403	FBgn0082598	513		1e+60
31	2L	478481	482026	2.064905166626	480124	1.599145025015	FBgn0043364	442		1e+60
32	2R	12972096	12974027	2.064847946167	12973173	1.666220664978	FBgn0028953	629		1e+60
33	3R	5375989	5378149	2.062169551849	5377094	1.915064938863	FBgn0037705	434		1e+60
34	X	3585526	3590833	2.059165477753	3588372	1.772682923537	FBgn0029675	4026		1e+60
35	2L	6478794	6482288	2.05433511734	6481176	1.92752879858	FBgn0031820	220		1e+60
36	2R	9688614	9691882	2.05424785614	9690766	1.803127467632	FBgn0000289	1181		1e+60
37	2R	2141595	2145461	2.053143024445	2144346	1.91161032284	FBgn0004145	595		1e+60
38	3L	1777460	1779584	2.044753074646	1778550	1.663659432355	FBgn0024510	300		1e+60
39	3R	4645439	4647059	2.04366350174	4646311	1.480008405798	FBgn0037636	75		1e+60
40	3R	24887956	24891395	2.034308433533	24889607	1.768636258443	FBgn0039632	726		1e+60
41	2L	4332388	4334965	2.028851032257	4333762	1.71938174963	FBgn0020762	164		1e+60
42	3R	20055352	20057616	2.016928195953	20056604	1.832027064429	FBgn0043884	842		1e+60
43	2R	9339337	9341327	2.01448059082	9340334	1.698249965906	FBgn0000662	127		1e+60
44	3L	22803890	22806678	2.004484653473	22805572	1.840411578908	FBgn0010348	326		1e+60
45	2L	5324316	5327304	2.004403591156	5326236	1.905561208725	FBgn0015031	1005		1e+60
46	2R	11616819	11620141	2.001680374146	11617772	1.764796621659	FBgn0014020	223		1e+60
47	2L	16279928	16285126	2.001359462738	16283472	1.699296137866	FBgn0001994	185		1e+60
48	2L	13164832	13166764	1.998216629028	13165781	1.572279632092	FBgn0024291	230		1e+60
49	3L	19840592	19844944	1.995998620987	19843583	1.633075349471	FBgn0014037	357		1e+60
50	X	1990241	1995182	1.994611740112	1993150	1.82360124588	FBgn0004861	449		1e+60
51	3R	10563546	10567716	1.989319801331	10566347	1.689341068268	FBgn0011217	586		1e+60
52	4	577097	579188	1.981188774109	578010	1.690805249744	FBgn0022361	222		1e+60
53	2L	16263724	16266347	1.980490684509	16265415	1.684791116153	FBgn0028897	7363		1e+60
54	3R	27043578	27049309	1.978083610535	27046717	1.756607115269	FBgn0039831	291		1e+60
55	3R	10549006	10550662	1.976267814636	10549791	1.693646997213	FBgn0053967	187		1e+60
56	2L	16528092	16530504	1.976091384888	16529010	1.785266707925	FBgn0032587	204		1e+60
57	2R	5610641	5614499	1.973931312561	5611684	1.800393160652	FBgn0004907	192		1e+60
58	2L	21224103	21226512	1.969074249268	21224922	1.700059354305	FBgn0010229	92		1e+60
59	3R	24160467	24162781	1.964723587036	24161772	1.795180545134	FBgn0039579	1532		1e+60
60	2L	158241	162702	1.95861530304	161524	1.836319334367	FBgn0016977	2490		1e+60
61	X	17970469	17972361	1.953246593475	17971443	1.660006354837	FBgn0017418	143		1e+60
62	3R	9508355	9511206	1.952394485474	9509775	1.726678282022	FBgn0024555	95		1e+60
63	3R	5455272	5457247	1.951766490936	5456374	1.797605205985	FBgn0005585	233		1e+60
64	3R	12066014	12069154	1.95154094696	12068313	1.719238505644	FBgn0040071	16942		1e+60
65	3L	20718435	20720492	1.948266029358	20719405	1.509424462038	FBgn0037021	642		1e+60
66	3R	24424401	24427226	1.944739818573	24426082	1.787672923161	FBgn0001215	553		1e+60
67	2L	14489795	14491719	1.939688682556	14490874	1.539557120379	FBgn0005771	12		1e+60
68	2R	8511529	8514056	1.938633918762	8512616	1.636924631455	FBgn0008654	414		1e+60
69	3L	4085327	4087824	1.931392669678	4086234	1.510622136733	FBgn0035497	5		1e+60
70	2L	20404056	20405913	1.930902004242	20404947	1.62345050363	FBgn0032859	293		1e+60
71	3L	245716	248498	1.926888465881	247497	1.51092594862	FBgn0035121	413		1e+60
72	3R	27572429	27575120	1.91238451004	27573908	1.731633663177	FBgn0011013	657		1e+60
73	2L	19570185	19573813	1.909504890442	19572357	1.843524708467	FBgn0005672	896		1e+60
74	3L	6715607	6718259	1.901007652283	6716757	1.537741959095	FBgn0052393	339		1e+60
75	3L	302133	304297	1.900724411011	303181	1.574372347663	FBgn0004373	231		1e+60
76	3R	5529302	5531618	1.899715423584	5530856	1.642310198616	FBgn0051352	309		1e+60
77	2R	9099465	9101500	1.897047042847	9100536	1.696782767773	FBgn0027581	8707		1e+60
78	3R	564125	566914	1.890916824341	565245	1.770224750042	FBgn0027570	7650		1e+60
79	3L	20957246	20962894	1.885808706284	20960628	1.598520914714	FBgn0003415	637		1e+60
80	X	12487050	12489135	1.88515663147	12487958	1.589496433735	FBgn0015024	238		1e+60
81	3L	9827186	9830637	1.883301258087	9828636	1.681391298771	FBgn0004390	590		1e+60
82	X	9528853	9532821	1.882025718689	9531765	1.71860781312	FBgn0030150	2872		1e+60
83	X	17490947	17493690	1.88184928894	17492757	1.507844775915	FBgn0003471	1399		1e+60
84	3R	18981940	18984180	1.879596710205	18983028	1.589197439306	FBgn0004395	564		1e+60
85	3R	10111428	10113328	1.878670692444	10112372	1.74684458971	FBgn0003862	251		1e+60
86	X	7144410	7147590	1.87370967865	7145342	1.672730986277	FBgn0024250	7835		1e+60
87	2R	13383008	13387090	1.873435020447	13384202	1.719992357142	FBgn0034282	2671		1e+60
88	3R	25596963	25601123	1.863339424133	25597747	1.58004757762	FBgn0001297	5040		1e+60
89	2L	128153	130103	1.861023426056	129197	1.621407389641	FBgn0025683	1594		1e+60
90	2R	8495229	8497775	1.858455657959	8496603	1.898922562599	FBgn0005624	293		1e+60
91	2R	18710833	18712347	1.855955123901	18711708	1.30241215229	FBgn0034834	7431		1e+60
92	X	19470394	19473472	1.855313777924	19471883	1.766983060276	FBgn0026680	406		1e+60
93	2R	13655021	13657755	1.855284690857	13656210	1.534818023443	FBgn0003031	1269		1e+60
94	3R	7394020	7395807	1.853534698486	7394805	1.580008029938	FBgn0025701	167		1e+60
95	2L	21296338	21299288	1.85178565979	21297264	1.66583186388	FBgn0032940	335		1e+60
96	3R	9856645	9858972	1.849377632141	9857589	1.556183474404	FBgn0038192	188		1e+60
97	2L	6918011	6922822	1.847768783569	6921679	1.762009788962	FBgn0004838	969		1e+60
98	X	5590110	5593329	1.844483375549	5592275	1.375641727448	FBgn0027321	185		1e+60
99	3L	10829977	10832387	1.840341567993	10831563	1.441149178673	FBgn0026160	276		1e+60
100	3L	11065730	11067587	1.839023590088	11066898	1.417553395033	FBgn0020412	188		1e+60
101	2L	2749620	2756130	1.837157249451	2752969	1.660885453224	FBgn0031453	170		1e+60
102	3R	11618322	11620936	1.836866378784	11619881	1.644584814707	FBgn0038364	363		1e+60
103	X	6123925	6125545	1.833992004395	6124660	1.718770653009	FBgn0052744	153		1e+60
104	X	18204183	18206135	1.830894947052	18205078	1.659746229649	FBgn0014467	992		1e+60
105	3R	8836031	8839572	1.829259395599	8838562	1.597654088338	FBgn0020496	1174		1e+60
106	2R	9017404	9019504	1.821214199066	9018324	1.475795269012	FBgn0033845	384		1e+60
107	3R	2947928	2951096	1.812454223633	2949605	1.657035291195	FBgn0037471	302		1e+60
108	X	510704	514130	1.811315536499	512227	1.609719893512	FBgn0025639	636		1e+60
109	3L	111564	116442	1.805750846863	115620	1.508399486542	FBgn0020386	2636		1e+60
110	3R	21866859	21869126	1.801784992218	21867842	1.556580394506	FBgn0001139	410		1e+60
111	X	11194779	11197211	1.801671981812	11196104	1.652581512928	FBgn0030293	252		1e+60
112	X	990880	993133	1.799932479858	991721	1.429241040174	FBgn0040365	10778		1e+60
113	2R	11189911	11192227	1.798295974731	11190994	1.602148890495	FBgn0023441	537		1e+60
114	3L	11460758	11462407	1.797249794006	11461606	1.390794922324	FBgn0036165	99		1e+60
115	3R	26212048	26215556	1.792988777161	26213668	1.657281539019	FBgn0015221	114		1e+60
116	2L	6785928	6788601	1.792049407959	6787212	1.516477079952	FBgn0015776	363		1e+60
117	X	1754786	1757311	1.784379959106	1756183	1.619918374454	FBgn0000117	613		1e+60
118	2R	8431414	8433627	1.776220321655	8432267	1.720869288725	FBgn0010488	363		1e+60
119	2L	8030144	8032384	1.772389411926	8031026	1.728424072266	FBgn0044323	303		1e+60
120	2L	5236596	5238149	1.76631975174	5237311	1.401084675508	FBgn0051971	3455		1e+60
121	3L	19600066	19601668	1.765850543976	19600864	1.46491356457	FBgn0036896	9		1e+60
122	3L	610081	613884	1.764544487	611991	1.571727752686	FBgn0052345	6143		1e+60
123	3L	20882565	20884352	1.759368896484	20883424	1.420676680172	FBgn0011591	74		1e+60
124	3R	2911226	2913301	1.759304523468	2912467	1.526138866649	FBgn0003884	207		1e+60
125	2L	1076444	1078498	1.756222724915	1077545	1.47707182169	FBgn0003310	266		1e+60
126	3L	1551035	1553878	1.755351543427	1551947	1.498735173543	FBgn0035235	193		1e+60
127	X	8404879	8407628	1.752665996552	8406619	1.560162745024	FBgn0030049	722		1e+60
128	3R	12881226	12883148	1.751586437225	12882145	1.530393937055	FBgn0020493	2416		1e+60
129	X	9397733	9400495	1.750984191895	9398671	1.535833106321	FBgn0028327	220		1e+60
130	2L	7808791	7812138	1.741728782654	7809733	1.591533436495	FBgn0031952	964		1e+60
131	3R	204291	205571	1.741545200348	204737	1.506798239315	FBgn0037239	351		1e+60
132	2R	16830008	16832167	1.736879348755	16831205	1.556412034565	FBgn0050394	72		1e+60
133	2R	7688255	7691685	1.736096858978	7689785	1.462713599205	FBgn0014184	384		1e+60
134	2L	3770790	3773801	1.734728813171	3771798	1.492022289949	FBgn0004893	92		1e+60
135	2R	5088563	5091952	1.730591773987	5089941	1.494545964634	FBgn0033425	352		1e+60
136	2L	11970246	11972001	1.728118896484	11971231	1.291400998831	FBgn0041606	137		1e+60
137	2R	9733628	9735647	1.728085517883	9734648	1.519582271576	FBgn0033913	135		1e+60
138	3R	20046528	20048283	1.727299690247	20047354	1.473841871534	FBgn0011725	333		1e+60
139	3L	22706646	22708201	1.725215911865	22707498	1.193764069501	FBgn0037191	14782		1e+60
140	2L	22155302	22157386	1.723697185516	22156261	1.561195611954	FBgn0032979	493		1e+60
141	3R	636663	638346	1.722325801849	637660	1.483069628477	FBgn0026417	123		1e+60
142	2L	10966999	10968687	1.721264362335	10967874	1.408823181601	FBgn0053129	2401		1e+60
143	X	10612159	10614154	1.716835021973	10613196	1.331266582012	FBgn0052672	357		1e+60
144	3R	12074629	12077622	1.713980197906	12075933	1.651076412201	FBgn0040237	13877		1e+60
145	2R	1638408	1641805	1.711673736572	1640796	1.460289338056	FBgn0033063	3982		1e+60
146	3R	16885323	16887279	1.710082530975	16886343	1.493743240833	FBgn0011672	174		1e+60
147	2L	2363283	2366162	1.710003376007	2364486	1.339626163244	FBgn0028485	849		1e+60
148	X	1977768	1980520	1.705560684204	1979605	1.514726996422	FBgn0004860	1725		1e+60
149	2R	3077412	3079505	1.703877449036	3078614	1.369959831238	FBgn0004132	66		1e+60
150	3R	2933015	2935479	1.70316696167	2933888	1.535019493103	FBgn0014863	9565		1e+60
151	2R	16503134	16508149	1.703098773956	16504737	1.568454027176	FBgn0034570	514		1e+60
152	3L	20704708	20706304	1.700151443481	20705572	1.399631559849	FBgn0016696	194		1e+60
153	2R	5063057	5066767	1.698781013489	5064551	1.54508562649	FBgn0046827	1064		1e+60
154	2R	9075588	9078332	1.696416854858	9077214	1.54766739116	FBgn0033856	2762		1e+60
155	3L	9665974	9669816	1.695287227631	9666921	1.326276957989	FBgn0036030	3719		1e+60
156	3R	27431623	27437556	1.695010185242	27434504	1.48086899519	FBgn0011655	2266		1e+60
157	2L	19049416	19051219	1.694811820984	19050311	1.424826749166	FBgn0032748	301		1e+60
158	2R	5203274	5205639	1.693974018097	5204366	1.652643501759	FBgn0023143	775		1e+60
159	3R	12060009	12063712	1.69295835495	12061366	1.359100341797	FBgn0040071	9995		1e+60
160	2R	18305460	18308079	1.692366600037	18306797	1.462991882773	FBgn0011211	161		1e+60
161	3R	7644143	7646143	1.692106246948	7644959	1.190239518881	FBgn0019624	122		1e+60
162	2L	11805595	11809883	1.691263198853	11807395	1.623054563999	FBgn0020309	2038		1e+60
163	3R	6089212	6091314	1.68932390213	6090216	1.581092739105	FBgn0037804	188		1e+60
164	X	15667984	15669754	1.688840866089	15668971	1.345019936562	FBgn0000319	440		1e+60
165	2R	7665546	7667577	1.686745643616	7666485	1.363844282487	FBgn0027504	479		1e+60
166	2R	14970383	14972618	1.686330795288	14971351	1.425718027003	FBgn0002716	293		1e+60
167	3R	1342007	1344466	1.680764198303	1342898	1.323433202856	FBgn0010051	36		1e+60
168	2L	6323149	6325133	1.680758953094	6324010	1.571228981018	FBgn0021873	1258		1e+60
169	X	7150829	7153994	1.678106784821	7153172	1.329873309416	FBgn0024250	5		1e+60
170	3L	3181660	3183467	1.67692232132	3182469	1.34845422109	FBgn0035416	84		1e+60
171	3R	16077961	16080474	1.675559520721	16078780	1.498097038269	FBgn0038780	275		1e+60
172	3L	3205660	3210182	1.675486564636	3208921	1.343721249524	FBgn0035424	551		1e+60
173	X	8253594	8257912	1.675482749939	8256819	1.404174963633	FBgn0052711	1488		1e+60
174	2R	6051631	6055319	1.674732685089	6052540	1.392543708577	FBgn0005630	2535		1e+60
175	2R	17152740	17155064	1.673004150391	17153884	1.558264732361	FBgn0034644	124		1e+60
176	3R	18181909	18183640	1.664965629578	18182719	1.280990873064	FBgn0038947	322		1e+60
177	3R	7602557	7607068	1.663991928101	7604869	1.281099207261	FBgn0011471	43		1e+60
178	3R	276266	280187	1.663278579712	279101	1.550823628902	FBgn0051522	65		1e+60
179	2R	11445366	11447504	1.662573814392	11446863	1.276051680247	FBgn0034049	71		1e+60
180	2R	7043276	7045537	1.662439346313	7044146	1.489535776774	FBgn0000577	29		1e+60
181	2R	5223593	5225205	1.659076690674	5224324	1.268382867177	FBgn0010316	188		1e+60
182	3R	24713401	24715872	1.658355712891	24714977	1.515352473539	FBgn0053203	254		1e+60
183	2L	20642935	20644611	1.657811164856	20643738	1.376025867462	FBgn0032872	31		1e+60
184	3R	16675684	16677291	1.65566110611	16676491	1.235559463501	FBgn0038834	220		1e+60
185	X	2013818	2015745	1.655660152435	2014889	1.361568301916	FBgn0004655	250		1e+60
186	X	19699202	19701287	1.654768466949	19700303	1.470665603876	FBgn0031077	842		1e+60
187	2R	19567823	19571995	1.651859760284	19571292	1.23836775387	FBgn0025806	639		1e+60
188	2R	11664446	11666163	1.650784015656	11665290	1.402227729559	FBgn0029175	811		1e+60
189	3R	14067511	14071549	1.650725364685	14068328	1.424308806658	FBgn0020238	75		1e+60
190	X	16386190	16388158	1.646880149841	16387310	1.43866622448	FBgn0011742	595		1e+60
191	X	7901223	7904705	1.646357059479	7903597	1.310280493328	FBgn0004656	3075		1e+60
192	3R	24683146	24685794	1.646234512329	24684911	1.354313910007	FBgn0028373	4		1e+60
193	3R	15833194	15835220	1.646090507507	15834003	1.414339907029	FBgn0038755	241		1e+60
194	2L	489901	491584	1.64453458786	490628	1.3372063001	FBgn0043364	10946		1e+60
195	3L	8574171	8575990	1.636465072632	8575084	1.367506363813	FBgn0017579	135		1e+60
196	X	3725474	3727115	1.635106563568	3726177	1.27737011629	FBgn0028665	200		1e+60
197	3L	20281712	20283874	1.632469892502	20282543	1.331798637615	FBgn0036974	372		1e+60
198	2L	1419660	1421345	1.631038665771	1420398	1.463330030441	FBgn0002543	51		1e+60
199	2R	13061448	13064045	1.629703521729	13062845	1.500539555269	FBgn0010409	488		1e+60
200	3L	16076938	16079641	1.629367828369	16078787	1.230320185423	FBgn0010280	264		1e+60
201	X	16166287	16168883	1.626075744629	16167414	1.399261727053	FBgn0011764	135		1e+60
202	2R	8107134	8110240	1.62505531311	8108429	1.276148945093	FBgn0022764	370		1e+60
203	2L	8082029	8085027	1.624197006226	8083727	1.496681493871	FBgn0011219	305		1e+60
204	2L	8363526	8366907	1.623946666718	8364613	1.341820436365	FBgn0010265	4		1e+60
205	3R	20096068	20097756	1.622485637665	20096949	1.360408127308	FBgn0011225	4		1e+60
206	3R	8452030	8454700	1.622253417969	8453414	1.551327586174	FBgn0005671	137		1e+60
207	3R	11067749	11069914	1.615850448608	11068564	1.235273679097	FBgn0001219	197		1e+60
208	3L	22674732	22676695	1.615373134613	22675921	1.40967297554	FBgn0037188	16		1e+60
209	2L	11167372	11169711	1.614556312561	11168750	1.250238558825	FBgn0015608	1721		1e+60
210	3R	5697335	5701149	1.614484786987	5699824	1.520549100988	FBgn0040536	1039		1e+60
211	3R	21297770	21299612	1.614139556885	21298792	1.553143669577	FBgn0004509	14		1e+60
212	X	19516291	19518417	1.609419822693	19517517	1.416166081148	FBgn0043903	64		1e+60
213	3R	4877974	4881127	1.60884475708	4878906	1.445253484389	FBgn0037659	666		1e+60
214	2R	4819401	4821216	1.604403972626	4820316	1.31865344328	FBgn0033402	173		1e+60
215	3R	1448371	1451215	1.60326051712	1450065	1.51833564043	FBgn0037351	121		1e+60
216	2R	12370582	12372386	1.601853370667	12371451	1.408105681924	FBgn0026533	367		1e+60
217	3R	13542236	13544675	1.600493431091	13543110	1.44293346405	FBgn0003013	949		1e+60
218	X	4529072	4532588	1.599197864532	4531676	1.327261447906	FBgn0022768	432		1e+60
219	2L	5092551	5094072	1.59885597229	5093300	1.20308047533	FBgn0031681	215		1e+60
220	3L	16008434	16012917	1.598542690277	16012069	1.319252043962	FBgn0003691	3845		1e+60
221	3L	9687180	9689176	1.598505973816	9688511	1.268640577793	FBgn0045823	244		1e+60
222	3L	8649017	8650376	1.596168518066	8649722	1.321024036407	FBgn0001168	16		1e+60
223	2L	3158597	3160126	1.59601020813	3159390	1.322564491859	FBgn0011648	240		1e+60
224	2R	13049614	13052188	1.594446182251	13050513	1.304256495307	FBgn0022085	1		1e+60
225	3L	4604971	4608600	1.59291267395	4606708	1.370284974575	FBgn0003501	335		1e+60
226	3L	5949239	5951073	1.591953277588	5950095	1.185742041644	FBgn0035656	143		1e+60
227	X	15645260	15647917	1.591764450073	15646140	1.368991374969	FBgn0003345	125		1e+60
228	2R	17824714	17826771	1.590314865112	17825854	1.44679826498	FBgn0013272	610		1e+60
229	X	21091119	21092563	1.590300559998	21091903	1.039848709106	FBgn0052521	56		1e+60
230	2L	12002804	12008181	1.589826583862	12004521	1.474291992188	FBgn0032394	2245		1e+60
231	2R	17141612	17143478	1.589306354523	17142536	1.380853091969	FBgn0034643	286		1e+60
232	3L	525800	528041	1.585634231567	526675	1.334970754736	FBgn0035142	73		1e+60
233	X	5599712	5601790	1.585315227509	5600841	1.280229400186	FBgn0029801	33		1e+60
234	2L	21743908	21746259	1.585264205933	21744797	1.300257235765	FBgn0032960	257		1e+60
235	2R	11249542	11251221	1.58514213562	11250410	1.426383898808	FBgn0050089	8149		1e+60
236	2L	8542734	8544655	1.583474159241	8543549	1.252867668867	FBgn0011259	216		1e+60
237	2R	5934625	5936210	1.582710266113	5935575	1.412301410328	FBgn0033520	674		1e+60
238	X	11650145	11653101	1.580975055695	11651798	1.209302842617	FBgn0030336	1330		1e+60
239	3L	13087260	13088959	1.580768108368	13088193	1.342165887356	FBgn0010452	27		1e+60
240	2L	9175684	9177223	1.577983856201	9176386	1.460039343153	FBgn0041092	9584		1e+60
241	3R	1472702	1475063	1.57751750946	1474151	1.368572543649	FBgn0027951	308		1e+60
242	3L	20941094	20944287	1.575328826904	20943099	1.25572608499	FBgn0037042	17542		1e+60
243	2R	17210071	17212985	1.57479095459	17210871	1.355660878695	FBgn0010228	1199		1e+60
244	2R	11850185	11852426	1.574009895325	11851516	1.295829997343	FBgn0020611	16		1e+60
245	X	7752838	7754845	1.572031974792	7753827	1.204168319702	FBgn0029975	301		1e+60
246	3L	21812617	21815027	1.567685127258	21813283	1.38916516304	FBgn0014362	187		1e+60
247	2L	4891118	4893057	1.562644481659	4892210	1.411914030711	FBgn0031645	95		1e+60
248	X	5744260	5747986	1.56200170517	5745310	1.309652216294	FBgn0000042	790		1e+60
249	3R	27548555	27552077	1.560374259949	27550807	1.343934816473	FBgn0003870	11201		1e+60
250	2R	20320770	20323052	1.55726146698	20322206	1.406322896481	FBgn0000157	224		1e+60
251	2L	15904417	15910516	1.555949687958	15907635	1.315613687038	FBgn0032577	5182		1e+60
252	3R	12759361	12761233	1.551696777344	12760228	1.336896069845	FBgn0051270	10721		1e+60
253	3L	13884446	13886223	1.550931930542	13885356	1.366515556971	FBgn0026376	5151		1e+60
254	X	20061068	20063065	1.549649715424	20062014	1.142880694071	FBgn0015789	86		1e+60
255	3R	5219346	5220847	1.548768997192	5219997	1.123693048954	FBgn0000723	268		1e+60
256	3L	1540963	1542616	1.546761512756	1541831	1.270717352629	FBgn0035233	64		1e+60
257	3L	9374865	9376870	1.54660320282	9376027	1.425238581265	FBgn0015218	385		1e+60
258	3L	8415378	8416812	1.545898914337	8416090	1.151418954134	FBgn0062463	237		1e+60
259	3R	19930233	19932266	1.543905258179	19931330	1.222347557545	FBgn0013343	135		1e+60
260	X	21658160	21660605	1.540120601654	21659699	1.411204338074	FBgn0031187	497		1e+60
261	3R	12878781	12880552	1.538380622864	12879670	1.390771108515	FBgn0020493	59		1e+60
262	X	10391303	10393510	1.537278175354	10391995	1.367481422424	FBgn0030215	19722		1e+60
263	2R	5669623	5672650	1.537084102631	5671803	1.386256664991	FBgn0033495	1110		1e+60
264	X	11550918	11555017	1.5361328125	11552013	1.366457164288	FBgn0030328	788		1e+60
265	X	10465969	10467420	1.535978317261	10466700	1.218691051006	FBgn0030221	1687		1e+60
266	2L	12973787	12975834	1.535389900208	12974736	1.291839228736	FBgn0020367	414		1e+60
267	3L	16625011	16627647	1.534626960754	16626590	1.478910221773	FBgn0036650	296		1e+60
268	X	3961431	3963319	1.533323287964	3962531	1.292311429977	FBgn0026080	148		1e+60
269	2R	6804474	6806243	1.532575130463	6805473	1.382419139147	FBgn0033609	182		1e+60
270	2L	21616044	21618060	1.53247833252	21617231	1.236876279116	FBgn0022893	290		1e+60
271	3L	1529054	1531130	1.532066345215	1529966	1.3689549764	FBgn0041342	353		1e+60
272	3R	25089934	25091714	1.531854629517	25091048	0.980774283409	FBgn0003525	9546		1e+60
273	2L	12432931	12437217	1.53072309494	12433722	1.364509016275	FBgn0020443	710		1e+60
274	2R	12540985	12543570	1.529335975647	12542177	1.371401972241	FBgn0023172	73		1e+60
275	X	18697011	18699327	1.529216766357	18697979	1.269853562117	FBgn0030970	326		1e+60
276	2L	2884096	2887243	1.528913259506	2885198	1.406471520662	FBgn0024947	652		1e+60
277	X	6069141	6071784	1.52635884285	6071036	1.172359410454	FBgn0029850	375		1e+60
278	3R	12104833	12107883	1.523297309875	12106276	1.348652034998	FBgn0051283	2083		1e+60
279	3L	16976577	16978482	1.522330760956	16977524	1.30031414032	FBgn0036685	3915		1e+60
280	X	7775176	7777013	1.522196769714	7775939	1.487545967102	FBgn0029979	652		1e+60
281	2R	11710609	11712640	1.521488189697	11711812	1.387917333179	FBgn0034089	558		1e+60
282	2R	5736055	5738245	1.521337509155	5737005	1.357634714672	FBgn0000448	8199		1e+60
283	2R	2383073	2385323	1.518882274628	2384178	1.346572621663	FBgn0033109	404		1e+60
284	2L	2491679	2493907	1.518191337585	2492930	1.338551775614	FBgn0011818	25		1e+60
285	3R	1372541	1374052	1.517158031464	1373274	1.137220859528	FBgn0037336	216		1e+60
286	3R	24864083	24866635	1.51619052887	24864904	1.264681423412	FBgn0003093	8		1e+60
287	3L	17935600	17939169	1.515748023987	17936548	1.328484376272	FBgn0052193	9629		1e+60
288	3R	21830997	21833208	1.513547897339	21832302	1.305740220206	FBgn0002733	557		1e+60
289	2R	20274826	20276445	1.513453006744	20275758	1.229941312005	FBgn0027590	6		1e+60
290	2L	4281700	4284001	1.511944293976	4283022	1.462402969599	FBgn0010473	129		1e+60
291	3R	9933358	9934983	1.511164665222	9934263	1.313642670127	FBgn0038202	726		1e+60
292	2L	11515841	11517643	1.508847236633	11516660	1.175522888408	FBgn0032363	397		1e+60
293	3L	9108280	9109185	1.508487701416	9108355	1.359538502163	FBgn0035964	153		1e+60
294	3L	5627819	5630352	1.508125782013	5628676	1.459876060486	FBgn0035626	46		1e+60
295	3L	5742096	5745846	1.507468223572	5744929	1.410055935383	FBgn0035633	1980		1e+60
296	3R	5242936	5245913	1.506634712219	5243709	1.387056715348	FBgn0024515	45		1e+60
297	3L	5725146	5727586	1.505143404007	5725989	1.144940488479	FBgn0015657	188		1e+60
298	2L	16320601	16322445	1.505064964294	16321452	1.274555895064	FBgn0000250	578		1e+60
299	3R	25666511	25667968	1.503702640533	25667312	1.095268726349	FBgn0039709	4014		1e+60
300	2L	7993149	7995149	1.503291130066	7994290	1.345922589302	FBgn0031969	108		1e+60
301	2L	522628	524596	1.502161979675	523676	1.22353514503	FBgn0003963	209		1e+60
302	3R	17093454	17096592	1.501172065735	17094771	1.340755701065	FBgn0016700	60		1e+60
303	2L	20780708	20782695	1.500952243805	20781691	1.360156029463	FBgn0032885	2942		1e+60
304	2L	6472956	6474391	1.500737190247	6473812	1.211074755742	FBgn0027501	107		1e+60
305	3R	19783192	19785325	1.499245643616	19784176	1.209177557627	FBgn0005674	59		1e+60
306	3L	14515702	14518680	1.496117591858	14517819	1.193575438331	FBgn0036428	1589		1e+60
307	3R	19817941	19819912	1.494869709015	19818992	1.184271991253	FBgn0015795	260		1e+60
308	2R	5721914	5724010	1.492040634155	5723284	1.270343653361	FBgn0000448	21920		1e+60
309	3L	13200967	13203205	1.491993904114	13202442	1.302835941315	FBgn0023095	194		1e+60
310	3L	7214155	7215840	1.491536617279	7215065	1.233182652791	FBgn0035753	231		1e+60
311	3L	19828970	19831968	1.490817546844	19830969	1.460370779037	FBgn0014037	12257		1e+60
312	2L	248355	251494	1.490707397461	250608	1.151091884164	FBgn0001309	187		1e+60
313	2R	18195699	18197359	1.489562988281	18196555	1.286481128019	FBgn0020257	0		1e+60
314	3L	17609101	17610857	1.488690376282	17610095	1.251561136807	FBgn0004401	195		1e+60
315	3R	7773980	7775789	1.488310813904	7774824	1.237501949072	FBgn0051211	578		1e+60
316	3L	14942113	14944695	1.488245010376	14942884	1.1144947052	FBgn0036459	2484		1e+60
317	3L	15106433	15110143	1.487912654877	15107553	1.299470011393	FBgn0014002	351		1e+60
318	3L	11091984	11095380	1.487330436707	11094107	1.313250668844	FBgn0036134	615		1e+60
319	2L	3301648	3304117	1.485157966614	3303105	1.302775192261	FBgn0031516	24		1e+60
320	X	1254631	1257327	1.484540462494	1256238	1.355044662952	FBgn0024985	6352		1e+60
321	2R	5075994	5078224	1.484265804291	5077022	1.510344449212	FBgn0033423	3560		1e+60
322	2R	12245267	12246994	1.482670783997	12246036	1.182453423738	FBgn0050463	211		1e+60
323	2L	4227080	4228597	1.482187747955	4227977	1.134580548604	FBgn0003941	335		1e+60
324	2R	10894691	10897013	1.480207443237	10895617	1.413539605982	FBgn0026370	36		1e+60
325	3R	14222228	14225893	1.479539871216	14224657	1.443658436046	FBgn0028670	219		1e+60
326	X	19684158	19686872	1.476733207703	19685362	1.249848747253	FBgn0031079	626		1e+60
327	3R	17443850	17445842	1.476731300354	17444910	1.353662014008	FBgn0046832	3336		1e+60
328	X	6842054	6844846	1.476079940796	6843965	1.375014277066	FBgn0027108	66		1e+60
329	3L	15790452	15792645	1.475855827332	15791282	1.309078037739	FBgn0036534	396		1e+60
330	2R	9440548	9442363	1.474155426025	9441381	1.209305426654	FBgn0013733	16636		1e+60
331	2L	2195928	2203977	1.473483085632	2200533	1.272169232368	FBgn0051668	5896		1e+60
332	3L	16015140	16018498	1.473394393921	16017524	1.446795940399	FBgn0005536	297		1e+60
333	X	15693431	15695209	1.471796989441	15694405	1.399665748372	FBgn0001105	342		1e+60
334	3L	16128903	16130527	1.470860958099	16129754	1.297776341438	FBgn0053796	5611		1e+60
335	3L	523200	524879	1.470506191254	524046	1.316477298737	FBgn0001316	75		1e+60
336	2R	18184583	18186920	1.469804763794	18186211	1.1417529881	FBgn0034763	7877		1e+60
337	2L	21038924	21040385	1.469783782959	21039644	1.370748710632	FBgn0010395	781		1e+60
338	2L	5541523	5543863	1.467247962952	5542755	1.30086928606	FBgn0002525	228		1e+60
339	3R	5062002	5063887	1.465887069702	5063082	1.195504792531	FBgn0003165	322		1e+60
340	2R	7715560	7717222	1.46469783783	7716468	1.233448421254	FBgn0033699	267		1e+60
341	2R	5730728	5732864	1.464682102203	5731798	1.311629384756	FBgn0000448	13406		1e+60
342	2R	8127849	8129785	1.462802410126	8129045	1.223540137796	FBgn0004435	397		1e+60
343	3R	14123475	14125473	1.462228775024	14124295	1.303254365921	FBgn0010877	311		1e+60
344	X	16981265	16983566	1.46188211441	16982067	1.191091874067	FBgn0002590	124		1e+60
345	3L	17451656	17453361	1.46160364151	17452544	1.319038689137	FBgn0036732	146		1e+60
346	2R	6717820	6719975	1.460968494415	6718781	1.356815562529	FBgn0033582	16339		1e+60
347	2R	5939772	5942912	1.460660934448	5941800	1.401441637675	FBgn0033522	275		1e+60
348	2L	21668538	21670287	1.459500789642	21669427	1.382699573741	FBgn0000559	316		1e+60
349	2R	8500058	8502543	1.458832263947	8501804	1.369538531584	FBgn0005624	4908		1e+60
350	3R	4671211	4672897	1.457607269287	4672152	1.219382226467	FBgn0011966	15450		1e+60
351	2R	10018004	10020078	1.456967353821	10019083	1.343384011587	FBgn0000142	211		1e+60
352	3R	17173749	17175987	1.456859588623	17175088	1.46492245618	FBgn0038881	218		1e+60
353	2R	20038585	20040135	1.456592559814	20039388	1.106232404709	FBgn0035020	189		1e+60
354	3L	19804031	19805774	1.456545829773	19805036	1.154412550085	FBgn0015796	138		1e+60
355	X	6940463	6943802	1.456500053406	6942743	1.185615569353	FBgn0029933	546		1e+60
356	3L	14238676	14240264	1.45522403717	14239513	1.187344074249	FBgn0001085	93		1e+60
357	3L	4116980	4118885	1.454998970032	4117921	1.38633666319	FBgn0035500	161		1e+60
358	2R	6389864	6391517	1.45447063446	6390610	1.179968059063	FBgn0050015	21		1e+60
359	3L	12119315	12121854	1.452719688416	12121001	1.106677980984	FBgn0013997	479		1e+60
360	2L	4809956	4812376	1.45191192627	4810720	1.109112795661	FBgn0031630	2305		1e+60
361	3R	5166194	5168467	1.450800418854	5167221	1.195350170135	FBgn0053936	371		1e+60
362	2R	6967265	6969738	1.44784784317	6968342	1.426446183523	FBgn0000581	218		1e+60
363	3L	9420364	9422185	1.447736740112	9421153	1.225637584925	FBgn0035995	331		1e+60
364	2R	14316419	14318454	1.446407318115	14317306	1.407095789909	FBgn0010651	1284		1e+60
365	3R	5918803	5920421	1.446235656738	5919583	1.136161102968	FBgn0067687	2680		1e+60
366	2L	5546124	5547725	1.445898532867	5547001	1.05170238018	FBgn0031717	202		1e+60
367	2L	5009000	5011959	1.445525169373	5011211	1.180717289448	FBgn0031670	98		1e+60
368	X	16910472	16912492	1.445465087891	16911248	1.197409152985	FBgn0054014	569		1e+60
369	2R	3317135	3319212	1.445430755615	3318207	1.320121933432	FBgn0033224	5		1e+60
370	2L	825318	827416	1.445337772369	826236	1.252028286457	FBgn0010583	272		1e+60
371	3R	23106243	23108773	1.445271492004	23107072	1.12848220152	FBgn0039507	494		1e+60
372	3R	4484288	4486752	1.44512462616	4485917	1.191604081322	FBgn0000171	566		1e+60
373	X	3017936	3019774	1.444821357727	3018859	1.226547062397	FBgn0028746	10419		1e+60
374	2L	16252676	16254039	1.444527626038	16253311	1.161850865682	FBgn0024734	221		1e+60
375	3L	253753	256069	1.443609237671	255128	1.317660994	FBgn0029002	44		1e+60
376	2R	7405976	7410311	1.443590164185	7408491	1.465110554415	FBgn0000556	492		1e+60
377	2R	13926298	13929661	1.443490028381	13927136	1.353720664978	FBgn0027835	267		1e+60
378	2L	5997492	6000554	1.443081855774	5999200	1.288333654404	FBgn0031759	283		1e+60
379	X	1865792	1867411	1.442312240601	1866729	1.090730965137	FBgn0023545	1230		1e+60
380	2R	14937988	14940588	1.441872596741	14939710	1.478066724889	FBgn0004873	102		1e+60
381	3L	4956205	4957942	1.440457344055	4957087	1.256188673132	FBgn0005775	68		1e+60
382	3R	17680948	17682780	1.440182685852	17681908	1.181836396456	FBgn0015229	76		1e+60
383	2R	6045491	6048092	1.438394546509	6046733	1.432414110969	FBgn0005630	8342		1e+60
384	3L	1499794	1502051	1.437602519989	1500997	1.289924958173	FBgn0011204	227		1e+60
385	2L	3631315	3633009	1.43715429306	3632211	1.359634339809	FBgn0031554	10530		1e+60
386	3L	8970779	8972840	1.436688423157	8971982	1.224544882774	FBgn0016070	60		1e+60
387	2L	131094	132654	1.43617105484	131802	1.223223030567	FBgn0001142	258		1e+60
388	X	1338954	1340833	1.435647010803	1339989	1.296414554119	FBgn0003517	245		1e+60
389	3R	9470211	9472470	1.434037685394	9471653	1.250093460083	FBgn0003498	373		1e+60
390	3L	6937528	6939346	1.432740211487	6938549	1.162389310201	FBgn0010851	200		1e+60
391	2R	16342851	16344624	1.43262052536	16343791	1.081801694982	FBgn0011674	145		1e+60
392	X	376649	381284	1.430523872375	379966	1.397142073687	FBgn0000570	76		1e+60
393	3R	16152805	16154379	1.430431365967	16153582	1.184089885038	FBgn0038787	150		1e+60
394	3R	14022394	14026200	1.430376529694	14024464	1.302251517773	FBgn0011481	853		1e+60
395	2L	9698205	9700865	1.429137229919	9699073	1.193121850491	FBgn0000273	220		1e+60
396	2R	16982227	16983848	1.427231788635	16982960	1.15929879461	FBgn0010415	5790		1e+60
397	2L	12482474	12485064	1.427035093307	12483056	1.142888426781	FBgn0051858	14239		1e+60
398	3R	2928374	2930289	1.425564289093	2929178	1.161220550537	FBgn0040670	9332		1e+60
399	3L	5738267	5740163	1.424989700317	5739276	1.291545671575	FBgn0035630	377		1e+60
400	X	12961759	12963529	1.424259185791	12962465	1.28120466379	FBgn0065101	102		1e+60
401	2L	15757855	15759203	1.424180030823	15758658	1.232347011566	FBgn0001987	26		1e+60
402	3R	10306605	10308263	1.424150466919	10307545	1.188170741586	FBgn0038233	29869		1e+60
403	3L	3400761	3402800	1.42299079895	3401586	1.28239031399	FBgn0014388	6881		1e+60
404	2R	13671135	13673548	1.422517776489	13672109	1.178037643433	FBgn0022238	946		1e+60
405	2R	2661677	2663122	1.420020103455	2662481	1.143792215983	FBgn0003090	34		1e+60
406	2R	5635121	5637230	1.419867515564	5636086	1.29501025817	FBgn0050011	1073		1e+60
407	3L	16342740	16344314	1.419020652771	16343550	1.095350826488	FBgn0036621	359		1e+60
408	2L	2177902	2179536	1.418995857239	2178802	1.094059795141	FBgn0000097	53		1e+60
409	3L	6469008	6470949	1.416633605957	6469851	1.176191717386	FBgn0020251	174		1e+60
410	3R	5225987	5227597	1.416176795959	5226725	1.270299487644	FBgn0037686	253		1e+60
411	2R	15144579	15146851	1.415445327759	15145774	1.269593799815	FBgn0003435	591		1e+60
412	X	18199480	18202759	1.413254737854	18200215	1.126559644938	FBgn0014467	5855		1e+60
413	3R	14919086	14921470	1.412983894348	14920052	1.216099858284	FBgn0004876	24		1e+60
414	3R	777197	778980	1.412259101868	777996	1.3651252985	FBgn0047299	195		1e+60
415	X	16111566	16112922	1.409640789032	16112318	1.181016862392	FBgn0000536	54		1e+60
416	2R	3209948	3211886	1.408369064331	3210926	1.240650594234	FBgn0050493	168		1e+60
417	2R	10836417	10838549	1.407846927643	10837627	1.125032097101	FBgn0013750	290		1e+60
418	2L	19153493	19155308	1.406269073486	19154395	1.249910672506	FBgn0032763	23236		1e+60
419	X	15152815	15155232	1.405183315277	15153954	1.263367801905	FBgn0004924	525		1e+60
420	3R	5177883	5179428	1.405051708221	5178717	1.232418239117	FBgn0053937	2500		1e+60
421	3L	19134199	19137778	1.404879570007	19135891	1.038552845226	FBgn0016797	6		1e+60
422	3R	16773818	16775611	1.404553413391	16774723	1.249866822187	FBgn0002921	287		1e+60
423	X	12964151	12966093	1.403658866882	12965394	1.048482333913	FBgn0030452	81		1e+60
424	3L	1017474	1018930	1.403477668762	1018093	1.101361036301	FBgn0035181	136		1e+60
425	3R	12278366	12280000	1.403169631958	12279133	1.109123319387	FBgn0044826	417		1e+60
426	3R	23070013	23071646	1.402982711792	23070855	1.260319977999	FBgn0042111	96		1e+60
427	2L	13295671	13297142	1.40266752243	13296521	1.012132083668	FBgn0051729	6515		1e+60
428	3R	7584516	7587994	1.401482582092	7586617	1.313701994279	FBgn0017581	3562		1e+60
429	X	16050254	16052053	1.401012897491	16051271	1.214844591477	FBgn0000459	600		1e+60
430	2R	8472953	8476430	1.400414466858	8474961	1.060862473079	FBgn0033787	5498		1e+60
431	3R	26630952	26632818	1.400080680847	26631887	1.248197471394	FBgn0011739	454		1e+60
432	2R	9995411	9997640	1.39893579483	9996189	1.191565990448	FBgn0001332	123		1e+60
433	3R	9485286	9488219	1.398748397827	9487121	1.149589875165	FBgn0004587	99		1e+60
434	3R	5550384	5551822	1.398281097412	5551172	1.21234947443	FBgn0002431	161		1e+60
435	2L	16883507	16885331	1.397379398346	16884411	1.009167783401	FBgn0032619	521		1e+60
436	X	17484686	17487027	1.396328926086	17486172	1.279241784414	FBgn0026375	317		1e+60
437	X	6588537	6589897	1.395570755005	6589094	0.92938080956	FBgn0029897	399		1e+60
438	2R	13870391	13873311	1.394462585449	13872247	1.306043803692	FBgn0034328	25848		1e+60
439	3L	21366829	21368525	1.391345977783	21367736	1.212837338448	FBgn0005694	467		1e+60
440	4	333109	334729	1.39084148407	333934	1.173240296981	FBgn0039902	224		1e+60
441	2R	11693263	11694962	1.390741825104	11694180	1.050258904696	FBgn0015754	513		1e+60
442	3R	1484351	1486360	1.388886451721	1485186	1.234985775418	FBgn0037360	445		1e+60
443	3L	6725665	6727189	1.38885974884	6726341	1.147789061069	FBgn0035713	108		1e+60
444	X	16473976	16475628	1.387428283691	16474905	0.988016287486	FBgn0030766	63		1e+60
445	3R	5633788	5635645	1.385885238647	5634868	1.261252641678	FBgn0037760	217		1e+60
446	2R	11545384	11546994	1.384711265564	11546199	1.199530919393	FBgn0034070	624		1e+60
447	3L	2567200	2572111	1.383853673935	2569920	1.059183232925	FBgn0010909	152		1e+60
448	3R	258582	260334	1.382979393005	259459	1.216335072237	FBgn0037249	193		1e+60
449	3R	23088554	23090463	1.382234573364	23089569	1.188377761841	FBgn0010328	189		1e+60
450	2R	12934343	12936628	1.381850242615	12935670	1.33054703474	FBgn0022029	374		1e+60
451	2L	5051996	5053797	1.381281852722	5052949	1.134858846664	FBgn0031676	103		1e+60
452	2R	8998155	8999564	1.380009651184	8998797	1.117485553026	FBgn0000119	328		1e+60
453	2L	22234351	22235861	1.379661560059	22234970	1.027803645414	FBgn0032987	456		1e+60
454	3L	8398583	8399965	1.379324913025	8399276	1.039535427094	FBgn0020224	384		1e+60
455	2R	10476922	10480976	1.37859916687	10479628	1.148728072643	FBgn0033987	1451		1e+60
456	3R	17457619	17459918	1.37796497345	17458804	1.103373463949	FBgn0046832	10558		1e+60
457	3L	11526289	11528082	1.377443790436	11527225	1.3829510053	FBgn0036172	8955		1e+60
458	2R	19030560	19032184	1.377278804779	19031507	1.125341832638	FBgn0034873	49		1e+60
459	3R	25870690	25873171	1.375566482544	25872144	1.305472970009	FBgn0039741	53		1e+60
460	3R	1494227	1497032	1.375159263611	1495565	1.228771039418	FBgn0037363	130		1e+60
461	2R	15625350	15626998	1.374852180481	15626252	1.003999551137	FBgn0004364	122		1e+60
462	3R	20406723	20408969	1.374279499054	20408301	1.171580450875	FBgn0039209	276		1e+60
463	2R	2322210	2324273	1.374209880829	2323024	1.261560052633	FBgn0028954	191		1e+60
464	2L	1884074	1885655	1.374091148376	1884507	1.19545173645	FBgn0031373	451		1e+60
465	2R	13648237	13650675	1.373176574707	13649211	1.121003010694	FBgn0001222	283		1e+60
466	2L	10506053	10507712	1.372164726257	10506615	1.101312756538	FBgn0011673	165		1e+60
467	2R	19219268	19222219	1.370488643646	19221185	1.337692197164	FBgn0034897	336		1e+60
468	3L	4053525	4055980	1.370374679565	4055153	1.04002941356	FBgn0024179	92		1e+60
469	2R	8737651	8741560	1.370223045349	8739673	1.041016298182	FBgn0043010	1307		1e+60
470	3R	2899410	2901738	1.370199203491	2900435	1.051436066628	FBgn0037468	124		1e+60
471	2L	7026295	7028046	1.36962223053	7027209	1.257641464472	FBgn0051908	86		1e+60
472	3R	12032204	12034850	1.369555950165	12033092	1.139627896822	FBgn0010438	2119		1e+60
473	X	11840430	11841789	1.369387626648	11841137	1.042289086751	FBgn0030360	22		1e+60
474	3L	21456581	21457994	1.369029998779	21457284	1.053689599037	FBgn0037094	265		1e+60
475	2R	14964105	14966996	1.367748737335	14965966	1.260856151581	FBgn0003887	514		1e+60
476	3L	12488219	12490288	1.367486953735	12489032	1.171294242144	FBgn0041775	58		1e+60
477	3R	19872284	19874608	1.367408752441	19873481	1.138052135706	FBgn0043455	31		1e+60
478	3L	4236500	4238270	1.367018222809	4237293	1.213873445988	FBgn0041171	548		1e+60
479	X	10998959	11000850	1.36665391922	10999704	1.293627023697	FBgn0030276	85		1e+60
480	2R	5054173	5056753	1.365665912628	5055590	1.100305938721	FBgn0033421	3177		1e+60
481	X	19411900	19414259	1.365630626678	19413133	1.214392157162	FBgn0031030	613		1e+60
482	3L	17497604	17499419	1.364932537079	17498624	1.30633354187	FBgn0036736	3282		1e+60
483	2R	17889967	17891653	1.364858627319	17890853	1.278861999512	FBgn0034723	135		1e+60
484	3L	20334768	20336432	1.364666938782	20335673	1.189472282634	FBgn0028978	224		1e+60
485	3L	12499583	12501264	1.363844394684	12500514	1.098987698555	FBgn0004926	170		1e+60
486	2R	2173142	2175834	1.363166809082	2174500	1.183545589447	FBgn0000054	418		1e+60
487	3L	10712879	10714995	1.362946510315	10713426	1.09636586053	FBgn0036101	42605		1e+60
488	2L	20808746	20812230	1.361820220947	20811467	1.168085939744	FBgn0032889	562		1e+60
489	3R	20875184	20876899	1.361480236053	20876243	1.209865061442	FBgn0039266	729		1e+60
490	3L	16855428	16857207	1.360255718231	16856414	1.257626724243	FBgn0036673	8312		1e+60
491	4	1050452	1052746	1.360172271729	1051841	1.063443964178	FBgn0039929	69		1e+60
492	3R	24947963	24949993	1.3590965271	24949032	1.202624930276	FBgn0039637	72		1e+60
493	3L	15498680	15501252	1.358971595764	15499534	1.257246911526	FBgn0053982	469		1e+60
494	2L	9567313	9569854	1.358952045441	9568825	1.312978923321	FBgn0032130	67		1e+60
495	3R	14989223	14991011	1.358106613159	14990054	1.115926237667	FBgn0010768	111		1e+60
496	3R	7588924	7590520	1.357432365417	7589675	0.943739891052	FBgn0017581	504		1e+60
497	2L	14354270	14356103	1.356610774994	14355291	1.298957319821	FBgn0015791	144		1e+60
498	3L	667882	669755	1.355925559998	668939	1.090021946851	FBgn0035153	138		1e+60
499	2R	4160848	4162248	1.354470729828	4161543	1.134506821632	FBgn0003892	95		1e+60
500	X	5262988	5267915	1.354115962982	5265462	1.260278701782	FBgn0029764	638		1e+60
501	2R	13231059	13233001	1.354072570801	13232093	1.242773532867	FBgn0028494	2097		1e+60
502	3R	1437466	1439631	1.353698730469	1438826	1.286173850298	FBgn0017550	4		1e+60
503	3R	25318333	25319832	1.350613594055	25319073	1.06262755394	FBgn0039665	162		1e+60
504	X	11234413	11236011	1.349700927734	11235199	1.056556765238	FBgn0030296	19448		1e+60
505	2R	5466375	5468125	1.349404335022	5467055	1.044525921345	FBgn0011656	3566		1e+60
506	2R	2998154	3002870	1.349159240723	3001328	1.143875458661	FBgn0015930	348		1e+60
507	3R	17201485	17203650	1.349126338959	17202352	1.268256411833	FBgn0002781	769		1e+60
508	3R	9540310	9542400	1.348704338074	9541194	1.209050623576	FBgn0054044	1268		1e+60
509	3R	26028094	26030265	1.348149776459	26029290	1.072817236185	FBgn0039756	572		1e+60
510	2R	12121887	12124157	1.347493171692	12122733	1.156184196472	FBgn0034145	200		1e+60
511	2L	5906473	5908280	1.347221374512	5907385	1.29785245657	FBgn0043362	205		1e+60
512	X	9163638	9165069	1.347177028656	9164510	0.95716936448	FBgn0040235	45		1e+60
513	X	10170162	10171668	1.346670150757	10170956	1.034222841263	FBgn0010338	222		1e+60
514	2R	17777548	17779195	1.346468925476	17778408	1.265314936638	FBgn0034717	22633		1e+60
515	2R	14231738	14233400	1.346347570419	14232629	1.163027912378	FBgn0053147	363		1e+60
516	2L	17379133	17380907	1.346014022827	17380050	1.133460353403	FBgn0032633	26		1e+60
517	3L	8422981	8425044	1.345410823822	8424219	1.279527664185	FBgn0010825	44		1e+60
518	2L	4996434	4998682	1.344663619995	4997297	1.254021199544	FBgn0031665	9151		1e+60
519	2L	21815408	21816907	1.344362258911	21816179	1.082791030407	FBgn0003866	9		1e+60
520	3R	14565156	14567223	1.343712806702	14566046	1.250802230835	FBgn0024329	3234		1e+60
521	X	11638710	11641551	1.343325614929	11639413	1.175252605887	FBgn0001218	1702		1e+60
522	2R	11505830	11507988	1.343280792236	11507286	1.007720112801	FBgn0034059	13		1e+60
523	3R	26388315	26389926	1.342423915863	26389104	1.261148325602	FBgn0039787	16050		1e+60
524	2R	18893108	18894728	1.341702461243	18894006	1.154742521398	FBgn0050415	19		1e+60
525	3R	14408736	14411813	1.341061115265	14410150	1.188191086054	FBgn0038628	7411		1e+60
526	2R	16800411	16802317	1.34087228775	16801515	1.101578908808	FBgn0016726	163		1e+60
527	3L	17494209	17496288	1.340533733368	17495618	0.943047018612	FBgn0036736	276		1e+60
528	4	86760	88367	1.339497566223	87604	1.101646872128	FBgn0017545	259		1e+60
529	X	19131455	19133331	1.339457035065	19132335	1.164721216474	FBgn0065084	3475		1e+60
530	3R	16417759	16420253	1.338251590729	16419050	1.176260779886	FBgn0023097	165		1e+60
531	3L	15199067	15201420	1.338096618652	15200839	0.863739883198	FBgn0029114	61		1e+60
532	3L	11560235	11562356	1.337909698486	11561541	1.205801188946	FBgn0003292	174		1e+60
533	3R	21072358	21073872	1.337719917297	21073103	1.104011178017	FBgn0039300	119		1e+60
534	3R	1193077	1194642	1.33704328537	1193906	1.219811201096	FBgn0037315	121		1e+60
535	2L	16738712	16740274	1.336915493011	16739511	0.955513775349	FBgn0032600	178		1e+60
536	3L	20947756	20948809	1.335405826569	20948720	1.302578396267	FBgn0003415	12545		1e+60
537	3R	4983030	4984644	1.334458827972	4983840	1.306396820966	FBgn0037662	19444		1e+60
538	3R	1076539	1077952	1.334268569946	1077364	1.113644936505	FBgn0037303	104		1e+60
539	2R	19371981	19373617	1.333526611328	19372873	1.087519109249	FBgn0025335	121		1e+60
540	3R	16134251	16136284	1.333364486694	16135182	1.157153189182	FBgn0038785	743		1e+60
541	3L	1446750	1448029	1.332918167114	1447578	0.871669208302	FBgn0004635	254		1e+60
542	X	17719470	17721855	1.332769393921	17720885	1.09840075175	FBgn0002777	259		1e+60
543	3R	6693338	6695022	1.332288265228	6694333	1.08680229187	FBgn0037847	46		1e+60
544	2L	701292	702612	1.330817222595	702079	0.911156082153	FBgn0000497	12889		1e+60
545	X	6196981	6198915	1.330494880676	6197498	1.0528870821	FBgn0026708	1633		1e+60
546	2R	14789634	14791564	1.329907417297	14790409	1.082308937522	FBgn0003254	180		1e+60
547	3R	4839097	4841556	1.32915687561	4840211	1.259497502271	FBgn0037655	338		1e+60
548	3R	1057097	1058574	1.328732013702	1057837	0.996947020292	FBgn0040208	103		1e+60
549	2R	5932273	5934400	1.327610015869	5933308	1.274657845497	FBgn0033519	428		1e+60
550	2L	221099	222976	1.327444076538	222023	1.213883697987	FBgn0031235	10491		1e+60
551	2R	17629336	17630634	1.326939582825	17629897	1.000651051016	FBgn0002715	214		1e+60
552	2R	1289400	1290777	1.326553344727	1290073	1.09663032083	FBgn0025693	170		1e+60
553	2L	6097870	6099712	1.32554769516	6098975	1.06268714456	FBgn0031779	11		1e+60
554	3L	3356911	3358571	1.325369358063	3357689	1.115056037903	FBgn0027616	9		1e+60
555	X	11183614	11186045	1.325262069702	11184576	1.063515663147	FBgn0028421	197		1e+60
556	3R	27230159	27231785	1.32462310791	27230998	1.216774404049	FBgn0004834	27		1e+60
557	3R	7475377	7476962	1.323624610901	7476189	1.149058426128	FBgn0037925	229		1e+60
558	2L	6061901	6063340	1.323341369629	6062586	0.86495578289	FBgn0031771	171		1e+60
559	3R	27421039	27422608	1.323044776917	27421640	1.03759264946	FBgn0039857	327		1e+60
560	3L	731724	733864	1.322459697723	732705	1.272538858301	FBgn0000575	233		1e+60
561	2L	5004426	5006160	1.322263717651	5005252	1.065388577325	FBgn0053113	4492		1e+60
562	2R	10269989	10272006	1.320476531982	10270836	1.074455022812	FBgn0033960	315		1e+60
563	2L	2160792	2164021	1.320303440094	2162596	1.098783633288	FBgn0031393	6836		1e+60
564	2R	6297390	6299307	1.31991481781	6298517	1.125035345554	FBgn0053144	235		1e+60
565	3R	9207139	9208983	1.319499969482	9207986	1.076498091221	FBgn0038145	187		1e+60
566	3R	25507208	25508849	1.319356918335	25508111	1.12136554718	FBgn0013972	113		1e+60
567	3L	19925398	19926597	1.318610191345	19925956	0.945862007141	FBgn0013303	192		1e+60
568	X	10317147	10320507	1.31826210022	10318427	1.261509388685	FBgn0030205	376		1e+60
569	3L	9588228	9590325	1.316340446472	9589060	1.066153301912	FBgn0002528	194		1e+60
570	X	3522102	3524694	1.316224098206	3523269	1.073315355513	FBgn0023216	5976		1e+60
571	2R	7146843	7150019	1.31618976593	7149096	1.105523347855	FBgn0033638	619		1e+60
572	3L	9482675	9485943	1.316142559052	9483359	1.226692390442	FBgn0036008	168		1e+60
573	3R	9850168	9852122	1.315877914429	9851053	1.068030974444	FBgn0038194	3899		1e+60
574	3L	19527116	19528678	1.315707206726	19527909	1.126738770803	FBgn0067680	2490		1e+60
575	X	4781368	4783677	1.314666748047	4782833	1.049071184794	FBgn0029738	1446		1e+60
576	2R	13106837	13108637	1.314426422119	13107986	1.221469312906	FBgn0029006	309		1e+60
577	2L	2450320	2451863	1.314409255981	2451036	1.085914219127	FBgn0012017	9008		1e+60
578	2R	4627384	4629292	1.314060211182	4628251	1.222779393196	FBgn0003612	312		1e+60
579	2L	15259922	15261366	1.313778877258	15260626	1.019633237053	FBgn0045842	7		1e+60
580	2L	17445381	17446922	1.312940120697	17446043	1.152366757393	FBgn0000462	246		1e+60
581	3R	16646786	16649807	1.310795783997	16647798	1.244313408347	FBgn0019936	103		1e+60
582	2L	5799034	5800795	1.310660362244	5800099	1.076581120491	FBgn0031738	105		1e+60
583	2R	2207716	2209306	1.309204101562	2208577	1.100574661704	FBgn0014009	42		1e+60
584	2L	7031818	7033696	1.309190273285	7032699	1.08726086336	FBgn0031883	14		1e+60
585	2R	16101810	16103376	1.308400154114	16102533	1.020664125681	FBgn0015907	165		1e+60
586	2R	5536799	5538453	1.308145523071	5537692	1.117751810286	FBgn0022382	156		1e+60
587	2R	6709743	6715831	1.308124542236	6711028	1.032760451822	FBgn0003396	21301		1e+60
588	2R	5739036	5740655	1.307953834534	5739876	1.335161336263	FBgn0000448	5328		1e+60
589	3L	3042406	3044852	1.306396484375	3044017	1.274056315422	FBgn0035393	5383		1e+60
590	2R	2892708	2894367	1.305319786072	2893578	1.086256623268	FBgn0033159	104		1e+60
591	3L	8159473	8161924	1.305137634277	8161094	1.153883814812	FBgn0035850	146		1e+60
592	2L	16516044	16517981	1.304853439331	16517062	1.031779199839	FBgn0032587	11744		1e+60
593	X	1826155	1833143	1.304014205933	1832297	1.073622671763	FBgn0052802	13988		1e+60
594	3L	5899944	5901488	1.302366256714	5900626	1.084389073508	FBgn0053523	2624		1e+60
595	2L	10841621	10843136	1.301064014435	10842357	1.095138830297	FBgn0032305	246		1e+60
596	4	89299	91090	1.30028796196	90050	1.071532994509	FBgn0019664	94		1e+60
597	X	2173604	2174607	1.299954414368	2173697	1.149593639374	FBgn0054052	4723		1e+60
598	3L	17618192	17620077	1.298754692078	17619140	1.238843739033	FBgn0052179	395		1e+60
599	3L	9945548	9947265	1.298717975616	9946242	0.869666129351	FBgn0036064	52		1e+60
600	2L	13547883	13551331	1.298134326935	13549176	1.162072569132	FBgn0023407	147		1e+60
601	3R	17013747	17015273	1.296060562134	17014543	1.050629168749	FBgn0038867	20693		1e+60
602	3L	11653377	11655136	1.295664787292	11654227	1.093854904175	FBgn0052085	60		1e+60
603	2R	16675324	16676947	1.295358657837	16676097	1.072675577799	FBgn0034598	143		1e+60
604	3L	11681637	11683563	1.294820308685	11682370	1.208694330851	FBgn0036196	140		1e+60
605	2L	16345768	16349517	1.294347763062	16348058	0.954064369202	FBgn0000307	471		1e+60
606	3R	19558206	19559854	1.294226169586	19558911	1.033036624684	FBgn0001205	135		1e+60
607	2R	13315617	13317587	1.293344974518	13316600	1.019204364103	FBgn0004586	1052		1e+60
608	X	19720475	19722056	1.293062210083	19721342	0.912451356649	FBgn0000076	2655		1e+60
609	2L	3354093	3355570	1.292973995209	3354815	0.963865846395	FBgn0020445	185		1e+60
610	3R	14743578	14745228	1.291931152344	14744137	1.037543577306	FBgn0038661	3447		1e+60
611	X	3620842	3623946	1.291204929352	3621534	1.090508162975	FBgn0026698	4110		1e+60
612	2R	13086874	13088706	1.290101051331	13087912	1.097802966833	FBgn0016701	167		1e+60
613	3L	11219575	11222467	1.289981842041	11221616	1.076039850712	FBgn0041094	4640		1e+60
614	3R	22360182	22363002	1.287982463837	22360889	1.034889389487	FBgn0026178	1179		1e+60
615	3R	628420	630930	1.28761100769	629160	0.9447889328	FBgn0037278	1715		1e+60
616	2L	5304833	5307360	1.287337303162	5305752	1.142792785869	FBgn0016076	6105		1e+60
617	3R	1082191	1083574	1.287267684937	1082973	1.014328598976	FBgn0037308	210		1e+60
618	2R	19173710	19175509	1.287036895752	19174699	1.06057792902	FBgn0034886	9523		1e+60
619	3L	9434738	9437251	1.286407470703	9436381	1.028099452748	FBgn0052043	1357		1e+60
620	3L	11225355	11227009	1.28604888916	11226300	1.213317457835	FBgn0041094	44		1e+60
621	2R	2863580	2865116	1.284344673157	2864185	1.053183376789	FBgn0050501	6089		1e+60
622	2R	9655913	9657685	1.284084320068	9656684	1.09644010663	FBgn0040752	121		1e+60
623	2R	7853328	7854761	1.283211708069	7853886	1.076441458293	FBgn0033716	177		1e+60
624	X	16255398	16257399	1.281400203705	16256017	1.08258895874	FBgn0030749	136		1e+60
625	3L	3053405	3055755	1.281003475189	3053450	1.250213199192	FBgn0052486	921		1e+60
626	2L	8739566	8741064	1.278955459595	8740255	1.082658916712	FBgn0003209	378		1e+60
627	2R	5986378	5991173	1.278796672821	5989972	1.130314052105	FBgn0027842	409		1e+60
628	3R	3711738	3713704	1.278766393661	3712788	1.182181209326	FBgn0037526	18		1e+60
629	3L	5158096	5159584	1.278595924377	5158825	0.958114687602	FBgn0035596	1955		1e+60
630	2L	13512725	13514999	1.278085708618	13513333	0.93699154487	FBgn0053640	14508		1e+60
631	2L	6454824	6456432	1.278066635132	6455691	1.096633406246	FBgn0031814	243		1e+60
632	X	7745693	7747100	1.277862071991	7746354	0.88122474446	FBgn0004922	211		1e+60
633	3L	17576545	17578263	1.277713775635	17577499	1.094375640154	FBgn0000567	7067		1e+60
634	X	16470629	16473108	1.277057647705	16471498	0.929110867637	FBgn0026181	142		1e+60
635	3R	21846141	21847983	1.276650428772	21847109	1.181109070778	FBgn0002609	328		1e+60
636	2L	15329008	15330527	1.276508331299	15329697	1.041212614845	FBgn0001981	96		1e+60
637	2R	1663373	1665927	1.275809764862	1664130	1.145388827604	FBgn0011936	3163		1e+60
638	3R	484739	486245	1.275114536285	485394	1.067422777414	FBgn0051531	89		1e+60
639	2L	14408846	14410428	1.274770736694	14409619	1.13886419932	FBgn0004858	72		1e+60
640	3L	7313120	7314270	1.274153232574	7313772	0.824220148722	FBgn0011640	559		1e+60
641	2L	10200442	10202187	1.274152755737	10201080	0.977323952843	FBgn0005593	21		1e+60
642	3L	229499	230982	1.273536682129	230286	1.060280968161	FBgn0000541	147		1e+60
643	X	10210466	10212269	1.271981239319	10211332	1.168929464677	FBgn0028331	202		1e+60
644	X	19577444	19578935	1.271831512451	19578150	1.095628934748	FBgn0031066	125		1e+60
645	3L	621695	625216	1.271347045898	623329	1.168375402689	FBgn0064191	2462		1e+60
646	3L	9383747	9385581	1.269865989685	9384490	1.060045887442	FBgn0035986	288		1e+60
647	2L	19566787	19569288	1.269794464111	19568280	1.042708957897	FBgn0046823	2140		1e+60
648	3L	3828870	3830363	1.268765926361	3829623	0.957569935743	FBgn0013751	62		1e+60
649	X	4523394	4525417	1.267921447754	4524433	1.158982585458	FBgn0003200	390		1e+60
650	2R	5749435	5751068	1.267820358276	5750366	0.949051380157	FBgn0005619	2316		1e+60
651	X	12416376	12417849	1.267489433289	12416989	1.095949649811	FBgn0030400	130		1e+60
652	X	16121815	16123717	1.266546726227	16122695	1.123462620903	FBgn0011571	88		1e+60
653	2R	9412854	9414404	1.266133308411	9413721	1.013998985291	FBgn0033884	35802		1e+60
654	3L	20452172	20453723	1.265605926514	20452965	0.888568321864	FBgn0037007	308		1e+60
655	3R	25417080	25418650	1.265469074249	25417867	1.077600359917	FBgn0039672	323		1e+60
656	2R	13852864	13854779	1.265016078949	13853800	1.101988728841	FBgn0040737	27115		1e+60
657	3R	2230486	2233563	1.264459609985	2232538	1.087189085343	FBgn0014963	60		1e+60
658	3L	6190958	6193328	1.264311790466	6192488	1.021345297496	FBgn0002526	557		1e+60
659	3L	18362995	18364381	1.262819290161	18363761	1.120066134135	FBgn0011706	99		1e+60
660	X	13473743	13476693	1.261742115021	13475716	0.936441028819	FBgn0030505	17022		1e+60
661	2R	3642806	3644633	1.261149406433	3643655	1.104557786669	FBgn0005648	429		1e+60
662	3R	15469095	15470905	1.260917186737	15469872	1.038207113743	FBgn0026753	262		1e+60
663	3R	12166882	12168481	1.260382652283	12167530	1.019883660709	FBgn0040284	176		1e+60
664	3R	26290937	26292723	1.26021528244	26291978	1.08470633626	FBgn0039776	204		1e+60
665	3R	677515	679042	1.25946521759	678327	1.053445114809	FBgn0003002	208		1e+60
666	3L	12097680	12099630	1.259185791016	12098328	1.06727177302	FBgn0022959	724		1e+60
667	3R	19811629	19813116	1.257964134216	19812308	1.008146882057	FBgn0039135	17		1e+60
668	X	12585114	12586801	1.257449150085	12585980	1.076318486532	FBgn0030418	7577		1e+60
669	2R	1592104	1593431	1.256565093994	1592821	0.989261358976	FBgn0033062	187		1e+60
670	3L	8533183	8534808	1.255854129791	8533901	0.982325017452	FBgn0020254	1303		1e+60
671	X	134546	136362	1.25581908226	135376	0.96167126298	FBgn0005427	1080		1e+60
672	3R	17029147	17031221	1.255295038223	17030289	1.087051615996	FBgn0038868	10505		1e+60
673	3R	16375763	16377382	1.255092144012	16376697	0.946506892934	FBgn0016917	1337		1e+60
674	X	1236324	1238558	1.255035400391	1237195	0.976044682895	FBgn0024986	102		1e+60
675	2R	20470589	20473533	1.254879951477	20472523	1.054959535599	FBgn0035087	160		1e+60
676	2R	2523372	2525567	1.254835128784	2524361	1.06960940361	FBgn0029506	292		1e+60
677	3L	22768539	22770089	1.254493236542	22769387	1.051714062691	FBgn0037195	1522		1e+60
678	2L	18942958	18944631	1.25340795517	18943694	1.020075349247	FBgn0032724	1132		1e+60
679	2R	20046743	20048339	1.253370285034	20047636	0.979498694925	FBgn0035023	64		1e+60
680	3R	12904678	12906570	1.253051757812	12905593	1.040106981993	FBgn0038475	72		1e+60
681	3L	12029829	12031262	1.252493858337	12030583	0.882922453039	FBgn0041096	8223		1e+60
682	2R	19377229	19382076	1.252246856689	19378083	1.084781138102	FBgn0011236	208		1e+60
683	3L	1601264	1602470	1.252035617828	1602025	0.762149937948	FBgn0035244	101		1e+60
684	2R	1720677	1722625	1.251582622528	1721791	1.025005847216	FBgn0033073	170		1e+60
685	3R	20653287	20654781	1.251443862915	20654128	0.989061019	FBgn0051118	437		1e+60
686	3R	10450322	10452408	1.251040458679	10451209	1.163161993027	FBgn0003169	212		1e+60
687	X	2489771	2491222	1.250962257385	2490559	0.900401592255	FBgn0003371	453		1e+60
688	3L	16551719	16554480	1.250873565674	16553781	1.010699440451	FBgn0002283	605		1e+60
689	3R	20343281	20344646	1.25085401535	20343921	0.85643196106	FBgn0003134	58		1e+60
690	3L	19563076	19564551	1.250748634338	19563744	1.101045440225	FBgn0005386	263		1e+60
691	2R	9078588	9081270	1.250615119934	9080148	1.034393647138	FBgn0033856	5696		1e+60
692	2L	16680451	16682017	1.249829292297	16681265	1.048669993877	FBgn0053552	2717		1e+60
693	2R	19485312	19487375	1.249627590179	19486234	1.047750027974	FBgn0005612	587		1e+60
694	2L	5724047	5725385	1.249361038208	5724759	0.95645186305	FBgn0031736	101		1e+60
695	2L	2375274	2377006	1.249060153961	2376167	1.110439956188	FBgn0031420	273		1e+60
696	2L	850152	851697	1.248974323273	850863	1.035500705242	FBgn0020304	198		1e+60
697	X	3690017	3691769	1.248921394348	3690770	1.05420083266	FBgn0000542	9437		1e+60
698	X	5724448	5726206	1.248030185699	5725095	1.021999422709	FBgn0029820	1		1e+60
699	2L	18727936	18729745	1.247932434082	18728839	1.186882257462	FBgn0032709	7500		1e+60
700	3L	330341	332118	1.247925758362	331315	1.073597431183	FBgn0023000	874		1e+60
701	3L	17522014	17523646	1.247884750366	17522967	1.106802603778	FBgn0025455	80		1e+60
702	X	19530880	19532371	1.247166633606	19531032	1.166921468881	FBgn0010341	11		1e+60
703	2R	18207452	18209172	1.246858596802	18208243	1.153657734394	FBgn0005631	301		1e+60
704	3R	20390962	20392419	1.246236801147	20391570	0.994447112083	FBgn0004190	8633		1e+60
705	2R	9505864	9507254	1.245911598206	9506502	1.037415470396	FBgn0020620	91		1e+60
706	3L	10637878	10640192	1.244836807251	10638708	1.016068649292	FBgn0010762	18		1e+60
707	3L	18960866	18962830	1.244603157043	18962048	1.091849663678	FBgn0036837	1494		1e+60
708	2L	7048657	7050591	1.244393348694	7049261	0.945771813393	FBgn0051630	6794		1e+60
709	2R	18147672	18149476	1.244386196136	18148715	1.14186578989	FBgn0034751	285		1e+60
710	2L	21560631	21561879	1.244351387024	21561310	0.806270867586	FBgn0032949	339		1e+60
711	3R	7068993	7070706	1.244175434113	7069875	1.009037775152	FBgn0037891	131		1e+60
712	2R	14097542	14099003	1.243795394897	14098222	0.941443324089	FBgn0050115	21724		1e+60
713	3R	25573549	25575936	1.243237018585	25575148	0.958977086203	FBgn0039692	200		1e+60
714	3L	20174401	20176152	1.242530822754	20175213	1.181101471186	FBgn0036959	101		1e+60
715	3L	12778023	12780732	1.242488861084	12778885	1.229242861271	FBgn0010715	176		1e+60
716	2L	866379	868394	1.242443084717	867474	1.073250949383	FBgn0029095	878		1e+60
717	3L	4804922	4806420	1.242124080658	4805662	0.926749005037	FBgn0010349	918		1e+60
718	2R	17220358	17222788	1.241114139557	17221257	1.038521703084	FBgn0004362	344		1e+60
719	2L	154687	156932	1.240926742554	155538	1.012765744153	FBgn0031228	201		1e+60
720	2R	12611370	12612924	1.240855693817	12612030	1.06155238432	FBgn0010226	263		1e+60
721	2R	4234536	4237524	1.240429401398	4236446	0.968844711781	FBgn0005695	373		1e+60
722	3R	18246120	18247651	1.239478111267	18246739	0.814059317112	FBgn0038964	51		1e+60
723	3L	20121411	20122725	1.238320350647	20122176	0.846534848213	FBgn0036945	207		1e+60
724	X	5608301	5610302	1.238098144531	5609193	1.071569891537	FBgn0013987	226		1e+60
725	X	17660537	17662162	1.236529827118	17661346	1.0580438296	FBgn0030869	1416		1e+60
726	2R	19535602	19537672	1.235344409943	19536349	0.843791793374	FBgn0061198	15		1e+60
727	3R	8250649	8252431	1.235240459442	8251528	1.007904501522	FBgn0004103	111		1e+60
728	2L	18479551	18480977	1.235145568848	18480315	0.999110868999	FBgn0032681	125		1e+60
729	X	9000325	9002542	1.234498023987	9001358	1.13084526062	FBgn0004828	551		1e+60
730	3R	13525567	13527674	1.234345436096	13526786	0.999559915983	FBgn0051249	14003		1e+60
731	3L	21108965	21110691	1.233877182007	21109694	0.996671396143	FBgn0041607	2925		1e+60
732	X	12424994	12426496	1.233834266663	12425792	1.038650682994	FBgn0041203	338		1e+60
733	2L	9966509	9968365	1.233160972595	9967222	1.032656837912	FBgn0011272	90		1e+60
734	2R	19540810	19542336	1.233149051666	19541606	1.017508774996	FBgn0013764	70		1e+60
735	X	1091131	1094070	1.23251914978	1093144	1.051593724419	FBgn0026875	310		1e+60
736	3R	16657999	16659645	1.232276916504	16658814	1.072774781121	FBgn0053094	307		1e+60
737	2L	11066394	11067717	1.231969833374	11067044	0.881923556328	FBgn0032334	1732		1e+60
738	X	10629085	10632374	1.230640411377	10631536	0.940818637609	FBgn0025111	562		1e+60
739	3L	11188115	11190190	1.23030090332	11188984	0.915225684643	FBgn0036149	537		1e+60
740	3L	14142297	14143607	1.230156421661	14143035	0.860347130719	FBgn0000411	844		1e+60
741	3R	17048528	17050729	1.229112625122	17049468	1.062368505141	FBgn0038872	42		1e+60
742	2R	14313640	14315374	1.228444576263	14314458	1.014905738831	FBgn0034392	2919		1e+60
743	X	9428666	9432361	1.228163719177	9431030	1.078383585986	FBgn0001186	76		1e+60
744	3L	13450663	13452077	1.227794647217	13451272	0.992348702749	FBgn0052130	228		1e+60
745	2L	10220002	10221863	1.227709293365	10220894	1.13076950522	FBgn0024320	10		1e+60
746	2R	10133248	10134813	1.22726726532	10134065	0.921763674418	FBgn0010638	475		1e+60
747	X	4532781	4533927	1.226489067078	4533517	1.016276454926	FBgn0011760	479		1e+60
748	3R	10956870	10957829	1.226006984711	10957781	1.15815809038	FBgn0038289	136		1e+60
749	X	9200179	9202294	1.22577381134	9201562	1.074577204386	FBgn0026149	305		1e+60
750	3L	17931757	17934896	1.225771903992	17934242	1.002906262875	FBgn0052193	7323		1e+60
751	2R	15788642	15790066	1.225636482239	15789276	0.952609449625	FBgn0034494	112		1e+60
752	X	19431464	19432801	1.22548866272	19432039	1.090896099806	FBgn0031035	71		1e+60
753	2R	2124258	2125697	1.225410938263	2124919	0.976566880941	FBgn0040673	93		1e+60
754	2R	18549949	18551203	1.225071907043	18550445	0.927841663361	FBgn0003900	3263		1e+60
755	3R	7178053	7179824	1.225012302399	7178960	1.143534819285	FBgn0026064	2593		1e+60
756	3R	16655192	16656765	1.224565029144	16655821	1.107902442708	FBgn0027493	516		1e+60
757	X	7778111	7784265	1.224422454834	7781022	1.127424586903	FBgn0004404	882		1e+60
758	2L	9705324	9706740	1.2239112854	9706121	1.109364255269	FBgn0051710	177		1e+60
759	3R	16447177	16448957	1.223715305328	16448144	1.164040788015	FBgn0001169	479		1e+60
760	X	17460900	17462240	1.223217487335	17461596	0.927163034678	FBgn0030850	237		1e+60
761	2R	15340756	15342055	1.223155975342	15341511	0.883422599119	FBgn0034476	257		1e+60
762	2R	2918393	2920099	1.2230052948	2919405	1.065623002894	FBgn0033166	229		1e+60
763	2R	11192836	11195461	1.222972869873	11194111	0.932986319065	FBgn0034035	309		1e+60
764	3R	12707709	12709019	1.222658634186	12708374	0.888468994814	FBgn0015350	2924		1e+60
765	3L	4389033	4390536	1.222232341766	4389835	1.028726607561	FBgn0035542	91		1e+60
766	3R	20592829	20595562	1.222033500671	20594521	1.115227444967	FBgn0040600	554		1e+60
767	3L	16612245	16613719	1.221933841705	16613001	1.106243312359	FBgn0000017	832		1e+60
768	X	7137971	7140124	1.220904350281	7139148	1.058678849538	FBgn0025549	2608		1e+60
769	3R	2175984	2177685	1.220833778381	2176881	1.093643569946	FBgn0014001	261		1e+60
770	3L	16676049	16678200	1.220734119415	16676792	0.91831891677	FBgn0063485	119		1e+60
771	3L	8947747	8949635	1.220623493195	8948727	1.081443488598	FBgn0035946	26		1e+60
772	3L	2618200	2619982	1.219999313354	2619195	0.98722895454	FBgn0035357	3943		1e+60
773	3L	1729576	1731092	1.21994304657	1730300	0.95612257719	FBgn0035267	142		1e+60
774	3R	10400094	10402309	1.218838214874	10401529	1.072177231312	FBgn0038244	41		1e+60
775	3R	6706843	6708340	1.218596458435	6707628	0.972760312697	FBgn0037852	281		1e+60
776	2R	18076776	18078682	1.218448638916	18077495	0.858011603355	FBgn0034737	7553		1e+60
777	3L	17810852	17813315	1.218441009521	17812646	1.144667595625	FBgn0036762	471		1e+60
778	3L	10982326	10983810	1.218427181244	10983111	0.927607143626	FBgn0013469	340		1e+60
779	X	16274589	16276225	1.218238353729	16275459	0.920984716976	FBgn0030753	89		1e+60
780	2L	18703414	18705079	1.217802047729	18704315	1.065628242493	FBgn0025608	302		1e+60
781	2R	8451475	8453220	1.21737909317	8452334	0.932159930468	FBgn0033784	100		1e+60
782	2R	5929431	5931016	1.216787815094	5930159	0.85182800293	FBgn0033518	372		1e+60
783	2L	2992398	2993658	1.216453790665	2993015	0.891684234142	FBgn0025681	51		1e+60
784	2L	2986757	2988127	1.216401100159	2987472	0.77663491754	FBgn0016132	205		1e+60
785	3L	16373005	16377492	1.216359138489	16376114	1.084358776317	FBgn0014163	984		1e+60
786	3R	1416622	1418610	1.21635723114	1417739	1.081482145521	FBgn0015324	286		1e+60
787	2L	9612810	9614215	1.216214179993	9613589	0.97976213343	FBgn0040070	407		1e+60
788	2L	9917101	9918878	1.214529037476	9918067	1.03522236207	FBgn0025700	98		1e+60
789	3R	7040847	7042849	1.214163780212	7042106	1.053821690877	FBgn0010413	69		1e+60
790	3R	13536511	13537949	1.213673591614	13537092	0.963731511434	FBgn0003013	6967		1e+60
791	2L	13289902	13291581	1.213258266449	13290713	1.034649175756	FBgn0051729	707		1e+60
792	3L	3131305	3133542	1.212725162506	3132482	1.134681850672	FBgn0012049	275		1e+60
793	3R	21713785	21715262	1.21236038208	21714642	0.946808141821	FBgn0028717	377		1e+60
794	3L	4121876	4123485	1.21216917038	4122694	1.037900328636	FBgn0004574	39		1e+60
795	3R	13946710	13948320	1.21214389801	13947452	0.982898801565	FBgn0051518	12737		1e+60
796	3R	16936660	16938919	1.212008476257	16937618	0.991515664493	FBgn0015790	489		1e+60
797	3L	599667	601004	1.211910247803	600260	0.927836322784	FBgn0052345	5588		1e+60
798	3L	7334219	7335858	1.211893081665	7335161	1.128922939301	FBgn0035771	651		1e+60
799	2R	9521303	9525047	1.21107339859	9522870	1.03422981898	FBgn0050482	673		1e+60
800	3R	2987656	2989333	1.210865974426	2988434	1.063471822178	FBgn0002306	117		1e+60
801	X	19186479	19188003	1.210624217987	19187209	0.903006394704	FBgn0031016	87		1e+60
802	3R	20455365	20457105	1.209785461426	20456233	0.991471529007	FBgn0046685	423		1e+60
803	X	1686807	1688113	1.209676742554	1687445	0.679086040048	FBgn0024988	33		1e+60
804	X	2501586	2503465	1.209527015686	2502811	0.93616177054	FBgn0003371	12705		1e+60
805	3L	6763263	6764694	1.209394454956	6764015	0.892202854156	FBgn0003995	92		1e+60
806	3L	14754567	14756404	1.209013938904	14755410	1.169269508786	FBgn0036451	1980		1e+60
807	2R	5622153	5623524	1.209001541138	5622851	0.951799710592	FBgn0003071	1298		1e+60
808	2L	6337768	6340030	1.206649780273	6338635	1.037463760376	FBgn0015623	137		1e+60
809	3R	25048192	25049686	1.20609331131	25048880	0.91331838159	FBgn0062442	269		1e+60
810	2L	9896400	9897951	1.206016540527	9897282	0.911213678472	FBgn0004867	260		1e+60
811	2L	2129630	2131396	1.205997943878	2130504	0.916001011344	FBgn0004507	311		1e+60
812	X	542784	545161	1.205332756042	543643	1.150514911203	FBgn0021764	18		1e+60
813	X	12568823	12572021	1.205214500427	12569824	1.126769739039	FBgn0024308	6556		1e+60
814	3R	16952013	16954053	1.20484828949	16953150	1.10709887743	FBgn0023423	52		1e+60
815	3R	25686634	25688519	1.20448923111	25687581	0.9854131639	FBgn0039713	8		1e+60
816	2L	9894157	9895501	1.203985214233	9894794	0.882183045149	FBgn0025881	113		1e+60
817	2R	2012806	2014747	1.203046798706	2013911	1.14644687316	FBgn0010347	161		1e+60
818	2R	16563808	16565384	1.202978134155	16564581	0.990852355957	FBgn0003391	160		1e+60
819	3L	8089163	8091045	1.201674461365	8089925	0.999982267618	FBgn0011744	78		1e+60
820	2R	12779704	12780798	1.199268341064	12780310	0.679549694061	FBgn0053197	106		1e+60
821	X	13617101	13618775	1.199169158936	13617835	0.801574258243	FBgn0053174	149		1e+60
822	3L	8288420	8289908	1.197241783142	8289254	1.17880560557	FBgn0035872	180		1e+60
823	3R	7387574	7389292	1.197110652924	7388327	0.990596182206	FBgn0037913	4444		1e+60
824	3L	23299	24579	1.196964263916	23957	0.895852774382	FBgn0052475	17479		1e+60
825	X	2148799	2150546	1.196179389954	2149724	0.972467759076	FBgn0023526	822		1e+60
826	3R	25607227	25608926	1.195101737976	25608123	0.971920341253	FBgn0039694	1949		1e+60
827	2L	1736799	1738458	1.19508934021	1737711	0.961601912975	FBgn0031362	5185		1e+60
828	3R	12077849	12081860	1.195060253143	12081035	1.171507537365	FBgn0040237	8775		1e+60
829	3R	11115515	11118469	1.195059299469	11117058	1.095457638011	FBgn0003721	9804		1e+60
830	2L	16711305	16712989	1.194583415985	16712199	0.973810100555	FBgn0062978	174		1e+60
831	3L	7627862	7629116	1.194521903992	7628562	0.984983852931	FBgn0035807	130		1e+60
832	3L	18721889	18723339	1.192834854126	18722558	1.029297955831	FBgn0036813	8591		1e+60
833	X	10953230	10954674	1.192105770111	10953970	1.141164976008	FBgn0015245	279		1e+60
834	3R	5603112	5604728	1.191899776459	5603807	0.959664849674	FBgn0037752	11		1e+60
835	2L	9781677	9783074	1.191728115082	9782272	1.016232771032	FBgn0032147	118		1e+60
836	2R	2503844	2505753	1.19141960144	2504620	1.016578257084	FBgn0050159	121		1e+60
837	3L	691019	692388	1.191259384155	691730	0.928149402142	FBgn0035158	3		1e+60
838	3R	20638566	20640361	1.190649986267	20639470	1.081294059753	FBgn0027539	280		1e+60
839	3R	10715295	10716903	1.190473556519	10716095	1.023758093516	FBgn0004597	180		1e+60
840	3R	7256539	7258211	1.190212726593	7257420	0.910756707191	FBgn0037899	23		1e+60
841	2R	14651385	14652938	1.190104484558	14652071	1.051288992167	FBgn0034419	169		1e+60
842	X	7180667	7183578	1.189671039581	7181618	1.042561503018	FBgn0026144	988		1e+60
843	2L	10849904	10851365	1.189617156982	10850577	1.072620362043	FBgn0004363	291		1e+60
844	3L	2615082	2616631	1.189513206482	2615824	0.762406885624	FBgn0035357	572		1e+60
845	2R	12155336	12156691	1.189071178436	12156125	1.10510374705	FBgn0024232	22		1e+60
846	3R	11233536	11234943	1.188890457153	11234214	1.019296702217	FBgn0041188	56		1e+60
847	2L	6073716	6076755	1.188564300537	6075885	0.940571665764	FBgn0031778	2568		1e+60
848	3L	7318424	7319678	1.18852853775	7319187	0.748601118724	FBgn0035767	59		1e+60
849	2R	2226751	2228408	1.188212394714	2227593	1.023625585768	FBgn0033095	85		1e+60
850	X	2151767	2153771	1.187871456146	2152640	1.016400277615	FBgn0023526	3738		1e+60
851	2R	20410327	20412212	1.187616348267	20411444	1.045400843901	FBgn0066084	85		1e+60
852	3R	15672811	15674201	1.187488555908	15673468	0.858096949259	FBgn0038735	423		1e+60
853	2R	4177107	4181502	1.186423778534	4177998	1.147692736457	FBgn0010609	330		1e+60
854	X	19992786	19994386	1.185830116272	19993687	1.059895070394	FBgn0031090	88		1e+60
855	3R	5969618	5971117	1.185788154602	5970452	1.090360760689	FBgn0002478	31		1e+60
856	3L	14155531	14156960	1.185784816742	14156258	0.88156324625	FBgn0013718	122		1e+60
857	2R	11643815	11645838	1.185256958008	11644835	1.026047521167	FBgn0004571	4989		1e+60
858	X	17543231	17544731	1.185022354126	17544022	1.000052183867	FBgn0030864	427		1e+60
859	2R	11612286	11614508	1.184410095215	11613346	1.051893552144	FBgn0034072	54		1e+60
860	2R	19087014	19089115	1.184036254883	19088435	1.015919621785	FBgn0015903	15938		1e+60
861	3L	10710548	10711901	1.183454990387	10711300	0.884058391347	FBgn0036101	40479		1e+60
862	2L	10515752	10517659	1.183418273926	10516757	0.985304720262	FBgn0021953	459		1e+60
863	X	5628409	5629656	1.183206558228	5629055	0.795635734286	FBgn0029808	621		1e+60
864	2R	20032810	20034292	1.182748794556	20033722	0.917017698288	FBgn0035016	28		1e+60
865	3R	27514261	27515994	1.182445526123	27515291	0.888711869717	FBgn0039864	9689		1e+60
866	4	230196	231235	1.182305335999	230560	0.97714842067	FBgn0024811	54		1e+60
867	2R	9730393	9731999	1.182102203369	9731126	1.028166294098	FBgn0033912	364		1e+60
868	3L	182059	183722	1.181863307953	183066	1.030691358778	FBgn0035107	646		1e+60
869	3L	5783162	5785553	1.181708335876	5784766	0.993439642588	FBgn0015806	138		1e+60
870	3L	22068052	22070738	1.181222915649	22069923	1.082260244033	FBgn0037153	34		1e+60
871	3L	8739348	8741002	1.180792808533	8740234	1.055866599083	FBgn0052030	157		1e+60
872	3R	11099881	11101515	1.180335044861	11100658	0.965910238378	FBgn0000283	269		1e+60
873	X	10056361	10059015	1.180045127869	10057002	0.925348818302	FBgn0030183	565		1e+60
874	2L	13059373	13061121	1.17987203598	13060234	1.161257624626	FBgn0051856	13611		1e+60
875	X	1819023	1821568	1.179377555847	1819851	0.937072128057	FBgn0023521	23459		1e+60
876	3R	8194349	8195804	1.178115844727	8195097	0.901180435629	FBgn0001149	110		1e+60
877	3R	16922121	16924228	1.177571296692	16923532	0.887015539057	FBgn0038853	5		1e+60
878	3R	5340954	5342940	1.177103996277	5341760	0.895235286039	FBgn0037702	2		1e+60
879	2L	11003127	11004758	1.176493644714	11004077	0.933088106268	FBgn0015756	112		1e+60
880	3R	5402464	5404116	1.175864219666	5403309	1.042839103275	FBgn0027338	197		1e+60
881	3L	22340988	22342588	1.175766468048	22341861	1.104517549276	FBgn0004449	133		1e+60
882	2L	8307191	8308649	1.175401210785	8307822	0.917037234587	FBgn0032015	366		1e+60
883	2L	8824778	8826248	1.175112724304	8825497	1.043363062541	FBgn0029123	128		1e+60
884	2R	12958961	12960226	1.174305915833	12959613	0.918218553066	FBgn0027506	188		1e+60
885	2R	14153069	14154600	1.1741065979	14153936	0.95127585355	FBgn0050122	195		1e+60
886	2R	16650556	16652041	1.173607349396	16651256	0.808028966188	FBgn0021872	129		1e+60
887	X	18986660	18988574	1.17325592041	18987565	1.038838684559	FBgn0030987	1325		1e+60
888	3L	18586044	18588011	1.173139572144	18586891	1.070301890373	FBgn0013717	576		1e+60
889	3R	7694057	7695834	1.173076629639	7695117	0.926875650883	FBgn0003312	7840		1e+60
890	2L	8477729	8479483	1.172916412354	8478476	1.033226701948	FBgn0053194	1127		1e+60
891	3L	18805091	18806412	1.171715259552	18805676	0.916298052844	FBgn0052027	1162		1e+60
892	4	521365	522712	1.171038150787	522063	0.90441763401	FBgn0004607	2038		1e+60
893	3R	16082586	16084716	1.17103099823	16083599	0.926262229681	FBgn0038780	5094		1e+60
894	2L	19861090	19862403	1.170961380005	19861864	0.850960647359	FBgn0032826	522		1e+60
895	2R	18443414	18445073	1.170547962189	18444242	1.065165646871	FBgn0034802	288		1e+60
896	3L	16809602	16810941	1.169784069061	16810247	0.868725263155	FBgn0036667	127		1e+60
897	2R	10283100	10284755	1.169723510742	10283836	1.069846898317	FBgn0020767	449		1e+60
898	2R	17008603	17010603	1.16935968399	17009830	0.990902841091	FBgn0043070	162		1e+60
899	X	3532123	3535650	1.169147014618	3534911	1.019255429506	FBgn0023215	949		1e+60
900	2L	18146836	18148992	1.168497562408	18148295	0.96639919281	FBgn0041184	44		1e+60
901	2R	20388693	20390466	1.168481826782	20389568	0.939956128597	FBgn0035075	399		1e+60
902	2L	12545368	12547159	1.168004512787	12546322	1.148228263855	FBgn0010460	5752		1e+60
903	3R	20857846	20859614	1.167943000793	20858776	1.089804537156	FBgn0039260	401		1e+60
904	2R	10766887	10768187	1.167560100555	10767451	0.907201346229	FBgn0003328	3803		1e+60
905	2L	3661880	3663491	1.16690158844	3662709	0.996610450745	FBgn0000721	5758		1e+60
906	X	15937960	15939393	1.166814804077	15938748	1.075334612528	FBgn0030726	101		1e+60
907	2R	12951006	12952542	1.166324138641	12951617	1.074681341648	FBgn0034218	3850		1e+60
908	3L	19050864	19053021	1.165948867798	19051632	0.951781690121	FBgn0036844	49		1e+60
909	3L	1317697	1319558	1.165832519531	1318451	1.137186199427	FBgn0010786	42		1e+60
910	2L	11812706	11814212	1.165370941162	11813388	1.023818969727	FBgn0032378	412		1e+60
911	3R	14568491	14569927	1.164697170258	14569276	0.876273536682	FBgn0024329	4		1e+60
912	3R	19606809	19608647	1.164310932159	19607669	1.161080519358	FBgn0015513	161		1e+60
913	3R	20450591	20452445	1.164204597473	20451708	1.079558074474	FBgn0039213	311		1e+60
914	2R	10285241	10286769	1.163858890533	10286131	0.774671643972	FBgn0050478	288		1e+60
915	X	3656123	3657545	1.163805007935	3656860	1.076181977987	FBgn0061173	7438		1e+60
916	2R	9022086	9023509	1.163463115692	9022887	0.861404627562	FBgn0033846	538		1e+60
917	2R	19369419	19370837	1.162324905396	19370066	0.947043026195	FBgn0025790	115		1e+60
918	3R	631289	633260	1.160272598267	632149	1.011951118708	FBgn0051529	17		1e+60
919	X	10608358	10610201	1.15967464447	10609349	0.894198682573	FBgn0052675	105		1e+60
920	2L	3338524	3340360	1.15935087204	3339338	1.001265406609	FBgn0031523	6427		1e+60
921	X	13121423	13122655	1.157551765442	13122057	0.726249414332	FBgn0030466	243		1e+60
922	2R	5955287	5956664	1.157541275024	5955908	0.85676316654	FBgn0001122	6134		1e+60
923	X	10968839	10970870	1.157350540161	10969929	0.979260837331	FBgn0028686	477		1e+60
924	2R	8271301	8274313	1.157217025757	8273457	1.058843163883	FBgn0020930	4		1e+60
925	3R	21340667	21342553	1.156553268433	21341690	1.009303629398	FBgn0011666	2355		1e+60
926	3R	14205900	14207567	1.156174182892	14206749	0.904650604024	FBgn0038610	148		1e+60
927	2R	11055385	11057877	1.155674934387	11056144	0.823502123356	FBgn0034027	54		1e+60
928	2L	4457078	4460066	1.155647754669	4457948	1.070669531822	FBgn0065053	274		1e+60
929	3R	3855394	3857189	1.155326366425	3856312	0.941057026386	FBgn0001255	145		1e+60
930	X	4926949	4932733	1.155160427094	4929361	1.087594064077	FBgn0052767	603		1e+60
931	3L	15664381	15665933	1.154895782471	15665271	0.929077709422	FBgn0041160	163		1e+60
932	2L	6647285	6650219	1.153750419617	6648904	0.993798873004	FBgn0051635	184		1e+60
933	3R	5416205	5418010	1.152722358704	5416935	0.983001147999	FBgn0037720	98		1e+60
934	2R	3685285	3686884	1.152687072754	3686113	1.100282388575	FBgn0033274	687		1e+60
935	2L	18876535	18878027	1.152401924133	18877334	0.917147509257	FBgn0003896	149		1e+60
936	3L	6952931	6954383	1.152318954468	6953671	0.890833918254	FBgn0001104	329		1e+60
937	3R	17847897	17849802	1.152289390564	17848867	1.115405279047	FBgn0019960	336		1e+60
938	2R	15183401	15185266	1.152048587799	15184443	1.117312711828	FBgn0015949	240		1e+60
939	3L	854842	856736	1.151016235352	855899	1.069604218006	FBgn0052479	464		1e+60
940	2R	16132317	16133746	1.150919437408	16133091	0.920499738057	FBgn0050147	14		1e+60
941	3R	116472	118158	1.150728225708	117355	0.977404482224	FBgn0037230	3203		1e+60
942	2R	10642678	10644369	1.15066576004	10643640	0.955099999905	FBgn0015371	13520		1e+60
943	2R	7119944	7121907	1.150630950928	7120919	1.035693734884	FBgn0033636	10819		1e+60
944	3L	8320153	8321622	1.150465011597	8320771	0.920815348625	FBgn0035878	494		1e+60
945	3R	9226869	9228009	1.149670600891	9227515	0.755175272624	FBgn0038149	65		1e+60
946	X	3624648	3626926	1.149636268616	3626345	0.876409888268	FBgn0026698	701		1e+60
947	3L	664786	666628	1.147609710693	665725	1.135671783896	FBgn0035152	0		1e+60
948	2L	276562	278313	1.147142410278	277398	1.036822855473	FBgn0003444	190		1e+60
949	3L	22772662	22774503	1.147027015686	22773478	1.109711871428	FBgn0037195	2569		1e+60
950	3R	3316610	3318063	1.147003173828	3317285	0.961691099055	FBgn0015569	2492		1e+60
951	3R	22086134	22087823	1.146494865417	22086872	1.103732389562	FBgn0000064	441		1e+60
952	3R	21154652	21155700	1.146055221558	21154793	1.091415802638	FBgn0039328	2131		1e+60
953	X	6111501	6114046	1.145646095276	6113371	1.002028973897	FBgn0028982	321		1e+60
954	X	13655288	13656888	1.145221710205	13656020	1.039868691388	FBgn0030529	241		1e+60
955	2L	10249195	10251498	1.145067214966	10250103	1.060731500387	FBgn0000229	376		1e+60
956	2R	13310517	13311970	1.144541025162	13311323	0.910642057657	FBgn0028743	3578		1e+60
957	3L	11535463	11536865	1.144471168518	11536105	0.837268829346	FBgn0036172	75		1e+60
958	3R	27077629	27079015	1.14409160614	27078393	0.99471950531	FBgn0051005	67		1e+60
959	2R	9700115	9701714	1.144016265869	9701088	0.989231491089	FBgn0050069	638		1e+60
960	2L	6722703	6724947	1.14256477356	6724163	1.054470342748	FBgn0046704	256		1e+60
961	2R	19552652	19554976	1.142562389374	19553978	0.75160705342	FBgn0011726	458		1e+60
962	3R	3011263	3013577	1.140514373779	3012486	0.955330678395	FBgn0037482	111		1e+60
963	X	14783862	14785349	1.140494346619	14784532	0.887947003047	FBgn0027601	143		1e+60
964	2L	12044597	12046785	1.140456199646	12046041	0.93004322052	FBgn0032400	59		1e+60
965	3L	8334029	8335530	1.140126228333	8334778	0.919722080231	FBgn0001248	100		1e+60
966	3R	9259638	9261014	1.139676570892	9260261	0.837654057671	FBgn0004049	443		1e+60
967	3L	9429068	9430728	1.139333248138	9430008	0.979567331426	FBgn0035997	195		1e+60
968	3L	7408316	7409982	1.139154911041	7409227	1.076978385448	FBgn0014011	101		1e+60
969	3R	12098427	12099772	1.139052391052	12099063	0.95799857378	FBgn0011253	887		1e+60
970	2R	5559810	5562151	1.138655662537	5561589	0.84071201086	FBgn0040773	293		1e+60
971	3L	9025173	9026789	1.138285636902	9026059	0.987690031528	FBgn0035957	4672		1e+60
972	3R	12049622	12051284	1.138122081757	12050479	1.03718272845	FBgn0040071	892		1e+60
973	3R	4572440	4574226	1.137478351593	4573300	1.170174823088	FBgn0037623	72		1e+60
974	2L	714597	716144	1.13720369339	715372	0.963723689318	FBgn0000497	404		1e+60
975	X	6647864	6649896	1.137156486511	6649026	0.888473719358	FBgn0029903	103		1e+60
976	3L	3525386	3527619	1.137073516846	3526220	0.891913668315	FBgn0005640	27003		1e+60
977	2L	20877230	20878520	1.136747598648	20877794	0.80420255661	FBgn0053317	10933		1e+60
978	3R	19183926	19185563	1.136500358582	19184675	1.0612353007	FBgn0002622	150		1e+60
979	3L	15693003	15695628	1.136086940765	15694874	1.150928115845	FBgn0010105	1192		1e+60
980	2R	6069838	6071146	1.135657787323	6070502	0.907025009394	FBgn0004399	785		1e+60
981	2L	18963908	18965519	1.134660243988	18964823	1.049849629402	FBgn0032728	138		1e+60
982	3L	1333007	1334863	1.13422870636	1334063	1.078538698309	FBgn0029514	608		1e+60
983	3L	17202737	17204292	1.133925437927	17203540	1.010700786815	FBgn0052169	71		1e+60
984	3R	2914320	2916323	1.133602142334	2915133	0.881895289702	FBgn0003884	2873		1e+60
985	X	17571716	17573786	1.133582115173	17572403	0.874916017056	FBgn0030866	808		1e+60
986	3R	23019406	23020762	1.133377075195	23020040	0.936302542686	FBgn0004197	324		1e+60
987	X	791520	793285	1.132337093353	792501	0.988958835602	FBgn0040340	448		1e+60
988	X	7986016	7988038	1.131914615631	7987262	1.079668617249	FBgn0025800	215		1e+60
989	3L	1651012	1652861	1.131752490997	1652001	1.024710893631	FBgn0026372	208		1e+60
990	3L	10872005	10873479	1.131054878235	10872755	0.933475911617	FBgn0036111	339		1e+60
991	3L	3063773	3065883	1.130445957184	3064913	0.873211145401	FBgn0003938	9420		1e+60
992	3R	253917	255698	1.130083084106	254806	1.126196805169	FBgn0037248	248		1e+60
993	2R	14981578	14984018	1.128963470459	14983158	1.049492611605	FBgn0002716	12100		1e+60
994	X	15720096	15721805	1.12878370285	15721035	1.082511037588	FBgn0030702	188		1e+60
995	3R	4844831	4846207	1.128684997559	4845517	0.896781079909	FBgn0015014	222		1e+60
996	2R	19564631	19566403	1.128479003906	19565160	1.001578956842	FBgn0034967	264		1e+60
997	3L	17927222	17929712	1.127694606781	17927865	0.905319988728	FBgn0052193	946		1e+60
998	3R	6652236	6653468	1.12717628479	6652780	0.860156719501	FBgn0037839	10335		1e+60
999	2R	7968515	7970631	1.127059936523	7969884	0.900361633301	FBgn0010238	786		1e+60
1000	X	12411816	12415041	1.126355171204	12413162	1.011447641585	FBgn0030400	3957		1e+60
1001	3L	19740423	19741809	1.12620306015	19741234	0.779742128709	FBgn0024889	144		1e+60
1002	3L	2757272	2758856	1.125333786011	2758226	0.95005495408	FBgn0044452	315		1e+60
1003	X	3228654	3229984	1.124888420105	3229404	0.860571712255	FBgn0000472	65		1e+60
1004	2R	20449241	20451299	1.124347686768	20449795	0.839076434865	FBgn0035083	214		1e+60
1005	3R	19747558	19749177	1.124135494232	19748466	1.115223716287	FBgn0016754	229		1e+60
1006	2R	7683944	7685474	1.123905181885	7684659	1.061961501837	FBgn0023167	26		1e+60
1007	2L	12617656	12619067	1.123805522919	12618350	0.96059773763	FBgn0002970	2		1e+60
1008	2L	15267032	15268200	1.123565196991	15267568	0.775344163179	FBgn0001980	372		1e+60
1009	2L	19103795	19105348	1.123405456543	19104614	0.94699161193	FBgn0002023	577		1e+60
1010	3R	3090937	3092572	1.122444629669	3091608	0.871783405542	FBgn0028400	175		1e+60
1011	X	14972304	14974103	1.121406555176	14973160	0.874030085171	FBgn0030616	167		1e+60
1012	X	7039736	7042147	1.121393203735	7041477	0.951936721802	FBgn0029939	3165		1e+60
1013	3R	27619060	27620936	1.121318817139	27620227	0.85363471508	FBgn0027620	416		1e+60
1014	3L	19751360	19753000	1.120990753174	19751918	0.771585114797	FBgn0013799	105		1e+60
1015	3L	21218955	21220875	1.12086725235	21219709	0.834582328796	FBgn0037065	94		1e+60
1016	X	1935889	1938297	1.120490550995	1936790	0.877612650394	FBgn0040395	22		1e+60
1017	3R	10919985	10921963	1.120162010193	10921080	1.001560270786	FBgn0051304	6842		1e+60
1018	3R	3930570	3932667	1.120109558105	3931260	0.850406366236	FBgn0004210	203		1e+60
1019	2R	14202737	14204592	1.119985103607	14203758	0.924842596054	FBgn0034376	279		1e+60
1020	2R	4125989	4127547	1.118195056915	4126724	0.87726909974	FBgn0033312	1000		1e+60
1021	X	2325717	2326670	1.117715358734	2326087	0.767369713102	FBgn0040388	72		1e+60
1022	X	10616753	10618457	1.117634773254	10617648	1.053602790833	FBgn0030234	378		1e+60
1023	3L	12666486	12668083	1.11759853363	12667227	1.06822496302	FBgn0014343	468		1e+60
1024	3R	20396743	20399099	1.117532730103	20397555	0.93634930779	FBgn0039209	11022		1e+60
1025	2R	5608157	5609673	1.117330551147	5608877	0.828092939713	FBgn0001291	584		1e+60
1026	2R	5763370	5764748	1.116765975952	5763903	0.979176133871	FBgn0003660	319		1e+60
1027	2L	16597097	16598302	1.116535663605	16597720	0.840887097751	FBgn0051815	122		1e+60
1028	X	6543221	6545409	1.115982532501	6544713	0.851417183876	FBgn0029894	974		1e+60
1029	3R	3802470	3804080	1.115835189819	3803299	0.937922901577	FBgn0037533	189		1e+60
1030	2R	6738256	6739414	1.115708351135	6738795	0.763093054295	FBgn0033584	17		1e+60
1031	2L	18438114	18439503	1.115663051605	18438968	0.836839507608	FBgn0004413	198		1e+60
1032	3L	7354836	7356200	1.115600585938	7355764	0.77058416605	FBgn0016983	36		1e+60
1033	3L	9399837	9401450	1.115215301514	9400795	0.910225643831	FBgn0015296	152		1e+60
1034	3L	22009199	22010838	1.115122556686	22009936	1.07180634141	FBgn0000100	53		1e+60
1035	2L	107417	109922	1.114521026611	107999	0.871709108353	FBgn0005278	1096		1e+60
1036	3R	17430601	17432737	1.114161491394	17431281	0.985629558563	FBgn0046832	16965		1e+60
1037	2R	16886176	16887680	1.113568782806	16887160	0.976371097565	FBgn0034626	4763		1e+60
1038	2R	3256222	3257982	1.113512992859	3257259	1.020430019924	FBgn0042135	9827		1e+60
1039	3L	682180	684056	1.11306476593	683158	0.859384424546	FBgn0035157	483		1e+60
1040	2L	1616977	1618267	1.112844467163	1617753	0.899983406067	FBgn0021906	3571		1e+60
1041	2R	15834221	15836143	1.112442970276	15835213	1.037073910236	FBgn0034502	2942		1e+60
1042	2R	15841493	15843249	1.112146854401	15842351	1.043001904207	FBgn0034504	221		1e+60
1043	3L	3029536	3031147	1.112145423889	3030312	0.917088284212	FBgn0035390	30		1e+60
1044	2L	430310	431764	1.111937522888	431087	1.026897710912	FBgn0004583	166		1e+60
1045	X	16393007	16394454	1.111054420471	16393710	0.798673561641	FBgn0011826	246		1e+60
1046	3L	5818911	5820276	1.109521865845	5819518	0.889984691844	FBgn0003984	43		1e+60
1047	3R	1390054	1391691	1.109243869781	1390632	0.89636853162	FBgn0037341	39		1e+60
1048	2L	5878787	5880586	1.109173297882	5879390	0.885317121233	FBgn0031745	91		1e+60
1049	X	13218080	13219858	1.108996868134	13218668	1.032242774963	FBgn0030479	142		1e+60
1050	2L	12365741	12366973	1.108768939972	12366425	0.828451128567	FBgn0051763	7290		1e+60
1051	3R	2207964	2209850	1.108587503433	2208688	0.89032125473	FBgn0037442	55		1e+60
1052	3R	19977627	19978977	1.108542203903	19978263	0.867374865214	FBgn0039156	227		1e+60
1053	3R	9640243	9642907	1.108331203461	9641005	0.813875854015	FBgn0053327	2164		1e+60
1054	3R	1567566	1569081	1.106943130493	1568269	0.951978346881	FBgn0027497	55		1e+60
1055	3R	735872	737260	1.106678009033	736393	0.888424714406	FBgn0051536	115		1e+60
1056	3L	9871621	9873816	1.106637001038	9873287	0.864120230955	FBgn0036059	111		1e+60
1057	3R	17958938	17960345	1.106226921082	17959586	0.908915183123	FBgn0051163	6		1e+60
1058	3R	15	1324	1.106063842773	498	0.942366600037	FBgn0037213	118		1e+60
1059	3R	24685995	24687997	1.106048583984	24687102	1.041821360588	FBgn0028373	2187		1e+60
1060	2R	1742459	1743993	1.105844497681	1743164	0.888191952425	FBgn0033075	6248		1e+60
1061	3L	7502136	7504210	1.105711460114	7503020	1.049829595229	FBgn0028582	269		1e+60
1062	2L	10387591	10389140	1.104816436768	10388265	0.993115845849	FBgn0000413	187		1e+60
1063	X	20863370	20865580	1.104585647583	20864982	0.835889458656	FBgn0031149	190		1e+60
1064	2L	8161941	8163771	1.104382514954	8163058	0.743043290244	FBgn0031992	733		1e+60
1065	3L	15059075	15060666	1.103641033173	15059755	0.924332396189	FBgn0036476	223		1e+60
1066	3L	13993487	13994870	1.103627204895	13994122	0.932793235779	FBgn0052133	19		1e+60
1067	2L	14021339	14022517	1.102437496185	14021906	0.892977952957	FBgn0001967	1605		1e+60
1068	2R	17003990	17005586	1.102088928223	17004863	0.847088932991	FBgn0010470	645		1e+60
1069	3R	16404913	16406473	1.10192489624	16405677	0.873964562136	FBgn0038808	43		1e+60
1070	3R	12589030	12590604	1.10182094574	12589949	1.083145171404	FBgn0020556	8962		1e+60
1071	3R	5358051	5360258	1.101367950439	5359018	0.926683425903	FBgn0000244	284		1e+60
1072	3L	11975936	11977510	1.100189208984	11976566	0.98063621521	FBgn0036239	294		1e+60
1073	3R	5462301	5463619	1.100074768066	5463144	0.78783082962	FBgn0003334	185		1e+60
1074	3L	17439906	17442271	1.099689483643	17441590	0.817527085543	FBgn0036728	1570		1e+60
1075	2R	2496407	2498395	1.09907245636	2497548	0.877419561148	FBgn0033122	7		1e+60
1076	2L	16715295	16717036	1.098828315735	16716097	0.850747052361	FBgn0000409	294		1e+60
1077	2R	12108278	12109975	1.098762512207	12109071	0.98900142312	FBgn0034142	505		1e+60
1078	3R	6714074	6715887	1.098618507385	6714952	0.938179913689	FBgn0042094	103		1e+60
1079	3R	10972255	10973785	1.098551273346	10973210	0.947533071041	FBgn0038293	119		1e+60
1080	X	11625896	11627959	1.098449230194	11626577	0.82291674614	FBgn0000259	105		1e+60
1081	3L	14017786	14019301	1.09839963913	14018633	0.924607912699	FBgn0036406	378		1e+60
1082	3R	18273165	18274525	1.096952438354	18273904	0.807893135968	FBgn0051160	142		1e+60
1083	2L	13219241	13220599	1.096477985382	13219801	0.94799552645	FBgn0032485	132		1e+60
1084	2R	18932880	18934562	1.095161914825	18933924	0.943770352532	FBgn0034861	3671		1e+60
1085	3R	19714949	19717111	1.095014095306	19716728	0.968266487122	FBgn0013347	50		1e+60
1086	X	16129864	16131655	1.094812393188	16130750	1.064736843109	FBgn0030735	99		1e+60
1087	2R	13281134	13282470	1.094620704651	13281847	0.848857760429	FBgn0034277	223		1e+60
1088	2R	17052457	17054969	1.094535827637	17054091	1.002764642239	FBgn0050283	5936		1e+60
1089	3L	11268115	11270404	1.094027519226	11269684	0.894150000352	FBgn0036152	950		1e+60
1090	2L	21207351	21210098	1.09397983551	21209343	1.03376046349	FBgn0026577	414		1e+60
1091	2L	6178089	6180020	1.093767166138	6179240	1.016693620121	FBgn0040951	11231		1e+60
1092	3R	10123483	10124752	1.092475891113	10124209	0.799739092588	FBgn0038221	3969		1e+60
1093	2R	4795128	4797410	1.092261791229	4795861	0.990106610691	FBgn0020621	1049		1e+60
1094	2L	2829467	2830979	1.09194278717	2830086	1.075597318014	FBgn0031465	4580		1e+60
1095	X	12428930	12431323	1.091283798218	12430593	0.997722562154	FBgn0052654	697		1e+60
1096	2R	17378798	17380336	1.091051101685	17379541	0.934147357941	FBgn0034667	5100		1e+60
1097	3L	6373711	6375002	1.089500427246	6374385	0.914806461334	FBgn0052398	30777		1e+60
1098	X	7789535	7791100	1.089379310608	7790317	1.070305880378	FBgn0027280	1925		1e+60
1099	X	11458943	11461015	1.08918428421	11459674	1.019878685474	FBgn0004370	106		1e+60
1100	2R	3656960	3658452	1.089025020599	3657792	0.940218180418	FBgn0033269	2		1e+60
1101	2L	9790065	9791385	1.088984966278	9790833	0.813636422157	FBgn0042174	88		1e+60
1102	X	7935639	7939648	1.087715148926	7938615	0.874907717985	FBgn0029996	685		1e+60
1103	3R	9882125	9883514	1.087604999542	9882740	0.749335541445	FBgn0038197	50		1e+60
1104	3R	19494716	19496570	1.087358474731	19495416	0.904839783907	FBgn0051145	38		1e+60
1105	2R	19800754	19802132	1.087096691132	19801507	0.955716133118	FBgn0034999	191		1e+60
1106	3L	5339367	5340860	1.087069511414	5340034	0.889452625723	FBgn0035601	138		1e+60
1107	2L	7495367	7496822	1.086880683899	7496168	0.954239340389	FBgn0011283	1192		1e+60
1108	2L	10230569	10233263	1.086534500122	10231333	0.95247977972	FBgn0032197	356		1e+60
1109	X	1131558	1134097	1.086515426636	1132563	0.957402080297	FBgn0025642	12304		1e+60
1110	2R	14743253	14746867	1.086454391479	14744221	0.966902077198	FBgn0010434	293		1e+60
1111	3R	13768900	13770210	1.086295127869	13769653	0.913094864951	FBgn0000363	12058		1e+60
1112	3L	2803895	2805372	1.08590221405	2804591	0.910611216227	FBgn0035376	20929		1e+60
1113	X	5516334	5518794	1.085091590881	5517900	0.913072228432	FBgn0029785	221		1e+60
1114	2R	19876755	19878064	1.084858894348	19877488	0.880320489407	FBgn0053537	4175		1e+60
1115	3L	11669809	11671434	1.083835124969	11670740	1.076612388386	FBgn0036194	193		1e+60
1116	3R	13506367	13509178	1.083768844604	13507907	0.905417722814	FBgn0038535	327		1e+60
1117	2R	18068472	18070294	1.083646774292	18069291	1.027616755168	FBgn0003175	355		1e+60
1118	X	3950439	3952144	1.083072662354	3951322	0.904715061188	FBgn0026084	30		1e+60
1119	3R	21033384	21034852	1.083044052124	21034360	0.798275113106	FBgn0022800	357		1e+60
1120	3R	23100161	23101494	1.082975387573	23100683	0.898524452658	FBgn0046247	254		1e+60
1121	3R	24669533	24671850	1.082316398621	24671003	1.023409605026	FBgn0015589	631		1e+60
1122	3R	25924536	25925716	1.082239151001	25925079	0.753174950095	FBgn0040625	25378		1e+60
1123	3R	11243393	11244920	1.08186674118	11244171	0.98547186571	FBgn0067339	666		1e+60
1124	X	17918736	17920071	1.081792354584	17919513	0.700123758877	FBgn0030891	182		1e+60
1125	3L	12381735	12383140	1.080915927887	12382407	0.943359290852	FBgn0052103	6382		1e+60
1126	3L	161423	164494	1.080447673798	163509	0.882387413698	FBgn0035104	317		1e+60
1127	3L	17007283	17008621	1.080264568329	17007832	0.68609049741	FBgn0053522	14		1e+60
1128	3L	586769	588124	1.080035209656	587397	0.872970889596	FBgn0035146	136		1e+60
1129	3R	27538147	27540460	1.079727172852	27539110	0.9794921875	FBgn0003870	496		1e+60
1130	2L	4371359	4372572	1.079574584961	4371855	0.801397591829	FBgn0026319	135		1e+60
1131	2R	7952721	7954085	1.079095840454	7953448	0.8308609128	FBgn0033739	206		1e+60
1132	3L	9520433	9521734	1.078556060791	9520981	0.767468620749	FBgn0052048	186		1e+60
1133	2R	16185449	16187078	1.076589107513	16186254	0.860786101397	FBgn0034543	188		1e+60
1134	3R	9808445	9810060	1.07653427124	9809359	0.865719009848	FBgn0015270	18720		1e+60
1135	3R	6156169	6157827	1.07562828064	6156682	0.936650021871	FBgn0037808	389		1e+60
1136	X	16217928	16219298	1.07527923584	16218621	0.837313848383	FBgn0030744	220		1e+60
1137	3L	816036	817384	1.075258255005	816800	0.864199974958	FBgn0035162	134		1e+60
1138	3R	228400	230267	1.074701309204	229382	0.977723822874	FBgn0037245	611		1e+60
1139	3L	7952353	7954123	1.074327468872	7953099	0.978431850672	FBgn0011817	103		1e+60
1140	X	8037979	8039297	1.074280738831	8038668	0.761399388313	FBgn0003349	14883		1e+60
1141	2L	6793248	6795407	1.072846889496	6794450	0.967721494039	FBgn0015777	4414		1e+60
1142	2R	2536411	2537609	1.072835922241	2537021	0.84520628873	FBgn0033127	196		1e+60
1143	X	3595140	3597232	1.072580814362	3596156	0.921991715064	FBgn0052781	1859		1e+60
1144	X	18338743	18340115	1.071902275085	18339416	0.892934406505	FBgn0010194	76		1e+60
1145	2L	11445094	11446844	1.071073532104	11445805	1.02104326884	FBgn0004579	202		1e+60
1146	3L	9402877	9404997	1.070875167847	9404447	0.805407299715	FBgn0040305	158		1e+60
1147	2R	14655947	14657457	1.07017660141	14656811	0.885355472565	FBgn0000578	313		1e+60
1148	2L	9581105	9582301	1.070156574249	9581684	0.791718090282	FBgn0014179	58		1e+60
1149	X	6377621	6380051	1.070099830627	6378387	0.922394365072	FBgn0014026	134		1e+60
1150	3L	13014922	13016610	1.069943904877	13015777	0.817236244678	FBgn0011284	74		1e+60
1151	X	6705787	6708950	1.068986654282	6707267	0.829998079936	FBgn0064122	6477		1e+60
1152	2R	18113065	18114614	1.068948745728	18113907	0.967255143558	FBgn0034743	204		1e+60
1153	X	1334255	1336992	1.068375587463	1335677	0.767772842856	FBgn0025381	304		1e+60
1154	X	8266041	8267364	1.068075180054	8266730	0.848253279924	FBgn0026758	3770		1e+60
1155	X	1824556	1825950	1.067025184631	1825148	0.84193128698	FBgn0052802	21137		1e+60
1156	2R	4158800	4160338	1.066931247711	4159740	0.875314207638	FBgn0003892	1708		1e+60
1157	3L	3885126	3887648	1.066738128662	3885748	0.904979149501	FBgn0003943	922		1e+60
1158	3L	15465488	15467137	1.066699981689	15466241	0.98709636576	FBgn0036501	42		1e+60
1159	3R	23461502	23463062	1.066652297974	23462288	0.967706352472	FBgn0039532	154		1e+60
1160	2R	20476072	20477989	1.066257476807	20476957	1.1655613482	FBgn0002607	190		1e+60
1161	3L	15530880	15532305	1.066222667694	15531590	0.862529337406	FBgn0036511	283		1e+60
1162	3L	13929900	13931395	1.066121578217	13930641	0.852645556132	FBgn0036389	177		1e+60
1163	2L	3580252	3581479	1.066029548645	3580854	0.721292804269	FBgn0004892	88		1e+60
1164	X	11532338	11533475	1.064807891846	11532901	0.773012987773	FBgn0011754	1		1e+60
1165	2L	7575984	7577686	1.064697742462	7576805	0.911066812627	FBgn0031923	1754		1e+60
1166	3R	11745053	11747460	1.064650535583	11745767	0.944147109985	FBgn0038385	868		1e+60
1167	3L	11338777	11340159	1.064476013184	11339333	0.763179719448	FBgn0036155	501		1e+60
1168	3L	12805687	12807207	1.063865184784	12806385	0.873507201672	FBgn0052108	9792		1e+60
1169	2L	18315371	18316754	1.063571929932	18315944	0.816513824463	FBgn0000636	86		1e+60
1170	X	6435475	6436818	1.062711715698	6436178	0.860748699733	FBgn0029878	164		1e+60
1171	X	2125611	2127583	1.06262922287	2126783	0.984024763107	FBgn0023528	129		1e+60
1172	3R	7818333	7819575	1.062267303467	7818872	0.845248371363	FBgn0024211	165		1e+60
1173	2R	9108268	9110103	1.061888217926	9109214	0.987435817719	FBgn0027581	29		1e+60
1174	3L	18199090	18200650	1.061405658722	18199736	0.880519866943	FBgn0036783	17611		1e+60
1175	3R	5261446	5263271	1.061326980591	5262323	0.96570298251	FBgn0026188	3999		1e+60
1176	3R	20769889	20771710	1.061317920685	20770990	0.878517263076	FBgn0039254	31		1e+60
1177	3R	12890098	12892254	1.060785293579	12890940	0.942688857808	FBgn0051263	2965		1e+60
1178	X	19312803	19314834	1.060681343079	19314135	0.953966589535	FBgn0031020	45		1e+60
1179	X	492012	494548	1.060458183289	493780	1.017702551449	FBgn0003575	1072		1e+60
1180	2L	19004273	19006208	1.058355808258	19005178	0.948125558741	FBgn0015745	14		1e+60
1181	2R	18193260	18195104	1.057919502258	18194184	0.900108963251	FBgn0020257	2371		1e+60
1182	X	1905333	1907133	1.05731678009	1906444	0.860943289364	FBgn0025631	1894		1e+60
1183	3R	22286315	22288096	1.056313514709	22287213	0.927177011967	FBgn0039430	38		1e+60
1184	2R	18021134	18022743	1.055788993835	18022025	0.850028486813	FBgn0034735	22229		1e+60
1185	2L	8239136	8240310	1.055224895477	8239737	0.820741951466	FBgn0032006	122		1e+60
1186	2R	16180050	16182585	1.05491065979	16180794	0.903392732143	FBgn0034542	1354		1e+60
1187	3R	4006493	4008096	1.054831027985	4007379	0.956541315715	FBgn0001138	215		1e+60
1188	2L	18939185	18941331	1.054609298706	18940562	0.951140213013	FBgn0032723	685		1e+60
1189	2R	7776460	7778217	1.054604530334	7777272	0.967752039433	FBgn0000253	1957		1e+60
1190	2R	12382606	12384448	1.054448604584	12383570	0.868691360249	FBgn0028737	514		1e+60
1191	3R	10383349	10384770	1.054288864136	10384157	0.792320489883	FBgn0038238	2536		1e+60
1192	3R	11661801	11663178	1.053566932678	11662622	0.817349624634	FBgn0017567	197		1e+60
1193	2R	10089707	10091510	1.053462028503	10090822	0.86984166503	FBgn0010397	157		1e+60
1194	X	7540758	7542837	1.052554607391	7542133	0.783440440893	FBgn0029504	203		1e+60
1195	3R	27135863	27137612	1.05216884613	27136766	0.892397582531	FBgn0039840	5962		1e+60
1196	2L	20905485	20906827	1.051907539368	20906173	0.929023265839	FBgn0032901	348		1e+60
1197	X	7471609	7472915	1.051630020142	7472283	0.920584440231	FBgn0004198	17899		1e+60
1198	3R	22706901	22708135	1.05128288269	22707433	0.807723194361	FBgn0004359	23		1e+60
1199	2R	19253216	19254844	1.050783157349	19254171	0.808344893985	FBgn0000562	254		1e+60
1200	3L	15475826	15476789	1.050594329834	15476155	0.543845236301	FBgn0000565	157		1e+60
1201	3L	18855323	18856668	1.050367593765	18855963	0.740930765867	FBgn0036821	222		1e+60
1202	3R	26016377	26018005	1.050001144409	26017235	0.874930662267	FBgn0039754	436		1e+60
1203	3L	8101676	8103024	1.049962043762	8102310	0.758408457041	FBgn0010350	311		1e+60
1204	2R	13954848	13958167	1.049925804138	13956081	0.874038325416	FBgn0026173	261		1e+60
1205	2R	5566961	5569238	1.049530029297	5568092	0.86512619257	FBgn0010385	1712		1e+60
1206	2R	14951177	14952395	1.049430370331	14951785	0.82277730306	FBgn0020440	320		1e+60
1207	X	8887284	8888603	1.049295425415	8887960	0.627344975105	FBgn0030075	4608		1e+60
1208	3R	2862582	2863849	1.048842430115	2863184	0.78835291021	FBgn0024289	14873		1e+60
1209	2L	19954247	19955614	1.048812389374	19954803	0.921020814351	FBgn0032833	162		1e+60
1210	3L	1844681	1846136	1.048691749573	1845439	0.9023660211	FBgn0004636	327		1e+60
1211	X	102146	103482	1.048109531403	102810	0.828903086045	FBgn0040372	19		1e+60
1212	2L	14023329	14025432	1.048036575317	14024565	0.812257226308	FBgn0051840	318		1e+60
1213	X	11437534	11439409	1.048017501831	11438587	0.849347774799	FBgn0030318	3222		1e+60
1214	3L	22797307	22799003	1.046876907349	22798092	0.91837862134	FBgn0053169	387		1e+60
1215	2R	8964610	8967037	1.046415805817	8965131	0.834251948765	FBgn0013765	1261		1e+60
1216	X	5466811	5468201	1.046238899231	5467509	0.71329387029	FBgn0026702	78		1e+60
1217	X	4891650	4893123	1.046042919159	4892363	0.844910172855	FBgn0003028	1171		1e+60
1218	X	11169884	11171581	1.045883655548	11170424	0.844537734985	FBgn0001491	93		1e+60
1219	2L	3654997	3656587	1.045630455017	3655692	0.727511433994	FBgn0000721	1259		1e+60
1220	2R	9679594	9681059	1.045516967773	9680510	0.927831586202	FBgn0033902	266		1e+60
1221	2R	3397151	3398514	1.045259952545	3397780	0.934853762388	FBgn0050377	14986		1e+60
1222	2L	10259951	10261494	1.044856071472	10260790	1.055291295052	FBgn0026379	227		1e+60
1223	2L	21237657	21239259	1.044711112976	21238532	0.935278107138	FBgn0021856	10220		1e+60
1224	2R	3748865	3750421	1.044660568237	3749662	0.982022818397	FBgn0013726	580		1e+60
1225	2L	10008908	10010820	1.043703079224	10009864	1.03648592444	FBgn0011584	478		1e+60
1226	3R	11245097	11247019	1.043313980103	11246457	0.880905532837	FBgn0067339	2952		1e+60
1227	X	18367750	18369027	1.043104171753	18368475	0.789406716824	FBgn0000242	127		1e+60
1228	2R	18432105	18434500	1.043098926544	18432860	0.95805905847	FBgn0050193	170		1e+60
1229	3R	24636181	24638247	1.041923522949	24636950	0.838694263907	FBgn0005642	110		1e+60
1230	2L	5107312	5109245	1.041829109192	5108509	0.940520314609	FBgn0031685	5711		1e+60
1231	3L	20309270	20310702	1.041515350342	20309812	0.872561752796	FBgn0001247	76		1e+60
1232	3R	7368150	7369409	1.041407108307	7368737	0.908857981364	FBgn0053512	3768		1e+60
1233	2L	19503935	19505287	1.041382312775	19504554	0.808421850204	FBgn0032796	135		1e+60
1234	2L	3477833	3479343	1.040751457214	3478723	0.857496654286	FBgn0022073	289		1e+60
1235	3R	5229118	5230602	1.040603637695	5229816	0.852443009615	FBgn0037688	175		1e+60
1236	X	6368803	6370297	1.039878845215	6369558	0.931599903107	FBgn0029873	151		1e+60
1237	3R	7197308	7199237	1.039268493652	7198246	1.111631826921	FBgn0004595	264		1e+60
1238	2R	19841054	19842551	1.038996696472	19841812	0.988395182292	FBgn0005638	94		1e+60
1239	3R	12174348	12175732	1.03892993927	12174905	0.785455367144	FBgn0038419	41		1e+60
1240	3L	1569544	1570862	1.038712501526	1570196	1.026276439428	FBgn0035237	6598		1e+60
1241	2R	3185437	3186978	1.038561820984	3186210	0.882629930973	FBgn0033208	6		1e+60
1242	3L	13010296	13011578	1.038377761841	13010955	0.853773057461	FBgn0036340	182		1e+60
1243	3R	14237498	14239087	1.03777217865	14238501	0.789057731628	FBgn0051122	88		1e+60
1244	2L	8156422	8157452	1.03719162941	8156941	0.801001876593	FBgn0051900	114		1e+60
1245	3L	2146636	2147861	1.037024021149	2147336	0.783790528774	FBgn0035308	56		1e+60
1246	2L	19358394	19359692	1.036979675293	19358897	0.806881315568	FBgn0024245	256		1e+60
1247	X	9444424	9446789	1.036903381348	9445315	0.872519493103	FBgn0030141	940		1e+60
1248	3L	18103950	18105339	1.036871910095	18104608	0.823732291951	FBgn0020300	55		1e+60
1249	2L	20369309	20370505	1.036686897278	20369963	0.765618165334	FBgn0032856	15		1e+60
1250	2R	3246544	3248036	1.036430835724	3247358	0.890852689743	FBgn0042135	74		1e+60
1251	2R	20250779	20252397	1.036137104034	20251337	0.699554695803	FBgn0050421	75		1e+60
1252	3L	7778167	7779963	1.035421848297	7779038	1.031305789948	FBgn0052369	685		1e+60
1253	3L	19521273	19524172	1.035243034363	19521915	0.911109268665	FBgn0036886	4234		1e+60
1254	2L	10003207	10004956	1.034985542297	10004123	0.957115650177	FBgn0043456	312		1e+60
1255	2L	11271236	11272413	1.034854650497	11271790	0.632174884572	FBgn0040233	2063		1e+60
1256	2R	6325443	6326876	1.03479719162	6326381	0.770206511021	FBgn0033548	416		1e+60
1257	3R	21413865	21415823	1.034440517426	21415094	0.945990681648	FBgn0039344	6408		1e+60
1258	3R	19643135	19645542	1.034349441528	19644585	0.903234930599	FBgn0039122	221		1e+60
1259	3R	22691942	22693704	1.033951759338	22692820	0.933867117938	FBgn0001197	167		1e+60
1260	3R	1108239	1110009	1.033825397491	1109157	0.940476506948	FBgn0051538	5600		1e+60
1261	3R	9615064	9616493	1.033663749695	9615913	0.963905779521	FBgn0038185	788		1e+60
1262	2L	6087377	6089737	1.033252716064	6088835	0.902315527201	FBgn0028420	7027		1e+60
1263	3R	12012047	12013597	1.033207893372	12012763	0.949541484608	FBgn0020250	107		1e+60
1264	2R	7166695	7168185	1.032484054565	7167310	0.75564735076	FBgn0050254	1036		1e+60
1265	X	1778476	1779882	1.032084941864	1779257	0.919949412346	FBgn0023508	96		1e+60
1266	3R	20173822	20175504	1.031811237335	20174666	0.826837599277	FBgn0039186	157		1e+60
1267	3R	5337810	5339363	1.031410217285	5338403	0.809082667033	FBgn0003205	383		1e+60
1268	2R	11700807	11703161	1.031125545502	11702575	0.881476458381	FBgn0034087	1127		1e+60
1269	3L	21150046	21151598	1.031092166901	21150878	0.894043782178	FBgn0028427	143		1e+60
1270	3L	19027579	19028575	1.030800819397	19028200	0.60326603055	FBgn0036842	139		1e+60
1271	2L	10262907	10264820	1.03054523468	10264221	0.675458550453	FBgn0032202	90		1e+60
1272	X	2239124	2240624	1.030414581299	2239778	0.991562506732	FBgn0040387	4042		1e+60
1273	2L	6612126	6613737	1.029725074768	6612806	0.745201447431	FBgn0031836	1783		1e+60
1274	2L	16486934	16488295	1.02970457077	16487577	0.808632224798	FBgn0032586	106		1e+60
1275	3L	14374442	14376407	1.029605865479	14375595	1.001692231496	FBgn0036423	290		1e+60
1276	2L	1726889	1728801	1.029540061951	1727567	0.977375002468	FBgn0051938	1168		1e+60
1277	X	4462139	4463222	1.028761863708	4462719	0.67043689092	FBgn0003053	87		1e+60
1278	3R	21706307	21708486	1.028481006622	21706998	0.718714594841	FBgn0027865	164		1e+60
1279	3L	20406257	20408715	1.028405666351	20407916	0.83808362484	FBgn0036998	278		1e+60
1280	2L	20080165	20081656	1.028338909149	20081055	0.945403996636	FBgn0020303	59		1e+60
1281	2R	6822757	6824064	1.028134346008	6823621	0.714103984833	FBgn0025373	149		1e+60
1282	3L	4672973	4674372	1.028096675873	4673883	0.812740325928	FBgn0035574	238		1e+60
1283	2L	4197052	4198349	1.027915477753	4197675	0.965225526265	FBgn0031589	383		1e+60
1284	3L	864173	866355	1.026931762695	865834	0.780210844676	FBgn0035173	429		1e+60
1285	3R	25631990	25633445	1.02651309967	25632789	0.860465161941	FBgn0002924	60		1e+60
1286	3L	1485108	1486724	1.026194095612	1485951	0.905802362105	FBgn0028577	170		1e+60
1287	3R	26713959	26715209	1.025668621063	26714535	0.792295736425	FBgn0000416	260		1e+60
1288	2R	6328653	6330261	1.025615692139	6329503	1.021522134542	FBgn0033551	45		1e+60
1289	3L	6676880	6678199	1.02494430542	6677561	0.803178819021	FBgn0035710	95		1e+60
1290	2L	10310205	10312582	1.024449825287	10311886	0.835348437814	FBgn0032215	183		1e+60
1291	2R	4924669	4926831	1.024143695831	4926269	0.790214987362	FBgn0041087	112		1e+60
1292	2L	72042	73932	1.024139881134	72897	0.937210784239	FBgn0031213	509		1e+60
1293	X	15546112	15547530	1.023937225342	15546858	0.809607141158	FBgn0030674	1194		1e+60
1294	3R	14921882	14923204	1.023789405823	14922544	0.853693991899	FBgn0016120	1824		1e+60
1295	2R	3495266	3496676	1.023434638977	3496010	0.832942317514	FBgn0033246	3027		1e+60
1296	3R	4488958	4491258	1.02303981781	4490607	0.746165668263	FBgn0037606	522		1e+60
1297	X	5510638	5512087	1.021776199341	5511423	0.864674848669	FBgn0028474	92		1e+60
1298	X	6711822	6714407	1.021707057953	6713869	0.779600779215	FBgn0064122	125		1e+60
1299	2L	11057311	11058596	1.021312475204	11057894	0.746901540195	FBgn0032330	491		1e+60
1300	X	13119026	13120540	1.021246910095	13119749	0.844435751438	FBgn0030465	218		1e+60
1301	2L	5296357	5301933	1.020328521729	5297518	0.910469055176	FBgn0016076	2129		1e+60
1302	3R	2193310	2194608	1.020149707794	2193907	0.796995331259	FBgn0053097	103		1e+60
1303	X	18237982	18239624	1.019881248474	18238868	0.984983836903	FBgn0052549	5204		1e+60
1304	3L	143841	144977	1.019772529602	144449	0.811374902725	FBgn0035101	107		1e+60
1305	2R	18177957	18179332	1.019470214844	18178593	0.849730173747	FBgn0034763	259		1e+60
1306	3R	19051691	19053276	1.019112586975	19052478	0.919444084167	FBgn0040590	48		1e+60
1307	2L	22121464	22122695	1.019104003906	22122060	0.856539547443	FBgn0032976	116		1e+60
1308	2R	16648864	16650146	1.018912315369	16649624	0.836745963377	FBgn0034592	401		1e+60
1309	X	11720397	11721767	1.018816947937	11720945	0.936647224426	FBgn0030349	151		1e+60
1310	2L	9204674	9206086	1.018498420715	9205383	0.905340327157	FBgn0051885	31211		1e+60
1311	2L	6970239	6972332	1.018448829651	6971709	0.779406666756	FBgn0016978	27		1e+60
1312	X	15156751	15158196	1.017859458923	15157419	0.846952382256	FBgn0004924	3990		1e+60
1313	X	16776230	16778071	1.017517089844	16777522	0.771071821451	FBgn0030806	723		1e+60
1314	3R	15686222	15687787	1.017498970032	15687136	0.810449540615	FBgn0038737	201		1e+60
1315	X	15166728	15168067	1.017402648926	15167200	0.862207794189	FBgn0030628	177		1e+60
1316	2R	11525878	11527001	1.017040729523	11526260	0.590923756361	FBgn0034062	52		1e+60
1317	2R	9821341	9823735	1.01694393158	9822178	1.020857453346	FBgn0033921	4962		1e+60
1318	2R	2086128	2087612	1.016507148743	2086806	0.806313753128	FBgn0033076	25985		1e+60
1319	X	13090594	13091662	1.015889167786	13091095	0.729532496134	FBgn0030462	1077		1e+60
1320	X	8469768	8470849	1.015787124634	8470217	0.677788317204	FBgn0030054	18679		1e+60
1321	2R	4425276	4427260	1.015594482422	4426297	0.780939668417	FBgn0002552	44		1e+60
1322	3R	25112618	25114164	1.015586853027	25113293	0.810908401714	FBgn0039659	9658		1e+60
1323	3R	19856584	19858525	1.015496730804	19857251	0.919885031382	FBgn0020647	281		1e+60
1324	3R	7712513	7713737	1.01540517807	7713059	0.720142662525	FBgn0037960	172		1e+60
1325	3L	18862940	18865209	1.015243530273	18863405	0.842069268227	FBgn0036824	144		1e+60
1326	2L	16275327	16276222	1.01487827301	16276174	0.923934777578	FBgn0001994	7483		1e+60
1327	2L	285166	286771	1.01482129097	285848	0.847056136412	FBgn0031245	679		1e+60
1328	X	5845956	5847210	1.014375686646	5846612	0.659699618816	FBgn0027546	579		1e+60
1329	3R	5535890	5537438	1.014163017273	5536703	0.791032566744	FBgn0037734	51		1e+60
1330	2L	7056017	7057088	1.013768672943	7056595	0.639995384216	FBgn0031885	289		1e+60
1331	2R	5782573	5783907	1.013752937317	5783198	0.657707087199	FBgn0033504	2362		1e+60
1332	3R	7046977	7048560	1.0135846138	7047744	0.78834028805	FBgn0020910	126		1e+60
1333	2L	9493551	9496255	1.013189315796	9494475	0.827384293079	FBgn0004868	452		1e+60
1334	2R	14125891	14127279	1.012987136841	14126623	0.909830401925	FBgn0050332	706		1e+60
1335	X	5361767	5364064	1.012585639954	5362438	0.80952574412	FBgn0029771	60		1e+60
1336	3R	13992973	13994270	1.012568473816	13993625	0.759298197428	FBgn0042693	174		1e+60
1337	3R	25829851	25831359	1.012329101562	25830552	0.804417273578	FBgn0016685	45		1e+60
1338	4	527099	529100	1.012183666229	528017	0.870056258308	FBgn0004607	3916		1e+60
1339	2L	5943325	5945045	1.012175559998	5943913	0.954168574015	FBgn0001128	231		1e+60
1340	2L	13190847	13192438	1.011959552765	13191669	0.830395476023	FBgn0032479	280		1e+60
1341	3L	2572656	2573917	1.0119099617	2573309	0.782169103622	FBgn0016794	375		1e+60
1342	2R	9138237	9139747	1.011348724365	9138917	0.939919022953	FBgn0000633	78		1e+60
1343	X	1629488	1630739	1.011332511902	1630110	0.848484544193	FBgn0026086	204		1e+60
1344	X	1763808	1765704	1.011246681213	1764723	0.820762604475	FBgn0023511	260		1e+60
1345	2R	11852837	11854777	1.011051177979	11853960	0.941211789846	FBgn0020611	2460		1e+60
1346	2R	6794715	6796332	1.010848045349	6795545	0.873436272144	FBgn0033605	37		1e+60
1347	2R	18236101	18237536	1.010226726532	18236720	0.898878153633	FBgn0028371	7703		1e+60
1348	3R	5933836	5936434	1.010056495667	5935536	0.856778537526	FBgn0028734	308		1e+60
1349	X	9503131	9504784	1.009706020355	9503871	0.957830607891	FBgn0028341	264		1e+60
1350	2L	1649799	1651948	1.009534835815	1651258	0.890638701121	FBgn0051666	2		1e+60
1351	3R	7382797	7384672	1.009344100952	7383927	0.978571134455	FBgn0037911	476		1e+60
1352	2R	4648825	4650084	1.008670330048	4649427	0.721198439598	FBgn0033383	336		1e+60
1353	3L	6166361	6168354	1.008608818054	6167665	0.756384134293	FBgn0024921	234		1e+60
1354	3R	22624344	22625607	1.008546829224	22624976	0.851748494541	FBgn0003717	211		1e+60
1355	2L	19418674	19420626	1.008403301239	19419200	0.771255910397	FBgn0032780	3051		1e+60
1356	2R	6094397	6095741	1.007775306702	6095005	0.905323537191	FBgn0004399	25288		1e+60
1357	4	328043	329160	1.007578372955	328651	0.673389182371	FBgn0026777	304		1e+60
1358	3R	22741108	22741765	1.00729393959	22741706	0.863496515486	FBgn0015541	251		1e+60
1359	3L	21449876	21451581	1.007290840149	21450645	0.94564729929	FBgn0037093	489		1e+60
1360	2L	1613288	1614600	1.007109642029	1613862	0.790951420279	FBgn0021906	320		1e+60
1361	X	9004282	9005434	1.006468772888	9004884	0.72459089756	FBgn0040931	322		1e+60
1362	X	16432366	16434174	1.006108283997	16433387	0.922956824303	FBgn0061200	705		1e+60
1363	X	17133563	17136989	1.005932331085	17136091	0.775129654828	FBgn0024238	176		1e+60
1364	X	5534723	5536739	1.005825996399	5535466	0.942166773478	FBgn0000394	233		1e+60
1365	3R	22974616	22977012	1.005754470825	22976394	0.848203754425	FBgn0029155	969		1e+60
1366	2L	10755595	10757143	1.00533914566	10756321	0.916750685374	FBgn0032297	5		1e+60
1367	3R	25643818	25645444	1.004992485046	25644574	0.92066748002	FBgn0039704	260		1e+60
1368	3L	19259448	19260931	1.004545211792	19260239	0.937877098719	FBgn0028380	211		1e+60
1369	3L	18736166	18737721	1.004543304443	18737103	0.991841077805	FBgn0036813	23136		1e+60
1370	2R	13360725	13362145	1.003917694092	13361427	0.801114463806	FBgn0015522	137		1e+60
1371	3R	7392254	7393534	1.003831863403	7392813	0.814400504617	FBgn0037913	42		1e+60
1372	X	11212918	11214500	1.001946926117	11213569	0.890009816488	FBgn0027359	110		1e+60
1373	X	2160950	2163604	1.00153875351	2162428	0.845747566223	FBgn0023526	13526		1e+60
1374	3R	24978635	24980077	1.001340866089	24979402	0.868156657499	FBgn0028692	217		1e+60
1375	3R	6213989	6214903	1.001286506653	6214241	0.849239444733	FBgn0037813	256		1e+60
1376	3R	11170656	11172525	1.00098323822	11171666	0.915759759791	FBgn0019925	239		1e+60
1377	2L	14688266	14689793	1.000800609589	14689104	0.884918435415	FBgn0003016	207		1e+60
1378	2L	19488574	19490119	1.000411510468	19489221	0.770198345184	FBgn0002044	34		1e+60
1379	2R	12014247	12015521	0.999923706055	12014848	0.864565134048	FBgn0011260	211		1e+60
1380	3R	14099992	14101467	0.999913692474	14100700	0.817173116347	FBgn0026250	313		1e+60
1381	3R	11090913	11092166	0.999908447266	11091521	0.793337793911	FBgn0016691	223		1e+60
1382	3L	12111497	12113376	0.999613761902	12112259	0.841676487642	FBgn0011455	272		1e+60
1383	3R	5072320	5073580	0.999604225159	5072909	0.848298099306	FBgn0037664	264		1e+60
1384	2R	3838618	3839796	0.999328613281	3839160	0.687319975633	FBgn0050358	7500		1e+60
1385	2L	19128321	19131830	0.999302864075	19131202	0.928723110872	FBgn0010300	1467		1e+60
1386	3R	25847070	25849190	0.999177932739	25847846	0.907243728638	FBgn0039738	134		1e+60
1387	X	8559441	8560825	0.998956680298	8560206	0.834056181066	FBgn0030061	19		1e+60
1388	X	2514167	2515554	0.9986743927	2514824	0.751266419888	FBgn0011276	23055		1e+60
1389	3R	9638152	9639365	0.997723579407	9638622	0.838690249125	FBgn0053327	219		1e+60
1390	3R	18187241	18189395	0.997406005859	18188422	0.84945243597	FBgn0038948	167		1e+60
1391	2R	1748860	1750136	0.997345924377	1749564	0.779652655125	FBgn0033075	152		1e+60
1392	3R	23772796	23775105	0.997279405594	23774622	0.74877306819	FBgn0039562	242		1e+60
1393	X	3564204	3566134	0.996190071106	3565357	0.919770409079	FBgn0015286	10		1e+60
1394	3R	3299973	3300914	0.995635986328	3300352	0.673833942413	FBgn0065099	322		1e+60
1395	2R	3570354	3571486	0.995470046997	3570926	0.698347866535	FBgn0033252	6438		1e+60
1396	X	882778	884175	0.995269775391	883491	0.810113377041	FBgn0040351	33		1e+60
1397	3R	2235535	2237064	0.99459695816	2236158	0.894473128849	FBgn0014963	3560		1e+60
1398	2R	9545624	9546663	0.994422912598	9546263	0.603456020355	FBgn0033893	1738		1e+60
1399	2L	21886290	21887762	0.994380950928	21887018	0.811876996358	FBgn0032965	1164		1e+60
1400	2L	1107797	1108972	0.994320869446	1108362	0.826254208883	FBgn0031300	7		1e+60
1401	2R	2139649	2141188	0.99395942688	2140445	0.835454660303	FBgn0053919	4055		1e+60
1402	3R	23113491	23115051	0.993838310242	23114374	0.898570200976	FBgn0015737	119		1e+60
1403	2L	12528947	12530407	0.993552207947	12529741	0.848169719472	FBgn0010460	10829		1e+60
1404	2R	14807332	14808520	0.993362426758	14807957	0.749167696635	FBgn0034431	526		1e+60
1405	3R	20368893	20369923	0.99267578125	20369391	0.639624483445	FBgn0039207	212		1e+60
1406	X	11297736	11300650	0.992480754852	11299294	0.837986723582	FBgn0030299	226		1e+60
1407	2R	17176808	17178471	0.992331027985	17177663	0.90146112442	FBgn0034649	26		1e+60
1408	3R	14127084	14127857	0.991908073425	14127142	0.677277829912	FBgn0038601	316		1e+60
1409	2R	2253374	2255021	0.991868019104	2254249	1.012716910418	FBgn0028579	569		1e+60
1410	3R	24716981	24718402	0.991248607635	24717610	0.879600405693	FBgn0053203	2887		1e+60
1411	2R	17818731	17820131	0.990973472595	17819483	0.850502967834	FBgn0034718	19		1e+60
1412	3L	9098570	9099880	0.990933418274	9099087	0.811651102702	FBgn0011206	5212		1e+60
1413	2R	1489073	1490202	0.990563869476	1489563	0.737806737423	FBgn0004603	895		1e+60
1414	4	690919	691894	0.990406990051	691644	0.967846075694	FBgn0024728	7806		1e+60
1415	3R	9130020	9131277	0.989284515381	9130651	0.792989552021	FBgn0052473	2276		1e+60
1416	3L	18070579	18072158	0.989207983017	18071368	0.930373732249	FBgn0036773	21		1e+60
1417	3L	4105187	4106510	0.989195823669	4105855	0.906071424484	FBgn0035499	100		1e+60
1418	X	10981111	10983630	0.988980293274	10981907	0.82125849194	FBgn0030268	334		1e+60
1419	2R	3500793	3502159	0.988747596741	3501565	0.744141410379	FBgn0033247	1290		1e+60
1420	X	13615352	13616811	0.988704681396	13616048	0.846283525229	FBgn0030521	70		1e+60
1421	3R	17678507	17680420	0.987459182739	17679754	0.864420795441	FBgn0015229	2230		1e+60
1422	2L	21155299	21157056	0.987125396729	21156134	0.795750337489	FBgn0010100	185		1e+60
1423	3R	24151177	24153125	0.987110137939	24151837	0.796758174896	FBgn0040108	2168		1e+60
1424	3R	16981662	16983180	0.987059593201	16982642	0.714139968157	FBgn0038865	4173		1e+60
1425	3R	16889823	16892798	0.986878156662	16891144	0.853748349582	FBgn0000083	193		1e+60
1426	X	19354717	19357034	0.986842632294	19355868	0.848784148693	FBgn0053525	2		1e+60
1427	3L	9345737	9348472	0.986788272858	9346468	0.792514979839	FBgn0001229	204		1e+60
1428	2L	66145	67742	0.986775398254	66832	0.903642356396	FBgn0067779	212		1e+60
1429	3L	21472487	21474589	0.986319065094	21473192	0.842911052704	FBgn0037097	96		1e+60
1430	3R	5914524	5915760	0.986002445221	5915086	0.82217413187	FBgn0067687	1817		1e+60
1431	3R	17867011	17869009	0.985303401947	17867694	0.925390064716	FBgn0017397	220		1e+60
1432	X	16941007	16942170	0.985276222229	16941693	0.759510937859	FBgn0030820	119		1e+60
1433	2L	9757620	9759468	0.985076904297	9758817	0.808079898357	FBgn0022720	479		1e+60
1434	2R	11083534	11084807	0.984842300415	11084196	0.843012460073	FBgn0024754	69		1e+60
1435	2L	10407840	10408995	0.984661102295	10408487	0.7514392217	FBgn0025366	134		1e+60
1436	2R	9475787	9477311	0.984340190887	9476660	0.92369965946	FBgn0013770	94		1e+60
1437	3R	11759815	11761831	0.984142780304	11760706	0.784825381111	FBgn0013334	135		1e+60
1438	3L	3286606	3288183	0.98393535614	3287415	0.919138235204	FBgn0035432	161		1e+60
1439	3L	12239604	12241136	0.98360824585	12240557	0.762420266867	FBgn0036268	179		1e+60
1440	X	2498276	2499837	0.983523845673	2498928	0.818366400401	FBgn0003371	8822		1e+60
1441	X	6603956	6605187	0.983293533325	6604584	0.760723450605	FBgn0029899	3026		1e+60
1442	2R	1727540	1729260	0.982807636261	1728633	0.843129550709	FBgn0033074	4382		1e+60
1443	3R	4494454	4495859	0.982614994049	4495242	0.851808770498	FBgn0012024	346		1e+60
1444	X	17663868	17665713	0.982604980469	17664763	0.690774328568	FBgn0030870	14		1e+60
1445	3L	14726783	14728012	0.982478618622	14727373	0.776334566229	FBgn0036446	69		1e+60
1446	X	6175368	6176637	0.981757164001	6176154	0.663230270147	FBgn0029865	79		1e+60
1447	3R	6982257	6983288	0.981520175934	6982735	0.63855728507	FBgn0040259	87		1e+60
1448	2L	7041678	7043271	0.981073379517	7042523	0.845368003845	FBgn0051630	56		1e+60
1449	X	8021445	8022754	0.980952739716	8022104	0.80468343099	FBgn0030018	286		1e+60
1450	X	8709017	8709922	0.980487823486	8709694	0.609783530235	FBgn0030065	345		1e+60
1451	X	2156177	2158108	0.980436325073	2157178	0.931701719761	FBgn0023526	8276		1e+60
1452	3R	10574555	10575814	0.980292797089	10575312	0.787212904762	FBgn0038257	2269		1e+60
1453	2L	3475864	3477130	0.979960441589	3476575	0.709136962891	FBgn0022073	1859		1e+60
1454	3L	19724382	19726398	0.979958057404	19725553	0.88787779212	FBgn0013974	1853		1e+60
1455	2L	12507363	12508611	0.979682922363	12507924	0.782690763474	FBgn0051857	9176		1e+60
1456	3L	8800833	8802192	0.979675292969	8801566	0.811228163102	FBgn0011577	113		1e+60
1457	3R	21861785	21863309	0.979265213013	21862524	0.929558080785	FBgn0002633	236		1e+60
1458	2L	19786747	19788718	0.979235649109	19787794	0.899135563109	FBgn0032821	35		1e+60
1459	3R	16782831	16784102	0.97907781601	16783424	0.738153710085	FBgn0002921	8988		1e+60
1460	2R	13665845	13667242	0.978931903839	13666470	0.794710934162	FBgn0000057	97		1e+60
1461	X	626274	627563	0.97837638855	626753	0.805608524996	FBgn0027343	96		1e+60
1462	X	9485503	9486735	0.978282690048	9486029	0.803680644316	FBgn0028341	18106		1e+60
1463	2L	15052589	15054369	0.978229522705	15053288	0.853334871928	FBgn0000317	489		1e+60
1464	2R	4496756	4498110	0.976940155029	4497461	0.929006067912	FBgn0033359	90		1e+60
1465	3R	18491867	18493467	0.976711273193	18492773	0.844363093376	FBgn0038999	2302		1e+60
1466	3L	7921647	7922633	0.976697444916	7922089	0.649392604828	FBgn0041156	49		1e+60
1467	2R	10040778	10042125	0.976542949677	10041655	0.756826877594	FBgn0020245	221		1e+60
1468	2L	9520723	9521977	0.976222038269	9521244	0.74045977873	FBgn0032123	29		1e+60
1469	2R	4439445	4440682	0.976086616516	4440161	0.762134224176	FBgn0033352	174		1e+60
1470	2L	2887770	2888807	0.97606086731	2888225	0.645141899586	FBgn0041111	2273		1e+60
1471	2R	8385642	8387103	0.975851535797	8386429	0.819696605206	FBgn0000181	285		1e+60
1472	2R	2985064	2986920	0.975461244583	2986022	0.903657520519	FBgn0010548	2953		1e+60
1473	2R	16338981	16340457	0.975200653076	16339756	0.838419702318	FBgn0016984	240		1e+60
1474	2R	11735308	11737165	0.975168228149	11736417	0.828481733799	FBgn0034091	242		1e+60
1475	2L	8534184	8535323	0.974767684937	8534854	0.642115901498	FBgn0028394	5711		1e+60
1476	2R	17880135	17881525	0.974586486816	17880784	0.863554141101	FBgn0034720	97		1e+60
1477	3L	12055027	12056138	0.974539756775	12055597	0.768635693718	FBgn0028679	135		1e+60
1478	3R	466252	467929	0.974417209625	467124	0.90550994873	FBgn0037261	149		1e+60
1479	3L	1713840	1714968	0.974339485168	1714409	0.801399707794	FBgn0027594	216		1e+60
1480	3R	10678884	10680187	0.974216461182	10679665	0.807058870792	FBgn0053555	39		1e+60
1481	3L	18150262	18151820	0.972818374634	18150926	0.786509037018	FBgn0003997	30		1e+60
1482	3R	1089710	1091051	0.972407341003	1090475	0.839748915504	FBgn0037309	4328		1e+60
1483	2L	19440161	19441373	0.972274780273	19440691	0.615286939284	FBgn0024230	1		1e+60
1484	2R	16667265	16668870	0.97171163559	16668134	0.886144974652	FBgn0050389	7		1e+60
1485	2R	20300379	20301638	0.971668243408	20301108	0.76181641747	FBgn0015801	102		1e+60
1486	2R	7540429	7541742	0.971338272095	7540996	0.791446050008	FBgn0033674	181		1e+60
1487	3R	18546003	18547153	0.971312522888	18546708	0.729490309954	FBgn0051151	554		1e+60
1488	3R	12897594	12898831	0.970965623856	12898248	0.672583252192	FBgn0038474	205		1e+60
1489	X	3728497	3729679	0.970331192017	3729215	0.699384123087	FBgn0029681	194		1e+60
1490	3R	18552139	18553485	0.970031738281	18552880	0.751326847076	FBgn0040587	177		1e+60
1491	2R	7107908	7110501	0.969819068909	7108802	0.902677506208	FBgn0065063	1512		1e+60
1492	2R	5469725	5471372	0.969676494598	5470679	0.944722175598	FBgn0011656	58		1e+60
1493	3R	11158258	11159825	0.969614028931	11159084	0.909802549026	FBgn0038320	83		1e+60
1494	3R	21808233	21809886	0.969122886658	21808986	0.812128812075	FBgn0015269	251		1e+60
1495	3L	14745479	14747205	0.968804836273	14746591	0.862368106842	FBgn0036449	5091		1e+60
1496	2L	470070	472508	0.968607902527	470939	0.736094295979	FBgn0027592	2082		1e+60
1497	3R	4881594	4884350	0.968492507935	4882420	0.884814053774	FBgn0037659	4180		1e+60
1498	2L	4221210	4222737	0.968441009521	4221861	0.805537879467	FBgn0001075	4009		1e+60
1499	3R	22013658	22015031	0.968304634094	22014431	0.774544856128	FBgn0039417	95		1e+60
1500	2L	2037069	2038631	0.968106269836	2037699	0.803726005554	FBgn0003557	103		1e+60
1501	3R	21834035	21835453	0.968091249466	21834770	0.78907725215	FBgn0002732	1915		1e+60
1502	X	6539105	6540420	0.967418193817	6539787	0.866497695446	FBgn0029893	431		1e+60
1503	2L	6252082	6253357	0.967115402222	6252718	0.851812979754	FBgn0031791	3158		1e+60
1504	3R	13359567	13361018	0.966922283173	13360149	0.733501686769	FBgn0038515	148		1e+60
1505	2R	6129083	6130501	0.96688079834	6129597	0.766585181741	FBgn0033538	120		1e+60
1506	2L	19029934	19031453	0.966817855835	19030647	0.856192111969	FBgn0051800	262		1e+60
1507	2R	4909772	4910954	0.96630191803	4910346	0.759571888868	FBgn0028473	217		1e+60
1508	X	12587461	12589630	0.965749263763	12588122	0.813689963023	FBgn0020513	6433		1e+60
1509	3L	13459977	13461435	0.965644359589	13460864	0.793188254038	FBgn0036373	113		1e+60
1510	2L	2855550	2857535	0.965529918671	2856538	0.964459531447	FBgn0015521	426		1e+60
1511	3R	10114440	10115650	0.965294837952	10115042	0.64946308732	FBgn0038220	248		1e+60
1512	3L	15301274	15302415	0.965145587921	15301700	0.659105271101	FBgn0036494	259		1e+60
1513	3R	4633276	4634355	0.965094566345	4633879	0.60558535071	FBgn0037635	1654		1e+60
1514	2L	18449597	18450859	0.965045928955	18450317	0.694990247488	FBgn0032679	199		1e+60
1515	X	1897016	1898583	0.964825153351	1897920	0.689574746525	FBgn0003964	481		1e+60
1516	2L	851903	853203	0.964773178101	852475	0.681645112879	FBgn0031287	234		1e+60
1517	2R	8674011	8675368	0.96457862854	8674681	0.824074625969	FBgn0020370	316		1e+60
1518	2L	3887977	3889304	0.964370250702	3888602	0.772082269192	FBgn0000256	14258		1e+60
1519	X	21178087	21180213	0.964246273041	21178803	0.823056284587	FBgn0024251	5099		1e+60
1520	2L	10396558	10397618	0.964109420776	10397040	0.679192304611	FBgn0051716	329		1e+60
1521	2R	20106848	20108032	0.96409034729	20107301	0.712240022771	FBgn0035032	120		1e+60
1522	2R	12085194	12086395	0.964081287384	12085779	0.752735614777	FBgn0034138	321		1e+60
1523	3R	474881	476150	0.964049816132	475465	0.733328202192	FBgn0011341	520		1e+60
1524	3L	5109448	5110957	0.964004039764	5110292	0.830740869045	FBgn0035591	37		1e+60
1525	X	615415	616956	0.963929653168	616361	0.774982770284	FBgn0040382	55		1e+60
1526	3R	12724623	12726131	0.963626861572	12725302	0.815904140472	FBgn0015350	19852		1e+60
1527	2R	9540138	9541542	0.963408946991	9540904	0.882949471474	FBgn0033893	3621		1e+60
1528	2R	9846548	9847845	0.963157653809	9847162	0.838361684014	FBgn0033923	96		1e+60
1529	3L	10489690	10490938	0.962564468384	10490228	0.841508924961	FBgn0052062	276		1e+60
1530	3R	27570943	27572171	0.962480545044	27571627	0.810454845428	FBgn0000150	128		1e+60
1531	3R	4831260	4832524	0.961770057678	4831734	0.625270217657	FBgn0026380	214		1e+60
1532	2L	10333404	10335607	0.96167755127	10334962	0.91341676712	FBgn0032223	1048		1e+60
1533	X	12923345	12924921	0.961478233337	12924328	0.743026793003	FBgn0010303	42		1e+60
1534	3R	15288907	15290383	0.960990428925	15289833	0.729483699799	FBgn0024242	578		1e+60
1535	2R	12343095	12346294	0.960233688354	12343968	0.842058404287	FBgn0082172	2343		1e+60
1536	3R	8226988	8228156	0.960107326508	8227498	0.695840442882	FBgn0038036	19		1e+60
1537	3R	10522125	10523570	0.960049629211	10522932	0.865825271606	FBgn0051314	125		1e+60
1538	3R	5092123	5093305	0.959969043732	5092788	0.838331951815	FBgn0037674	34		1e+60
1539	X	10446047	10448215	0.959919929504	10446587	0.749542124131	FBgn0030218	1345		1e+60
1540	3L	4071954	4073149	0.959824085236	4072548	0.764755697811	FBgn0035495	16		1e+60
1541	3L	5125949	5127484	0.959756851196	5126549	0.854549586773	FBgn0010747	33		1e+60
1542	3L	18784168	18786216	0.959633827209	18784796	0.84487656986	FBgn0036815	1636		1e+60
1543	2L	419349	421691	0.959578514099	419993	0.829103245455	FBgn0002593	62		1e+60
1544	X	15543495	15544941	0.959066390991	15544297	0.821954390582	FBgn0030672	238		1e+60
1545	2R	13180218	13181371	0.958924293518	13180893	0.658361643553	FBgn0034258	352		1e+60
1546	3R	5708793	5710295	0.958768844604	5709513	0.853233575821	FBgn0037767	8116		1e+60
1547	2R	16802577	16804134	0.958141803741	16803486	0.842985868454	FBgn0050387	231		1e+60
1548	3R	12683012	12684170	0.957882881165	12683481	0.768381804228	FBgn0082171	1444		1e+60
1549	3L	8926418	8928449	0.957753658295	8927073	0.696156642016	FBgn0035938	1324		1e+60
1550	X	1797631	1801716	0.957753658295	1800912	0.845453947783	FBgn0023521	4520		1e+60
1551	3L	13017530	13019331	0.957244873047	13018488	0.862758541107	FBgn0036341	105		1e+60
1552	X	8060977	8061798	0.95721244812	8061089	0.558329235424	FBgn0030025	24831		1e+60
1553	2R	6874147	6875852	0.956963539124	6875017	0.862790893106	FBgn0033624	43		1e+60
1554	2L	18557727	18559786	0.956600189209	18559109	0.813342178569	FBgn0032686	8		1e+60
1555	2R	19166266	19167669	0.956548690796	19166998	0.858005970716	FBgn0034886	1822		1e+60
1556	X	7960330	7961737	0.956542015076	7961133	0.793877542019	FBgn0040319	247		1e+60
1557	3R	14842967	14844199	0.955475330353	14843498	0.81929820776	FBgn0038672	6246		1e+60
1558	2R	14887271	14888665	0.9552526474	14887977	0.81091855554	FBgn0034438	128		1e+60
1559	X	18340400	18341605	0.955116271973	18340878	0.762303969439	FBgn0010194	1538		1e+60
1560	2R	19055022	19056646	0.955047607422	19055876	0.800146159004	FBgn0034877	36		1e+60
1561	3R	20869960	20871232	0.955016613007	20870505	0.816361343159	FBgn0051110	352		1e+60
1562	3R	8823084	8824481	0.955013275146	8823626	0.774288906771	FBgn0038107	222		1e+60
1563	3L	21661733	21663186	0.95453453064	21662659	0.765154081232	FBgn0037121	126		1e+60
1564	X	18617025	18617807	0.954525947571	18617113	0.854071974754	FBgn0030956	312		1e+60
1565	3R	22055299	22056585	0.954268455505	22056028	0.77750235796	FBgn0039419	54		1e+60
1566	2R	5098624	5099853	0.954072475433	5099290	0.744172320646	FBgn0025286	294		1e+60
1567	X	2130748	2131684	0.954054832458	2131055	0.561930269003	FBgn0023529	179		1e+60
1568	X	6954618	6955968	0.95377779007	6955339	0.725743910846	FBgn0027342	189		1e+60
1569	2L	18586024	18587182	0.953136444092	18586654	0.700728744268	FBgn0032688	172		1e+60
1570	2R	17213266	17214678	0.952977180481	17213899	0.878012685215	FBgn0010228	1829		1e+60
1571	2R	18883772	18885038	0.952965259552	18884369	0.73170620203	FBgn0034854	243		1e+60
1572	X	6826198	6827705	0.952693939209	6827030	0.839073053996	FBgn0004646	96		1e+60
1573	3R	10141398	10142596	0.952486991882	10141979	0.716260194778	FBgn0011474	269		1e+60
1574	3L	7237220	7238422	0.952459335327	7237644	0.716066777706	FBgn0035755	220		1e+60
1575	3R	8841203	8842617	0.952176570892	8841835	0.72444152832	FBgn0020496	4447		1e+60
1576	3R	25040034	25041325	0.952176094055	25040771	0.720282610725	FBgn0067714	602		1e+60
1577	2R	16634761	16636593	0.952010154724	16635670	0.880224704742	FBgn0020312	402		1e+60
1578	3R	23813305	23814345	0.951746463776	23813749	0.63772762523	FBgn0003890	340		1e+60
1579	2R	4433976	4435325	0.951465129852	4434543	0.808257159065	FBgn0033348	21		1e+60
1580	2R	2977513	2978459	0.95125746727	2977870	0.658993721008	FBgn0033179	674		1e+60
1581	X	9008206	9010343	0.950956344604	9009118	0.872073501348	FBgn0026206	630		1e+60
1582	X	16528514	16529488	0.950921535492	16529118	0.60619276762	FBgn0030772	8		1e+60
1583	2R	14909607	14911671	0.950385093689	14910362	0.759767672595	FBgn0017539	449		1e+60
1584	3R	4182324	4183562	0.950360774994	4182897	0.723692417145	FBgn0020249	208		1e+60
1585	2R	4957570	4958548	0.950350761414	4957941	0.663507699966	FBgn0033415	2771		1e+60
1586	2L	1142248	1143755	0.950304031372	1142959	0.84559828043	FBgn0031307	244		1e+60
1587	3L	21250983	21252198	0.950154304504	21251640	0.7691517512	FBgn0003042	177		1e+60
1588	3L	17390216	17391214	0.950120449066	17390670	0.642268769881	FBgn0040793	77		1e+60
1589	2R	7152984	7153997	0.949562072754	7153075	0.68935892317	FBgn0033638	4598		1e+60
1590	2R	3044504	3046322	0.949498653412	3045568	0.916658937931	FBgn0033189	247		1e+60
1591	2R	9782084	9783622	0.948714256287	9782772	0.90743858674	FBgn0033919	5		1e+60
1592	3L	3378149	3379733	0.948623180389	3378943	0.765779525042	FBgn0035445	17126		1e+60
1593	3R	19767838	19769512	0.948326587677	19768786	0.827360630035	FBgn0001098	38		1e+60
1594	2L	19421544	19423204	0.94823884964	19422432	0.95310908556	FBgn0041789	79		1e+60
1595	X	8243572	8244771	0.948227882385	8244123	0.684633759891	FBgn0030034	508		1e+60
1596	3L	20663570	20665113	0.947666168213	20664279	0.802788566141	FBgn0037016	154		1e+60
1597	2R	7131258	7132488	0.947599411011	7131921	0.805442978354	FBgn0033636	183		1e+60
1598	3R	26033816	26035140	0.94695186615	26034549	0.843238550074	FBgn0039757	193		1e+60
1599	2R	17207741	17208877	0.94641494751	17208280	0.689262986183	FBgn0034656	3546		1e+60
1600	2R	2556832	2558323	0.946256160736	2557657	0.725294621785	FBgn0033134	71		1e+60
1601	3R	21827830	21829273	0.946118354797	21828706	0.781605804668	FBgn0002733	3039		1e+60
1602	X	653075	654052	0.946015357971	653470	0.64846127828	FBgn0025621	3481		1e+60
1603	3L	8378445	8379877	0.945463180542	8379095	0.830486718346	FBgn0053057	124		1e+60
1604	3L	1472277	1473615	0.945445537567	1472784	0.819628834724	FBgn0065069	222		1e+60
1605	2L	14233374	14234601	0.945247173309	14233908	0.714155169094	FBgn0016930	200		1e+60
1606	2R	2389756	2390982	0.944996833801	2390442	0.797777831554	FBgn0028985	294		1e+60
1607	2R	13082650	13084178	0.944793701172	13083371	0.738512784243	FBgn0034243	63		1e+60
1608	2L	3805125	3806489	0.943990707397	3805869	0.759607791901	FBgn0021800	2288		1e+60
1609	3L	3319663	3321168	0.94352722168	3320335	0.8250263719	FBgn0052268	441		1e+60
1610	2L	16226817	16228142	0.943357467651	16227474	0.708241860072	FBgn0028859	2622		1e+60
1611	2L	6089967	6091952	0.943334102631	6090682	0.914187371731	FBgn0031779	8282		1e+60
1612	2R	4920371	4922006	0.942752838135	4921167	0.934566525852	FBgn0016078	4106		1e+60
1613	3L	10825877	10827157	0.942295074463	10826528	0.697376544659	FBgn0026160	5311		1e+60
1614	2R	20021712	20023323	0.941615104675	20022635	0.761031119029	FBgn0019886	255		1e+60
1615	3R	27447080	27448370	0.941579341888	27447685	0.781906306744	FBgn0039861	3986		1e+60
1616	3R	19046703	19048072	0.941471576691	19047471	0.855973516192	FBgn0000338	212		1e+60
1617	3R	20101703	20103023	0.940386295319	20102291	0.682564875659	FBgn0019952	309		1e+60
1618	2R	10450255	10451154	0.940325737	10450303	0.684340318044	FBgn0033984	236		1e+60
1619	2L	4186962	4188249	0.940082550049	4187551	0.745201301575	FBgn0051961	238		1e+60
1620	2L	4613830	4615078	0.939603805542	4614338	0.728312688715	FBgn0053196	22375		1e+60
1621	2L	3422281	3423249	0.939470291138	3422735	0.598032053779	FBgn0031530	217		1e+60
1622	X	15686515	15687973	0.938641548157	15687098	0.661368301937	FBgn0026076	5		1e+60
1623	2L	13370174	13371358	0.938638687134	13370783	0.648198187351	FBgn0032511	300		1e+60
1624	2R	20517748	20520304	0.938475131989	20519698	0.793923318386	FBgn0004055	48		1e+60
1625	3R	16459547	16462210	0.938213348389	16460168	0.892114251852	FBgn0015279	262		1e+60
1626	3R	303645	305255	0.937803268433	304361	0.889251737034	FBgn0051523	467		1e+60
1627	X	20838414	20839302	0.936633110046	20838765	0.58097705245	FBgn0031143	257		1e+60
1628	2L	3538558	3539903	0.936552524567	3539004	0.666878728306	FBgn0024244	247		1e+60
1629	3L	8519920	8521224	0.936299800873	8520554	0.791888305119	FBgn0035909	11655		1e+60
1630	X	6601443	6602452	0.935891151428	6601577	0.659729480743	FBgn0029899	19		1e+60
1631	X	21717932	21719236	0.935816287994	21718538	0.825055249532	FBgn0031195	60		1e+60
1632	3R	4302789	4303867	0.935737133026	4303487	0.659499112298	FBgn0037590	33593		1e+60
1633	X	6132631	6133981	0.935273170471	6133196	0.831807136536	FBgn0026015	4		1e+60
1634	X	473554	475107	0.935108184814	474505	0.743481040001	FBgn0025633	2511		1e+60
1635	2R	9009996	9011377	0.934934139252	9010707	0.847030920141	FBgn0033844	69		1e+60
1636	2L	12107992	12109580	0.934725284576	12108888	0.813736326554	FBgn0015797	236		1e+60
1637	3R	5706777	5708169	0.934713840485	5707444	0.836347252131	FBgn0037767	6047		1e+60
1638	X	14918051	14920380	0.934374809265	14919501	0.805284678936	FBgn0030611	243		1e+60
1639	X	8750527	8751714	0.934368133545	8751092	0.761978085836	FBgn0011586	388		1e+60
1640	2R	17587266	17588365	0.934337615967	17587796	0.737260013819	FBgn0034691	43		1e+60
1641	3R	20084759	20086184	0.934139251709	20085422	0.81684328715	FBgn0051130	5559		1e+60
1642	3R	17860711	17861964	0.93391084671	17861425	0.74208676815	FBgn0038928	1221		1e+60
1643	3L	12508005	12508829	0.933718681335	12508441	0.573396295309	FBgn0036300	96		1e+60
1644	2R	8852327	8853980	0.933511734009	8853259	0.828503290812	FBgn0067725	7872		1e+60
1645	3R	11021838	11022885	0.933456420898	11022207	0.573233436136	FBgn0038297	127		1e+60
1646	3R	5327377	5329082	0.933110237122	5328267	0.882531755111	FBgn0014380	32		1e+60
1647	3L	942313	943871	0.932299137115	943168	0.810555009281	FBgn0035178	27575		1e+60
1648	2L	19891461	19892597	0.93205499649	19892029	0.69651645422	FBgn0032827	3571		1e+60
1649	3L	11582565	11584051	0.931419849396	11583288	0.809136867523	FBgn0036180	99		1e+60
1650	2R	4718333	4720116	0.93115234375	4719224	0.849080282099	FBgn0033393	151		1e+60
1651	2L	8402912	8404498	0.931119918823	8403583	0.728757023811	FBgn0020497	8		1e+60
1652	3L	1610369	1613379	0.930957794189	1611941	0.7806023451	FBgn0035246	32		1e+60
1653	3L	241010	242311	0.93065071106	241638	0.796920120716	FBgn0024806	156		1e+60
1654	X	2077772	2079190	0.929911613464	2078607	0.829954932718	FBgn0004397	8		1e+60
1655	3L	259973	261368	0.929888725281	260649	0.836802819196	FBgn0035125	597		1e+60
1656	3L	23083494	23084552	0.929237365723	23083981	0.654834896326	FBgn0052350	349		1e+60
1657	2L	3605948	3607361	0.92914056778	3606572	0.778294563293	FBgn0002985	176		1e+60
1658	2R	4703277	4704292	0.929055213928	4703802	0.671125284831	FBgn0033391	106		1e+60
1659	3R	27079969	27081160	0.928795814514	27080555	0.699899703264	FBgn0039836	67		1e+60
1660	2L	20336961	20338785	0.928399562836	20337620	0.846895834979	FBgn0011638	301		1e+60
1661	3L	675702	676893	0.927551269531	676158	0.615044874303	FBgn0035156	289		1e+60
1662	X	22058415	22059097	0.927540779114	22058562	0.707872231801	FBgn0000719	21		1e+60
1663	X	692681	694019	0.92716217041	693362	0.829173862934	FBgn0029535	8296		1e+60
1664	X	6446372	6447778	0.927084922791	6447237	0.70483081481	FBgn0029881	1936		1e+60
1665	X	18608360	18609681	0.927034854889	18609014	0.81610326206	FBgn0030955	153		1e+60
1666	3L	20037455	20038739	0.926991939545	20038241	0.739339912639	FBgn0036935	593		1e+60
1667	X	11449267	11450363	0.926898956299	11449812	0.623605251312	FBgn0030321	43		1e+60
1668	2R	4412661	4413867	0.926740646362	4413387	0.75462290446	FBgn0004921	171		1e+60
1669	2R	12529931	12531225	0.926608324051	12530542	0.77794380749	FBgn0034180	207		1e+60
1670	X	17340291	17341750	0.92659330368	17341046	0.816630447612	FBgn0030842	17794		1e+60
1671	2L	21250066	21251315	0.926573753357	21250689	0.758833557367	FBgn0032938	135		1e+60
1672	3L	21276551	21277954	0.92654132843	21277231	0.839778226965	FBgn0037074	326		1e+60
1673	2R	13318831	13320378	0.926385879517	13319620	0.711882931846	FBgn0004586	1968		1e+60
1674	3R	26515528	26516858	0.925502300262	26516204	0.676882134544	FBgn0039795	162		1e+60
1675	X	21440229	21441287	0.925432682037	21440787	0.81862193346	FBgn0024807	47		1e+60
1676	2L	21331649	21332660	0.925036430359	21332234	0.624120263492	FBgn0032943	14		1e+60
1677	X	16939318	16940047	0.924945831299	16939895	0.600218574206	FBgn0065032	106		1e+60
1678	2L	7782473	7783541	0.924525260925	7782963	0.627915501595	FBgn0031947	106		1e+60
1679	3R	12812663	12813991	0.924423217773	12813399	0.891032491411	FBgn0038460	261		1e+60
1680	3R	23561556	23562639	0.924260616302	23562079	0.684576861064	FBgn0005659	183		1e+60
1681	X	7452935	7454284	0.924190998077	7453553	0.785068247053	FBgn0004198	831		1e+60
1682	2L	1610420	1611910	0.923893928528	1611256	0.782675434561	FBgn0051935	131		1e+60
1683	3L	1646665	1648557	0.923633575439	1647232	0.781527266783	FBgn0035253	1360		1e+60
1684	3R	5572375	5573893	0.923583030701	5573287	0.777917974135	FBgn0037739	33		1e+60
1685	X	14996230	14997721	0.923418521881	14996969	0.75236603419	FBgn0030617	190		1e+60
1686	X	16290093	16291519	0.923363208771	16290828	0.846914852367	FBgn0010256	8214		1e+60
1687	X	8934310	8935895	0.922193288803	8934990	0.896053820848	FBgn0030086	441		1e+60
1688	3L	12995489	12998275	0.921199798584	12996300	0.84652112512	FBgn0036337	391		1e+60
1689	2R	12906699	12908063	0.921063899994	12907353	0.843294684092	FBgn0011879	275		1e+60
1690	3R	25693782	25695122	0.920913696289	25694339	0.725792267743	FBgn0039714	279		1e+60
1691	3R	5253450	5255080	0.920897960663	5254315	0.774203805362	FBgn0026188	4009		1e+60
1692	2R	8442774	8443906	0.920757293701	8443254	0.628238145043	FBgn0033782	1516		1e+60
1693	2R	11449172	11450391	0.920515537262	11449875	0.712101655848	FBgn0034050	124		1e+60
1694	3L	15923911	15924974	0.920058250427	15924276	0.597033332376	FBgn0036547	174		1e+60
1695	2L	7219193	7220448	0.919975280762	7219774	0.769193013509	FBgn0031897	255		1e+60
1696	2R	5194500	5196176	0.919821739197	5195331	0.82196263706	FBgn0033438	3147		1e+60
1697	3L	21173084	21174896	0.919415950775	21173736	0.85005087011	FBgn0004865	12976		1e+60
1698	X	14042115	14043446	0.919298171997	14042852	0.76517534256	FBgn0040153	2540		1e+60
1699	3L	8431434	8433705	0.918478965759	8433112	0.782510392806	FBgn0010825	8849		1e+60
1700	2R	1169643	1170917	0.918134212494	1170273	0.737046778202	FBgn0033029	335		1e+60
1701	X	6505914	6507589	0.917943716049	6506733	0.831577956676	FBgn0029885	50		1e+60
1702	3R	13991504	13992673	0.917608261108	13991958	0.646432091208	FBgn0038570	1009		1e+60
1703	2L	9616430	9617499	0.917043685913	9616946	0.63263091445	FBgn0032135	477		1e+60
1704	2R	11639379	11640596	0.916113853455	11639994	0.69488286972	FBgn0004571	148		1e+60
1705	3R	2905085	2906416	0.915774822235	2905739	0.779806772868	FBgn0010774	387		1e+60
1706	2R	14785535	14787481	0.915734291077	14786812	0.759157629574	FBgn0003254	3777		1e+60
1707	X	7148766	7150610	0.915294647217	7150207	0.614116986593	FBgn0024250	2970		1e+60
1708	3L	15780449	15782142	0.915025234222	15781305	0.736443014706	FBgn0036533	363		1e+60
1709	3R	10336596	10338065	0.914858818054	10337425	0.748570786582	FBgn0038233	11		1e+60
1710	2R	5169544	5170677	0.914833068848	5170068	0.77653503418	FBgn0011921	2970		1e+60
1711	3R	15473566	15474990	0.914821624756	15474314	0.694068295615	FBgn0038723	90		1e+60
1712	3R	12163632	12164361	0.914279937744	12164313	0.739306343926	FBgn0040284	3393		1e+60
1713	3R	2059590	2060927	0.913917541504	2060313	0.778377084171	FBgn0027527	118		1e+60
1714	2L	16876581	16877883	0.913663864136	16877277	0.752824867473	FBgn0032618	1831		1e+60
1715	3R	857514	858227	0.913581848145	857553	0.730052351952	FBgn0037292	43079		1e+60
1716	3R	9947325	9948630	0.913481712341	9948049	0.722989231348	FBgn0020510	93		1e+60
1717	2L	165604	167293	0.913432598114	166377	0.908285013835	FBgn0016977	7343		1e+60
1718	2L	8204441	8205837	0.913241386414	8205156	0.715490102768	FBgn0031998	28		1e+60
1719	X	14896335	14898161	0.913055419922	14896964	0.762676828048	FBgn0030600	380		1e+60
1720	3R	57409	58604	0.913040161133	58092	0.645878493786	FBgn0037220	15		1e+60
1721	3R	1396379	1397685	0.911893844604	1396995	0.796531885862	FBgn0023023	165		1e+60
1722	3R	4872790	4875198	0.911817550659	4873474	0.644473945393	FBgn0014018	225		1e+60
1723	3R	11259986	11261244	0.911787033081	11260538	0.683643902049	FBgn0000047	5172		1e+60
1724	2R	5979933	5981050	0.911701202393	5980433	0.661813455469	FBgn0033527	1		1e+60
1725	3L	631302	633030	0.911691665649	632215	0.81417019227	FBgn0035147	166		1e+60
1726	2L	1554699	1555866	0.911644935608	1555220	0.720191776752	FBgn0031349	61		1e+60
1727	3L	6582674	6583901	0.911319255829	6583365	0.724186579386	FBgn0035708	93		1e+60
1728	3R	20545196	20546437	0.911136627197	20545620	0.720387206358	FBgn0004885	201		1e+60
1729	3R	1197115	1198211	0.911089897156	1197717	0.61575371027	FBgn0003275	197		1e+60
1730	3L	16974934	16976162	0.910234451294	16975545	0.782900989056	FBgn0052167	4991		1e+60
1731	3R	14748658	14750381	0.910086631775	14749665	0.75407373204	FBgn0038662	4731		1e+60
1732	X	13220675	13221686	0.909938812256	13221193	0.678008437157	FBgn0026749	138		1e+60
1733	3R	17485645	17487347	0.90956401825	17486539	0.93037059572	FBgn0011766	412		1e+60
1734	3R	4818056	4819638	0.909538984299	4819013	0.773004672107	FBgn0037648	34		1e+60
1735	3R	4636834	4638867	0.90932559967	4637412	0.724336876589	FBgn0037635	1879		1e+60
1736	3L	12823177	12824463	0.909314155579	12823912	0.698989258872	FBgn0036317	149		1e+60
1737	2L	13175802	13177885	0.909027099609	13176813	0.856863941465	FBgn0032475	30		1e+60
1738	X	6191601	6192868	0.908703804016	6192201	0.763412535191	FBgn0029867	138		1e+60
1739	3R	15457932	15459055	0.908559322357	15458480	0.70845303816	FBgn0038720	40		1e+60
1740	3L	3302377	3303615	0.908138751984	3302945	0.684270269731	FBgn0035436	144		1e+60
1741	3L	8508291	8509748	0.907628536224	8508994	0.801617592573	FBgn0035909	95		1e+60
1742	3L	4346081	4347122	0.907094955444	4346538	0.641447580778	FBgn0035533	181		1e+60
1743	3R	13429807	13431026	0.906915187836	13430491	0.775212258101	FBgn0038524	1333		1e+60
1744	3R	4343089	4344275	0.906784057617	4343756	0.610547631979	FBgn0037592	170		1e+60
1745	3R	20282697	20283772	0.90674829483	20283222	0.615672826767	FBgn0000036	571		1e+60
1746	3L	14597313	14598565	0.906739234924	14597984	0.728982476627	FBgn0041604	105		1e+60
1747	3L	15976253	15977602	0.906701087952	15976899	0.814589881897	FBgn0036558	172		1e+60
1748	3L	19726964	19728440	0.906670093536	19727778	0.798101228826	FBgn0015234	9		1e+60
1749	3R	25045436	25046710	0.905311584473	25046157	0.706064588883	FBgn0029176	269		1e+60
1750	X	8979753	8981064	0.905303001404	8980444	0.794973289265	FBgn0030090	205		1e+60
1751	3R	4540943	4542230	0.905061721802	4541674	0.729359290179	FBgn0037613	96		1e+60
1752	3L	11265666	11266773	0.904829978943	11266189	0.844544474284	FBgn0036152	2545		1e+60
1753	2R	13694494	13695978	0.904802799225	13695229	0.741492495817	FBgn0034314	130		1e+60
1754	3R	5384457	5386303	0.904616355896	5385448	0.784685747964	FBgn0027950	39		1e+60
1755	X	17412488	17414268	0.904504299164	17413354	0.835968494415	FBgn0028343	188		1e+60
1756	X	6522747	6524079	0.904375076294	6523393	0.671404520671	FBgn0028336	309		1e+60
1757	3R	18451863	18453298	0.903923034668	18452623	0.745402872562	FBgn0038996	8418		1e+60
1758	2L	15421308	15422615	0.903900146484	15422007	0.702127277851	FBgn0001983	493		1e+60
1759	3R	9275397	9276695	0.903639793396	9276097	0.758298621458	FBgn0038156	5540		1e+60
1760	3L	22757833	22759370	0.903560638428	22758660	0.833276939392	FBgn0027339	8569		1e+60
1761	3L	10633993	10635214	0.903250932693	10634561	0.772542119026	FBgn0052066	399		1e+60
1762	3L	19219810	19220944	0.902477264404	19220546	0.596910027897	FBgn0040075	61		1e+60
1763	3R	10917178	10918510	0.902348041534	10917678	0.702746391296	FBgn0038286	7649		1e+60
1764	2R	2793790	2795244	0.901799201965	2794402	0.787953657262	FBgn0033156	4122		1e+60
1765	X	2303661	2304758	0.9015417099	2304264	0.65470123291	FBgn0004050	339		1e+60
1766	2R	3847586	3848611	0.901412010193	3848006	0.688421547413	FBgn0033282	11346		1e+60
1767	X	15460276	15460857	0.900848388672	15460319	0.780967330933	FBgn0003463	158		1e+60
1768	2R	6065442	6066785	0.900477409363	6066092	0.810192553202	FBgn0004399	3625		1e+60
1769	X	13449377	13450923	0.900083065033	13450048	0.697892061869	FBgn0030502	243		1e+60
1770	2L	9447906	9450376	0.900014877319	9448437	0.745624654433	FBgn0053723	7697		1e+60
1771	2R	1549544	1550823	0.89990901947	1550107	0.759024355147	FBgn0033055	64		1e+60
1772	2L	6535664	6536754	0.899614334106	6536261	0.672444091124	FBgn0000320	10711		1e+60
1773	X	2990578	2991956	0.899318695068	2991196	0.757684199015	FBgn0004647	168		1e+60
1774	2L	17747902	17749142	0.899095535278	17748520	0.734912956462	FBgn0015609	13070		1e+60
1775	3L	22201280	22202009	0.899063110352	22201328	0.790117263794	FBgn0004179	226		1e+60
1776	3R	890871	892136	0.899004936218	891336	0.6485897513	FBgn0010313	21072		1e+60
1777	3R	18416155	18417477	0.898533821106	18416649	0.686864989144	FBgn0014949	2531		1e+60
1778	X	20233842	20235065	0.898461818695	20234558	0.668377488852	FBgn0031114	98		1e+60
1779	X	10660073	10661335	0.898181915283	10660725	0.712359726429	FBgn0030235	7275		1e+60
1780	3L	12989657	12990636	0.898100376129	12990121	0.564182197346	FBgn0036334	117		1e+60
1781	3L	1952910	1954183	0.897103309631	1953484	0.826029390097	FBgn0027547	123		1e+60
1782	3R	4858879	4860333	0.897098064423	4859820	0.772331798778	FBgn0002932	5369		1e+60
1783	X	21133644	21135842	0.897074699402	21134571	0.840835809708	FBgn0029067	138		1e+60
1784	2L	21664115	21665714	0.896937847137	21664960	0.826235961914	FBgn0032957	163		1e+60
1785	X	10667675	10671044	0.896570682526	10670071	0.82944726944	FBgn0030235	2071		1e+60
1786	3L	19583196	19584541	0.896239757538	19583694	0.735566318035	FBgn0036894	61		1e+60
1787	2R	9784592	9786245	0.895871162415	9785403	0.891772111257	FBgn0020615	114		1e+60
1788	2L	2873275	2874973	0.895628929138	2874253	0.799546658993	FBgn0051694	265		1e+60
1789	3R	11851194	11852036	0.895102500916	11851676	0.566577672958	FBgn0003117	143		1e+60
1790	X	19579649	19580889	0.89474105835	19580293	0.737971614389	FBgn0052528	299		1e+60
1791	X	19093923	19095743	0.894574165344	19094800	0.88914501667	FBgn0031006	363		1e+60
1792	3R	27637661	27639068	0.894492149353	27638105	0.677062118755	FBgn0024891	120		1e+60
1793	3L	22811497	22813299	0.89443063736	22812839	0.684645005635	FBgn0037202	91		1e+60
1794	3L	616674	618846	0.894224643707	618176	0.640320986509	FBgn0064191	7615		1e+60
1795	3R	5503162	5504631	0.893978595734	5503837	0.807408094406	FBgn0037728	184		1e+60
1796	2L	15742730	15744584	0.893677711487	15743475	0.868175478543	FBgn0010382	609		1e+60
1797	2R	17198204	17199151	0.893448352814	17198688	0.626939207315	FBgn0027360	3		1e+60
1798	2R	8044565	8045829	0.893280029297	8045190	0.85910738839	FBgn0011592	227		1e+60
1799	2L	8008974	8009990	0.893218517303	8009568	0.603823006153	FBgn0031974	109		1e+60
1800	2R	12590361	12591470	0.893055915833	12590890	0.666279384068	FBgn0050460	91		1e+60
1801	2R	17192400	17193524	0.892719268799	17192999	0.700340390205	FBgn0034654	147		1e+60
1802	3L	14587513	14588907	0.89267873764	14588391	0.695677369833	FBgn0036433	322		1e+60
1803	X	16206297	16207944	0.892580032349	16207207	0.729281032787	FBgn0004598	182		1e+60
1804	3R	21485939	21488077	0.892558097839	21486731	0.853956110337	FBgn0027508	272		1e+60
1805	X	1716978	1718401	0.892481803894	1717787	0.794604033232	FBgn0028969	161		1e+60
1806	3L	8272813	8274089	0.892003059387	8273319	0.735986381769	FBgn0035867	319		1e+60
1807	3R	21271689	21272700	0.891906261444	21272215	0.674897551537	FBgn0004509	26563		1e+60
1808	3R	24459825	24461439	0.891724586487	24460696	0.932317972183	FBgn0039590	89		1e+60
1809	X	3536980	3538605	0.891654968262	3537955	0.822597344716	FBgn0023215	3993		1e+60
1810	2L	13665098	13666861	0.891569137573	13666024	0.873976202572	FBgn0028527	496		1e+60
1811	3R	21083953	21084943	0.891372203827	21084494	0.603573574739	FBgn0039303	125		1e+60
1812	2L	7037651	7039144	0.891245365143	7038232	0.864935557048	FBgn0022201	234		1e+60
1813	X	10574678	10575881	0.890607833862	10575254	0.727872252464	FBgn0003204	14470		1e+60
1814	3L	3372659	3373913	0.88990354538	3373225	0.641259361716	FBgn0035445	11408		1e+60
1815	2R	16554866	16556680	0.889874696732	16555526	0.767853051424	FBgn0003391	9215		1e+60
1816	3R	25054462	25055824	0.889708042145	25055199	0.737873077393	FBgn0028476	311		1e+60
1817	3R	7674927	7676081	0.889156579971	7675529	0.771990362803	FBgn0037956	24900		1e+60
1818	3R	17455702	17456989	0.889001846313	17456398	0.678667704264	FBgn0046832	8152		1e+60
1819	2R	3291029	3291886	0.888884544373	3291408	0.612170616786	FBgn0050497	3019		1e+60
1820	3R	11491244	11492607	0.888735771179	11491819	0.805448251612	FBgn0053207	89		1e+60
1821	3R	23384179	23385392	0.888438224792	23384872	0.830125331879	FBgn0004387	36		1e+60
1822	3L	1930714	1931809	0.888407707214	1931385	0.598948568106	FBgn0035295	7		1e+60
1823	2R	14043175	14044734	0.887546539307	14043959	0.743026828766	FBgn0034356	1664		1e+60
1824	2R	13100132	13101279	0.887330055237	13100550	0.607998847961	FBgn0034248	351		1e+60
1825	2R	6734996	6736463	0.887086868286	6735664	0.789757966995	FBgn0037084	216		1e+60
1826	2R	4656496	4657827	0.887003898621	4657061	0.730143687304	FBgn0050344	1		1e+60
1827	2L	2878229	2879448	0.886241912842	2878940	0.640635742861	FBgn0028970	184		1e+60
1828	3L	11621924	11623043	0.886113643646	11622490	0.62779301405	FBgn0036187	118		1e+60
1829	3R	19120590	19121889	0.886030197144	19121110	0.76444658637	FBgn0039071	5199		1e+60
1830	X	17683678	17684963	0.885922908783	17684387	0.704374341404	FBgn0030874	34		1e+60
1831	2L	305385	306706	0.885922431946	305980	0.731404930353	FBgn0004611	39		1e+60
1832	X	19476683	19477958	0.885799884796	19477246	0.771787064416	FBgn0031049	23		1e+60
1833	2L	4285909	4287402	0.885655403137	4286631	0.819483816624	FBgn0010473	3480		1e+60
1834	2R	14956778	14958060	0.885274887085	14957497	0.773768693209	FBgn0013325	285		1e+60
1835	2R	3323646	3324873	0.885038137436	3324334	0.683052287382	FBgn0033226	15		1e+60
1836	X	5581794	5583875	0.884783267975	5583094	0.833661976983	FBgn0052758	181		1e+60
1837	X	16801938	16803108	0.884677886963	16802308	0.553534090519	FBgn0030809	278		1e+60
1838	3L	14951922	14953074	0.884410858154	14952564	0.718197643757	FBgn0002778	2190		1e+60
1839	X	13588547	13590417	0.884240150452	13589254	0.789161175489	FBgn0030520	71		1e+60
1840	3R	1509989	1512329	0.884150505066	1511660	0.710592774784	FBgn0037364	512		1e+60
1841	3L	22207202	22208239	0.884132385254	22207760	0.625946581364	FBgn0025702	90		1e+60
1842	3L	6720509	6721624	0.883961677551	6720994	0.668833788703	FBgn0052393	3898		1e+60
1843	3L	19934667	19935657	0.883679866791	19935198	0.631190271939	FBgn0036928	268		1e+60
1844	2R	3667416	3668989	0.88357591629	3668304	0.808424578773	FBgn0010504	159		1e+60
1845	3L	18959416	18960469	0.883518218994	18959806	0.602275341749	FBgn0036837	3736		1e+60
1846	2R	16155460	16157295	0.883303165436	16156672	0.749079928679	FBgn0034535	7		1e+60
1847	2R	2260697	2261961	0.883207321167	2261258	0.797535896301	FBgn0027066	253		1e+60
1848	3L	11096329	11098533	0.883193969727	11097693	0.779628360973	FBgn0052078	385		1e+60
1849	3R	9726897	9728086	0.883014202118	9727429	0.772586626165	FBgn0000576	152		1e+60
1850	3L	13903557	13904755	0.882674217224	13904232	0.719912469387	FBgn0052137	279		1e+60
1851	3L	1950805	1952017	0.882611274719	1951404	0.810269972857	FBgn0027547	2203		1e+60
1852	X	5739461	5740622	0.881905555725	5740120	0.62523614659	FBgn0000042	5980		1e+60
1853	2L	15063146	15064492	0.881860256195	15063877	0.737675694858	FBgn0053678	1086		1e+60
1854	2R	14343769	14345077	0.881637811661	14344531	0.734124342601	FBgn0034397	1578		1e+60
1855	3L	4091529	4092830	0.881335258484	4092180	0.718314766884	FBgn0028484	443		1e+60
1856	2R	18403275	18404533	0.881207942963	18404079	0.742689698935	FBgn0034797	306		1e+60
1857	3L	19767322	19768617	0.881190776825	19768035	0.720028273265	FBgn0003744	108		1e+60
1858	3R	26590978	26592146	0.881124019623	26591635	0.720880895853	FBgn0004606	13		1e+60
1859	3L	20742708	20743789	0.880916595459	20743232	0.622527949015	FBgn0037026	147		1e+60
1860	2L	8276929	8278379	0.880797386169	8277580	0.79466766119	FBgn0011902	13147		1e+60
1861	3L	16453532	16454751	0.880698680878	16454112	0.705200449626	FBgn0004569	5152		1e+60
1862	3L	11684516	11685589	0.880677700043	11685044	0.669779328739	FBgn0036198	275		1e+60
1863	X	2955055	2955949	0.880595207214	2955813	0.596082123843	FBgn0028369	421		1e+60
1864	3R	24656744	24657943	0.880388259888	24657412	0.780541956425	FBgn0024273	345		1e+60
1865	3R	18578161	18581656	0.880249977112	18579478	0.797826290131	FBgn0039025	2864		1e+60
1866	2R	20290533	20291710	0.879932403564	20291078	0.646283822901	FBgn0035064	17		1e+60
1867	3R	10642926	10644369	0.879856109619	10643582	0.755606949329	FBgn0038262	16055		1e+60
1868	2R	15801316	15802326	0.878904104233	15802196	0.618040301583	FBgn0034498	254		1e+60
1869	3R	10151553	10153946	0.878623962402	10152539	0.815422002007	FBgn0038223	135		1e+60
1870	X	8436761	8437978	0.878432273865	8437514	0.620906472206	FBgn0040929	112		1e+60
1871	3L	12723616	12724506	0.8782954216	12723983	0.621352251838	FBgn0010235	20		1e+60
1872	3L	11738712	11740479	0.878172397614	11739512	0.864182752721	FBgn0036202	617		1e+60
1873	X	132467	134086	0.877815246582	133333	0.832508934869	FBgn0005427	3123		1e+60
1874	X	6830310	6832963	0.877354621887	6831160	0.717498470755	FBgn0029927	566		1e+60
1875	X	15725311	15726842	0.877328395844	15726228	0.72390294075	FBgn0003392	175		1e+60
1876	3R	21307980	21308996	0.877316474915	21308337	0.6141076684	FBgn0039338	212		1e+60
1877	X	1803470	1804981	0.876857757568	1804339	0.741874345144	FBgn0023521	7947		1e+60
1878	3L	12708233	12709517	0.876846551895	12708762	0.599249392748	FBgn0014007	134		1e+60
1879	2L	19731187	19732601	0.876811981201	19731719	0.890225768089	FBgn0032815	164		1e+60
1880	X	4753893	4756400	0.875839233398	4755325	0.686019770304	FBgn0052772	329		1e+60
1881	2R	11514797	11516090	0.875824928284	11515346	0.826138138771	FBgn0034060	640		1e+60
1882	2L	1709884	1711299	0.875616073608	1710629	0.796080231667	FBgn0031357	163		1e+60
1883	2R	9999424	10000809	0.875427722931	10000066	0.697176665068	FBgn0001332	4000		1e+60
1884	X	19155520	19156770	0.875030517578	19156083	0.758137321472	FBgn0028469	81		1e+60
1885	2R	7428049	7429228	0.874915122986	7428672	0.639670789242	FBgn0033667	10		1e+60
1886	3L	8480305	8481561	0.874070167542	8481014	0.760921309976	FBgn0035900	2680		1e+60
1887	3R	5592951	5594347	0.873798370361	5593641	0.753654241562	FBgn0037747	68		1e+60
1888	2R	11046154	11047395	0.873736381531	11046744	0.740172296762	FBgn0019968	357		1e+60
1889	3L	16383861	16385156	0.873662471771	16384527	0.760806700763	FBgn0027080	27		1e+60
1890	3L	17397747	17399309	0.873587608337	17398654	0.666005723617	FBgn0052174	194		1e+60
1891	2L	12103409	12104611	0.873330831528	12104115	0.717128356298	FBgn0027081	381		1e+60
1892	2R	6689019	6690255	0.873201370239	6689561	0.769891486448	FBgn0003396	166		1e+60
1893	X	8736302	8737688	0.872902870178	8736955	0.785215934118	FBgn0011661	6591		1e+60
1894	3R	27761985	27763850	0.872761249542	27763303	0.752357363701	FBgn0039886	40549		1e+60
1895	2L	2241953	2243091	0.872170448303	2242637	0.69676769481	FBgn0031405	259		1e+60
1896	3R	15730358	15731183	0.871846199036	15730772	0.584977626801	FBgn0038747	89		1e+60
1897	3R	5959372	5960640	0.8717918396	5959930	0.756472531487	FBgn0004889	5562		1e+60
1898	2R	4402682	4403771	0.871552944183	4403159	0.655848839704	FBgn0033337	53		1e+60
1899	3R	24973269	24974847	0.871376514435	24973950	0.78925222509	FBgn0014869	20		1e+60
1900	2L	17468222	17469529	0.871277809143	17468792	0.798966884613	FBgn0000183	392		1e+60
1901	3R	22805583	22806759	0.87100315094	22806290	0.86340034008	FBgn0039467	2024		1e+60
1902	X	7169273	7170560	0.870916843414	7169787	0.797470934251	FBgn0029944	333		1e+60
1903	2R	15822485	15823750	0.870839118958	15823184	0.624566779417	FBgn0034500	344		1e+60
1904	2L	5050532	5051786	0.870575904846	5051039	0.721278607845	FBgn0031675	162		1e+60
1905	3R	22792037	22793446	0.870396614075	22792605	0.829013375675	FBgn0041224	411		1e+60
1906	4	377711	379294	0.870101451874	378586	0.800673753023	FBgn0025704	336		1e+60
1907	2R	19812822	19813968	0.870084762573	19813409	0.644956869238	FBgn0003888	73		1e+60
1908	3R	6014575	6015793	0.869893074036	6015212	0.650740027428	FBgn0004575	1199		1e+60
1909	3L	19861923	19863193	0.869831085205	19862534	0.733332125346	FBgn0036921	114		1e+60
1910	3R	7034938	7037682	0.869631767273	7037124	0.793995184057	FBgn0037874	1149		1e+60
1911	X	12380277	12381527	0.86958360672	12380783	0.687658646527	FBgn0030398	6284		1e+60
1912	X	1745443	1747066	0.869423866272	1747019	0.639414204492	FBgn0023519	564		1e+60
1913	2L	16812060	16813116	0.869385719299	16812663	0.607991078321	FBgn0004797	69		1e+60
1914	3R	21472488	21473889	0.869254589081	21473264	0.637339728219	FBgn0067682	982		1e+60
1915	2R	5440751	5442044	0.869097709656	5441369	0.742403775454	FBgn0033465	18663		1e+60
1916	3R	18372896	18374024	0.869062423706	18373464	0.74222868681	FBgn0038984	103		1e+60
1917	3R	206498	207801	0.86901140213	207232	0.687858188854	FBgn0037240	200		1e+60
1918	3R	12047801	12049423	0.868626117706	12048304	0.77582060496	FBgn0040071	3067		1e+60
1919	2R	4952309	4954334	0.868583679199	4953005	0.715234143393	FBgn0029092	368		1e+60
1920	2R	19606484	19607430	0.86812877655	19607175	0.601447003228	FBgn0034975	306		1e+60
1921	3R	9189601	9191445	0.868123054504	9189995	0.586949288845	FBgn0027610	667		1e+60
1922	3R	26425280	26427339	0.867970943451	26425784	0.708410711849	FBgn0039790	1427		1e+60
1923	2R	11349474	11350914	0.867918491364	11350196	0.75765734911	FBgn0003130	558		1e+60
1924	X	13572832	13574635	0.867879867554	13573478	0.776798605919	FBgn0030519	203		1e+60
1925	X	8362180	8363373	0.867834091187	8362707	0.719203561544	FBgn0002968	98		1e+60
1926	2R	13643323	13644381	0.867742300034	13643810	0.581946462393	FBgn0040465	447		1e+60
1927	3R	4617798	4618832	0.867467880249	4618369	0.67526525259	FBgn0027540	100		1e+60
1928	3L	23028445	23030099	0.867399215698	23029303	0.900865107775	FBgn0024733	12		1e+60
1929	2R	2482651	2483841	0.867022037506	2483366	0.683962381803	FBgn0053558	9		1e+60
1930	3R	7204151	7204990	0.866037368774	7204784	0.664999374977	FBgn0004595	6274		1e+60
1931	3L	3073785	3074809	0.866017341614	3074333	0.645457871755	FBgn0003938	0		1e+60
1932	X	1244346	1246216	0.865636825562	1245558	0.774596512318	FBgn0024985	4328		1e+60
1933	2L	8041996	8043392	0.865633010864	8042803	0.778095750248	FBgn0031980	53		1e+60
1934	2L	19185831	19187052	0.865536212921	19186399	0.838503599167	FBgn0015380	124		1e+60
1935	2L	18835057	18836241	0.86517739296	18835677	0.721672955681	FBgn0032717	81		1e+60
1936	X	21742910	21744123	0.865146636963	21743438	0.690041205462	FBgn0031194	302		1e+60
1937	3R	22895292	22896421	0.865031242371	22895857	0.716115951538	FBgn0003495	67		1e+60
1938	2R	11653408	11654040	0.864851474762	11653844	0.61447250843	FBgn0001124	629		1e+60
1939	2R	13274914	13276570	0.864125013351	13275627	0.668176791247	FBgn0027572	169		1e+60
1940	3L	1738430	1739674	0.86403131485	1739120	0.799937307835	FBgn0022702	75		1e+60
1941	3L	20967950	20968720	0.863287448883	20968666	0.768138249715	FBgn0026179	286		1e+60
1942	3R	17190722	17191645	0.863131046295	17191268	0.590793104733	FBgn0002781	11853		1e+60
1943	3L	19037972	19039298	0.863116264343	19038564	0.770314514637	FBgn0036843	10133		1e+60
1944	3R	24164801	24165801	0.863077163696	24165342	0.675809860229	FBgn0039580	148		1e+60
1945	X	485374	487017	0.862875938416	486046	0.725394473356	FBgn0002579	237		1e+60
1946	3L	5328637	5330079	0.861624717712	5329348	0.807477623224	FBgn0016031	522		1e+60
1947	3L	19257925	19258782	0.861411094666	19258700	0.727429601881	FBgn0028380	1328		1e+60
1948	2L	20703366	20704532	0.861218452454	20703868	0.702392914716	FBgn0014859	1686		1e+60
1949	3L	15505342	15506125	0.861211299896	15506018	0.613458199935	FBgn0004396	5345		1e+60
1950	2L	12055203	12056925	0.861181259155	12056075	0.803977012634	FBgn0028425	93		1e+60
1951	3R	22937356	22938538	0.860958099365	22937710	0.610320091248	FBgn0039487	267		1e+60
1952	3L	16350329	16351619	0.860919952393	16350904	0.79250325097	FBgn0036623	312		1e+60
1953	X	18348986	18350485	0.860855102539	18349790	0.726755170261	FBgn0027087	454		1e+60
1954	2R	8550764	8552090	0.860629081726	8551340	0.693731594086	FBgn0033788	11855		1e+60
1955	3R	4756962	4758135	0.860558509827	4757644	0.802179336548	FBgn0003177	666		1e+60
1956	3R	14135766	14137751	0.860371589661	14136321	0.726748242098	FBgn0038603	3808		1e+60
1957	3R	5085992	5087370	0.860351085663	5086554	0.782417297363	FBgn0037671	191		1e+60
1958	X	10992956	10994190	0.86005449295	10993544	0.759876419516	FBgn0020255	263		1e+60
1959	X	343828	345017	0.859965324402	344468	0.710853071774	FBgn0029525	104		1e+60
1960	X	3338238	3339351	0.859866142273	3338910	0.578751704272	FBgn0029664	215		1e+60
1961	2L	18791547	18792724	0.85982131958	18792222	0.662291731153	FBgn0045852	13989		1e+60
1962	2R	6160526	6161880	0.859295368195	6161011	0.743364691734	FBgn0033539	312		1e+60
1963	2R	16708752	16710788	0.859290122986	16709206	0.60693769455	FBgn0034603	1137		1e+60
1964	3R	14496231	14497392	0.859182357788	14496888	0.724235905541	FBgn0051230	513		1e+60
1965	2L	2225646	2227478	0.858860015869	2226361	0.785368751077	FBgn0010704	162		1e+60
1966	3R	17607863	17608965	0.858755111694	17608448	0.640999962302	FBgn0003867	192		1e+60
1967	3L	12545614	12546892	0.858461380005	12546399	0.716989713557	FBgn0036302	70		1e+60
1968	X	18313450	18314371	0.858211517334	18313915	0.599369907379	FBgn0030925	3767		1e+60
1969	3R	5565091	5566063	0.858196258545	5565570	0.657892972231	FBgn0037736	81		1e+60
1970	2R	10997019	10998051	0.857707023621	10997651	0.656141251326	FBgn0034021	45		1e+60
1971	2R	16789597	16790742	0.85763502121	16790134	0.80135788637	FBgn0034611	252		1e+60
1972	3L	20459726	20460701	0.857276916504	20459811	0.635382175446	FBgn0037010	211		1e+60
1973	2R	8667573	8668654	0.857185840607	8668069	0.646594822407	FBgn0013955	494		1e+60
1974	3L	21413322	21414281	0.85675573349	21413709	0.595457077026	FBgn0014143	3312		1e+60
1975	2R	1205035	1206167	0.856619358063	1205592	0.732859313488	FBgn0033035	350		1e+60
1976	2L	15487405	15488625	0.856457233429	15488091	0.702602058649	FBgn0002524	6948		1e+60
1977	3L	17528576	17529620	0.856421470642	17529082	0.682655334473	FBgn0025455	6035		1e+60
1978	2R	11436257	11437458	0.856346130371	11436794	0.689966959112	FBgn0034049	9998		1e+60
1979	2L	12460756	12461752	0.856288909912	12461294	0.660206654493	FBgn0032437	7612		1e+60
1980	X	11750821	11751688	0.856184959412	11751033	0.602285385132	FBgn0030355	137		1e+60
1981	3L	16055142	16056272	0.856059551239	16055670	0.630170762539	FBgn0036565	24		1e+60
1982	X	7974592	7975694	0.855526924133	7975183	0.658321253459	FBgn0030003	220		1e+60
1983	3L	18765831	18767135	0.855486869812	18766595	0.78059270978	FBgn0001078	2605		1e+60
1984	2L	21231288	21232329	0.85548210144	21231749	0.637899230508	FBgn0010229	6919		1e+60
1985	2L	8126574	8127541	0.855465888977	8126933	0.563232749701	FBgn0031987	74		1e+60
1986	3L	15885997	15886982	0.85538816452	15886544	0.562834113836	FBgn0036544	9825		1e+60
1987	2L	7799406	7800623	0.855307579041	7800066	0.687552592334	FBgn0031951	123		1e+60
1988	3L	1848289	1849648	0.855005741119	1849029	0.828341424465	FBgn0035285	66		1e+60
1989	2R	17749315	17752141	0.854784011841	17750645	0.732169181108	FBgn0020307	900		1e+60
1990	2L	20784236	20785815	0.854608535767	20784966	0.64071303606	FBgn0032885	333		1e+60
1991	2R	1233741	1235006	0.854017734528	1234277	0.76943989361	FBgn0000099	59		1e+60
1992	3L	7687081	7689146	0.853986740112	7688623	0.620204846064	FBgn0017645	1026		1e+60
1993	3L	307618	308256	0.853872299194	307743	0.554533195496	FBgn0052344	506		1e+60
1994	2L	16294957	16296203	0.853838443756	16295512	0.793496861177	FBgn0028375	292		1e+60
1995	X	16109123	16110245	0.853807449341	16109734	0.717040392069	FBgn0040207	383		1e+60
1996	2R	4244626	4245636	0.853758811951	4245111	0.655365765095	FBgn0025937	1006		1e+60
1997	X	17712360	17713348	0.853543281555	17712932	0.645165979862	FBgn0030879	3955		1e+60
1998	3L	1562364	1563766	0.853535652161	1563029	0.645431756973	FBgn0035236	10313		1e+60
1999	3L	17872271	17873461	0.853256702423	17872840	0.774823993444	FBgn0036771	673		1e+60
[truncated: 1,494 more rows]
