# Supplementary material for: The role of chromatin accessibility in directing the widespread, overlapping patterns of Drosophila transcription factor binding
Source: Genome Biol. 2011 Apr 7;12(4):R34. doi: 10.1186/gb-2011-12-4-r34 (PMC3218860; doi:10.1186/gb-2011-12-4-r34)
Supplement: Additional file 12 — 1% and 25% FDR ChIP-chip bound regions for HB at stage 9 and MED at stages 10 and 14. [file gb-2011-12-4-r34-S12.ZIP › hb_2S9_072607-sym-25_table.txt]

Interval	Chr	Bound_Region_Start	Bound_Region_Stop	Bound_Region_Score	Peak_start	Peak_score	Closest_gene	Closest_gene_dist	Closest_transcribed_gene	Closest_transcribed_gene_dist
1	2R	9074982	9087746	4.464246749878	9085120	3.98914924264	FBgn0033857	5016		1e+60
2	2L	12459239	12461565	4.328624725342	12460223	4.118540477753	FBgn0032437	6541		1e+60
3	2R	20729292	20735030	4.300805568695	20733463	3.950534512015	FBgn0001325	752		1e+60
4	X	4255647	4258620	4.210633277893	4256901	3.830500636782	FBgn0000179	1192		1e+60
5	3R	4508829	4513695	4.001841545105	4512217	3.761727052576	FBgn0053325	6165		1e+60
6	3R	5702615	5708371	3.845252990723	5705910	3.513338625431	FBgn0037767	4513		1e+60
7	3R	4522674	4527991	3.831559181213	4526856	3.420669853687	FBgn0037612	152		1e+60
8	2L	12678286	12682987	3.810094118118	12679614	3.358732167412	FBgn0032442	10445		1e+60
9	3R	818943	822220	3.79984998703	820389	3.27337706089	FBgn0037292	5915		1e+60
10	2L	12611378	12619627	3.77623462677	12618421	3.316061210632	FBgn0002970	73		1e+60
11	3L	4234806	4238029	3.757047176361	4236187	3.209725127501	FBgn0041171	1654		1e+60
12	X	3952802	3955356	3.745106697083	3954075	3.359291732311	FBgn0026084	2723		1e+60
13	2L	1434485	1437063	3.643227100372	1435825	3.417156994343	FBgn0003926	3114		1e+60
14	2L	18585684	18588201	3.512402057648	18586755	3.120771884918	FBgn0032688	71		1e+60
15	2R	7247823	7250058	3.441153526306	7249021	3.053861051798	FBgn0033649	9191		1e+60
16	2R	16819436	16821574	3.412938117981	16820476	2.980315526326	FBgn0034618	214		1e+60
17	X	7068534	7073122	3.402150630951	7071632	3.061893105507	FBgn0029939	33320		1e+60
18	2R	18195998	18199178	3.390887975693	18197839	2.931016594172	FBgn0020257	1284		1e+60
19	3L	20627396	20632576	3.380539894104	20631113	3.029323409585	FBgn0001320	1909		1e+60
20	2L	11357846	11359722	3.357889175415	11358675	2.85538260142	FBgn0000287	6630		1e+60
21	2L	19679270	19681622	3.278257369995	19680419	2.536558291491	FBgn0005590	16545		1e+60
22	3R	688480	692476	3.27604675293	689587	2.809151437547	FBgn0003002	11052		1e+60
23	X	13262222	13263444	3.265085220337	13263274	2.873282322517	FBgn0030486	16059		1e+60
24	3R	19139303	19141721	3.232029438019	19140600	2.611971155802	FBgn0039071	24689		1e+60
25	2R	3571462	3573958	3.224660873413	3572674	3.101447398846	FBgn0033252	4690		1e+60
26	2L	12006408	12008379	3.197019577026	12007271	2.938600212336	FBgn0014019	1105		1e+60
27	X	8405531	8407811	3.164336681366	8406775	2.975428316328	FBgn0030049	878		1e+60
28	3R	9724282	9726831	3.148404121399	9725616	3.008011256947	FBgn0000576	1965		1e+60
29	3R	6396082	6398500	3.141606330872	6397182	2.816626220942	FBgn0051394	42304		1e+60
30	3R	8470601	8473915	3.13515996933	8471860	2.915424728394	FBgn0038071	1922		1e+60
31	3R	15878581	15880645	3.130754709244	15879484	2.563904732466	FBgn0040571	2331		1e+60
32	3L	8643247	8645851	3.074548244476	8644445	2.701765418053	FBgn0001168	5261		1e+60
33	3R	16375558	16378163	3.070827484131	16376866	2.76416091358	FBgn0016917	1168		1e+60
34	3R	7015729	7017635	3.038595199585	7016574	2.562040001154	FBgn0037870	5254		1e+60
35	3R	14273637	14275627	3.032336235046	14274672	2.353938271018	FBgn0051122	36083		1e+60
36	3L	14936546	14939127	3.031616687775	14937777	2.662629667918	FBgn0000216	151		1e+60
37	2L	4027761	4032108	3.029058456421	4030330	2.606821854909	FBgn0000547	1049		1e+60
38	2L	4845113	4848020	3.028582572937	4847050	2.442913246155	FBgn0031637	242		1e+60
39	3L	20940793	20944605	3.027183532715	20942802	2.862085938454	FBgn0037042	17245		1e+60
40	2L	7005786	7008304	3.004004478455	7006813	2.734309420866	FBgn0031880	6683		1e+60
41	2L	15470100	15472214	2.985055446625	15471256	2.737764485677	FBgn0003448	2942		1e+60
42	X	10652737	10655149	2.983939170837	10654046	2.769209441017	FBgn0030235	13954		1e+60
43	3R	19709647	19713803	2.966108322144	19712669	2.591964334249	FBgn0025574	3128		1e+60
44	3L	14240418	14242677	2.959147453308	14241453	2.712062274708	FBgn0001085	1847		1e+60
45	2L	6568926	6571156	2.958594322205	6569870	2.536080479622	FBgn0031834	3753		1e+60
46	X	21796012	21797768	2.955208778381	21796646	2.631885878245	FBgn0052499	39462		1e+60
47	2L	14486519	14488501	2.939712047577	14487408	2.624380925122	FBgn0005771	3454		1e+60
48	3R	15166072	15173014	2.932437419891	15171031	2.668094187975	FBgn0000463	19096		1e+60
49	3L	22335831	22338180	2.929419517517	22336920	2.758191525936	FBgn0004449	4808		1e+60
50	X	6998809	7000528	2.929336547852	6999594	2.500510692596	FBgn0047092	4508		1e+60
51	2R	8419165	8421060	2.917547225952	8420008	2.213013256297	FBgn0010488	11896		1e+60
52	3L	5626355	5630287	2.915831565857	5627712	2.189938601326	FBgn0035626	918		1e+60
53	3L	7192329	7193924	2.91402053833	7193243	2.060950040817	FBgn0035750	15488		1e+60
54	3L	5953942	5957953	2.84651184082	5956813	2.396846294403	FBgn0035656	6861		1e+60
55	2L	17229121	17231101	2.840819835663	17230164	2.4126727283	FBgn0051745	11315		1e+60
56	2L	21605757	21606761	2.829797744751	21606730	2.544445037842	FBgn0032955	4462		1e+60
57	2L	20757114	20759514	2.825452804565	20758305	2.395010835984	FBgn0000251	23		1e+60
58	2L	9507645	9509742	2.825309753418	9508717	2.632918000221	FBgn0032120	4925		1e+60
59	X	18136665	18138918	2.802176952362	18137698	2.657100817736	FBgn0004956	4064		1e+60
60	3L	5118634	5121351	2.798958301544	5120043	2.630471846637	FBgn0028962	9		1e+60
61	3L	20620246	20622658	2.794931411743	20621291	2.304080933332	FBgn0052431	292		1e+60
62	3R	21297187	21299042	2.792332649231	21298019	2.513778448105	FBgn0004509	759		1e+60
63	3R	12597893	12600096	2.774176120758	12599091	2.706389034496	FBgn0020556	180		1e+60
64	2L	5634137	5636053	2.772091388702	5634960	2.329660836388	FBgn0031726	11200		1e+60
65	2R	9947454	9949395	2.771903991699	9948262	2.643668371088	FBgn0013725	1064		1e+60
66	X	16109862	16113979	2.747625350952	16112170	2.441183482899	FBgn0000536	94		1e+60
67	3R	25085130	25087227	2.730046749115	25086198	2.62043913673	FBgn0003525	4696		1e+60
68	3R	24034272	24036254	2.725849151611	24035187	2.361799526215	FBgn0039572	25634		1e+60
69	3R	15175308	15177313	2.724956512451	15176353	2.669633837307	FBgn0038697	24118		1e+60
70	3R	11245009	11247105	2.716359138489	11246279	2.38133752346	FBgn0067339	2774		1e+60
71	2R	14786291	14792699	2.704462051392	14787837	2.383883237839	FBgn0003254	2752		1e+60
72	X	14464786	14466969	2.698994159698	14466028	2.332710683346	FBgn0015773	21740		1e+60
73	2L	4365991	4371007	2.692686080933	4368816	2.4648848176	FBgn0026319	3174		1e+60
74	3R	16041512	16043508	2.675877094269	16042528	2.130361407995	FBgn0051499	3045		1e+60
75	3R	21849048	21853078	2.664639949799	21850647	2.367502331734	FBgn0002629	432		1e+60
76	3L	12052233	12054242	2.660235881805	12053227	2.353997325897	FBgn0028679	2505		1e+60
77	2L	16480948	16483117	2.653438091278	16481787	2.369448423386	FBgn0005677	126		1e+60
78	3L	1430399	1432259	2.65170955658	1431319	2.310883879662	FBgn0043865	10144		1e+60
79	3R	17430563	17433353	2.651542663574	17431310	2.392899258931	FBgn0046832	16936		1e+60
80	3R	4769296	4771301	2.634381055832	4770500	2.160125941038	FBgn0037644	226		1e+60
81	2L	13234049	13236363	2.631841182709	13235291	2.324165016413	FBgn0032493	696		1e+60
82	2L	2576077	2578781	2.624015331268	2577307	2.281312704086	FBgn0031434	301		1e+60
83	X	12623610	12625256	2.616782188416	12624131	1.82664843968	FBgn0052647	5236		1e+60
84	3R	7366757	7370169	2.610646247864	7368844	2.26785415411	FBgn0053512	3875		1e+60
85	2L	1075436	1077836	2.601558208466	1076565	2.51232162118	FBgn0003310	1246		1e+60
86	3R	1541555	1543464	2.595721244812	1542641	2.484721273184	FBgn0004878	381		1e+60
87	2L	20132772	20134667	2.592487812042	20133792	2.175280630589	FBgn0032853	2962		1e+60
88	3L	8638157	8641783	2.588294506073	8640294	2.20905231027	FBgn0001168	9412		1e+60
89	2L	6793707	6795682	2.571745872498	6794615	2.247458065257	FBgn0015777	4249		1e+60
90	3L	3960522	3962525	2.570362091064	3961584	2.168471844991	FBgn0004880	5864		1e+60
91	2L	5614048	5617300	2.55429649353	5615282	1.955337047577	FBgn0031725	2259		1e+60
92	2R	3756206	3759152	2.541615486145	3757073	2.130842882044	FBgn0013726	7991		1e+60
93	X	13871121	13873058	2.538854598999	13872071	2.29613004412	FBgn0053247	9331		1e+60
94	3L	19828899	19834317	2.537837982178	19831601	2.451058006287	FBgn0014037	11625		1e+60
95	3L	522601	524799	2.527839660645	523921	2.424703598022	FBgn0001316	200		1e+60
96	3L	13109135	13110565	2.527569770813	13109924	1.727060486289	FBgn0053262	292		1e+60
97	3R	12525940	12527776	2.521385192871	12526917	2.089575122384	FBgn0003944	33431		1e+60
98	3R	27230088	27231855	2.517416954041	27230998	2.279569298029	FBgn0004834	27		1e+60
99	X	12412651	12417675	2.512504577637	12414100	2.300480421852	FBgn0030400	3019		1e+60
100	3R	12881254	12883214	2.512304782867	12882119	2.082464975469	FBgn0020493	2390		1e+60
101	3R	9181093	9182659	2.506585121155	9181907	2.099948704243	FBgn0045442	2512		1e+60
102	3R	23265853	23269435	2.496644020081	23267111	2.073881834745	FBgn0039518	22800		1e+60
103	3L	13382128	13384279	2.47340631485	13383256	2.105191886425	FBgn0036356	3144		1e+60
104	2L	2460930	2462809	2.467085838318	2461885	1.996597290039	FBgn0012016	708		1e+60
105	2R	13853948	13856420	2.463953018188	13855038	2.236658758587	FBgn0040737	28353		1e+60
106	2L	3302284	3304188	2.460843086243	3303288	2.198403263092	FBgn0031516	159		1e+60
107	X	512068	514197	2.459180831909	513188	2.175405740738	FBgn0025637	295		1e+60
108	2L	21026212	21028441	2.45482301712	21027331	2.178078314837	FBgn0010395	13094		1e+60
109	2R	13927326	13929315	2.452467679977	13928395	2.273905108957	FBgn0013983	40		1e+60
110	X	2154369	2157659	2.44882106781	2156495	2.074022442102	FBgn0023526	7593		1e+60
111	3R	21824584	21829008	2.44656085968	21827039	2.290993303061	FBgn0002735	1459		1e+60
112	2L	3821600	3824613	2.445154190063	3823753	2.210813522339	FBgn0003430	1927		1e+60
113	3L	4172091	4174177	2.442607879639	4172917	1.989135517794	FBgn0003710	855		1e+60
114	X	18142653	18146130	2.442109584808	18145240	2.156116068363	FBgn0004956	3478		1e+60
115	X	9623160	9624919	2.438607215881	9624129	2.001042169683	FBgn0030151	162		1e+60
116	X	12496728	12503320	2.43613243103	12497542	2.236265659332	FBgn0053963	4143		1e+60
117	3L	11316085	11319523	2.435491085052	11317916	2.028070509434	FBgn0036155	20916		1e+60
118	X	7164355	7168450	2.420609474182	7167622	2.014652282	FBgn0029943	1354		1e+60
119	X	3585688	3588843	2.41196346283	3587691	2.083296663621	FBgn0029675	4707		1e+60
120	X	2840263	2842284	2.410615444183	2841145	2.147278925952	FBgn0003285	11157		1e+60
121	X	1475113	1477196	2.41028213501	1476387	1.949844640844	FBgn0000210	9719		1e+60
122	3L	33583	35689	2.409415721893	34678	2.187895157758	FBgn0002564	15292		1e+60
123	3L	16008204	16010322	2.406530380249	16009009	2.227579053243	FBgn0003691	6905		1e+60
124	3R	20902291	20904028	2.40364074707	20903142	2.002830393174	FBgn0039274	2538		1e+60
125	2R	9944662	9946676	2.403192996979	9945835	2.137112915516	FBgn0013725	1363		1e+60
126	X	2285151	2288497	2.399748802185	2287218	2.303949243882	FBgn0001150	2099		1e+60
127	2R	6092956	6096253	2.389374256134	6094161	2.156833312091	FBgn0004399	24444		1e+60
128	3R	9470498	9472470	2.388565540314	9471653	2.1155359447	FBgn0003498	373		1e+60
129	2R	15570664	15572908	2.386263847351	15571920	2.108776420355	FBgn0034480	52070		1e+60
130	2R	3811398	3813035	2.385314941406	3812117	1.701445007324	FBgn0067713	2189		1e+60
131	2R	13062000	13063716	2.378345489502	13062949	2.159638909733	FBgn0010409	592		1e+60
132	2L	8840594	8843479	2.371660709381	8841746	2.232586026192	FBgn0029123	16121		1e+60
133	3R	15805620	15807574	2.37119436264	15806559	1.839651525021	FBgn0051213	7324		1e+60
134	X	15980776	15983598	2.365269184113	15981912	2.164907864162	FBgn0042650	24781		1e+60
135	2R	1314719	1316607	2.358791828156	1315663	1.822490437826	FBgn0033043	9763		1e+60
136	2R	6912835	6917623	2.354289531708	6916684	2.125755280256	FBgn0050506	936		1e+60
137	3R	9374982	9377317	2.349598884583	9375894	2.164175510406	FBgn0051337	4788		1e+60
138	3R	6613391	6615477	2.349565505981	6614355	2.150137752295	FBgn0017577	105		1e+60
139	3R	7302852	7304736	2.343269348145	7303776	2.021431859334	FBgn0037906	20034		1e+60
140	3R	23019311	23021131	2.339554786682	23020187	2.027108256022	FBgn0004197	471		1e+60
141	X	13267594	13269850	2.338339328766	13268657	1.96980458498	FBgn0052635	11186		1e+60
142	3L	4142010	4143699	2.335489273071	4142837	1.865126878023	FBgn0053545	1604		1e+60
143	3L	16373099	16376541	2.333622932434	16374680	2.118114262819	FBgn0014163	2418		1e+60
144	2R	5495021	5497609	2.325533151627	5496090	2.240878015757	FBgn0024923	4884		1e+60
145	2R	6191530	6193673	2.323526382446	6193016	1.638806756337	FBgn0033541	28197		1e+60
146	3L	2846101	2847994	2.321801185608	2847143	1.838599766002	FBgn0035378	8099		1e+60
147	3R	12574997	12576869	2.321721076965	12575998	2.170339345932	FBgn0063261	1113		1e+60
148	X	7003752	7005584	2.320240020752	7004688	2.065724611282	FBgn0047092	9602		1e+60
149	2L	2196063	2198559	2.312737941742	2196854	1.733023447149	FBgn0031395	4482		1e+60
150	2R	4714674	4716652	2.304070472717	4715768	2.201672217425	FBgn0033392	3166		1e+60
151	X	15315676	15317309	2.302024841309	15316110	2.002320146561	FBgn0030648	194		1e+60
152	3R	10280051	10281959	2.29149723053	10281067	2.170553743839	FBgn0051330	22165		1e+60
153	3R	912145	914328	2.288722991943	913442	1.943399041891	FBgn0010313	1034		1e+60
154	3L	18504369	18506017	2.287544250488	18505253	1.924673944712	FBgn0052198	13004		1e+60
155	3R	14996993	14998664	2.287227630615	14997725	1.957791160135	FBgn0038685	4997		1e+60
156	2L	15602548	15605027	2.283909797668	15604147	1.73310103136	FBgn0028950	3873		1e+60
157	3L	5160123	5162018	2.280295372009	5161079	2.045258776347	FBgn0035596	4209		1e+60
158	X	1992248	1994420	2.277655601501	1993475	1.963948011398	FBgn0004861	774		1e+60
159	X	2242401	2245529	2.277256011963	2244475	1.990255951881	FBgn0040387	655		1e+60
160	2L	12674595	12676387	2.275515079498	12675634	2.099836140871	FBgn0032442	6465		1e+60
161	2L	2047715	2049249	2.2728099823	2048694	1.544570586261	FBgn0028952	3169		1e+60
162	3L	14417362	14419105	2.269729137421	14418192	1.958488821983	FBgn0036424	35601		1e+60
163	3R	18698636	18700219	2.265134811401	18699457	1.826349538915	FBgn0017590	25567		1e+60
164	3R	4644727	4646462	2.262709617615	4645668	1.796116256714	FBgn0037636	718		1e+60
165	X	7471152	7473106	2.252245903015	7472172	2.104517319623	FBgn0004198	17788		1e+60
166	3L	11225110	11228431	2.250157833099	11225911	1.942944645882	FBgn0041094	345		1e+60
167	3R	14988995	14992388	2.246430873871	14991518	1.927811682224	FBgn0010768	1575		1e+60
168	3L	3400878	3402800	2.245991230011	3401649	2.057826846838	FBgn0014388	6818		1e+60
169	X	7118604	7120294	2.242399692535	7119375	1.959882318974	FBgn0029940	7235		1e+60
170	3R	2642871	2645104	2.237863540649	2643782	2.062516969793	FBgn0051485	1278		1e+60
171	X	8495165	8497359	2.237249851227	8496067	2.128543909858	FBgn0004102	181		1e+60
172	3L	9652172	9653910	2.237184524536	9652976	1.947522342205	FBgn0036028	200		1e+60
173	X	16449391	16450688	2.235906600952	16449998	1.279998093843	FBgn0025743	5349		1e+60
174	3R	18498897	18501062	2.234910011292	18500215	2.017349215115	FBgn0039000	324		1e+60
175	2R	8852682	8854512	2.234162330627	8853610	2.185303370158	FBgn0067725	8223		1e+60
176	3R	14156230	14157559	2.232278347015	14156784	1.519867547353	FBgn0051235	2123		1e+60
177	3R	27572689	27575409	2.225300788879	27574092	2.070544540882	FBgn0011013	841		1e+60
178	3R	4637689	4639355	2.224653244019	4638441	1.98059053982	FBgn0037635	2908		1e+60
179	3L	4522338	4524494	2.224406242371	4523174	2.033237569472	FBgn0035558	198		1e+60
180	3R	17773793	17775387	2.215700149536	17774554	1.798129762922	FBgn0051171	16012		1e+60
181	2R	12035344	12037095	2.213933944702	12036276	1.689672201872	FBgn0034134	13537		1e+60
182	3L	18814942	18818190	2.212175369263	18816097	2.107435067495	FBgn0036816	4578		1e+60
183	2R	15384514	15387105	2.210824966431	15385512	2.118633606855	FBgn0043532	2533		1e+60
184	3L	22333053	22335331	2.205455780029	22334097	2.076364845037	FBgn0004449	7631		1e+60
185	X	2150805	2153310	2.203489303589	2151914	1.967829640706	FBgn0023526	3012		1e+60
186	3R	7176433	7179579	2.199018001556	7177339	2.017150682562	FBgn0026064	972		1e+60
187	2R	10175377	10176967	2.198672294617	10176105	1.60326179862	FBgn0033952	2487		1e+60
188	3L	22364513	22366522	2.187626838684	22365526	1.950816392899	FBgn0037161	7766		1e+60
189	3L	14546131	14547640	2.186582565308	14547045	1.85384648641	FBgn0040811	13656		1e+60
190	3L	13054803	13057799	2.185063362122	13055886	2.051758205189	FBgn0036345	5350		1e+60
191	3L	253566	255852	2.182334899902	254369	1.816959381104	FBgn0029002	803		1e+60
192	2R	2105846	2107624	2.178365707397	2106674	1.801829506369	FBgn0033076	6117		1e+60
193	3R	5592497	5594673	2.178099632263	5593429	1.914750397205	FBgn0037747	144		1e+60
194	2R	18309783	18311704	2.175039291382	18310779	1.969270974398	FBgn0000405	3788		1e+60
195	3R	4505711	4508428	2.173889636993	4506743	1.882273281322	FBgn0053325	691		1e+60
196	3R	12100348	12102206	2.173655033112	12101138	1.983141338124	FBgn0011253	2962		1e+60
197	2L	15141464	15143282	2.170645713806	15142388	1.821406781673	FBgn0028889	14070		1e+60
198	X	16475684	16480303	2.169836997986	16479282	1.886998112996	FBgn0030766	4440		1e+60
199	3L	5158030	5159932	2.165023326874	5158941	2.042114639282	FBgn0035596	2071		1e+60
200	3R	19811566	19813252	2.162378787994	19812381	2.008704572916	FBgn0039136	19		1e+60
201	3L	596422	598250	2.160557746887	597361	1.729360368517	FBgn0016715	7271		1e+60
202	X	18780235	18782221	2.159739971161	18780971	1.941301673651	FBgn0052541	16675		1e+60
203	3L	17328384	17330210	2.158725261688	17329350	2.044928129982	FBgn0015550	4441		1e+60
204	3L	22613994	22615468	2.151253700256	22614700	1.569084197283	FBgn0037175	6242		1e+60
205	2L	14178297	14179608	2.150695800781	14178921	1.505891561508	FBgn0028905	1760		1e+60
206	3R	863909	865718	2.145669937134	864677	1.858942222595	FBgn0010313	47731		1e+60
207	X	4931620	4933124	2.144472122192	4932285	1.293349393209	FBgn0052767	2321		1e+60
208	2R	2221949	2223734	2.140486717224	2222813	1.759108066559	FBgn0033095	4865		1e+60
209	3L	142286	144131	2.138929367065	143042	1.852057288675	FBgn0035101	1300		1e+60
210	X	8977221	8979247	2.138277053833	8978135	2.034253400915	FBgn0030090	2104		1e+60
211	2L	248138	250370	2.136199951172	249114	1.891412117902	FBgn0001309	1681		1e+60
212	2L	19329181	19331556	2.13557434082	19330311	2.000870143666	FBgn0024245	28842		1e+60
213	2R	19145906	19147557	2.135369777679	19146707	1.763285777148	FBgn0004795	6495		1e+60
214	3L	14923400	14925012	2.132736682892	14924192	1.748260617256	FBgn0026320	10414		1e+60
215	X	14462072	14463753	2.124518871307	14462994	2.064064979553	FBgn0015773	24774		1e+60
216	3R	26885309	26889080	2.124111652374	26886637	1.936931610107	FBgn0002413	294		1e+60
217	3R	7604258	7607105	2.122923374176	7606379	1.811512857676	FBgn0011471	1553		1e+60
218	3R	10302545	10304612	2.120272159576	10303606	2.025387763977	FBgn0038233	33808		1e+60
219	2R	20704347	20707904	2.117814064026	20706128	1.939215043012	FBgn0035094	9691		1e+60
220	3R	4752347	4754263	2.116893768311	4753283	1.788275271654	FBgn0003177	3695		1e+60
221	X	19310312	19311555	2.116026878357	19310899	1.323672350715	FBgn0031018	1835		1e+60
222	2L	19504868	19506320	2.115427017212	19505625	1.698502316194	FBgn0032796	936		1e+60
223	3R	674042	675912	2.114339351654	674832	1.84372907877	FBgn0003002	3703		1e+60
224	3L	5192641	5193703	2.114281654358	5193184	1.068993186951	FBgn0035598	15242		1e+60
225	3L	1384550	1385828	2.106255531311	1385182	1.532130754911	FBgn0011855	131		1e+60
226	3L	743367	746724	2.105481147766	744181	1.782847965465	FBgn0052480	8854		1e+60
227	2L	9274754	9276077	2.103483200073	9275403	1.335388520185	FBgn0028433	18842		1e+60
228	3L	20582646	20584357	2.102180480957	20583478	1.753796100616	FBgn0037014	12407		1e+60
229	4	576597	578452	2.098591327667	577430	1.871886674096	FBgn0022361	802		1e+60
230	2L	20298246	20299755	2.097665786743	20298840	1.952850520611	FBgn0003475	28		1e+60
231	2L	22155618	22157473	2.093480587006	22156857	1.757970809937	FBgn0032979	103		1e+60
232	2L	4053137	4055811	2.090383529663	4054043	1.622779607773	FBgn0000547	22664		1e+60
233	3L	11093207	11095337	2.08935546875	11094066	1.887884105955	FBgn0036134	656		1e+60
234	X	7289534	7291103	2.084620952606	7290365	1.799432247877	FBgn0040923	7079		1e+60
235	3R	25110918	25113305	2.084226608276	25112183	1.87649089098	FBgn0039659	10768		1e+60
236	3L	18778660	18780195	2.082408428192	18779443	1.687903292039	FBgn0036814	4772		1e+60
237	X	16613372	16614969	2.078861236572	16614128	1.781133651733	FBgn0001250	3243		1e+60
238	X	20495159	20497057	2.077879428864	20496065	1.99940255109	FBgn0031128	8465		1e+60
239	2R	15620450	15622357	2.077822685242	15621323	1.690238139209	FBgn0004364	5051		1e+60
240	3R	934885	936536	2.07183599472	935658	1.88079148531	FBgn0037293	18152		1e+60
241	3L	2694014	2695704	2.070995807648	2694754	1.647518724203	FBgn0035367	21535		1e+60
242	3L	1462089	1464155	2.065002918243	1463323	1.928718651042	FBgn0046769	799		1e+60
243	2R	1748860	1750209	2.064116477966	1749564	1.648523122072	FBgn0033075	152		1e+60
244	3L	19280751	19282508	2.06396484375	19281541	1.984623718262	FBgn0003089	21317		1e+60
245	3L	12056114	12057974	2.057985782623	12057339	1.6838915507	FBgn0028679	1607		1e+60
246	3L	8162601	8164362	2.056721687317	8163556	1.903412257924	FBgn0035851	1663		1e+60
247	2L	15756794	15758440	2.053835868835	15757517	1.618864154816	FBgn0001987	1167		1e+60
248	3R	22616852	22618568	2.052106380463	22617662	1.769650638103	FBgn0003717	7103		1e+60
249	3R	12060641	12062103	2.051707744598	12061366	1.47458717227	FBgn0040071	9995		1e+60
250	3L	9102774	9104224	2.044750213623	9103613	1.513473898172	FBgn0011206	686		1e+60
251	2L	712589	714769	2.044593334198	713826	1.893623769283	FBgn0000497	1142		1e+60
252	3L	14925216	14926654	2.044378757477	14925895	1.682892743279	FBgn0026320	8711		1e+60
253	3L	9253183	9255006	2.044042110443	9253917	1.786814349038	FBgn0028431	27546		1e+60
254	2L	19635190	19636585	2.043110847473	19635729	1.395007769267	FBgn0000464	28390		1e+60
255	3L	10983786	10985562	2.04096698761	10984692	1.8585822442	FBgn0013469	1921		1e+60
256	3R	21860074	21863232	2.038391113281	21861099	1.68351611495	FBgn0002633	1661		1e+60
257	3L	8626082	8628824	2.036005020142	8627801	1.811991691589	FBgn0035922	4330		1e+60
258	3L	2791204	2792891	2.034801483154	2792030	1.747727521261	FBgn0035376	8368		1e+60
259	3R	19565754	19567444	2.033924102783	19566650	1.759881356183	FBgn0028691	7466		1e+60
260	2R	20750089	20751918	2.033608436584	20751017	1.926448822021	FBgn0050429	3112		1e+60
261	2L	21196590	21198114	2.032670974731	21197338	1.793035586675	FBgn0026255	3225		1e+60
262	3L	113954	116278	2.025077819824	115068	1.800620108843	FBgn0020386	2084		1e+60
263	3L	18283210	18284564	2.021636009216	18283828	1.623178482056	FBgn0015946	14155		1e+60
264	2L	19861985	19863607	2.019851207733	19862862	1.773842841387	FBgn0032826	476		1e+60
265	X	4753649	4755987	2.014169692993	4754351	1.516644541423	FBgn0052772	645		1e+60
266	3L	6804992	6806969	2.013094425201	6806078	1.72979628245	FBgn0003995	41971		1e+60
267	3R	7128106	7129990	2.012915611267	7129086	2.006525069475	FBgn0051386	2244		1e+60
268	3L	10833733	10835619	2.010875701904	10834656	1.804882217856	FBgn0026160	2817		1e+60
269	3R	4790510	4792006	2.010157585144	4791280	1.674511164427	FBgn0037645	11723		1e+60
270	3R	21713579	21715154	2.009098052979	21714334	1.625438465792	FBgn0028717	69		1e+60
271	3R	9861534	9862951	2.008607149124	9862365	1.483877688646	FBgn0038196	478		1e+60
272	3R	9540548	9542795	2.007118225098	9541618	1.762511477751	FBgn0054044	1692		1e+60
273	3R	4864734	4866883	2.00697851181	4865560	1.467200815678	FBgn0037657	50		1e+60
274	3L	13513666	13514986	2.006414413452	13514251	1.429310377906	FBgn0036377	20703		1e+60
275	X	10586365	10588535	2.001573085785	10587568	1.799240981831	FBgn0003204	2156		1e+60
276	X	1254767	1257058	2.001203536987	1255961	1.865193086512	FBgn0024985	6075		1e+60
277	3L	14606511	14608287	2.00078868866	14607271	1.649119547435	FBgn0041604	9392		1e+60
278	X	1897375	1899305	1.999368190765	1898422	1.785264884724	FBgn0000667	45		1e+60
279	2R	7148233	7151605	1.998015403748	7150797	1.747047305107	FBgn0033638	2320		1e+60
280	3L	14927387	14932420	1.987461090088	14931623	1.79730943044	FBgn0026320	2983		1e+60
281	2L	14261239	14263034	1.979737281799	14262065	1.627809328191	FBgn0004002	1457		1e+60
282	3L	13542838	13544378	1.977861404419	13543772	1.546718835831	FBgn0036377	50224		1e+60
283	3R	15196122	15197215	1.977421760559	15196686	1.252693504095	FBgn0038697	3785		1e+60
284	2R	12298265	12300233	1.975018978119	12299352	1.734561949968	FBgn0034158	798		1e+60
285	X	10661345	10663016	1.974599838257	10662214	1.770413935184	FBgn0030235	5786		1e+60
286	X	10706589	10707921	1.973065376282	10707168	1.511192594256	FBgn0030243	4293		1e+60
287	3R	2932698	2935436	1.971727371216	2934365	1.666838645935	FBgn0014863	9088		1e+60
288	3L	22635112	22636492	1.968399524689	22635686	1.470230515798	FBgn0052453	4606		1e+60
289	X	620936	623103	1.967416286469	622279	1.623270231135	FBgn0015288	319		1e+60
290	3L	10637833	10639750	1.965567588806	10638628	1.808928203583	FBgn0010762	62		1e+60
291	2L	15106703	15108207	1.963667869568	15107440	1.817607939243	FBgn0028878	1926		1e+60
292	3R	14987115	14988726	1.961762428284	14988043	1.791710180395	FBgn0038684	43		1e+60
293	2R	12972240	12973822	1.959723472595	12973003	1.565652877092	FBgn0028953	459		1e+60
294	3R	12703629	12705370	1.957409858704	12704426	1.949815988541	FBgn0015350	1024		1e+60
295	3R	17959134	17961294	1.954654693604	17960433	1.687828288359	FBgn0051163	853		1e+60
296	2L	1410217	1412283	1.953893661499	1411103	1.838565796614	FBgn0002543	9346		1e+60
297	2R	2999178	3002108	1.95209312439	3000366	1.768947184086	FBgn0015930	1310		1e+60
298	3R	11044096	11046033	1.951982021332	11044924	1.689715925852	FBgn0038304	60		1e+60
299	3L	3392998	3394906	1.950685024261	3393830	1.713641017675	FBgn0014388	14637		1e+60
300	2L	14459022	14462369	1.949109077454	14459997	1.800399331486	FBgn0028844	9181		1e+60
301	X	1979039	1981799	1.947626113892	1980653	1.743552207947	FBgn0004860	2773		1e+60
302	3L	16784584	16785790	1.945940256119	16785253	1.353191341673	FBgn0036665	9094		1e+60
303	X	20544308	20546181	1.943945407867	20545237	1.803394764662	FBgn0031129	1399		1e+60
304	X	20501020	20503133	1.943589687347	20501903	1.640960889704	FBgn0003300	3214		1e+60
305	2L	9987818	9990460	1.942908763885	9988751	1.88720959425	FBgn0040965	4094		1e+60
306	3R	19643713	19645520	1.942409038544	19644611	1.908256053925	FBgn0039122	247		1e+60
307	2L	5798474	5800526	1.940726280212	5799640	1.814966976643	FBgn0031738	564		1e+60
308	X	16036823	16038970	1.93847990036	16037648	1.612859662374	FBgn0000459	13023		1e+60
309	3R	12665073	12666579	1.93740272522	12665760	1.664191365242	FBgn0020546	9966		1e+60
310	2R	8292574	8293931	1.935371398926	8293298	1.59329401652	FBgn0003326	3153		1e+60
311	3R	17484859	17486673	1.934013366699	17485737	1.701481763054	FBgn0011766	390		1e+60
312	3L	5829811	5831696	1.93300151825	5830822	1.735692613265	FBgn0003984	11261		1e+60
313	3L	21209492	21211183	1.931972503662	21210392	1.63078511556	FBgn0012034	3692		1e+60
314	3L	14921296	14922786	1.931728363037	14922018	1.719637898838	FBgn0040487	10647		1e+60
315	X	19675855	19677828	1.93021774292	19676613	1.709618456223	FBgn0031079	9375		1e+60
316	2L	12503632	12505264	1.92827796936	12504257	1.53281083703	FBgn0051858	6962		1e+60
317	3R	24898694	24901027	1.927579402924	24900271	1.677540034056	FBgn0039632	11390		1e+60
318	2L	12093245	12094973	1.924262046814	12094022	1.839417338371	FBgn0032407	251		1e+60
319	2L	7295722	7297687	1.921694755554	7296762	1.792133172353	FBgn0004009	10399		1e+60
320	X	19608270	19609947	1.920922279358	19609155	1.609834829966	FBgn0031071	7710		1e+60
321	X	132389	134050	1.920894622803	133225	1.720327180975	FBgn0005427	3231		1e+60
322	2L	15487405	15488974	1.920713424683	15488123	1.723340213299	FBgn0002524	6916		1e+60
323	3R	2858588	2860448	1.920653343201	2859320	1.484045028687	FBgn0024289	18737		1e+60
324	2L	165196	167618	1.919046401978	166711	1.797082394361	FBgn0016977	7677		1e+60
325	3L	20339757	20341267	1.916259765625	20340561	1.609146088362	FBgn0036984	3849		1e+60
326	3L	12105611	12107138	1.914306640625	12106302	1.626216709614	FBgn0046296	183		1e+60
327	2L	4819803	4821762	1.911086082458	4820970	1.894517834981	FBgn0031632	806		1e+60
328	X	17178978	17180578	1.910073280334	17179867	1.531491935253	FBgn0004854	31349		1e+60
329	2L	5460187	5462135	1.907566547394	5461295	1.552649245543	FBgn0005511	346		1e+60
330	3R	25282778	25286132	1.905755996704	25285357	1.704531220829	FBgn0004369	2066		1e+60
331	2L	19213783	19217187	1.905591964722	19216419	1.631228983402	FBgn0015380	30144		1e+60
332	2R	1647840	1650331	1.904699325562	1648887	1.775421030381	FBgn0011958	666		1e+60
333	2L	18972247	18973759	1.904534816742	18973001	1.743559241295	FBgn0032730	2100		1e+60
334	2L	8788414	8790063	1.904094219208	8789208	1.615021139383	FBgn0032069	7957		1e+60
335	X	18472863	18474465	1.901330471039	18473785	1.565496444702	FBgn0030941	4945		1e+60
336	3L	15772796	15773609	1.900673389435	15773021	1.441632160774	FBgn0036531	656		1e+60
337	3L	14932658	14935845	1.899540424347	14933498	1.620221418493	FBgn0026320	1108		1e+60
338	3L	15226570	15228487	1.89767074585	15227621	1.657992110533	FBgn0029114	26721		1e+60
339	X	2538169	2539432	1.895923614502	2538623	1.27357561448	FBgn0025838	465		1e+60
340	2R	6600747	6602729	1.895059585571	6601542	1.550242199617	FBgn0040766	4586		1e+60
341	3R	9499120	9500379	1.894191741943	9499698	1.37262071882	FBgn0038165	1875		1e+60
342	X	265342	267088	1.892040252686	266161	1.746224045753	FBgn0002561	384		1e+60
343	2R	18014686	18016426	1.890343666077	18015448	1.664522675907	FBgn0034735	15652		1e+60
344	3R	16117484	16119449	1.890192985535	16118660	1.708664923906	FBgn0028386	328		1e+60
345	2R	6044578	6048424	1.888621091843	6047262	1.700728837182	FBgn0005630	7813		1e+60
346	X	19651548	19652754	1.887112140656	19652120	1.584792650663	FBgn0026175	2045		1e+60
347	3R	6489957	6491541	1.88698220253	6490776	1.69404026866	FBgn0037818	12116		1e+60
348	3L	4955835	4958340	1.88675737381	4956689	1.577857410207	FBgn0005775	330		1e+60
349	2R	19080150	19083266	1.886449813843	19082179	1.702862289217	FBgn0015903	9682		1e+60
350	X	7184602	7186191	1.879323959351	7185366	1.416383350597	FBgn0026144	2760		1e+60
351	X	6890929	6892902	1.875289440155	6891931	1.51252284646	FBgn0004143	2726		1e+60
352	X	6203858	6205603	1.87511920929	6204515	1.377593741697	FBgn0016974	3681		1e+60
353	2L	5192	6040	1.87507724762	5491	1.609537942069	FBgn0031208	2038		1e+60
354	3R	24845356	24846617	1.874830722809	24845981	1.342570417068	FBgn0039620	147		1e+60
355	X	990085	992353	1.874128341675	990930	1.418956195607	FBgn0040365	11569		1e+60
356	3R	4004721	4007829	1.872557163239	4006505	1.726455718279	FBgn0001138	659		1e+60
357	2L	8737749	8739303	1.87140750885	8738552	1.511445999146	FBgn0003209	2081		1e+60
358	3R	4012378	4014058	1.870119571686	4013289	1.542238179375	FBgn0001138	6125		1e+60
359	X	17174176	17175846	1.868630409241	17175001	1.639106918784	FBgn0004854	26483		1e+60
360	X	19667186	19670659	1.86728477478	19668011	1.37260164934	FBgn0031074	10075		1e+60
361	2L	10857593	10859820	1.866555213928	10858856	1.633017315584	FBgn0027363	328		1e+60
362	3R	12647178	12648912	1.866447925568	12648214	1.721329420805	FBgn0000014	7555		1e+60
363	2R	13407063	13409158	1.863584041595	13408330	1.77818518877	FBgn0034283	875		1e+60
364	3L	11665960	11667744	1.862058639526	11667079	1.734097901513	FBgn0036193	1032		1e+60
365	X	4398322	4399454	1.861230373383	4398941	1.263334810734	FBgn0029715	641		1e+60
366	3L	14508822	14510452	1.859227180481	14509498	1.518100440502	FBgn0026409	6621		1e+60
367	2R	18305518	18306934	1.859003067017	18306145	1.565516710281	FBgn0011211	491		1e+60
368	X	11200511	11202642	1.856205940247	11201384	1.689429283142	FBgn0000499	285		1e+60
369	2R	15617834	15619680	1.855570793152	15618875	1.57725205141	FBgn0004364	7499		1e+60
370	X	12518454	12519460	1.853691577911	12518902	1.119495010376	FBgn0030417	21233		1e+60
371	3R	9695706	9697681	1.853437423706	9696507	1.669646441936	FBgn0008646	3394		1e+60
372	X	21158634	21161671	1.852964401245	21160823	1.464131482442	FBgn0003464	183		1e+60
373	X	10449661	10454008	1.852313995361	10453354	1.276223962957	FBgn0030219	4879		1e+60
374	X	5524139	5525787	1.851885795593	5525023	1.624671936035	FBgn0046687	189		1e+60
375	2R	1233667	1235124	1.850081920624	1234391	1.475002884865	FBgn0000099	173		1e+60
376	2L	12102995	12104839	1.848062515259	12103947	1.783644564012	FBgn0027081	213		1e+60
377	2R	5466375	5467728	1.846863746643	5467055	1.542126864195	FBgn0011656	3566		1e+60
378	3L	15766858	15768718	1.842818260193	15767723	1.65054069625	FBgn0036531	5954		1e+60
379	3L	10824460	10825936	1.840556144714	10825247	1.449878036976	FBgn0026160	6592		1e+60
380	3R	5045344	5047075	1.840074062347	5046415	1.536241561174	FBgn0003165	16989		1e+60
381	2R	14807071	14808850	1.839839935303	14807957	1.464807828267	FBgn0034431	526		1e+60
382	X	322395	323961	1.839647293091	323123	1.695914184346	FBgn0010019	3032		1e+60
383	2L	9612737	9614306	1.838025093079	9613518	1.468696453992	FBgn0040070	336		1e+60
384	3L	15969177	15970682	1.832653522491	15969806	1.4873444736	FBgn0036556	188		1e+60
385	2R	18151677	18153591	1.830293655396	18152451	1.678448396571	FBgn0040091	954		1e+60
386	X	2544218	2545543	1.828402042389	2544873	1.427264381857	FBgn0003068	3137		1e+60
387	X	5441673	5443809	1.826268196106	5442949	1.714991601308	FBgn0029775	3439		1e+60
388	X	8901944	8903473	1.826235294342	8902587	1.162935733795	FBgn0030077	700		1e+60
389	X	3620781	3622538	1.825794219971	3621534	1.525825798512	FBgn0026698	4110		1e+60
390	2R	13821539	13823529	1.825642585754	13822602	1.796734839678	FBgn0034327	3762		1e+60
391	3R	5051636	5053392	1.81977891922	5052607	1.476964696248	FBgn0003165	10797		1e+60
392	2R	18022311	18024255	1.817838430405	18023277	1.654390066862	FBgn0034735	23481		1e+60
393	2R	10496319	10498131	1.816624641418	10497187	1.766477167606	FBgn0033988	1029		1e+60
394	3L	16818936	16820431	1.81628704071	16819622	1.484527170658	FBgn0003410	1618		1e+60
395	3L	18261339	18263882	1.816140174866	18263151	1.605432987213	FBgn0036785	3368		1e+60
396	X	2987098	2988766	1.815660953522	2988154	1.294131428003	FBgn0004647	2874		1e+60
397	3R	10103805	10105474	1.815165042877	10104623	1.819680997304	FBgn0003862	8000		1e+60
398	X	5844852	5847210	1.807877540588	5846375	1.648604094982	FBgn0027546	342		1e+60
399	3L	16437649	16439528	1.806649684906	16438484	1.544055521488	FBgn0004569	10476		1e+60
400	3R	20671113	20673056	1.806323051453	20672298	1.607797209422	FBgn0013953	438		1e+60
401	2L	17805136	17806427	1.806002140045	17805940	1.190050005913	FBgn0032655	2593		1e+60
402	4	1000997	1002365	1.805675506592	1001576	1.693191111088	FBgn0039931	4059		1e+60
403	3L	2420816	2423607	1.80463886261	2422755	1.726893817677	FBgn0052306	25225		1e+60
404	3R	24379906	24382360	1.801883220673	24380780	1.679264545441	FBgn0040618	695		1e+60
405	3L	12707112	12708257	1.801002979279	12707617	1.004146873951	FBgn0016940	938		1e+60
406	2R	1405633	1406859	1.799537658691	1406352	1.411372502645	FBgn0033045	21969		1e+60
407	2L	8143326	8144823	1.797808647156	8144057	1.445224425372	FBgn0051606	3573		1e+60
408	3L	18319680	18321298	1.796461105347	18320415	1.580850660801	FBgn0011706	43247		1e+60
409	X	19493432	19494777	1.793500423431	19494051	1.281920433044	FBgn0031053	1408		1e+60
410	2R	16982557	16984916	1.791108131409	16983487	1.444719092051	FBgn0010415	5263		1e+60
411	2L	7631821	7633145	1.789800643921	7632520	1.406757354736	FBgn0031927	13477		1e+60
412	3R	24410591	24412210	1.789196968079	24411445	1.625592454274	FBgn0000659	640		1e+60
413	3L	690651	692425	1.787479400635	691487	1.77626953125	FBgn0035158	246		1e+60
414	3L	15285177	15287603	1.784326553345	15286365	1.51025800144	FBgn0036494	15594		1e+60
415	2L	6653337	6654432	1.784112930298	6653836	1.217369735241	FBgn0051633	2465		1e+60
416	3L	20999772	21002074	1.783392906189	21000692	1.688638478518	FBgn0053285	22151		1e+60
417	3R	15192075	15193533	1.783367156982	15192710	1.423602552975	FBgn0038697	7761		1e+60
418	X	2002878	2004503	1.782996177673	2003589	1.121058642864	FBgn0013432	2167		1e+60
419	X	19534022	19536028	1.78148651123	19534732	1.609312756856	FBgn0031060	958		1e+60
420	X	7448173	7449894	1.781435012817	7448984	1.590971217436	FBgn0004198	5400		1e+60
421	2R	12028227	12029724	1.778547286987	12028924	1.482548654079	FBgn0011260	13865		1e+60
422	2R	5492506	5494529	1.776401519775	5493224	1.497622546028	FBgn0000606	2170		1e+60
423	2L	6970100	6971452	1.775969982147	6970701	1.27377974987	FBgn0016978	1035		1e+60
424	X	20503964	20506278	1.775644302368	20504887	1.759129651388	FBgn0003300	230		1e+60
425	3L	730704	733864	1.773679733276	732318	1.689667403698	FBgn0000575	620		1e+60
426	3R	16792711	16794111	1.771669387817	16793492	1.467832929948	FBgn0013995	10506		1e+60
427	2L	20982273	20983924	1.76971244812	20983097	1.563402905184	FBgn0032909	26561		1e+60
428	2L	283030	284713	1.769630908966	283893	1.621099247652	FBgn0031244	612		1e+60
429	2L	14435033	14436852	1.769295692444	14435935	1.54096625833	FBgn0028871	10804		1e+60
430	3L	22153126	22154724	1.765371322632	22153854	1.36668694814	FBgn0028500	42882		1e+60
431	X	2130299	2131987	1.764694213867	2131236	1.670000553131	FBgn0023529	2		1e+60
432	3R	25075572	25077928	1.763947963715	25076460	1.274864971638	FBgn0040282	293		1e+60
433	3L	1021555	1022815	1.763714790344	1022158	1.381878045889	FBgn0024277	3751		1e+60
434	3L	2146708	2148406	1.763314723969	2147452	1.484725683928	FBgn0035308	60		1e+60
435	3R	12351667	12353306	1.762596130371	12352496	1.487104724435	FBgn0038441	13324		1e+60
436	3L	5854499	5856303	1.762164115906	5855513	1.711903482676	FBgn0035643	841		1e+60
437	3L	6189551	6191427	1.762024879456	6190388	1.603833338794	FBgn0002526	1543		1e+60
438	2R	4434702	4436019	1.760090827942	4435483	1.159552013173	FBgn0033349	882		1e+60
439	2R	17051322	17054340	1.759719848633	17053404	1.519195388345	FBgn0050283	5249		1e+60
440	2L	16348594	16350465	1.759326934814	16349818	1.431367337704	FBgn0028506	953		1e+60
441	3L	13661520	13662831	1.757871627808	13662200	1.14769376119	FBgn0036379	21504		1e+60
442	3R	10411571	10413657	1.756807327271	10412764	1.395742528579	FBgn0020299	5421		1e+60
443	2L	9470237	9471672	1.756665229797	9470989	1.363789558411	FBgn0004868	23938		1e+60
444	2L	3537941	3539903	1.756527900696	3539004	1.532513057484	FBgn0024244	247		1e+60
445	3L	15319456	15320928	1.754550933838	15320133	1.556455940008	FBgn0036494	18174		1e+60
446	2L	20222822	20224119	1.75355052948	20223475	1.454421579838	FBgn0058169	39		1e+60
447	3L	10648454	10651292	1.750896453857	10649366	1.464519649744	FBgn0010762	10676		1e+60
448	3R	27046584	27048415	1.750775814056	27047510	1.44154178395	FBgn0039831	1084		1e+60
449	2R	17757506	17759314	1.750524520874	17758358	1.483028820583	FBgn0020307	6813		1e+60
450	3L	20174519	20175829	1.750212669373	20175213	1.296887874603	FBgn0036959	101		1e+60
451	3R	14748266	14750530	1.749717712402	14749101	1.541643440723	FBgn0038662	5295		1e+60
452	3L	16383461	16385294	1.74874162674	16384493	1.704606056213	FBgn0027080	61		1e+60
453	2L	9966509	9967892	1.746744632721	9967222	1.342144685633	FBgn0011272	90		1e+60
454	X	12583995	12586725	1.744753837585	12585705	1.544379740953	FBgn0030418	7302		1e+60
455	3R	21682444	21683659	1.744277000427	21682974	1.214913913182	FBgn0039379	5598		1e+60
456	X	12425114	12426496	1.744277000427	12425742	1.542297942298	FBgn0041203	388		1e+60
457	X	15067573	15068709	1.743970394135	15068239	1.05908998847	FBgn0030622	4611		1e+60
458	2L	13318209	13319602	1.743690490723	13318842	1.539638350992	FBgn0032504	8020		1e+60
459	3L	14023096	14024786	1.743378639221	14023909	1.571732072269	FBgn0052138	4881		1e+60
460	3L	11560235	11562400	1.740528106689	11561541	1.495011866093	FBgn0003292	174		1e+60
461	2L	21815637	21817226	1.737127304077	21816416	1.499251008034	FBgn0003866	228		1e+60
462	3R	2819823	2821545	1.736926555634	2820606	1.561913371086	FBgn0000095	4344		1e+60
463	X	442353	445090	1.736781597137	443350	1.492096115561	FBgn0003986	4513		1e+60
464	2R	12370859	12372558	1.735504150391	12371756	1.528284016777	FBgn0026533	672		1e+60
465	X	16824072	16825724	1.735238552094	16824846	1.37530880708	FBgn0030810	3843		1e+60
466	2R	7367974	7369309	1.734896659851	7368707	1.315206555759	FBgn0013756	181		1e+60
467	2L	16547093	16548297	1.734072208405	16547775	1.316359233856	FBgn0032588	1887		1e+60
468	3R	19856741	19858773	1.733471870422	19857896	1.56189852953	FBgn0039139	18		1e+60
469	3L	1161153	1162741	1.732575416565	1162044	1.644359302521	FBgn0025525	1238		1e+60
470	3R	14260056	14261012	1.732485294342	14260585	1.036468315125	FBgn0051122	21996		1e+60
471	2L	7584447	7586000	1.731925487518	7585124	1.448147088289	FBgn0083141	3189		1e+60
472	2L	7519401	7520643	1.728430747986	7520055	1.42107719183	FBgn0011283	22695		1e+60
473	3L	18362733	18364465	1.728115081787	18363761	1.532349650065	FBgn0011706	99		1e+60
474	3R	1128135	1129288	1.727670669556	1128582	1.132376602718	FBgn0037310	2715		1e+60
475	2L	13904390	13905780	1.726640224457	13904955	1.378181766061	FBgn0019890	296		1e+60
476	X	8935596	8936392	1.7262134552	8935811	0.92873100134	FBgn0046828	685		1e+60
477	3R	6933319	6934433	1.72585105896	6933895	1.220982006618	FBgn0037860	7533		1e+60
478	2R	18193065	18194862	1.725090026855	18193894	1.409924060106	FBgn0020257	2661		1e+60
479	3L	3042131	3044852	1.722918510437	3043818	1.546499788761	FBgn0035393	5184		1e+60
480	3R	5225799	5226610	1.722730636597	5226528	1.195283222198	FBgn0037686	450		1e+60
481	3L	3073785	3074984	1.720059394836	3074437	1.202275276184	FBgn0003938	104		1e+60
482	3L	16440106	16441988	1.719375610352	16441085	1.645873069763	FBgn0004569	7875		1e+60
483	X	7905178	7907141	1.719243049622	7906197	1.562936277951	FBgn0004656	475		1e+60
484	3R	24425327	24426796	1.715767860413	24426082	1.450951172755	FBgn0001215	553		1e+60
485	X	19599221	19600951	1.715690612793	19600101	1.551423231761	FBgn0031070	3841		1e+60
486	2L	6132477	6134260	1.713619232178	6133515	1.54704579711	FBgn0031784	2492		1e+60
487	3R	785410	786999	1.713446140289	786307	1.340039842269	FBgn0037289	763		1e+60
488	2L	6108103	6110031	1.713289260864	6109100	1.426609516144	FBgn0051641	8722		1e+60
489	3L	15989360	15991009	1.712781906128	15990233	1.328841546003	FBgn0044028	1494		1e+60
490	3L	3831266	3833342	1.712066650391	3832083	1.524736628813	FBgn0013751	2398		1e+60
491	3R	5698252	5700678	1.711448192596	5699858	1.497176310595	FBgn0040536	1005		1e+60
492	X	5904762	5905497	1.710695743561	5905128	0.816735884723	FBgn0029835	18		1e+60
493	3R	17441351	17442795	1.708921909332	17442045	1.491147577763	FBgn0046832	6201		1e+60
494	X	13152245	13153288	1.705053329468	13152628	1.011461377144	FBgn0030470	39		1e+60
495	2L	8087763	8089134	1.704805374146	8088445	1.340583969565	FBgn0011219	5023		1e+60
496	3R	255709	256777	1.704369783401	256297	1.093557498034	FBgn0037248	1243		1e+60
497	2L	16780532	16782868	1.704235553741	16781216	1.318825272953	FBgn0000406	5431		1e+60
498	2L	16434818	16436513	1.704036712646	16435558	1.617157904307	FBgn0020416	5651		1e+60
499	2L	7035140	7036381	1.701796531677	7035667	1.018052309752	FBgn0022201	2331		1e+60
500	3L	14100141	14102005	1.696227550507	14101148	1.583189964294	FBgn0042630	4565		1e+60
501	3L	20855209	20857010	1.693552017212	20856068	1.583907455206	FBgn0037035	5599		1e+60
502	2L	20903755	20905056	1.692844152451	20904410	1.415296196938	FBgn0032901	2111		1e+60
503	X	10178808	10179409	1.690696716309	10178853	1.4057768413	FBgn0030191	1851		1e+60
504	2L	18527933	18529220	1.690324068069	18528571	1.20839621039	FBgn0032687	11473		1e+60
505	X	16980551	16982710	1.689786911011	16981819	1.558293908834	FBgn0002590	372		1e+60
506	2L	1013590	1014906	1.689356327057	1014313	1.305187259402	FBgn0031295	12584		1e+60
507	2R	15563487	15564946	1.687998771667	15564266	1.319859448601	FBgn0034480	44416		1e+60
508	3L	6738118	6739486	1.68706035614	6738780	1.405788730173	FBgn0052392	1587		1e+60
509	2L	17262953	17264070	1.68679857254	17263611	1.114918073018	FBgn0032629	6950		1e+60
510	3R	10549006	10550576	1.686278820038	10549791	1.484477639198	FBgn0053967	187		1e+60
511	3R	17867545	17869379	1.686223506927	17868475	1.620414447784	FBgn0017397	561		1e+60
512	2R	8472696	8476511	1.685997486115	8473491	1.488925039768	FBgn0033787	4028		1e+60
513	X	19695158	19698493	1.685837745667	19695873	1.378718095667	FBgn0031077	3588		1e+60
514	2L	5541238	5542837	1.685528278351	5542001	1.434647530317	FBgn0014189	309		1e+60
515	3R	4897965	4899039	1.684287071228	4898448	1.352165835244	FBgn0037661	7547		1e+60
516	3L	11394381	11395992	1.68369436264	11395044	1.359264882406	FBgn0036157	4053		1e+60
517	3L	18364888	18366507	1.682988643646	18365589	1.505285880145	FBgn0011706	1927		1e+60
518	X	20487621	20489638	1.682953834534	20488285	1.41261698218	FBgn0031128	685		1e+60
519	X	16800937	16802640	1.682363510132	16801686	1.483584149679	FBgn0030809	900		1e+60
520	3R	4485185	4486544	1.682107925415	4485851	1.221636742353	FBgn0000171	632		1e+60
521	2L	13885241	13886689	1.681964874268	13886035	1.338237117319	FBgn0019890	18624		1e+60
522	3R	19908140	19909211	1.681763648987	19908630	1.078104047214	FBgn0013343	22835		1e+60
523	2R	5567178	5568724	1.681529045105	5567978	1.30175948143	FBgn0010385	1598		1e+60
524	X	11705692	11706771	1.681258201599	11706236	1.158314704895	FBgn0030346	479		1e+60
525	3L	2857550	2859491	1.679986000061	2858725	1.501035511494	FBgn0035378	3483		1e+60
526	3L	1079010	1080581	1.678306102753	1079641	1.495324134827	FBgn0004870	4980		1e+60
527	X	4909387	4911060	1.676624298096	4910508	1.222445070744	FBgn0003028	16974		1e+60
528	2L	12487308	12488531	1.676506996155	12488026	1.226057112217	FBgn0051858	9269		1e+60
529	2L	3601887	3603616	1.672940731049	3602745	1.529041528702	FBgn0002985	4003		1e+60
530	3R	11495870	11497866	1.670666217804	11497035	1.516452640295	FBgn0053207	5127		1e+60
531	3R	12354915	12356770	1.669275283813	12355890	1.475576506721	FBgn0051448	13450		1e+60
532	3R	23549308	23550950	1.66885471344	23550089	1.553165054321	FBgn0005659	12173		1e+60
533	2R	13195241	13197051	1.667994022369	13196092	1.364079643698	FBgn0016059	2266		1e+60
534	2R	5002421	5003664	1.665127754211	5002997	1.514402389526	FBgn0004360	2985		1e+60
535	3L	15295271	15296709	1.664086341858	15295917	1.437445014715	FBgn0036494	6042		1e+60
536	X	2268168	2271440	1.663224220276	2269038	1.528806405909	FBgn0040385	1983		1e+60
537	X	10611869	10613526	1.662036895752	10612613	1.441364198923	FBgn0052672	940		1e+60
538	X	14737823	14740425	1.661832332611	14739649	1.43734934926	FBgn0030593	187		1e+60
539	2R	7952855	7954387	1.659402370453	7953573	1.565231996424	FBgn0033739	331		1e+60
540	X	17543407	17544572	1.658956050873	17544022	1.039864778519	FBgn0030864	427		1e+60
541	X	12866003	12868459	1.656761169434	12867661	1.363325309753	FBgn0030442	2639		1e+60
542	3R	7584237	7587842	1.655956268311	7586954	1.563682741589	FBgn0017581	3225		1e+60
543	3R	16919974	16921541	1.655472755432	16920719	1.38775998354	FBgn0038853	2808		1e+60
544	2L	16418371	16419725	1.654583930969	16419147	1.44609105587	FBgn0020416	22062		1e+60
545	X	18139928	18141027	1.653359889984	18140440	1.098198223114	FBgn0004956	1322		1e+60
546	X	2481693	2483173	1.652514457703	2482499	1.205353291829	FBgn0040335	1325		1e+60
547	2R	9735586	9737245	1.650434494019	9736460	1.380476888021	FBgn0033913	1677		1e+60
548	3L	15687168	15688315	1.650208950043	15687765	1.021961212158	FBgn0010105	5917		1e+60
549	3R	6216129	6217547	1.649894237518	6216719	1.269725547117	FBgn0037813	2734		1e+60
550	3L	14909339	14910498	1.649616241455	14909532	1.529239230686	FBgn0040809	19		1e+60
551	2R	9995914	9997961	1.647345542908	9997116	1.478842426749	FBgn0001332	1050		1e+60
552	2R	13825624	13827360	1.646792411804	13826481	1.584604436701	FBgn0040737	204		1e+60
553	X	16584744	16586116	1.645895957947	16585306	1.268382310867	FBgn0027528	541		1e+60
554	3L	2571405	2574199	1.644336700439	2573179	1.431266993284	FBgn0016794	245		1e+60
555	3L	8799137	8801066	1.643424987793	8799940	1.505948178908	FBgn0011577	1513		1e+60
556	X	20059630	20061716	1.640830039978	20060438	1.440555712756	FBgn0015789	1662		1e+60
557	2L	5543015	5544006	1.640385627747	5543370	0.948922157288	FBgn0002525	843		1e+60
558	3R	24902418	24903981	1.640172958374	24903191	1.499400943518	FBgn0039632	14310		1e+60
559	X	16485961	16487414	1.639179229736	16486735	1.327479699079	FBgn0052573	1422		1e+60
560	2L	10118906	10119887	1.63846206665	10119396	0.923476664225	FBgn0040966	1490		1e+60
561	2R	6898325	6900159	1.63840675354	6899106	1.40390736262	FBgn0033631	909		1e+60
562	3R	12589196	12590723	1.63712310791	12590063	1.403630495071	FBgn0020556	8848		1e+60
563	X	7774623	7776805	1.637071609497	7776077	1.456660874685	FBgn0029979	514		1e+60
564	X	19107583	19108746	1.637041091919	19108088	1.222374747781	FBgn0052537	677		1e+60
565	2L	3817703	3819170	1.636655807495	3818393	1.524123102427	FBgn0031573	4986		1e+60
566	X	348591	350541	1.636444091797	349648	1.588479490841	FBgn0023537	668		1e+60
567	3L	7961667	7962978	1.635971069336	7962252	1.353759686152	FBgn0011817	9256		1e+60
568	2R	5497796	5499591	1.632883071899	5498697	1.420339752646	FBgn0024923	2277		1e+60
569	2L	6145776	6147130	1.63156747818	6146428	1.332304447889	FBgn0040950	5543		1e+60
570	2R	7315656	7317103	1.630448818207	7316277	1.413885861635	FBgn0033652	10001		1e+60
571	3R	16134178	16136532	1.630356311798	16135266	1.448797255754	FBgn0038785	659		1e+60
572	3L	15300814	15302488	1.63008928299	15301700	1.550620794296	FBgn0036494	259		1e+60
573	3L	8363164	8364526	1.629188537598	8363873	1.35699570179	FBgn0035886	1616		1e+60
574	X	12521123	12524724	1.626952171326	12524102	1.165410738725	FBgn0030417	16033		1e+60
575	2L	19194768	19196343	1.626606941223	19195560	1.545919100444	FBgn0015380	9285		1e+60
576	3R	736484	738793	1.626242637634	737930	1.350646860459	FBgn0051536	1652		1e+60
577	X	2071004	2073462	1.626191139221	2071660	1.166874170303	FBgn0053548	1729		1e+60
578	X	13587390	13589807	1.625489234924	13589001	1.399486839771	FBgn0030520	324		1e+60
579	2L	19571840	19573329	1.625420570374	19572708	1.289517998695	FBgn0005672	545		1e+60
580	3L	20958737	20961048	1.625257968903	20959546	1.531683951616	FBgn0003415	1719		1e+60
581	3L	22201280	22202038	1.625203609467	22201401	1.456690094688	FBgn0004179	299		1e+60
582	3L	12696651	12698116	1.624898433685	12697420	1.401369899511	FBgn0016940	11135		1e+60
583	3L	6763327	6765433	1.622961997986	6763916	1.229975532083	FBgn0003995	191		1e+60
584	3L	10013470	10014609	1.622580051422	10014222	1.014279113096	FBgn0036066	48854		1e+60
585	3L	14512367	14514464	1.621734142303	14513855	1.303087329865	FBgn0036428	2375		1e+60
586	4	410378	411272	1.621480941772	410569	1.289564389449	FBgn0039905	3071		1e+60
587	3L	16083337	16084337	1.621457099915	16083860	1.025573432446	FBgn0036571	3586		1e+60
588	X	14051855	14053346	1.620781898499	14052696	1.392890542746	FBgn0030551	7125		1e+60
589	X	20319484	20321642	1.620162963867	20320211	1.304189311133	FBgn0031119	2012		1e+60
590	3R	11745053	11747290	1.618981361389	11745811	1.35062716989	FBgn0038385	824		1e+60
591	4	425822	427893	1.618430614471	426590	1.466343313456	FBgn0039905	12950		1e+60
592	2R	19083710	19085608	1.617655754089	19084579	1.349001540078	FBgn0015903	12082		1e+60
593	X	9760507	9761844	1.616927146912	9761109	1.403853034973	FBgn0030162	4762		1e+60
594	2L	5052292	5053703	1.616522312164	5052949	1.342162042856	FBgn0031676	103		1e+60
595	X	19558193	19559370	1.615320682526	19558961	1.023025260252	FBgn0031064	2984		1e+60
596	3R	9021140	9022897	1.614899635315	9022000	1.594554760877	FBgn0038125	4577		1e+60
597	2L	15738345	15739823	1.61465549469	15739173	1.422459661961	FBgn0010382	4911		1e+60
598	3R	17935229	17937010	1.613074302673	17936168	1.616123020649	FBgn0051164	2981		1e+60
599	3R	4664230	4665262	1.612999916077	4664617	0.989728228251	FBgn0037638	14485		1e+60
600	X	19155066	19156679	1.612967967987	19155803	1.287046376397	FBgn0028469	199		1e+60
601	3R	11238261	11239369	1.612656116486	11238857	1.098578116473	FBgn0046829	4298		1e+60
602	2R	4154609	4156227	1.611507415771	4155461	1.555003390593	FBgn0003892	5987		1e+60
603	2R	4346710	4347434	1.611227035522	4346829	0.946464300156	FBgn0050350	8625		1e+60
604	3L	12670170	12671185	1.610548496246	12670641	1.132879257202	FBgn0014343	2946		1e+60
605	3R	1473330	1475143	1.609951019287	1474151	1.442620333503	FBgn0027951	308		1e+60
606	X	18699446	18701407	1.609209060669	18700374	1.554176405856	FBgn0040883	997		1e+60
607	2R	8494661	8497234	1.609201431274	8495355	1.383989715576	FBgn0005624	1541		1e+60
608	2R	6107274	6108658	1.608167648315	6107965	1.217585722605	FBgn0033538	21512		1e+60
609	2L	12009604	12012864	1.60658454895	12010705	1.456620496862	FBgn0014019	2329		1e+60
610	3L	6761104	6762509	1.605772972107	6761686	1.234115242958	FBgn0003995	2421		1e+60
611	3R	12892381	12893491	1.605340957642	12892880	1.034252166748	FBgn0051263	4905		1e+60
612	X	18724424	18725798	1.604887008667	18725225	1.116396397352	FBgn0030974	2345		1e+60
613	X	14837780	14839041	1.604809761047	14838277	1.1903834939	FBgn0052594	20094		1e+60
614	2L	10009078	10010391	1.602615356445	10009796	1.176578521729	FBgn0011584	410		1e+60
615	2L	16346009	16347516	1.602405548096	16346599	1.079882004682	FBgn0000307	1930		1e+60
616	2L	18921518	18923005	1.602076053619	18922288	1.272767603397	FBgn0032723	17589		1e+60
617	2L	21224447	21225888	1.601641178131	21225239	1.358292579651	FBgn0010229	409		1e+60
618	3R	17875901	17876945	1.601224899292	17876349	1.092841148376	FBgn0017397	8435		1e+60
619	X	4055920	4057380	1.600256443024	4056743	1.332838118076	FBgn0000635	5416		1e+60
620	2L	13228882	13230275	1.599637031555	13229701	1.329522301169	FBgn0032491	16		1e+60
621	2R	10083757	10084998	1.598859071732	10084277	1.266658210754	FBgn0010397	6388		1e+60
622	X	20065417	20066653	1.597420215607	20065968	1.152823746204	FBgn0031099	1838		1e+60
623	3R	1437651	1439631	1.597312927246	1438487	1.564425690969	FBgn0017550	343		1e+60
624	X	18277899	18281399	1.597159862518	18278621	1.375719579061	FBgn0052548	4103		1e+60
625	X	20497770	20500686	1.596910476685	20499055	1.413974229027	FBgn0003300	6062		1e+60
626	3R	11809802	11811422	1.596485614777	11810718	1.345031321049	FBgn0003507	1205		1e+60
627	X	17967522	17968533	1.596467018127	17967983	1.078216612339	FBgn0017418	3603		1e+60
628	2L	9225337	9227339	1.595804214478	9226479	1.621086597443	FBgn0051885	10115		1e+60
629	2R	7107812	7109065	1.595046758652	7108441	0.937021702528	FBgn0065063	1151		1e+60
630	X	13858816	13860152	1.594736099243	13859395	1.286682319641	FBgn0011982	189		1e+60
631	3L	4150475	4153043	1.594719409943	4151222	1.263030260801	FBgn0011653	229		1e+60
632	2R	11641621	11643168	1.59401845932	11642401	1.294436454773	FBgn0004571	2555		1e+60
633	X	1949873	1951715	1.593447685242	1950960	1.579132080078	FBgn0000382	568		1e+60
634	3L	22521343	22522855	1.592411518097	22522046	1.427108035368	FBgn0037171	4552		1e+60
635	2R	17790709	17791836	1.591839551926	17791140	1.024382680655	FBgn0034717	9901		1e+60
636	2R	19062339	19064126	1.591591358185	19062966	0.947512121762	FBgn0034878	648		1e+60
637	2R	3742370	3743943	1.590779542923	3743180	1.358620755813	FBgn0010109	960		1e+60
638	X	1995941	1997381	1.590672016144	1996665	1.444747626781	FBgn0023507	979		1e+60
639	X	9598704	9600490	1.5877866745	9599989	1.03592300415	FBgn0020378	1809		1e+60
640	X	5384763	5386150	1.586906909943	5385332	1.458243280649	FBgn0065061	15713		1e+60
641	2L	6228497	6230254	1.58590221405	6229299	1.49895170331	FBgn0026755	4249		1e+60
642	2R	8710328	8712659	1.585715770721	8712057	1.072123559316	FBgn0053182	2126		1e+60
643	2L	8425375	8426794	1.585141658783	8426193	1.241177082062	FBgn0051894	75		1e+60
644	3R	23501371	23502618	1.585081100464	23502145	1.084253231684	FBgn0039537	1152		1e+60
645	3L	18759711	18760982	1.584884643555	18760317	1.260901563308	FBgn0001078	3673		1e+60
646	3L	9004317	9005710	1.584674835205	9005063	1.527328771703	FBgn0028789	10261		1e+60
647	X	9754358	9755460	1.584135055542	9754941	1.035502401988	FBgn0030162	1406		1e+60
648	X	4761807	4762780	1.582932472229	4762369	0.95486461415	FBgn0029736	1313		1e+60
649	2R	14189217	14190499	1.582534313202	14189667	1.247334925334	FBgn0023214	1272		1e+60
650	X	13266093	13267263	1.582154750824	13266729	1.069385051727	FBgn0052635	13114		1e+60
651	X	3017687	3019678	1.581516265869	3018699	1.507157981396	FBgn0028746	10579		1e+60
652	X	1321253	1322632	1.581342220306	1321874	1.318614333868	FBgn0028274	841		1e+60
653	2L	2752581	2756212	1.580598831177	2755438	1.216458559036	FBgn0031453	2639		1e+60
654	2L	17258619	17260316	1.580211639404	17259431	1.514334811105	FBgn0032629	2770		1e+60
655	X	20205275	20207547	1.579257965088	20206071	1.320712566376	FBgn0031107	917		1e+60
656	2R	5120770	5122442	1.577922821045	5121631	1.442118376493	FBgn0033437	466		1e+60
657	X	7585213	7586449	1.575265884399	7585785	1.169583741356	FBgn0016041	3660		1e+60
658	3R	18719214	18721783	1.57501077652	18719902	1.298016011715	FBgn0017590	5122		1e+60
659	2L	21776674	21778229	1.574867248535	21777283	1.35867654576	FBgn0032964	5677		1e+60
660	2R	5045424	5048389	1.57478427887	5047007	1.30079721002	FBgn0050337	5104		1e+60
661	2R	5485297	5487760	1.574702739716	5486601	1.35740254907	FBgn0033471	3639		1e+60
662	3R	8840565	8842789	1.574020862579	8841952	1.346807390451	FBgn0020496	4564		1e+60
663	X	14963974	14964574	1.5732421875	14964021	1.543611844381	FBgn0053968	4329		1e+60
664	3R	27420512	27421415	1.571783065796	27420935	0.943706231959	FBgn0039857	1032		1e+60
665	X	4529349	4532326	1.571286201477	4531438	1.41955388387	FBgn0022768	670		1e+60
666	3R	24149399	24153346	1.570300102234	24152003	1.395650723401	FBgn0040108	2002		1e+60
667	3R	19606076	19610056	1.570212364197	19607122	1.341384112835	FBgn0039120	244		1e+60
668	X	12408360	12409963	1.569772720337	12409119	1.420280106862	FBgn0030400	8000		1e+60
669	3L	18367686	18369138	1.566146850586	18368344	1.426654934883	FBgn0011706	4682		1e+60
670	3R	13397181	13398728	1.566041469574	13397964	1.328931359684	FBgn0038522	4288		1e+60
671	2L	8809424	8812464	1.565996170044	8810262	1.291049985325	FBgn0029123	15363		1e+60
672	3R	12673795	12675367	1.565189361572	12674377	1.188772369834	FBgn0020546	1349		1e+60
673	3L	19007571	19009483	1.56335735321	19008353	1.208207368851	FBgn0002945	2237		1e+60
674	3L	19108822	19110077	1.562811851501	19109526	1.21893641528	FBgn0052203	7776		1e+60
675	X	18726713	18727950	1.562396526337	18727478	1.03681237357	FBgn0030974	92		1e+60
676	X	7888188	7888940	1.562370300293	7888892	1.13532172309	FBgn0029990	6156		1e+60
677	2L	9551647	9553673	1.561757087708	9553106	1.226124651292	FBgn0032127	7062		1e+60
678	X	14486568	14488359	1.5606508255	14487613	1.340544827779	FBgn0015773	155		1e+60
679	3R	16289086	16290985	1.56055021286	16290100	1.39871005451	FBgn0040574	19377		1e+60
680	X	19117356	19118746	1.560096740723	19118213	1.200501948595	FBgn0031011	552		1e+60
681	2R	2977259	2979017	1.55987405777	2978192	1.412365352406	FBgn0033179	352		1e+60
682	X	17992278	17994169	1.559391975403	17993542	1.149626493454	FBgn0030897	4237		1e+60
683	X	7789578	7791100	1.559265136719	7790458	1.350988388062	FBgn0027280	1784		1e+60
684	3R	23333739	23335154	1.558837413788	23334611	1.153134991141	FBgn0039521	5933		1e+60
685	2R	16563702	16565272	1.55669927597	16564581	1.382754970999	FBgn0003391	160		1e+60
686	2R	20002940	20004090	1.556188583374	20003466	1.154373112847	FBgn0029501	1348		1e+60
687	3L	15278394	15280674	1.556132793427	15279977	1.411344275755	FBgn0036493	10349		1e+60
688	X	10650263	10652249	1.555979728699	10651131	1.412539035082	FBgn0030235	16869		1e+60
689	3R	5969444	5971229	1.555961608887	5970488	1.432705700397	FBgn0002478	67		1e+60
690	2R	8534784	8536392	1.555264234543	8535755	1.393500748803	FBgn0008654	22725		1e+60
691	3R	6423904	6426665	1.554865837097	6425864	1.426691234112	FBgn0001235	38522		1e+60
692	3R	23384292	23385580	1.553806304932	23384906	1.271754900614	FBgn0004387	70		1e+60
693	2R	19953805	19954516	1.553415775299	19953854	1.06335512797	FBgn0035005	754		1e+60
694	X	17702666	17704137	1.550779104233	17703207	1.205908354591	FBgn0030879	5770		1e+60
695	3R	7823782	7825201	1.550420761108	7824428	1.146033668518	FBgn0037977	601		1e+60
696	X	1312787	1315181	1.549981594086	1313354	1.185457229614	FBgn0027795	521		1e+60
697	3L	11196620	11197338	1.549973487854	11196743	1.012612602927	FBgn0036149	8296		1e+60
698	3R	3992272	3994003	1.547227859497	3992863	1.242071287973	FBgn0001138	14301		1e+60
699	X	10629728	10631929	1.546719551086	10631283	1.205148865195	FBgn0025111	815		1e+60
700	X	6839265	6840733	1.545590400696	6839947	1.361982261433	FBgn0027108	3952		1e+60
701	X	13228522	13229931	1.545234680176	13229206	1.398809909821	FBgn0030482	1624		1e+60
702	3R	15157227	15158841	1.545101165771	15158168	1.29302444458	FBgn0000463	6233		1e+60
703	3L	9838035	9839592	1.545016288757	9838773	1.177763521671	FBgn0027567	220		1e+60
704	2L	2201786	2203169	1.544672012329	2202501	1.278697818518	FBgn0051668	3928		1e+60
705	3L	15558341	15562154	1.544285774231	15559200	1.338423981386	FBgn0036518	5061		1e+60
706	X	5990322	5991340	1.54367685318	5990873	1.021862983704	FBgn0029846	249		1e+60
707	2L	14553238	14554725	1.543627262115	14553986	1.304265134475	FBgn0028881	4911		1e+60
708	3R	10999295	11000359	1.543351173401	10999787	1.086386400111	FBgn0038294	6205		1e+60
709	2R	4418667	4420326	1.542707443237	4419475	1.422783025106	FBgn0050349	142		1e+60
710	2R	18997197	18998436	1.542703151703	18997824	1.187936249901	FBgn0034868	386		1e+60
711	3R	26619404	26620287	1.541865587234	26619868	0.901411265135	FBgn0011739	12473		1e+60
712	2R	6967670	6969381	1.541844367981	6968382	1.434441788991	FBgn0000581	258		1e+60
713	3R	10564353	10567009	1.541015148163	10565295	1.280465698242	FBgn0011217	1638		1e+60
714	2L	5036758	5038066	1.540921211243	5037359	1.270859909058	FBgn0040280	694		1e+60
715	2R	8399929	8401292	1.540850639343	8400726	1.278247416019	FBgn0003975	530		1e+60
716	3R	18491972	18493467	1.540306091309	18492848	1.1899099648	FBgn0038999	2377		1e+60
717	X	21179616	21181320	1.539765119553	21180438	1.374143060048	FBgn0003423	4579		1e+60
718	3L	20969470	20970937	1.53929901123	20970125	1.330421745777	FBgn0026179	1745		1e+60
719	X	2990502	2993144	1.539167404175	2991152	1.224411308765	FBgn0004647	124		1e+60
720	3L	9464935	9466386	1.538554191589	9465553	1.243259457981	FBgn0052037	588		1e+60
721	2L	11450354	11451811	1.537797927856	11451141	1.257717818022	FBgn0004579	5538		1e+60
722	3R	5448594	5450148	1.537432193756	5449244	1.373874383814	FBgn0037721	2943		1e+60
723	3R	5424238	5425508	1.536817550659	5424760	1.088439268224	FBgn0037720	7727		1e+60
724	2R	2084764	2086116	1.536478042603	2085561	1.220703629886	FBgn0033076	27230		1e+60
725	X	17343542	17345182	1.536294460297	17344478	1.216084844926	FBgn0030842	21226		1e+60
726	3L	12096453	12099192	1.536043167114	12097144	1.430087375641	FBgn0022959	1908		1e+60
727	2L	2453860	2455277	1.533887863159	2454487	1.335589408875	FBgn0012017	5557		1e+60
728	X	8736341	8737616	1.533696174622	8736924	1.204779015647	FBgn0011661	6622		1e+60
729	3R	26744128	26745465	1.533460617065	26744758	1.136158555746	FBgn0020912	6148		1e+60
730	3R	6656361	6657644	1.533066749573	6656882	1.121932815103	FBgn0037839	6233		1e+60
731	2R	19087764	19089079	1.532266616821	19088471	1.210501543681	FBgn0015903	15974		1e+60
732	2L	21838218	21839764	1.531789541245	21838834	1.218831807375	FBgn0003866	22646		1e+60
733	3L	14751622	14753093	1.531603813171	14752347	1.432595193386	FBgn0036450	295		1e+60
734	3L	1721467	1723059	1.531516075134	1722243	1.355068259769	FBgn0035266	139		1e+60
735	3L	4345812	4347160	1.53126001358	4346570	1.218460449806	FBgn0035533	149		1e+60
736	X	20222663	20224039	1.531003475189	20223438	1.331109404564	FBgn0031108	846		1e+60
737	2L	20428976	20429885	1.530721664429	20429551	1.009704253253	FBgn0051683	8015		1e+60
738	X	7211403	7212932	1.528491020203	7211991	1.328495278078	FBgn0029947	7959		1e+60
739	X	5543582	5544498	1.528208255768	5544450	1.056632791247	FBgn0029791	26		1e+60
740	3R	5752582	5755035	1.528039932251	5754197	1.364607334137	FBgn0053975	715		1e+60
741	3L	16737942	16739445	1.527694702148	16738510	1.195962905884	FBgn0036660	6464		1e+60
742	X	10697865	10700472	1.526713371277	10698677	1.250236590703	FBgn0030241	1415		1e+60
743	3R	27022225	27023463	1.526616096497	27022979	1.114908350839	FBgn0039827	339		1e+60
744	2L	2457005	2458500	1.525902748108	2457884	1.095021516085	FBgn0012017	2160		1e+60
745	3R	8086538	8088058	1.522924661636	8087509	1.286290049553	FBgn0003651	3038		1e+60
746	X	14790420	14791607	1.522085189819	14790964	1.105729443686	FBgn0030599	1927		1e+60
747	X	9004686	9005434	1.521820783615	9004730	1.134374558926	FBgn0040931	476		1e+60
748	3L	15503190	15504493	1.521811485291	15503856	1.3210328607	FBgn0004396	3183		1e+60
749	3R	12590972	12592721	1.521384954453	12591968	1.386636509615	FBgn0020556	6943		1e+60
750	2L	15475839	15478997	1.52129650116	15476662	1.384955406189	FBgn0003448	2464		1e+60
751	3R	14180265	14181400	1.521040916443	14180659	1.046469552176	FBgn0038606	590		1e+60
752	2R	4165732	4169195	1.520618915558	4168126	1.294780476888	FBgn0050353	1893		1e+60
753	4	521406	523771	1.519705295563	522632	1.531552255154	FBgn0004607	1469		1e+60
754	2L	1443195	1444324	1.518423080444	1443708	1.113782286644	FBgn0003926	10997		1e+60
755	2R	3685407	3686923	1.518089771271	3686078	1.527918030234	FBgn0033274	652		1e+60
756	3L	6430989	6431944	1.516899824142	6431415	1.050296910604	FBgn0035700	4198		1e+60
757	2R	8295527	8297399	1.516884803772	8296197	1.270266115665	FBgn0003326	254		1e+60
758	3L	13515329	13517174	1.516664505005	13516027	1.305846786499	FBgn0036377	22479		1e+60
759	3R	9509962	9511165	1.51663351059	9510655	1.126266926527	FBgn0024555	975		1e+60
760	X	5439566	5440467	1.516582489014	5440077	0.972150053297	FBgn0029775	567		1e+60
761	X	16050359	16051944	1.516575336456	16051298	1.340595133164	FBgn0000459	627		1e+60
762	2R	2101908	2103619	1.515959262848	2102855	1.461657608257	FBgn0033076	9936		1e+60
763	3L	2536076	2537909	1.514974594116	2536863	1.502694765727	FBgn0010905	946		1e+60
764	X	17124905	17126435	1.514284133911	17125609	1.437737137079	FBgn0030837	7189		1e+60
765	2R	17749045	17750378	1.514043807983	17749705	1.286728297963	FBgn0020307	1840		1e+60
766	2R	18071938	18074416	1.513427734375	18072526	1.177591949701	FBgn0034737	2584		1e+60
767	3R	18882236	18883724	1.511413097382	18883057	1.332699139913	FBgn0039045	211		1e+60
768	3R	10270682	10272010	1.510406494141	10271395	1.323815981547	FBgn0051330	12493		1e+60
769	3L	6953000	6954241	1.51024055481	6953641	1.292852592468	FBgn0001104	359		1e+60
770	X	15596590	15597837	1.509782791138	15597329	1.023341824027	FBgn0030687	389		1e+60
771	X	6713159	6715156	1.509656906128	6713938	1.007110087077	FBgn0064122	194		1e+60
772	X	7075493	7076792	1.5085272789	7076117	1.212579667568	FBgn0029940	36023		1e+60
773	2R	13749790	13751004	1.508089065552	13750285	1.092993792366	FBgn0000658	2659		1e+60
774	3R	24669470	24670862	1.507956504822	24670207	1.141389790703	FBgn0015589	165		1e+60
775	X	10892663	10893939	1.50724029541	10893192	1.327144650852	FBgn0030257	3216		1e+60
776	X	19475677	19477099	1.50713634491	19476353	0.993530610028	FBgn0031048	450		1e+60
777	3L	3601568	3603112	1.506680488586	3602202	1.306944230024	FBgn0040694	2329		1e+60
778	X	6941526	6943300	1.506488800049	6942237	1.244243264198	FBgn0029933	1052		1e+60
779	X	14764570	14765442	1.506376266479	14765348	0.977424049377	FBgn0052591	2467		1e+60
780	X	2295292	2299233	1.505664825439	2295984	1.448653417475	FBgn0003714	4148		1e+60
781	3R	10547765	10548801	1.505167484283	10548387	0.939548301697	FBgn0053967	1591		1e+60
782	3L	20131548	20132179	1.504990339279	20132103	1.279566499922	FBgn0036946	558		1e+60
783	3R	5166311	5167903	1.50489449501	5167187	1.133180141449	FBgn0053936	405		1e+60
784	3L	933110	934578	1.504587173462	933838	1.305820316076	FBgn0025593	36232		1e+60
785	X	6833647	6835098	1.504170894623	6834366	1.305801510811	FBgn0029927	2640		1e+60
786	X	7896718	7898269	1.50380897522	7897370	1.285059240129	FBgn0004656	9302		1e+60
787	X	19315279	19316561	1.503788948059	19315953	1.213814398822	FBgn0031020	1863		1e+60
788	X	1201893	1202924	1.503546714783	1202512	1.000200159409	FBgn0024361	887		1e+60
789	3R	11047894	11049397	1.502487182617	11048444	1.212808847427	FBgn0051155	370		1e+60
790	3L	18784245	18786216	1.502480506897	18785417	1.417550977071	FBgn0036815	1015		1e+60
791	X	1866869	1868216	1.502173423767	1867602	1.223430580563	FBgn0010110	878		1e+60
792	2R	17141975	17143577	1.501370429993	17142896	1.473699934342	FBgn0034643	646		1e+60
793	X	13439823	13441440	1.501348018646	13440492	1.159934773165	FBgn0030499	872		1e+60
794	X	17718116	17721777	1.501109600067	17719615	1.182311326265	FBgn0002777	1529		1e+60
795	3R	10141294	10142673	1.500080108643	10141979	1.191958099604	FBgn0011474	269		1e+60
796	2R	13870523	13872328	1.49907875061	13871456	1.474461619059	FBgn0034328	26639		1e+60
797	2R	6053053	6055714	1.498891830444	6053769	1.40397829168	FBgn0005630	1306		1e+60
798	X	20461950	20464796	1.498850822449	20463135	1.223390420278	FBgn0031126	5325		1e+60
799	2R	7224707	7226039	1.495930671692	7225383	1.394348733565	FBgn0033648	7027		1e+60
800	3R	25325000	25326179	1.495756149292	25325615	1.243597479428	FBgn0039668	3904		1e+60
801	3R	2762424	2763963	1.49448299408	2763237	1.471963107586	FBgn0051488	20219		1e+60
802	2R	8194103	8195458	1.493123531342	8194759	1.242862015963	FBgn0033765	737		1e+60
803	X	6545208	6546735	1.492643356323	6545971	1.293090671301	FBgn0029894	2232		1e+60
804	2R	5222031	5223617	1.49196434021	5222878	1.555423339208	FBgn0010316	1258		1e+60
805	3L	3502020	3503360	1.491291046143	3502883	1.163482357474	FBgn0005640	3666		1e+60
806	2L	4220569	4222265	1.49071264267	4221346	1.334071976798	FBgn0001075	3494		1e+60
807	X	10813749	10814496	1.490465164185	10813820	0.902169132233	FBgn0030256	799		1e+60
808	3R	777824	779304	1.489507675171	778487	1.435959666967	FBgn0004436	81		1e+60
809	2L	66145	68069	1.48929309845	66948	1.267389241387	FBgn0067779	96		1e+60
810	3L	4593048	4595463	1.488218307495	4594023	1.280738101286	FBgn0052247	6160		1e+60
811	2L	12324228	12325338	1.487935066223	12324655	1.129698880514	FBgn0051862	14215		1e+60
812	3L	16014832	16016552	1.486650466919	16015786	1.333241164684	FBgn0003691	128		1e+60
813	3R	6372035	6373158	1.48644733429	6372555	1.109521925449	FBgn0051394	17677		1e+60
814	3R	19768011	19769124	1.48561000824	19768637	1.076528161764	FBgn0001098	187		1e+60
815	X	14785325	14788142	1.485294818878	14787305	1.263291891883	FBgn0030599	1732		1e+60
816	X	10955076	10957101	1.485236644745	10955597	1.293350279331	FBgn0015245	1906		1e+60
817	2L	20721148	20722569	1.485105037689	20721822	1.282874345779	FBgn0032880	81		1e+60
818	2L	5998829	6000110	1.484243392944	5999421	1.194760292768	FBgn0031759	62		1e+60
819	3R	2817063	2818381	1.484046936035	2817664	1.233467466691	FBgn0000095	7286		1e+60
820	X	2489771	2491253	1.483884334564	2490559	1.259761631489	FBgn0003371	453		1e+60
821	2R	6616110	6617495	1.483500003815	6616774	1.259670555592	FBgn0040765	864		1e+60
822	3L	21721364	21722713	1.482654094696	21721995	1.209442138672	FBgn0037133	18339		1e+60
823	X	17780855	17781889	1.480705738068	17781356	1.014416122437	FBgn0030884	35956		1e+60
824	2L	5099136	5100589	1.480423927307	5099897	1.346348341774	FBgn0031684	281		1e+60
825	3R	850774	852357	1.479975700378	851588	1.304592525258	FBgn0037292	37114		1e+60
826	X	13828328	13829803	1.479694366455	13829156	1.264143530528	FBgn0000173	1135		1e+60
827	3R	26686979	26688279	1.479468822479	26687500	1.175567907446	FBgn0039805	5745		1e+60
828	X	4504363	4505579	1.479257583618	4505029	1.104277161991	FBgn0029719	5344		1e+60
829	3L	7967081	7968223	1.477975845337	7967765	1.11280743281	FBgn0046767	5730		1e+60
830	X	11169884	11171742	1.477232933044	11170802	1.351355902354	FBgn0030286	122		1e+60
831	3R	11034906	11035819	1.47691822052	11035349	0.968697716208	FBgn0038300	421		1e+60
832	3R	11243466	11244743	1.476757049561	11243971	1.153505774105	FBgn0067339	466		1e+60
833	2L	2887697	2889679	1.476070404053	2889092	1.300158725065	FBgn0041111	3140		1e+60
834	2R	15633870	15634985	1.475218772888	15634412	1.250560442607	FBgn0004364	8038		1e+60
835	2L	10767219	10768578	1.474995613098	10767858	1.333978204166	FBgn0015320	147		1e+60
836	2R	19006945	19008123	1.47439289093	19007506	1.212909579277	FBgn0034869	174		1e+60
837	2L	6240923	6241908	1.474191665649	6241390	1.056926446802	FBgn0031791	14486		1e+60
838	X	6135209	6137627	1.473215103149	6135636	1.111455636866	FBgn0028685	843		1e+60
839	2L	9583659	9586032	1.472320556641	9584818	1.344563424587	FBgn0014179	3076		1e+60
840	3L	16455666	16457112	1.470960140228	16456189	1.188400044161	FBgn0003515	6724		1e+60
841	X	2012130	2013747	1.470458984375	2012984	1.397223893334	FBgn0004655	2155		1e+60
842	2R	3007279	3008785	1.469645500183	3007875	1.315230902504	FBgn0033183	404		1e+60
843	3R	12635891	12637990	1.469108581543	12636693	1.139897320006	FBgn0000014	19076		1e+60
844	3L	14195559	14196652	1.468859672546	14196159	1.047979607302	FBgn0036416	2569		1e+60
845	X	19594286	19596659	1.468628406525	19595184	1.166584070991	FBgn0031070	1076		1e+60
846	X	8555518	8556659	1.468136787415	8556118	1.175787617179	FBgn0041629	1228		1e+60
847	3L	17918782	17921200	1.467957496643	17919526	1.521879941225	FBgn0052193	7393		1e+60
848	X	8959011	8959924	1.466778278351	8959464	0.963290850321	FBgn0030089	5550		1e+60
849	3L	2549356	2550799	1.466108322144	2550116	1.416283289591	FBgn0010905	12307		1e+60
850	3R	14222193	14223511	1.465490579605	14222758	1.290998627158	FBgn0051232	41		1e+60
851	X	1924309	1925583	1.465222358704	1924975	1.290978968143	FBgn0025627	212		1e+60
852	3R	26670752	26672330	1.464544773102	26671531	1.417335748672	FBgn0003720	6506		1e+60
853	X	15420214	15421200	1.463735103607	15420610	0.932900428772	FBgn0030661	1060		1e+60
854	X	273587	274946	1.463413238525	274326	1.233886003494	FBgn0002561	7781		1e+60
855	2L	4019215	4020579	1.462934494019	4020076	1.098474311829	FBgn0000547	11303		1e+60
856	2L	13783651	13784934	1.46230506897	13784040	1.148938322067	FBgn0028539	130		1e+60
857	2L	18145473	18146905	1.462284088135	18146143	1.248650729656	FBgn0041184	2196		1e+60
858	X	10966145	10967431	1.461809158325	10966837	1.010415469899	FBgn0030266	1979		1e+60
859	X	8012699	8013711	1.461642503738	8013178	0.922731280327	FBgn0030017	1980		1e+60
860	X	8255564	8259742	1.461143493652	8257900	1.362503349781	FBgn0052711	2569		1e+60
861	3R	7599489	7601970	1.460988998413	7601236	1.354718601002	FBgn0011471	3590		1e+60
862	3L	17303988	17305168	1.460067749023	17304405	0.983719952901	FBgn0036710	112		1e+60
863	3R	7588842	7590375	1.457757472992	7589608	1.239909946918	FBgn0017581	571		1e+60
864	X	3524949	3527365	1.457364559174	3526042	1.342394530773	FBgn0023215	7920		1e+60
865	3L	8242714	8243833	1.457325935364	8243222	0.991010553697	FBgn0035864	8909		1e+60
866	X	7150829	7152552	1.457238197327	7151749	1.278833985329	FBgn0024250	1428		1e+60
867	X	5170863	5172037	1.456583023071	5171492	1.176019107594	FBgn0024332	2369		1e+60
868	3R	19852686	19853975	1.456532001495	19853412	1.296572022968	FBgn0020647	4120		1e+60
869	2L	1668279	1670711	1.455658912659	1669935	1.301743984222	FBgn0051934	1381		1e+60
870	2L	19130824	19132100	1.455656051636	19131345	1.096126437187	FBgn0010300	1610		1e+60
871	3R	9624321	9625767	1.455115318298	9625029	1.333245361553	FBgn0051331	1037		1e+60
872	3L	12185560	12186889	1.453301429749	12186336	1.164713242475	FBgn0036267	3049		1e+60
873	2R	8486114	8488479	1.453110218048	8486995	1.219882937039	FBgn0005624	9901		1e+60
874	X	19377449	19378661	1.452065944672	19378054	1.398299630483	FBgn0052532	3365		1e+60
875	2L	15821308	15822503	1.45174074173	15821767	0.967160880566	FBgn0028900	9770		1e+60
876	X	8537415	8538060	1.451731204987	8537608	1.029307794571	FBgn0030058	1251		1e+60
877	X	16115610	16116819	1.451659202576	16116352	1.186929873058	FBgn0030733	3927		1e+60
878	X	14032761	14036139	1.451278209686	14033425	1.269098225762	FBgn0030545	716		1e+60
879	2L	19566997	19568742	1.449521064758	19567987	1.247612897088	FBgn0046823	1847		1e+60
880	3L	14942281	14943540	1.449025154114	14942884	1.232676760356	FBgn0036459	2484		1e+60
881	2L	16531731	16533041	1.448572158813	16532384	1.121785283089	FBgn0032587	3578		1e+60
882	3L	15268815	15270497	1.44799041748	15269777	1.39600231773	FBgn0036493	149		1e+60
883	X	7901258	7902497	1.447972297668	7901850	1.040109697978	FBgn0004656	4822		1e+60
884	2L	599040	600511	1.447285652161	599721	1.279449322644	FBgn0031270	3092		1e+60
885	3L	5596653	5598220	1.447211265564	5597308	1.228467688841	FBgn0035625	7622		1e+60
886	2R	18895652	18896654	1.447033882141	18896133	1.101246092055	FBgn0034858	2007		1e+60
887	3L	14722754	14724382	1.446964263916	14723464	1.406100928783	FBgn0013263	2844		1e+60
888	2R	15240939	15242589	1.446699619293	15241905	1.117824049557	FBgn0065076	110		1e+60
889	3L	21573678	21575485	1.44618844986	21574811	1.190106010437	FBgn0052446	72		1e+60
890	X	16474674	16475323	1.446161270142	16475273	0.927048110962	FBgn0030766	431		1e+60
891	2L	11445294	11446498	1.445960998535	11445845	1.161660373211	FBgn0004579	242		1e+60
892	3L	20034811	20035754	1.445756912231	20035374	0.867992132902	FBgn0036935	2274		1e+60
893	X	1492130	1492810	1.444944858551	1492690	0.974700147455	FBgn0029584	15787		1e+60
894	3R	10738230	10739279	1.444892883301	10738623	0.847424030304	FBgn0038279	5779		1e+60
895	3R	12570360	12571783	1.444488525391	12570938	1.259679734707	FBgn0063261	6173		1e+60
896	3R	17469569	17470700	1.444424152374	17470086	1.067332968992	FBgn0011766	16041		1e+60
897	2R	10486806	10487990	1.442860603333	10487286	1.156110623304	FBgn0033988	8872		1e+60
898	X	16297559	16298492	1.441830635071	16298000	1.252788459553	FBgn0010256	15386		1e+60
899	2R	20552268	20553906	1.441031932831	20553117	1.318628787994	FBgn0001147	6810		1e+60
900	2R	1204928	1206167	1.440722942352	1205592	1.097007840872	FBgn0033035	350		1e+60
901	2L	9524162	9525583	1.440643310547	9524776	1.147763103247	FBgn0032123	3561		1e+60
902	3R	4142543	4144915	1.440262317657	4143281	1.186869978905	FBgn0062412	59		1e+60
903	3R	19505914	19507341	1.440134048462	19506752	1.195058413914	FBgn0040227	985		1e+60
904	3R	16721989	16723106	1.439410209656	16722568	1.205797195435	FBgn0038839	474		1e+60
905	3R	21865078	21866655	1.4392786026	21865960	1.325811704	FBgn0000591	86		1e+60
906	3L	16550019	16551305	1.438861846924	16550715	1.014434158802	FBgn0036642	1332		1e+60
907	X	19340674	19342655	1.438763618469	19341301	1.097150466021	FBgn0031023	2582		1e+60
908	2R	5882734	5883942	1.438438415527	5883198	0.971431591932	FBgn0033515	8724		1e+60
909	2R	2269468	2270613	1.438377380371	2270056	1.146526392768	FBgn0033101	643		1e+60
910	X	17155555	17157422	1.438173770905	17156815	1.248316955566	FBgn0004854	8297		1e+60
911	X	4269488	4270923	1.437766075134	4270264	1.224422812462	FBgn0000179	12171		1e+60
912	3R	27548591	27549939	1.437724113464	27549214	1.265925153097	FBgn0003870	9608		1e+60
913	X	17546019	17547552	1.437719345093	17546702	1.320004612207	FBgn0052560	1979		1e+60
914	X	6130808	6131662	1.43762588501	6131294	0.891574691324	FBgn0026015	1906		1e+60
915	2L	5465788	5466921	1.437596321106	5466263	1.220239384969	FBgn0005511	4622		1e+60
916	X	2484513	2485640	1.436062812805	2485087	0.889089303858	FBgn0040335	3913		1e+60
917	3L	12620698	12622134	1.435877323151	12621419	1.336827726925	FBgn0052111	19536		1e+60
918	3R	16401551	16403447	1.435564041138	16402235	1.257097005844	FBgn0038806	495		1e+60
919	2L	10260417	10261654	1.435294151306	10260862	1.022987484932	FBgn0026379	155		1e+60
920	3L	13887386	13888786	1.434968471527	13888119	1.194493181565	FBgn0026376	2388		1e+60
921	2R	2123669	2126724	1.434759140015	2124601	1.318525005789	FBgn0040673	225		1e+60
922	3L	14142229	14143727	1.434720516205	14143035	1.128466157352	FBgn0000411	844		1e+60
923	X	1336030	1337243	1.434592247009	1336661	1.058674475726	FBgn0025381	1288		1e+60
924	2L	4350424	4351627	1.434236526489	4350942	1.287483877606	FBgn0031596	2033		1e+60
925	3R	20922716	20924043	1.433690071106	20923302	1.25562953949	FBgn0053096	62		1e+60
926	X	7990579	7992466	1.433616161346	7991346	1.25713956356	FBgn0030008	173		1e+60
927	3R	901004	903104	1.433149814606	902380	1.16354897443	FBgn0010313	10028		1e+60
928	X	12575938	12578989	1.432533740997	12576934	1.165873303133	FBgn0024308	554		1e+60
929	X	18631063	18632031	1.432430267334	18631621	0.876680544444	FBgn0001090	5		1e+60
930	2L	6822226	6823167	1.431142807007	6822687	0.94674132665	FBgn0051632	370		1e+60
931	X	8602907	8603737	1.430585384369	8603292	1.139461664053	FBgn0030063	37499		1e+60
932	X	16447106	16448333	1.430469989777	16447592	1.162625439962	FBgn0025743	2943		1e+60
933	3L	1091735	1092811	1.430462837219	1092349	1.036913585663	FBgn0052334	3532		1e+60
934	3L	680318	681624	1.430062770844	680722	1.007626563311	FBgn0035157	1953		1e+60
935	X	6169765	6170814	1.429780483246	6170372	0.966674748589	FBgn0029864	4647		1e+60
936	2R	6511730	6512924	1.429480075836	6512349	1.197688954217	FBgn0033574	54776		1e+60
937	2L	14390967	14392177	1.428684234619	14391566	1.334021806717	FBgn0020258	10396		1e+60
938	3L	16625912	16627075	1.427810668945	16626495	1.071428579443	FBgn0036650	391		1e+60
939	3R	9485286	9487659	1.427696228027	9485665	1.12627919515	FBgn0004237	576		1e+60
940	3R	3988885	3990259	1.427464962006	3989526	1.178389898936	FBgn0001138	17638		1e+60
941	2R	5322893	5323954	1.426931381226	5323504	0.915584816652	FBgn0040092	3819		1e+60
942	3L	20040507	20041694	1.426049232483	20041024	0.909638136625	FBgn0036936	1062		1e+60
943	X	20402578	20404000	1.425854206085	20403271	1.168306112289	FBgn0031123	1319		1e+60
944	2R	7740487	7741452	1.425570487976	7740876	0.966079980135	FBgn0033702	1877		1e+60
945	2R	11993777	11995139	1.42521905899	11994462	1.164866097768	FBgn0034131	5941		1e+60
946	X	2573744	2574956	1.425066947937	2574393	1.158054127413	FBgn0024973	2088		1e+60
947	X	2845044	2846024	1.424984931946	2845458	0.915693283081	FBgn0003285	15470		1e+60
948	2R	14520330	14521593	1.424614429474	14521058	1.228391498327	FBgn0034412	18854		1e+60
949	X	5500857	5501867	1.424563884735	5501265	1.104198455811	FBgn0029780	301		1e+60
950	3L	11219575	11221031	1.423800468445	11220244	1.054565350215	FBgn0041094	6012		1e+60
951	2R	8706963	8708598	1.423664093018	8707857	1.399822746004	FBgn0028991	1876		1e+60
952	2R	14779478	14781409	1.423552513123	14780106	1.179654598236	FBgn0034423	5329		1e+60
953	X	11524968	11526076	1.423178672791	11525524	1.040837356022	FBgn0011754	7378		1e+60
954	3L	13723555	13725026	1.423077583313	13724329	1.085735268063	FBgn0036380	83170		1e+60
955	X	7899352	7900231	1.422569274902	7899407	1.047429203987	FBgn0004656	7265		1e+60
956	3R	11032888	11033913	1.422203540802	11033330	0.978140711784	FBgn0038299	1154		1e+60
957	2R	11246882	11247606	1.422201156616	11247528	0.924825906754	FBgn0050089	5267		1e+60
958	2L	5464156	5465591	1.421750068665	5464807	1.195832308601	FBgn0005511	3166		1e+60
959	X	16775321	16776547	1.421503067017	16775995	1.136784140269	FBgn0030806	804		1e+60
960	2R	14209668	14210898	1.421462535858	14210274	1.171770483255	FBgn0034377	1223		1e+60
961	3R	26635118	26636537	1.421010971069	26635750	1.191972648396	FBgn0027598	1401		1e+60
962	2R	9269450	9270439	1.420579433441	9269867	1.001851757367	FBgn0033866	1384		1e+60
963	3L	16753566	16754616	1.420397758484	16754013	0.938766675837	FBgn0025582	1765		1e+60
964	3R	25508861	25509778	1.420217514038	25509455	0.908684968948	FBgn0013972	1231		1e+60
965	X	18193612	18194593	1.419296264648	18194006	0.949452708749	FBgn0030914	1186		1e+60
966	3R	8106917	8108047	1.419134616852	8107496	1.143469393253	FBgn0038009	10854		1e+60
967	3L	4947663	4948693	1.41904592514	4948170	0.880407869816	FBgn0005775	8849		1e+60
968	3R	15	1957	1.418876647949	1384	1.314132584466	FBgn0037213	1004		1e+60
969	2R	3759577	3760933	1.418299674988	3760335	1.185075030607	FBgn0033277	5734		1e+60
970	3R	16897881	16898937	1.417949676514	16898425	1.019881784916	FBgn0003257	614		1e+60
971	X	543350	545292	1.416520595551	544583	1.207098662853	FBgn0021764	922		1e+60
972	2R	11881173	11882809	1.416483879089	11882095	1.450375747681	FBgn0034122	2925		1e+60
973	2L	5867089	5868066	1.41565322876	5867608	0.987818304698	FBgn0031745	11873		1e+60
974	2R	5790225	5791077	1.415336608887	5791026	1.053651809692	FBgn0033504	10190		1e+60
975	X	18149468	18150357	1.414875030518	18149896	1.01578895251	FBgn0030912	5206		1e+60
976	2R	6714006	6715866	1.414218902588	6714995	1.293298272526	FBgn0033582	20125		1e+60
977	X	3723380	3724179	1.414183139801	3723990	0.930116800162	FBgn0028665	1987		1e+60
978	2R	14469955	14470904	1.413942337036	14470408	0.923243606792	FBgn0014269	15606		1e+60
979	3R	8857745	8859293	1.412637710571	8858701	1.227121353149	FBgn0003308	442		1e+60
980	X	4481946	4482973	1.412467002869	4482541	0.902489066124	FBgn0025739	974		1e+60
981	3R	27566099	27567065	1.411687374115	27566490	1.10767403245	FBgn0000557	2300		1e+60
982	3R	10506609	10508012	1.411513805389	10507501	1.104464381933	FBgn0051314	15556		1e+60
983	X	19720583	19721634	1.411109447479	19721078	0.981205940247	FBgn0000076	2919		1e+60
984	3L	4975239	4976544	1.41074180603	4975927	1.23666491228	FBgn0052232	1797		1e+60
985	X	6622164	6623547	1.410207748413	6622787	1.288275854928	FBgn0003390	2108		1e+60
986	2L	4573997	4575300	1.41016626358	4574717	1.169725894928	FBgn0031613	3386		1e+60
987	X	10774186	10776301	1.40847826004	10774909	1.135347485542	FBgn0030251	2292		1e+60
988	3R	310531	311270	1.408144950867	311221	1.182652685377	FBgn0037255	458		1e+60
989	X	9205255	9206547	1.40756726265	9205721	1.050737708807	FBgn0026149	3854		1e+60
990	X	269941	271486	1.407161474228	270715	1.244187682867	FBgn0002561	4170		1e+60
991	2L	8825029	8826284	1.407050132751	8825077	0.971437984043	FBgn0029123	548		1e+60
992	2L	15949038	15951348	1.406076431274	15950571	1.136554970461	FBgn0028856	3224		1e+60
993	3R	12066014	12069053	1.40590763092	12068362	1.266522800221	FBgn0040071	16991		1e+60
994	3R	26600902	26602452	1.405398368835	26601704	1.213946163654	FBgn0004606	10056		1e+60
995	2R	17829268	17830573	1.405047416687	17829903	1.31624096632	FBgn0013272	4659		1e+60
996	2L	8545447	8546666	1.403787612915	8546046	1.038607204662	FBgn0011259	2713		1e+60
997	2R	20726460	20727550	1.40350818634	20726915	1.115556352279	FBgn0001325	7300		1e+60
998	2R	19818758	19819900	1.403470993042	19819475	1.039991995868	FBgn0003888	5993		1e+60
999	3L	13623680	13624743	1.403099060059	13624115	1.117682286671	FBgn0036379	16581		1e+60
1000	2L	7531933	7533336	1.401734352112	7532667	1.229955166578	FBgn0053529	11756		1e+60
1001	3L	20733099	20734317	1.400831222534	20733472	0.978051381953	FBgn0037025	912		1e+60
1002	2R	19736433	19737388	1.400742053986	19737036	0.955916685217	FBgn0050419	355		1e+60
1003	2L	11802195	11803500	1.400572299957	11802897	1.029728472233	FBgn0020309	6536		1e+60
1004	2R	4741005	4742090	1.400127649307	4741539	0.924268021303	FBgn0033395	7804		1e+60
1005	X	17693190	17695640	1.400057792664	17694157	1.066811926225	FBgn0030877	587		1e+60
1006	3R	11859583	11860968	1.399845123291	11860161	1.287647163167	FBgn0003117	8342		1e+60
1007	2L	12892437	12893661	1.399831771851	12893027	1.213720377754	FBgn0040508	19503		1e+60
1008	X	1250344	1251548	1.399667739868	1250400	0.936780081855	FBgn0024985	514		1e+60
1009	2R	9041037	9042117	1.399206161499	9041547	0.956459578346	FBgn0033851	161		1e+60
1010	2L	18702474	18703511	1.397207736969	18703113	0.891544285943	FBgn0032704	1485		1e+60
1011	3L	4605463	4607006	1.397180080414	4606171	1.14465230306	FBgn0003501	872		1e+60
1012	3L	11235443	11236948	1.397145271301	11236165	1.255125257704	FBgn0041094	9909		1e+60
1013	3L	15106536	15108141	1.397031784058	15107399	1.189254462719	FBgn0014002	505		1e+60
1014	2R	6401479	6402209	1.39688205719	6401562	0.937125417921	FBgn0033566	636		1e+60
1015	X	10970846	10971973	1.396684646606	10971462	0.981382548809	FBgn0028686	1056		1e+60
1016	3R	14631493	14632715	1.396565437317	14632016	1.030478149652	FBgn0038652	11140		1e+60
1017	3L	8649208	8650253	1.396311759949	8649647	1.027283414205	FBgn0001168	59		1e+60
1018	2L	21208768	21209953	1.395760774612	21209424	1.225662708282	FBgn0026577	495		1e+60
1019	3L	14096252	14097503	1.39536190033	14096791	1.165765594034	FBgn0042630	208		1e+60
1020	3R	24159193	24160344	1.395163059235	24159883	1.130534934998	FBgn0039579	357		1e+60
1021	X	15296684	15298429	1.394833564758	15297751	1.127274513245	FBgn0030640	1099		1e+60
1022	2R	19713611	19714652	1.394397735596	19714127	0.90874171257	FBgn0034990	1676		1e+60
1023	2R	4264263	4265652	1.394322872162	4264929	1.152266951168	FBgn0027585	17297		1e+60
1024	3R	16657860	16660069	1.394295692444	16658433	1.236287621891	FBgn0053094	74		1e+60
1025	3L	19538044	19539258	1.394230365753	19538591	1.055622577667	FBgn0067680	8192		1e+60
1026	3R	586942	587904	1.393915176392	587143	1.248110135396	FBgn0037273	6824		1e+60
1027	2R	8738057	8740222	1.393544435501	8739423	1.211988210678	FBgn0043010	1057		1e+60
1028	3R	25457483	25458809	1.391792297363	25458190	1.311917922076	FBgn0039674	13434		1e+60
1029	2R	2319780	2320838	1.390222549438	2320260	1.070955693722	FBgn0014028	836		1e+60
1030	2L	12002730	12004613	1.390176296234	12003736	1.348610669374	FBgn0032394	1460		1e+60
1031	X	17297792	17298793	1.389896392822	17298314	0.944323006798	FBgn0030841	11834		1e+60
1032	X	5758193	5759375	1.388429641724	5758955	1.097286897547	FBgn0029823	3074		1e+60
1033	X	17695830	17696942	1.387450218201	17696587	0.905358314514	FBgn0030878	1722		1e+60
1034	3L	5924379	5925579	1.387373924255	5925089	1.137741804123	FBgn0053993	487		1e+60
1035	3L	19050213	19052050	1.386708259583	19051423	1.132556533813	FBgn0036844	258		1e+60
1036	3L	12846665	12847283	1.386578559875	12846788	1.094209988912	FBgn0036320	10123		1e+60
1037	3R	682899	685418	1.386569976807	683541	1.319284747629	FBgn0003002	5006		1e+60
1038	2L	11343811	11344983	1.386416435242	11344368	1.164946584141	FBgn0032360	1105		1e+60
1039	X	11823877	11824994	1.386326313019	11824514	1.077974021435	FBgn0003865	1664		1e+60
1040	2L	21249964	21251206	1.386075019836	21250531	0.930884894203	FBgn0032938	23		1e+60
1041	X	13119026	13121064	1.385944843292	13119814	1.016616204206	FBgn0030465	153		1e+60
1042	X	7082281	7083610	1.385568141937	7082929	1.298570156097	FBgn0029940	29211		1e+60
1043	3R	10541015	10542097	1.384637832642	10541517	1.084435812632	FBgn0053967	8461		1e+60
1044	3L	8039658	8041161	1.383666992188	8040296	1.193278249105	FBgn0052362	273		1e+60
1045	3R	628944	631207	1.383251667023	630488	1.280439629274	FBgn0051529	1678		1e+60
1046	3R	1217800	1219371	1.383063793182	1218799	1.20106959343	FBgn0001311	212		1e+60
1047	3L	2450190	2451743	1.382730007172	2450959	1.372975031535	FBgn0035347	524		1e+60
1048	3R	13501636	13502655	1.382319927216	13502024	1.103474813349	FBgn0000063	5004		1e+60
1049	X	19492206	19493245	1.382210254669	19492756	1.116773635149	FBgn0031053	2703		1e+60
1050	X	13356606	13357364	1.38129901886	13356761	0.866411924362	FBgn0030491	2321		1e+60
1051	X	9932871	9934164	1.380420684814	9933521	1.173276996613	FBgn0030179	1767		1e+60
1052	3L	14563454	14564338	1.379649162292	14564148	0.852734382336	FBgn0040318	679		1e+60
1053	X	9533555	9535296	1.378275871277	9534158	1.303082057408	FBgn0000233	5251		1e+60
1054	3L	16074726	16075633	1.376484870911	16075191	0.916887984556	FBgn0017453	2456		1e+60
1055	3R	26049915	26051418	1.376202583313	26050847	1.117834965388	FBgn0000279	8641		1e+60
1056	3L	12513456	12514385	1.376127719879	12513952	1.057970174154	FBgn0036301	2695		1e+60
1057	X	17148247	17149576	1.375170707703	17148871	1.149557495117	FBgn0004854	353		1e+60
1058	3R	118134	119071	1.374911308289	118556	0.911332041025	FBgn0037230	2002		1e+60
1059	2L	2449240	2450545	1.374796867371	2449893	1.144756681779	FBgn0012017	10151		1e+60
1060	X	8956566	8957270	1.374316215515	8956643	0.956254323324	FBgn0030089	2729		1e+60
1061	3L	12622473	12623970	1.373205661774	12623115	1.12922167778	FBgn0052111	21232		1e+60
1062	2R	2772095	2773181	1.373182535172	2772668	1.010456730338	FBgn0033154	396		1e+60
1063	2L	2747074	2748290	1.372156143188	2747730	1.17791187062	FBgn0003075	792		1e+60
1064	3L	8805487	8806708	1.371981620789	8805966	1.039155069987	FBgn0052026	4443		1e+60
1065	3R	25040405	25041779	1.371920585632	25041086	1.070378107183	FBgn0067714	287		1e+60
1066	3R	13542640	13543792	1.371887207031	13543249	1.113495418004	FBgn0003013	810		1e+60
1067	3R	12806990	12808698	1.371635437012	12807898	1.284833010505	FBgn0015011	7		1e+60
1068	X	16500834	16502623	1.371557235718	16500954	0.947779395364	FBgn0015336	2562		1e+60
1069	4	844795	846182	1.371413230896	845409	1.176360338926	FBgn0039938	8854		1e+60
1070	3L	1084594	1085616	1.371299743652	1085065	0.94122672081	FBgn0004870	444		1e+60
1071	3R	25315011	25316229	1.371006965637	25315681	1.292341793285	FBgn0039664	465		1e+60
1072	2R	13665777	13667097	1.370956420898	13666310	1.093671023846	FBgn0034304	60		1e+60
1073	2R	20050517	20051594	1.370886802673	20051148	1.039132213593	FBgn0035023	3576		1e+60
1074	X	8483125	8484342	1.370328903198	8483729	1.15276747942	FBgn0004102	12157		1e+60
1075	3R	7145709	7147099	1.369362831116	7146395	1.148447871208	FBgn0051386	15065		1e+60
1076	2R	14772250	14773966	1.369092941284	14772864	1.164792950948	FBgn0034423	1913		1e+60
1077	X	20220161	20221773	1.36908864975	20221723	1.26700425148	FBgn0031108	2561		1e+60
1078	2L	19153493	19155169	1.368691444397	19154430	1.225797335307	FBgn0032763	23201		1e+60
1079	2R	4169571	4170803	1.36830997467	4170254	1.01400007142	FBgn0050353	235		1e+60
1080	3R	20810597	20811392	1.368059158325	20811306	0.95873981052	FBgn0051422	12580		1e+60
1081	3R	25117694	25119673	1.367872714996	25118497	1.36014287612	FBgn0039659	4454		1e+60
1082	2R	2087904	2089280	1.36763381958	2088541	1.265745385488	FBgn0033076	24250		1e+60
1083	3R	25868918	25869826	1.367185592651	25869276	0.921565532684	FBgn0003512	208		1e+60
1084	3L	2803975	2805643	1.366714954376	2804768	1.253443419933	FBgn0035376	21106		1e+60
1085	3R	9516201	9517052	1.366642951965	9516629	1.032040764304	FBgn0038170	3146		1e+60
1086	3R	1412829	1413867	1.36657333374	1413268	0.96346543817	FBgn0037344	829		1e+60
1087	X	13616226	13617363	1.366365432739	13616835	1.12683480978	FBgn0030522	385		1e+60
1088	X	18547174	18548051	1.365960121155	18547598	0.917887687683	FBgn0030949	3766		1e+60
1089	2R	8361942	8362702	1.365623950958	8362165	0.952424798693	FBgn0033776	338		1e+60
1090	3R	17860751	17862107	1.364892959595	17861631	1.060907167547	FBgn0038928	1427		1e+60
1091	3R	909945	911556	1.364198684692	910760	1.199262105502	FBgn0010313	1648		1e+60
1092	X	8950296	8951168	1.363584518433	8951085	0.993254089355	FBgn0004856	738		1e+60
1093	2R	15377465	15378850	1.363445281982	15378215	1.298710654764	FBgn0043532	4764		1e+60
1094	3L	16010557	16012815	1.363204956055	16012105	1.254518449306	FBgn0003691	3809		1e+60
1095	3L	621767	624579	1.362341880798	622570	1.210196240743	FBgn0064191	3221		1e+60
1096	3R	16818690	16820266	1.362281799316	16819493	1.20161337011	FBgn0038845	13216		1e+60
1097	X	19518248	19519860	1.361192703247	19519191	1.244071801503	FBgn0031057	1506		1e+60
1098	X	2321283	2322386	1.360969543457	2321801	1.039977746851	FBgn0040388	4358		1e+60
1099	X	7735946	7737465	1.360828399658	7736616	1.254003167152	FBgn0029970	192		1e+60
1100	X	18728859	18729924	1.360169410706	18729391	1.100102088031	FBgn0030975	947		1e+60
1101	X	6312062	6313989	1.359642028809	6312583	1.220928764343	FBgn0029871	1481		1e+60
1102	X	17495798	17500398	1.359356880188	17496606	1.114895876716	FBgn0003471	5248		1e+60
1103	3R	11921818	11923391	1.358765602112	11923259	1.013999938965	FBgn0026059	51		1e+60
1104	X	4897361	4898927	1.357190132141	4898171	1.253156280518	FBgn0003028	4637		1e+60
1105	2R	8103184	8104822	1.356969833374	8104191	1.008228131703	FBgn0050055	1019		1e+60
1106	2R	13197332	13200036	1.356826305389	13198039	1.314273476601	FBgn0016059	319		1e+60
1107	X	15353840	15354591	1.356372833252	15353884	1.024609148502	FBgn0022710	2216		1e+60
1108	3R	21307700	21308792	1.356013774872	21308302	1.02512216568	FBgn0039338	247		1e+60
1109	X	4739883	4741179	1.355928421021	4740740	1.028359004429	FBgn0029731	814		1e+60
1110	2L	16281610	16283670	1.355408668518	16282763	1.408648547004	FBgn0001994	894		1e+60
1111	3L	21197622	21198280	1.355320930481	21198232	1.092129389445	FBgn0037063	3949		1e+60
1112	X	6648248	6650065	1.355174541473	6648982	1.179855823517	FBgn0029903	59		1e+60
1113	3R	21710349	21711832	1.354959964752	21711224	1.20198392868	FBgn0028717	3041		1e+60
1114	3L	111686	113709	1.354893684387	112244	1.197922438383	FBgn0020386	740		1e+60
1115	X	4522605	4525517	1.354717731476	4523888	1.214837891715	FBgn0003200	935		1e+60
1116	X	6946804	6948645	1.354654312134	6947421	1.033234536648	FBgn0029935	112		1e+60
1117	3L	19843066	19844491	1.354587554932	19843736	1.187955647707	FBgn0013591	314		1e+60
1118	X	16554948	16556827	1.354203224182	16555411	0.844916671515	FBgn0030782	67		1e+60
1119	X	6826438	6828174	1.354001998901	6827152	1.216748491923	FBgn0004646	218		1e+60
1120	2R	2704882	2705922	1.353429794312	2705381	1.057310328764	FBgn0050384	10571		1e+60
1121	2L	9698102	9699711	1.352814674377	9698748	1.124106089274	FBgn0000273	545		1e+60
1122	3R	27619855	27621003	1.352641105652	27620470	1.077831804752	FBgn0027620	659		1e+60
1123	3R	1043390	1044650	1.352345943451	1044061	1.323956461514	FBgn0000340	914		1e+60
1124	3L	12666115	12667966	1.351387023926	12666729	1.186830957731	FBgn0014343	966		1e+60
1125	3L	1765553	1766233	1.351369857788	1766043	1.010439713796	FBgn0035272	5070		1e+60
1126	3R	25079848	25081115	1.351330280304	25080394	1.09084000307	FBgn0003525	1108		1e+60
1127	3L	330199	331659	1.351191520691	330992	1.18534308672	FBgn0023000	551		1e+60
1128	3R	5058886	5059917	1.35116815567	5059500	1.05901037563	FBgn0003165	3904		1e+60
1129	3R	8119969	8120843	1.350811958313	8120469	0.846432068769	FBgn0038011	16606		1e+60
1130	3R	5846406	5847244	1.350723743439	5847059	0.954316520691	FBgn0051407	2271		1e+60
1131	2R	9107804	9109842	1.350397109985	9108349	1.101281166077	FBgn0027581	894		1e+60
1132	3R	5457157	5458477	1.349757432938	5457769	1.108652383089	FBgn0037723	388		1e+60
1133	2L	18140980	18142231	1.349404335022	18141619	1.168023389928	FBgn0041184	6720		1e+60
1134	3L	1559753	1561457	1.348997116089	1560406	1.267693936825	FBgn0035236	7690		1e+60
1135	2L	7639295	7640620	1.348081588745	7639961	1.286397008335	FBgn0031927	6036		1e+60
1136	X	20527654	20528965	1.347742557526	20528213	1.224891017465	FBgn0031129	18423		1e+60
1137	3R	1195020	1196022	1.347717761993	1195450	1.094063669443	FBgn0051542	188		1e+60
1138	2R	14830227	14831214	1.34761428833	14830776	1.065380454063	FBgn0034433	5221		1e+60
1139	X	8130024	8131272	1.347581863403	8130638	1.019203356334	FBgn0030030	11985		1e+60
1140	3R	26096910	26098083	1.347503662109	26097469	1.173767426435	FBgn0010113	6187		1e+60
1141	3L	7423626	7424340	1.347330093384	7423666	1.168640732765	FBgn0053278	1134		1e+60
1142	3R	12105702	12107659	1.347312927246	12106806	1.238667666912	FBgn0051283	1553		1e+60
1143	2R	13504126	13505051	1.347243785858	13504285	0.850306312243	FBgn0034286	621		1e+60
1144	3L	14912758	14913854	1.346552371979	14913274	1.11231020093	FBgn0040487	1903		1e+60
1145	3R	7578522	7579435	1.346434593201	7579010	0.896451175213	FBgn0037944	3824		1e+60
1146	3R	11832197	11834041	1.346206188202	11832986	1.188235163689	FBgn0038391	5007		1e+60
1147	3L	18378706	18379576	1.346039772034	18379369	0.892789204915	FBgn0011706	15707		1e+60
1148	4	507513	510404	1.345892906189	509523	1.207798701066	FBgn0039908	102		1e+60
1149	X	6830054	6832021	1.345258712769	6830659	1.203112310833	FBgn0029927	1067		1e+60
1150	3R	11399884	11401202	1.344368457794	11400488	1.206352657742	FBgn0038350	21994		1e+60
1151	X	17340112	17343356	1.344192028046	17341738	1.237608853508	FBgn0030842	18486		1e+60
1152	2R	3552692	3553907	1.342925071716	3553300	1.120765388012	FBgn0025360	9854		1e+60
1153	2L	9223550	9224983	1.342030525208	9224242	1.215273559093	FBgn0051885	12352		1e+60
1154	3R	19694554	19696211	1.341516494751	19695084	1.051735260907	FBgn0004185	9732		1e+60
1155	X	12945520	12946931	1.341490268707	12946223	1.222419261932	FBgn0040862	2150		1e+60
1156	3L	3355041	3356132	1.340931415558	3355588	1.164562731981	FBgn0027616	2110		1e+60
1157	X	9200741	9202043	1.340896606445	9201451	1.197121206919	FBgn0026149	416		1e+60
1158	2R	2383037	2384671	1.340839862823	2383890	1.287927945455	FBgn0033109	692		1e+60
1159	3R	4530149	4531835	1.34076499939	4530964	1.224570337931	FBgn0037612	4260		1e+60
1160	X	2190300	2191194	1.340103149414	2191043	0.948680574244	FBgn0044047	2748		1e+60
1161	3L	2728585	2730104	1.339588165283	2729387	1.339282780886	FBgn0020509	6105		1e+60
1162	X	8477911	8479056	1.339238166809	8478559	1.152167542775	FBgn0004102	17327		1e+60
1163	3L	19310399	19311187	1.339128732681	19311043	0.890255321156	FBgn0003089	8185		1e+60
1164	3R	9071135	9072284	1.338858604431	9071731	1.001842526829	FBgn0000024	12859		1e+60
1165	3R	22361627	22362929	1.338298797607	22362276	1.32148214976	FBgn0026178	208		1e+60
1166	X	19478502	19479561	1.33807182312	19479109	1.020798146725	FBgn0031050	874		1e+60
1167	3L	18627896	18628571	1.338066577911	18628482	0.993393993378	FBgn0042134	9966		1e+60
1168	X	3331121	3331942	1.337360858917	3331820	0.967386579514	FBgn0029662	1144		1e+60
1169	X	8650469	8652507	1.337306022644	8652015	0.985588391622	FBgn0026411	1004		1e+60
1170	3R	2915341	2916323	1.337205410004	2916291	1.307403564453	FBgn0040670	3555		1e+60
1171	2L	5424048	5425172	1.336959838867	5424544	1.052340149879	FBgn0016660	20202		1e+60
1172	2L	305218	306811	1.336936950684	305944	1.387666642666	FBgn0004611	3		1e+60
1173	X	8362425	8364678	1.336731910706	8362928	1.143659816069	FBgn0002968	319		1e+60
1174	X	16806427	16807462	1.336485862732	16806984	0.998736269334	FBgn0030809	4398		1e+60
1175	X	17581528	17582695	1.336338043213	17581928	0.939811369952	FBgn0030866	8717		1e+60
1176	2L	8830477	8831394	1.335978031158	8831179	0.916756043067	FBgn0029123	5554		1e+60
1177	X	11177477	11178238	1.334852218628	11178188	0.966707110405	FBgn0028421	6585		1e+60
1178	2R	7776535	7777923	1.334667205811	7777272	1.208767175674	FBgn0000253	1957		1e+60
1179	X	18077138	18078171	1.33416891098	18077562	1.07881968362	FBgn0030904	491		1e+60
1180	3L	9987548	9988561	1.334112644196	9987632	0.996777852376	FBgn0040823	39066		1e+60
1181	2L	5756321	5757392	1.333661079407	5756848	0.99040741079	FBgn0031737	9293		1e+60
1182	3L	1651125	1652170	1.333559036255	1651528	0.879327403175	FBgn0026372	681		1e+60
1183	2L	13226822	13228385	1.333299636841	13227537	1.068166760837	FBgn0032490	316		1e+60
1184	3L	1093031	1094668	1.332879543304	1093961	1.198282858905	FBgn0052334	1920		1e+60
1185	X	19100404	19101707	1.332864761353	19100916	0.995407644908	FBgn0031008	1905		1e+60
1186	3R	5271115	5272145	1.332653999329	5272032	1.018276294072	FBgn0037694	5386		1e+60
1187	X	5346917	5347775	1.33239364624	5347579	1.094321250916	FBgn0029770	510		1e+60
1188	3L	2938586	2939418	1.332243442535	2939207	0.923872874333	FBgn0035381	912		1e+60
1189	3R	3011551	3012816	1.332166671753	3012246	1.119763748986	FBgn0037482	129		1e+60
1190	3R	22549564	22550829	1.33216381073	22550237	1.101601656745	FBgn0039451	700		1e+60
1191	X	2843382	2844576	1.330989122391	2843945	1.071391010284	FBgn0003285	13957		1e+60
1192	X	2557880	2558733	1.330754756927	2558321	0.99095658695	FBgn0024994	1611		1e+60
1193	3L	21510813	21512120	1.330647230148	21511468	1.11625430319	FBgn0052441	3496		1e+60
1194	3R	26450307	26451347	1.329871177673	26450746	1.121306387583	FBgn0039792	4004		1e+60
1195	2R	7536301	7536989	1.32985496521	7536452	0.910480756026	FBgn0004839	721		1e+60
1196	X	8989063	8990031	1.329790115356	8989584	0.996111477123	FBgn0030091	1811		1e+60
1197	2L	13850421	13852171	1.329607486725	13851295	1.149910449982	FBgn0028532	1883		1e+60
1198	X	6631190	6632130	1.329264640808	6631646	0.94973894755	FBgn0003390	6751		1e+60
1199	3R	25206586	25207333	1.328707695007	25206774	0.905372766348	FBgn0039661	45650		1e+60
1200	3L	2662018	2663126	1.328503131866	2662419	1.093227049884	FBgn0035367	10800		1e+60
1201	3R	19742863	19744240	1.328457832336	19743461	1.171956486172	FBgn0016754	5234		1e+60
1202	2L	11044749	11045915	1.328238487244	11045317	1.127564239502	FBgn0040967	10465		1e+60
1203	2R	8991892	8992996	1.328234672546	8992619	0.924564221326	FBgn0000119	6506		1e+60
1204	X	7010057	7010948	1.328098773956	7010416	0.886673867702	FBgn0047092	15330		1e+60
1205	X	6700454	6701792	1.328043937683	6701064	1.157461699317	FBgn0029915	3205		1e+60
1206	3R	26251718	26252666	1.327796936035	26252082	0.950507332297	FBgn0039766	1223		1e+60
1207	X	16777016	16778101	1.327772140503	16777566	1.107273101807	FBgn0030806	767		1e+60
1208	3L	17562731	17563953	1.327656745911	17563342	1.075254019569	FBgn0000567	21224		1e+60
1209	2L	13475213	13476406	1.327448368073	13475901	1.138461939494	FBgn0032527	679		1e+60
1210	2R	16870251	16871121	1.327013015747	16870706	0.98095369339	FBgn0000395	3817		1e+60
1211	3R	13711134	13712257	1.326818466187	13711644	1.176058376537	FBgn0038558	20523		1e+60
1212	X	19603327	19605626	1.326755523682	19604847	1.069426441193	FBgn0031070	8587		1e+60
1213	3L	21531899	21532963	1.325583934784	21532495	1.003222386042	FBgn0023417	204		1e+60
1214	2L	6683735	6684705	1.3255443573	6684229	0.925819537219	FBgn0028703	128		1e+60
1215	2R	5811020	5811676	1.324487686157	5811124	1.013862895966	FBgn0028426	10460		1e+60
1216	3L	10558797	10559590	1.32400894165	10559183	1.049492716789	FBgn0036085	26187		1e+60
1217	X	12627242	12628568	1.323797225952	12627855	1.22324693203	FBgn0030425	7790		1e+60
1218	2L	12822424	12823491	1.323442459106	12823093	0.934892982244	FBgn0015399	306		1e+60
1219	2L	16617976	16618855	1.323358535767	16618057	1.23507472447	FBgn0051738	84		1e+60
1220	X	19691037	19692568	1.32311964035	19691847	1.449749171734	FBgn0031078	5694		1e+60
1221	3R	20605110	20606444	1.322581291199	20605664	1.082415356356	FBgn0039222	225		1e+60
1222	3R	18789002	18790066	1.322438716888	18789567	1.042605400085	FBgn0051281	2456		1e+60
1223	X	19621804	19623247	1.322346687317	19622603	1.298036407022	FBgn0031071	5738		1e+60
1224	X	17277687	17278537	1.322294235229	17277732	1.037255234189	FBgn0030840	4979		1e+60
1225	X	243445	244471	1.322235584259	244124	0.851266468272	FBgn0004170	8758		1e+60
1226	3L	15258193	15259308	1.321720600128	15258764	1.217285950979	FBgn0036491	5796		1e+60
1227	2L	19353662	19355525	1.321659088135	19354104	0.928723138921	FBgn0024245	5049		1e+60
1228	3L	10199685	10200713	1.321583747864	10200281	0.860564428217	FBgn0052056	1094		1e+60
1229	2L	18522606	18523799	1.321100711823	18523330	1.074681335025	FBgn0032685	9908		1e+60
1230	3L	22388391	22389721	1.320856571198	22389206	1.175552636385	FBgn0037162	992		1e+60
1231	X	10723458	10724934	1.320585250854	10724085	1.115221247954	FBgn0030245	1060		1e+60
1232	X	19606197	19607863	1.320183753967	19607022	1.194617159226	FBgn0031071	9843		1e+60
1233	2L	9917384	9918263	1.320055484772	9917767	0.875834047794	FBgn0025700	398		1e+60
1234	2R	7345771	7346625	1.319797515869	7346000	0.878599570348	FBgn0033653	4677		1e+60
1235	X	2439060	2439891	1.319631576538	2439169	0.946186542511	FBgn0040376	309		1e+60
1236	X	6706424	6708826	1.319476127625	6708057	1.086676210165	FBgn0064122	5687		1e+60
1237	3L	6733798	6734535	1.318241596222	6734069	0.878103219546	FBgn0052392	3124		1e+60
1238	3R	27618306	27619318	1.317641735077	27618861	1.014315873384	FBgn0039877	767		1e+60
1239	3L	19777971	19778679	1.317155838013	19778501	1.042907571793	FBgn0020389	639		1e+60
1240	2R	4363571	4364633	1.316308736801	4364107	0.945899009705	FBgn0011286	8097		1e+60
1241	X	463626	465006	1.316202163696	464299	1.299312647651	FBgn0025633	12717		1e+60
1242	3L	13626808	13627652	1.315958023071	13627384	0.896874087197	FBgn0036379	13312		1e+60
1243	2R	13681008	13682011	1.315598487854	13681453	0.905564364265	FBgn0034310	539		1e+60
1244	3R	2230486	2233731	1.315579414368	2231349	1.075763365802	FBgn0037443	264		1e+60
1245	X	11658631	11659973	1.315268516541	11659021	0.973007440567	FBgn0052663	1733		1e+60
1246	X	14796440	14797512	1.315042972565	14796926	0.886251449585	FBgn0030599	7889		1e+60
1247	X	19481507	19483053	1.314832687378	19482159	1.255505169139	FBgn0031050	2176		1e+60
1248	X	10455932	10457456	1.313964366913	10456605	1.218832105398	FBgn0030219	1628		1e+60
1249	X	10318452	10320474	1.313889503479	10319660	1.192343145609	FBgn0030206	504		1e+60
1250	X	6091304	6093352	1.313857078552	6092573	1.062414786395	FBgn0023458	5917		1e+60
1251	2R	9809981	9810733	1.313042163849	9810225	0.871501173292	FBgn0050066	4437		1e+60
1252	3R	9118805	9120951	1.312963485718	9120009	1.278678389157	FBgn0038135	463		1e+60
1253	3L	11890579	11891638	1.312600135803	11891014	0.887750208378	FBgn0036221	4499		1e+60
1254	X	1329519	1330404	1.312039375305	1330028	0.921920608072	FBgn0025383	682		1e+60
1255	2L	7677979	7679225	1.31192779541	7678595	1.209290822347	FBgn0024290	3517		1e+60
1256	3L	19027864	19029833	1.311757087708	19028462	1.054708312539	FBgn0036843	31		1e+60
1257	X	15501979	15502638	1.31155872345	15502315	1.025234818459	FBgn0030665	916		1e+60
1258	X	15901304	15902803	1.311541557312	15902101	1.238862133026	FBgn0030723	4423		1e+60
1259	2L	6733302	6734644	1.310851573944	6733962	1.223590046167	FBgn0031853	1096		1e+60
1260	2R	19750680	19751331	1.310817718506	19750727	1.107959032059	FBgn0050418	136		1e+60
1261	2L	12981497	12982576	1.310537338257	12981935	0.981299708871	FBgn0032464	3149		1e+60
1262	3R	27124218	27125647	1.310437202454	27125085	1.172374916077	FBgn0039840	5719		1e+60
1263	2R	18580635	18581296	1.309844970703	18580791	1.060151576996	FBgn0050202	610		1e+60
1264	3L	21807796	21808606	1.30984210968	21807920	0.864278614521	FBgn0014362	5550		1e+60
1265	3R	19171067	19173669	1.309742450714	19171884	1.137111314138	FBgn0003118	0		1e+60
1266	3R	25820448	25821317	1.309534072876	25820841	1.016953500112	FBgn0039730	90		1e+60
1267	3L	10143831	10144915	1.30906867981	10144307	1.09321141243	FBgn0036072	3335		1e+60
1268	2L	9906819	9908038	1.309009552002	9907420	1.111525917053	FBgn0032156	1188		1e+60
1269	2R	3185437	3186735	1.308591842651	3185965	1.114739950965	FBgn0033208	251		1e+60
1270	X	1503563	1505301	1.308133125305	1504464	1.212680227616	FBgn0029584	4013		1e+60
1271	3L	20555362	20556267	1.308020591736	20555868	0.847186803818	FBgn0001323	1491		1e+60
1272	X	16675452	16676625	1.307460784912	16676149	0.892589747906	FBgn0024941	1595		1e+60
1273	X	6197110	6198859	1.30740070343	6198029	1.095166234409	FBgn0026708	2164		1e+60
1274	3L	7408471	7409637	1.307376861572	7408995	1.011124074459	FBgn0014011	131		1e+60
1275	3R	18187169	18188213	1.307140827179	18187649	1.076286848854	FBgn0038948	606		1e+60
1276	3L	6928126	6929658	1.307090759277	6928762	1.128523882698	FBgn0035720	1089		1e+60
1277	2L	20071304	20072222	1.307045459747	20071763	0.883096440633	FBgn0004374	78		1e+60
1278	3L	3132946	3134651	1.30678653717	3134275	0.844613698813	FBgn0012049	2068		1e+60
1279	3R	10306605	10308302	1.306608200073	10307509	1.150920026443	FBgn0038233	29905		1e+60
1280	2L	16315440	16316798	1.306463241577	16316070	1.150118407081	FBgn0000250	5960		1e+60
1281	2L	14094549	14095639	1.306346416473	14095077	1.151317030191	FBgn0052973	5812		1e+60
1282	2L	18136272	18137181	1.306082725525	18136725	1.055116316851	FBgn0001301	2586		1e+60
1283	3L	21742037	21742749	1.305878639221	21742665	1.012627805982	FBgn0000560	121		1e+60
1284	2L	2163819	2165289	1.305769920349	2164667	1.101785912233	FBgn0031393	8907		1e+60
1285	3R	15185040	15186177	1.305727481842	15185745	1.002958476543	FBgn0038697	14726		1e+60
1286	2R	10633541	10634224	1.305156707764	10634034	1.042743722598	FBgn0015371	3914		1e+60
1287	X	19012953	19013684	1.304680347443	19013273	0.893637096181	FBgn0030990	619		1e+60
1288	X	5270447	5271628	1.304238319397	5271003	0.979848206043	FBgn0029765	1751		1e+60
1289	X	16282262	16283444	1.303782224655	16282837	0.918025910854	FBgn0010256	223		1e+60
1290	X	20454903	20456085	1.303331375122	20455487	1.067803414663	FBgn0031125	6183		1e+60
1291	3R	9472697	9473984	1.302984237671	9473249	1.138481299082	FBgn0015778	562		1e+60
1292	X	9307398	9308038	1.302659034729	9307985	1.077537536621	FBgn0030133	37357		1e+60
1293	3R	14856969	14858100	1.302440643311	14857571	1.194824814796	FBgn0038675	320		1e+60
1294	2L	5391578	5392846	1.302238464355	5392152	1.033185362816	FBgn0016660	12190		1e+60
1295	2L	6498591	6499848	1.302174568176	6499227	1.196940302849	FBgn0051637	585		1e+60
1296	X	9097149	9098434	1.301943778992	9097850	1.12513070948	FBgn0030114	2202		1e+60
1297	2L	6647018	6648167	1.301826953888	6647404	0.990331172943	FBgn0051635	1684		1e+60
1298	3R	20343281	20344401	1.301539421082	20343791	1.126938567442	FBgn0003134	188		1e+60
1299	3R	16069539	16070503	1.301283836365	16069846	0.87791749835	FBgn0038780	8659		1e+60
1300	2R	13315683	13317250	1.301273822784	13316569	1.196902667775	FBgn0004586	1083		1e+60
1301	X	19575434	19576891	1.301216602325	19576495	1.119557291269	FBgn0031066	1780		1e+60
1302	X	10257981	10259084	1.301183223724	10258495	1.068701295292	FBgn0030200	4222		1e+60
1303	X	17489694	17492111	1.301029920578	17490374	1.008123010397	FBgn0030858	381		1e+60
1304	3L	19839768	19840930	1.301023960114	19840284	1.020536254434	FBgn0014037	2942		1e+60
1305	3L	14918394	14919584	1.300123691559	14918936	1.123467683792	FBgn0040487	7565		1e+60
1306	X	5784078	5785834	1.299350738525	5784878	1.128198062672	FBgn0029825	2966		1e+60
1307	3L	726995	729267	1.299210548401	727768	1.115371376276	FBgn0052482	442		1e+60
1308	3R	25871520	25872955	1.298320055008	25872260	1.175226548139	FBgn0039741	63		1e+60
1309	3L	3222556	3223717	1.298014640808	3222999	0.936804547029	FBgn0035425	53		1e+60
1310	3R	12724765	12726131	1.297914505005	12725462	1.277188132791	FBgn0015350	20012		1e+60
1311	3R	1570697	1571785	1.297494411469	1571325	1.09003336089	FBgn0027497	3111		1e+60
1312	X	17662451	17664592	1.297264099121	17663738	1.101706532871	FBgn0030870	1039		1e+60
1313	3R	27532145	27533369	1.296582698822	27532816	1.025059342384	FBgn0054046	2038		1e+60
1314	3L	665506	666628	1.295872688293	666108	1.034638911486	FBgn0035152	383		1e+60
1315	2L	10262493	10263522	1.295698165894	10263100	1.095309019089	FBgn0011305	482		1e+60
1316	3L	13025113	13026532	1.29496383667	13025829	1.077050924301	FBgn0036342	4858		1e+60
1317	X	9008250	9009932	1.294546604156	9009118	1.216580718756	FBgn0026206	630		1e+60
1318	2R	20710444	20712167	1.294367313385	20711169	1.193155849681	FBgn0035094	14732		1e+60
1319	2L	5409712	5411111	1.293866634369	5410444	1.094361024744	FBgn0016660	6102		1e+60
1320	3L	17330734	17331935	1.293629169464	17331338	1.041462253122	FBgn0015550	6429		1e+60
1321	X	11326381	11327419	1.293591976166	11326909	0.899875921362	FBgn0030305	1816		1e+60
1322	3L	19751526	19752826	1.293383598328	19752246	1.231941350301	FBgn0013799	223		1e+60
1323	2R	17145184	17145977	1.293118953705	17145263	1.004890018039	FBgn0034643	3013		1e+60
1324	2R	14769529	14771805	1.293009281158	14771096	1.038130984587	FBgn0053453	3048		1e+60
1325	X	5958497	5959573	1.292948722839	5959155	1.019783560435	FBgn0029843	22149		1e+60
1326	2R	10644030	10646544	1.292914867401	10644918	1.138742166407	FBgn0015371	14798		1e+60
1327	X	15785082	15785940	1.292909622192	15785497	0.948970121496	FBgn0030712	1728		1e+60
1328	2R	1627470	1628829	1.292892456055	1628193	1.121691584587	FBgn0033063	16585		1e+60
1329	2L	13828131	13829200	1.291718006134	13828582	1.028604563545	FBgn0004406	789		1e+60
1330	3R	11132050	11132939	1.290926933289	11132495	1.180149014791	FBgn0004117	3420		1e+60
1331	X	6534946	6536521	1.290485858917	6535643	0.964966773987	FBgn0029892	1637		1e+60
1332	2L	12608274	12609668	1.29043340683	12608993	1.113113212585	FBgn0051859	735		1e+60
1333	3L	17381100	17382638	1.290393829346	17381729	1.155939102173	FBgn0027660	5042		1e+60
1334	2R	16503134	16505166	1.290231227875	16504491	1.101857930422	FBgn0034570	268		1e+60
1335	2L	5579533	5580607	1.290041923523	5580091	1.245068101322	FBgn0031722	1025		1e+60
1336	X	7130700	7131887	1.289671897888	7131284	0.974085611456	FBgn0029941	145		1e+60
1337	3L	3372474	3373388	1.289536476135	3372970	0.971698602041	FBgn0035445	11153		1e+60
1338	3R	21458020	21459395	1.289512634277	21458600	1.187337931465	FBgn0039350	4949		1e+60
1339	3R	464295	465495	1.289110660553	464973	0.955305665731	FBgn0037261	2300		1e+60
1340	X	1895899	1897083	1.289063453674	1896648	1.026128196716	FBgn0003964	791		1e+60
1341	X	5551734	5552515	1.289059638977	5552355	1.127254045927	FBgn0029791	7931		1e+60
1342	2R	18883772	18885118	1.288993835449	18884504	1.105550036711	FBgn0034854	108		1e+60
1343	3L	897014	898154	1.288917541504	897517	1.036262088352	FBgn0025593	89		1e+60
1344	X	7550693	7552155	1.288839578629	7551565	1.02488309145	FBgn0029504	9635		1e+60
1345	2L	15315589	15316558	1.288301467896	15315741	1.026495838165	FBgn0041103	94		1e+60
1346	2R	16421081	16422538	1.288124084473	16421725	1.250668609844	FBgn0020617	2637		1e+60
1347	2L	19688007	19689336	1.287171363831	19688479	1.035128688812	FBgn0005590	8485		1e+60
1348	3L	5516389	5517231	1.286347866058	5516506	0.93113673817	FBgn0035611	6902		1e+60
1349	X	10168347	10169372	1.286194801331	10168774	0.964413464069	FBgn0010338	2404		1e+60
1350	X	19043548	19044475	1.285983085632	19043954	0.883609831333	FBgn0030998	1341		1e+60
1351	3R	12711486	12712587	1.285856246948	12712071	1.074798864477	FBgn0015350	6621		1e+60
1352	2L	10851111	10852079	1.285818099976	10851470	0.935549990336	FBgn0032309	138		1e+60
1353	3R	26098749	26100245	1.285632610321	26099631	1.016235295464	FBgn0010113	4025		1e+60
1354	2L	5518910	5520143	1.285252571106	5519588	1.084824730368	FBgn0031708	301		1e+60
1355	2R	9822460	9823542	1.285024166107	9822931	0.952143304488	FBgn0033921	5715		1e+60
1356	2R	12014939	12015781	1.284708023071	12015364	0.876414805651	FBgn0011260	305		1e+60
1357	X	3625764	3626543	1.284575939178	3625842	0.901145982742	FBgn0026698	198		1e+60
1358	3R	10718942	10720087	1.28418302536	10719646	0.920929050446	FBgn0038272	29		1e+60
1359	3L	2795470	2797026	1.283735275269	2796285	1.25562098821	FBgn0035376	12623		1e+60
1360	X	8936663	8937754	1.283488273621	8937218	0.968112608966	FBgn0046828	722		1e+60
1361	3L	12698797	12699974	1.283261299133	12699335	1.014867950888	FBgn0016940	9220		1e+60
1362	3R	16981841	16983292	1.282881259918	16982533	1.266288340092	FBgn0038865	4282		1e+60
1363	X	15332365	15333107	1.282761573792	15333072	1.110290944576	FBgn0067708	8840		1e+60
1364	2L	850002	850799	1.282392501831	850081	0.911802577972	FBgn0020304	980		1e+60
1365	3L	14599215	14600554	1.280599594116	14599740	1.024987920125	FBgn0041604	1861		1e+60
1366	X	2271855	2272864	1.280442714691	2272299	1.016464093152	FBgn0040385	5244		1e+60
1367	X	16906859	16907597	1.280360221863	16907513	1.055869261424	FBgn0030812	1422		1e+60
1368	3R	2771541	2772790	1.279517173767	2772100	1.081780209261	FBgn0051488	11356		1e+60
1369	X	12353773	12356173	1.279367446899	12354664	1.138682047526	FBgn0030397	3565		1e+60
1370	3L	13376608	13378085	1.27911567688	13377154	1.253146704505	FBgn0002573	2082		1e+60
1371	X	17677592	17679894	1.27893447876	17679178	1.022468875436	FBgn0030872	253		1e+60
1372	3R	23209471	23210162	1.278720378876	23209846	0.813977550058	FBgn0039514	14979		1e+60
1373	X	17657682	17659815	1.277334213257	17658158	1.126970052719	FBgn0030869	1772		1e+60
1374	X	2144289	2145380	1.276996135712	2144863	1.001848347982	FBgn0023526	4039		1e+60
1375	3R	748266	748931	1.276741981506	748889	0.906498697069	FBgn0051536	12611		1e+60
1376	X	19504776	19507330	1.276143074036	19505584	1.166544465458	FBgn0031055	4312		1e+60
1377	3L	2320548	2321428	1.276093482971	2320940	0.876137077808	FBgn0035331	14715		1e+60
1378	3R	21857773	21859003	1.275999069214	21858349	1.195912361145	FBgn0002632	284		1e+60
1379	2R	10544380	10545743	1.27587556839	10545029	1.181356710546	FBgn0043530	5327		1e+60
1380	3L	20717193	20718118	1.275473117828	20717663	0.890686287599	FBgn0037021	2384		1e+60
1381	3R	25366930	25367692	1.275434970856	25367474	0.884399700165	FBgn0000492	14635		1e+60
1382	3R	23494385	23495599	1.274577617645	23495104	1.069084525108	FBgn0039536	6548		1e+60
1383	2R	7905143	7905798	1.273149490356	7905294	1.015441497167	FBgn0033726	2267		1e+60
1384	3L	17235205	17236063	1.271181583405	17235887	0.899287663973	FBgn0036705	6128		1e+60
1385	X	15337404	15338640	1.2708568573	15337894	1.13697831771	FBgn0067708	4018		1e+60
1386	3R	6502554	6503777	1.270569801331	6503109	1.071043610573	FBgn0037818	217		1e+60
1387	2R	6059490	6060710	1.270559310913	6059943	1.059225686391	FBgn0005630	4868		1e+60
1388	2L	13271050	13271748	1.270400047302	13271560	0.911476318653	FBgn0032498	5816		1e+60
1389	X	13521243	13521936	1.269288063049	13521814	0.978489017487	FBgn0030511	4970		1e+60
1390	3R	686362	687865	1.269189834595	687164	1.197648704052	FBgn0003002	8629		1e+60
1391	X	15144248	15144942	1.269083499908	15144287	1.032805681229	FBgn0030626	37		1e+60
1392	2R	19486903	19488231	1.268921852112	19487574	1.164715588093	FBgn0005612	753		1e+60
1393	X	19537051	19538117	1.268303394318	19537671	0.850122311536	FBgn0031061	411		1e+60
1394	X	8818677	8819635	1.268266201019	8819190	0.962269365788	FBgn0030074	10215		1e+60
1395	3R	6283409	6284432	1.268070220947	6283880	0.978553167979	FBgn0051395	14958		1e+60
1396	2L	2178347	2179293	1.267852783203	2178802	1.01121789217	FBgn0000097	53		1e+60
1397	2R	19318450	19320423	1.267195701599	19319163	1.162387549877	FBgn0028411	410		1e+60
1398	3R	3915546	3916313	1.266538619995	3916136	1.205891013145	FBgn0037547	3162		1e+60
1399	X	8151908	8152550	1.266537189484	8152069	1.028325297616	FBgn0030032	17885		1e+60
1400	3L	8164899	8166228	1.266454219818	8165567	1.323902785778	FBgn0035851	348		1e+60
1401	X	9163329	9164199	1.266407966614	9163384	1.050487995148	FBgn0040235	1081		1e+60
1402	2L	1118910	1121009	1.266051769257	1120390	1.104856073856	FBgn0031302	7402		1e+60
1403	X	1864877	1865542	1.265647888184	1865054	0.929224161001	FBgn0023545	445		1e+60
1404	2R	10473433	10474359	1.264394760132	10473924	0.981253832579	FBgn0022131	3885		1e+60
1405	X	1090833	1092266	1.263813495636	1091583	1.063951997196	FBgn0026875	1871		1e+60
1406	X	17508435	17509096	1.263767242432	17508556	1.001640146429	FBgn0030859	2731		1e+60
1407	X	11552225	11554198	1.263719558716	11552622	1.038039286931	FBgn0030328	179		1e+60
1408	3L	17964225	17965511	1.263206720352	17964863	1.245972156525	FBgn0052193	37944		1e+60
1409	3R	914941	916533	1.263166427612	915608	1.273416996002	FBgn0010313	3200		1e+60
1410	X	8718963	8720183	1.263101100922	8719771	1.016696989536	FBgn0030065	10422		1e+60
1411	3L	19724664	19726118	1.263063430786	19725553	1.08656591177	FBgn0013974	1853		1e+60
1412	3L	19072263	19073724	1.263047218323	19073099	1.124282807112	FBgn0036851	2558		1e+60
1413	X	8845711	8846735	1.263018608093	8845907	0.852901061376	FBgn0067684	7267		1e+60
1414	X	20208720	20209522	1.262851715088	20208873	1.310852567355	FBgn0031107	3719		1e+60
1415	3R	25122968	25124865	1.262655258179	25123811	1.182853754829	FBgn0039659	860		1e+60
1416	X	17510727	17511670	1.262241840363	17511288	0.991870611906	FBgn0030859	5463		1e+60
1417	3R	20692075	20693222	1.262126922607	20692582	0.995379447937	FBgn0013949	1509		1e+60
1418	2L	17374454	17375453	1.262014865875	17374961	0.9277754426	FBgn0032633	5115		1e+60
1419	X	6690394	6692125	1.260952472687	6691277	1.096092168023	FBgn0029912	1698		1e+60
1420	X	18520796	18521706	1.260736465454	18521255	0.949115663767	FBgn0004959	1549		1e+60
1421	3L	20948080	20948809	1.260585308075	20948683	1.264526844025	FBgn0003415	12582		1e+60
1422	3R	25401116	25402223	1.260439157486	25401534	0.922101469601	FBgn0039670	12288		1e+60
1423	2L	1725164	1726652	1.26003909111	1725722	1.09466454562	FBgn0031359	1331		1e+60
1424	3L	21578034	21579192	1.259994506836	21578621	1.198936658747	FBgn0053291	180		1e+60
1425	3R	141844	142505	1.259941577911	142277	0.927052463804	FBgn0037233	2514		1e+60
1426	X	3794175	3795354	1.259583473206	3794576	1.163341140747	FBgn0029687	363		1e+60
1427	2R	17220279	17222867	1.259113311768	17221997	1.124784834245	FBgn0004362	1084		1e+60
1428	3R	2018897	2020124	1.258064746857	2019458	1.12007188797	FBgn0037409	5077		1e+60
1429	2L	6920535	6922156	1.257863044739	6920915	0.898391216993	FBgn0004838	205		1e+60
1430	2L	9607714	9609003	1.257613182068	9608364	1.066067807815	FBgn0019809	115		1e+60
1431	2R	7688210	7689980	1.257222414017	7689484	0.966055757859	FBgn0014184	685		1e+60
1432	3L	601013	602478	1.257116794586	601649	1.140554010868	FBgn0052345	4199		1e+60
1433	3L	20576247	20577780	1.256452560425	20576916	0.974687159061	FBgn0037014	5845		1e+60
1434	2R	2630126	2631216	1.256150245667	2630706	0.992231011391	FBgn0015038	10914		1e+60
1435	X	9078565	9079544	1.255972385406	9079288	0.862228902181	FBgn0030109	1694		1e+60
1436	2L	14539672	14540929	1.255352497101	14540296	1.049933731556	FBgn0028881	8779		1e+60
1437	2L	6046715	6047572	1.25526714325	6046906	0.842558860779	FBgn0000052	936		1e+60
1438	3R	11234855	11235811	1.25500869751	11235175	0.900416101728	FBgn0041188	1017		1e+60
1439	X	20775034	20776362	1.254768371582	20775664	1.207358653729	FBgn0031141	428		1e+60
1440	X	8282473	8283874	1.254658699036	8283268	1.174262748045	FBgn0030038	952		1e+60
1441	3L	15674914	15676261	1.254547119141	15675456	1.144181370735	FBgn0041160	10348		1e+60
1442	X	13704193	13705328	1.25438785553	13704894	1.035305874688	FBgn0030532	13833		1e+60
1443	2L	16467857	16469944	1.254115104675	16469337	0.856153398752	FBgn0005677	12576		1e+60
1444	X	17576442	17577594	1.254026412964	17577049	0.987709382001	FBgn0030866	3838		1e+60
1445	2R	4829154	4831301	1.253801345825	4829830	1.082632064819	FBgn0033402	9341		1e+60
1446	X	18621710	18622391	1.253524780273	18621762	0.865077018738	FBgn0030959	380		1e+60
1447	X	18723042	18723861	1.253486633301	18723778	0.916846656799	FBgn0030974	3792		1e+60
1448	3R	2074754	2075806	1.253112077713	2074884	0.935567725788	FBgn0037414	170		1e+60
1449	2R	18068654	18070145	1.253107070923	18069427	1.114039802551	FBgn0003175	219		1e+60
1450	3R	19168985	19169996	1.253080368042	19169438	0.947591394186	FBgn0003118	2446		1e+60
1451	2L	6913079	6914151	1.253043174744	6913773	0.910144693711	FBgn0011737	364		1e+60
1452	2R	2504645	2505908	1.252698421478	2505348	1.274509261636	FBgn0050159	849		1e+60
1453	2L	11163190	11163843	1.252559661865	11163723	0.895978164673	FBgn0032351	3545		1e+60
1454	3R	23276596	23277423	1.252550601959	23276765	0.95470849673	FBgn0039518	13146		1e+60
1455	2R	3582964	3583905	1.251926898956	3583442	0.865981326384	FBgn0020279	3648		1e+60
1456	3R	278101	279530	1.251852035522	278813	1.084948651931	FBgn0051522	223		1e+60
1457	3R	11070208	11070925	1.251708030701	11070297	1.175497161018	FBgn0001219	1930		1e+60
1458	2R	3630117	3630990	1.251455307007	3630309	0.962798045232	FBgn0050372	4356		1e+60
1459	X	14639826	14640561	1.250623464584	14640459	0.958421360363	FBgn0003301	19383		1e+60
1460	2L	6213318	6215823	1.250185966492	6215242	1.035515785217	FBgn0026755	9808		1e+60
1461	3L	21595102	21596401	1.250099658966	21595859	1.004629664951	FBgn0053292	3643		1e+60
1462	2L	3540931	3542305	1.249630451202	3541639	1.146315294154	FBgn0024244	2388		1e+60
1463	2R	18376447	18377703	1.248585700989	18377030	1.171200186014	FBgn0034788	1862		1e+60
1464	X	19705512	19706522	1.248472690582	19706091	1.111931482951	FBgn0052529	3744		1e+60
1465	2L	2793452	2794185	1.24845790863	2793499	1.280773282051	FBgn0004242	6471		1e+60
1466	X	13594220	13595049	1.248317718506	13594341	1.053984022141	FBgn0004047	859		1e+60
1467	2L	160379	162319	1.248101711273	160929	1.146479964256	FBgn0016977	1895		1e+60
1468	2R	14685525	14686354	1.247040748596	14685678	0.82279809316	FBgn0034420	6668		1e+60
1469	X	10749953	10751584	1.246917963028	10750850	1.206827312708	FBgn0030248	452		1e+60
1470	3R	27550699	27552113	1.246850728989	27551496	1.093804985285	FBgn0039867	11168		1e+60
1471	X	2487745	2488824	1.246535301208	2488191	0.940050517811	FBgn0003371	1915		1e+60
1472	X	10761514	10763918	1.246431827545	10763506	0.883224709829	FBgn0003965	5702		1e+60
1473	X	6523068	6524895	1.246112823486	6524301	1.021127139821	FBgn0029888	53		1e+60
1474	X	13448431	13450411	1.245869636536	13449934	1.037053807576	FBgn0030502	357		1e+60
1475	3L	3291935	3293023	1.245700836182	3292503	1.104534682106	FBgn0035432	5249		1e+60
1476	3L	19548626	19549678	1.245351791382	19549174	0.873363912106	FBgn0005564	665		1e+60
1477	3R	165325	167685	1.245093822479	167168	1.054361104965	FBgn0037236	1881		1e+60
1478	X	10981571	10984281	1.245072364807	10983761	1.097665071487	FBgn0030269	661		1e+60
1479	2R	4931129	4932219	1.2446641922	4931665	1.047965807073	FBgn0033412	3770		1e+60
1480	2L	8274078	8274931	1.244541168213	8274558	0.880884766579	FBgn0046824	15913		1e+60
1481	2R	20606414	20608443	1.24435043335	20607395	1.14738556544	FBgn0004919	15475		1e+60
1482	2L	1292695	1293393	1.244287490845	1293297	1.010714848836	FBgn0011294	35864		1e+60
1483	3L	3942693	3943469	1.244126319885	3943266	0.880387562972	FBgn0035481	5037		1e+60
1484	2L	5276871	5278794	1.243933677673	5278182	1.041644909803	FBgn0000228	376		1e+60
1485	X	17896937	17898067	1.243785858154	17897433	1.011463522911	FBgn0052552	101		1e+60
1486	X	19324700	19325628	1.243555545807	19325254	0.87564432621	FBgn0020261	634		1e+60
1487	3L	19602105	19603372	1.243116140366	19602754	1.115416944027	FBgn0036896	1899		1e+60
1488	X	10968119	10968911	1.242993354797	10968716	0.88235106835	FBgn0030266	100		1e+60
1489	3R	5934843	5936007	1.24294757843	5935242	1.06147518754	FBgn0028734	602		1e+60
1490	3R	12748604	12749391	1.242683410645	12748647	0.843825446235	FBgn0051270	860		1e+60
1491	3L	18326520	18327610	1.242311000824	18326943	0.923291542951	FBgn0011706	36719		1e+60
1492	2R	14512502	14513328	1.24198102951	14512616	0.886015892029	FBgn0034412	10412		1e+60
1493	3R	5811548	5812440	1.241642475128	5811736	0.918249686559	FBgn0037770	41		1e+60
1494	X	18162915	18163563	1.241641044617	18162961	1.196205033196	FBgn0030912	7859		1e+60
1495	2R	10089849	10090610	1.241534233093	10090480	1.084966516495	FBgn0010397	185		1e+60
1496	X	5830646	5831258	1.241203308105	5831096	1.014660310745	FBgn0029831	2952		1e+60
1497	3L	12559478	12560334	1.241201400757	12559944	0.897145032883	FBgn0015904	5323		1e+60
1498	2R	4575311	4576172	1.240922451019	4575472	0.884362061818	FBgn0033369	1735		1e+60
1499	X	10313069	10314297	1.240743637085	10313739	1.01177210278	FBgn0030205	5064		1e+60
1500	2L	19160406	19161897	1.240132808685	19161118	1.215032521416	FBgn0032763	16513		1e+60
1501	2L	20755805	20756929	1.239983558655	20756448	1.015306442976	FBgn0000251	1880		1e+60
1502	X	18501624	18502566	1.239573955536	18502124	0.939657267402	FBgn0030947	6034		1e+60
1503	X	4928685	4930799	1.239391326904	4929993	1.083410382271	FBgn0052767	29		1e+60
1504	2L	17479357	17480994	1.239152908325	17480258	1.215720683336	FBgn0032643	27		1e+60
1505	3R	4849897	4851213	1.239041805267	4850569	1.033399385564	FBgn0015014	4830		1e+60
1506	X	20202253	20204143	1.238821029663	20203513	1.099903218886	FBgn0031106	943		1e+60
1507	2R	14043175	14044391	1.238803863525	14043724	1.003067672253	FBgn0034356	1429		1e+60
1508	2R	16886264	16887621	1.238557338715	16887192	1.045969516039	FBgn0034626	4731		1e+60
1509	3L	14114876	14116127	1.238278388977	14115438	1.054387934068	FBgn0042630	18855		1e+60
1510	X	19109966	19111133	1.237834453583	19110640	1.002998501062	FBgn0052536	169		1e+60
1511	X	629806	631519	1.23762845993	630380	1.016445457935	FBgn0027343	3531		1e+60
1512	3R	14398497	14400039	1.237415313721	14399216	1.16245174408	FBgn0038627	399		1e+60
1513	2L	5530765	5531458	1.237117290497	5530880	0.956021222201	FBgn0031713	1315		1e+60
1514	3R	26607474	26608565	1.236865997314	26608000	0.978765666485	FBgn0004606	16352		1e+60
1515	3R	22457208	22458075	1.236711978912	22457848	0.904842819486	FBgn0039441	253		1e+60
1516	X	21684619	21685983	1.236602306366	21685486	1.026834263521	FBgn0031190	0		1e+60
1517	3R	15155210	15156622	1.236419200897	15156072	1.092235172496	FBgn0000463	4137		1e+60
1518	3R	19014469	19015842	1.236379146576	19015320	1.100889237722	FBgn0039061	6678		1e+60
1519	X	6201823	6202484	1.236347675323	6201906	1.08630657196	FBgn0026708	6041		1e+60
1520	2L	3770943	3772161	1.235641956329	3771504	1.07011434767	FBgn0004893	202		1e+60
1521	3L	13320843	13322472	1.235397577286	13321657	1.040059005513	FBgn0036348	1516		1e+60
1522	2L	12349459	12350231	1.23525094986	12350092	0.898537202315	FBgn0043904	5711		1e+60
1523	3R	17331594	17333719	1.235237121582	17332075	0.919953346252	FBgn0004863	6098		1e+60
1524	X	14065420	14066076	1.234899044037	14065969	1.354157881303	FBgn0053249	134		1e+60
1525	2R	13220907	13221966	1.234678268433	13221564	0.960267782211	FBgn0063386	3599		1e+60
1526	3L	22882829	22884108	1.234650611877	22883480	1.133009573993	FBgn0037207	4425		1e+60
1527	3R	25245815	25247143	1.234444379807	25246404	1.159330099821	FBgn0039661	6020		1e+60
1528	3L	14171011	14171919	1.234299182892	14171390	0.863277316093	FBgn0052141	2697		1e+60
1529	3L	18804791	18806029	1.234173774719	18805428	1.091897459591	FBgn0052027	1410		1e+60
1530	2L	27415	28830	1.233921051025	27948	1.156397482928	FBgn0031209	4060		1e+60
1531	3L	15500683	15501820	1.233885765076	15501308	1.022216439247	FBgn0004396	635		1e+60
1532	X	9926729	9927874	1.233779907227	9927193	1.12164700826	FBgn0052685	510		1e+60
1533	2R	20022354	20023498	1.233586788177	20022964	1.134971827269	FBgn0019886	74		1e+60
1534	2L	2633974	2634642	1.233534812927	2634071	1.003380727768	FBgn0031441	13574		1e+60
1535	3L	18728267	18729344	1.232909202576	18728696	0.98222957717	FBgn0036813	14729		1e+60
1536	2R	14290679	14291765	1.232745170593	14291183	1.084940798142	FBgn0034390	721		1e+60
1537	3R	17629235	17630266	1.232686519623	17629700	1.238271741306	FBgn0013759	18664		1e+60
1538	X	8995301	8996614	1.231985092163	8995813	1.007165670395	FBgn0030093	1267		1e+60
1539	3R	18192732	18194653	1.231583595276	18194203	1.021420366624	FBgn0003178	969		1e+60
1540	X	6194804	6196014	1.231456756592	6195399	1.126467227936	FBgn0029868	236		1e+60
1541	2R	2292295	2293413	1.231201171875	2292848	0.995603000416	FBgn0000473	420		1e+60
1542	X	15423970	15425191	1.23113822937	15424553	1.139671325684	FBgn0030662	312		1e+60
1543	2R	6389728	6390658	1.231107711792	6390105	0.811696588993	FBgn0050015	526		1e+60
1544	3L	6986404	6987076	1.230912208557	6987029	1.071710348129	FBgn0035729	856		1e+60
1545	X	5467784	5468839	1.230503082275	5468265	1.027222692966	FBgn0004687	470		1e+60
1546	2L	19156542	19157950	1.229915618896	19157382	1.084282934666	FBgn0032763	20249		1e+60
1547	2L	12790391	12791357	1.229666233063	12790987	0.931090214673	FBgn0032457	29147		1e+60
1548	X	2529217	2529868	1.229597091675	2529735	0.942428509394	FBgn0011276	8144		1e+60
1549	X	9616024	9616991	1.228869438171	9616457	1.092266472903	FBgn0030151	7510		1e+60
1550	3R	5190155	5191554	1.228348970413	5190784	1.088357836008	FBgn0037684	358		1e+60
1551	X	9516557	9517453	1.228271484375	9516800	0.87114414802	FBgn0030148	8823		1e+60
1552	2L	33393	34532	1.227939605713	33971	0.971643606822	FBgn0031209	10083		1e+60
1553	2L	13821404	13823200	1.227694034576	13821944	1.02524468478	FBgn0000153	741		1e+60
1554	2R	1742459	1743489	1.227141857147	1743015	0.987171060899	FBgn0033075	6397		1e+60
1555	3L	10207631	10208879	1.226972103119	10208267	0.909165710211	FBgn0052056	9080		1e+60
1556	3L	11246676	11247883	1.226455688477	11247289	0.897156596184	FBgn0052083	7485		1e+60
1557	2R	12917577	12918976	1.226412296295	12918377	1.077347934246	FBgn0034210	3911		1e+60
1558	X	18944092	18944847	1.226311922073	18944459	0.882592598597	FBgn0030983	13754		1e+60
1559	3L	22881382	22882476	1.226024627686	22881911	0.965922737122	FBgn0037207	2856		1e+60
1560	3L	5670388	5671112	1.2257771492	5670712	0.816336929798	FBgn0019652	28945		1e+60
1561	2R	12345079	12345865	1.225732803345	12345791	0.912223243713	FBgn0082172	520		1e+60
1562	2L	20769267	20770150	1.225596904755	20769734	0.874104827642	FBgn0032884	5508		1e+60
1563	2L	13308565	13309728	1.225396633148	13309076	1.138380495707	FBgn0032504	1746		1e+60
1564	X	3386416	3387501	1.225306510925	3386937	1.02608537674	FBgn0052791	119		1e+60
1565	2L	13877629	13878686	1.225261688232	13878063	0.92655313015	FBgn0019890	26596		1e+60
1566	2R	10276597	10277894	1.224471092224	10277311	1.241388657514	FBgn0033963	2854		1e+60
1567	X	3617834	3619153	1.224456787109	3618300	1.05437374115	FBgn0026698	7344		1e+60
1568	2R	15354845	15356525	1.224164962769	15355522	1.120452179628	FBgn0034476	13754		1e+60
1569	3R	5168622	5170598	1.224081993103	5169187	1.084626102448	FBgn0053936	1595		1e+60
1570	3R	5940102	5941269	1.223874568939	5940634	0.991639822721	FBgn0037788	2366		1e+60
1571	X	14948341	14949486	1.2233710289	14948907	0.951025426388	FBgn0030615	1569		1e+60
1572	X	1853580	1854905	1.222807407379	1854186	1.068619447596	FBgn0023546	443		1e+60
1573	2R	19782738	19785150	1.222487926483	19784280	1.144492149353	FBgn0005636	943		1e+60
1574	2R	5490382	5491493	1.222117424011	5490877	0.908767475801	FBgn0000606	177		1e+60
1575	2L	2896730	2897716	1.222028255463	2897234	0.984275722504	FBgn0041111	11282		1e+60
1576	3R	25115472	25117125	1.221302986145	25116352	1.118699550629	FBgn0039659	6599		1e+60
1577	3L	18225373	18226628	1.221145629883	18226164	1.099168658257	FBgn0036783	8817		1e+60
1578	3L	1447168	1448340	1.220659255981	1447693	0.967085679372	FBgn0004635	369		1e+60
1579	2L	7618606	7620286	1.220604419708	7619863	1.032161772251	FBgn0031926	11473		1e+60
1580	X	11339728	11340625	1.220551490784	11339851	0.913726719943	FBgn0052666	1463		1e+60
1581	3R	11472479	11473846	1.220091819763	11473255	1.121292263269	FBgn0038351	14650		1e+60
1582	2L	9145766	9147039	1.219994544983	9146238	1.046095503701	FBgn0051887	16395		1e+60
1583	2L	6097790	6098705	1.218826293945	6098198	0.86752613853	FBgn0031779	766		1e+60
1584	3R	17273266	17274117	1.218791007996	17273882	0.839855841228	FBgn0011278	1840		1e+60
1585	2L	17592751	17593558	1.21876502037	17592804	1.167452573776	FBgn0032653	4011		1e+60
1586	X	13098991	13099753	1.218525409698	13099666	0.976131629944	FBgn0000346	6734		1e+60
1587	X	635586	637415	1.218489646912	636389	1.226147567525	FBgn0025618	5223		1e+60
1588	X	19452828	19453643	1.218466281891	19453287	0.940237045288	FBgn0031041	821		1e+60
1589	2L	1042811	1043795	1.218192338943	1043217	0.843020439148	FBgn0031294	4836		1e+60
1590	3L	18149721	18151503	1.218084335327	18151150	0.885010464986	FBgn0003997	254		1e+60
1591	3L	7884311	7886458	1.217496871948	7885857	1.055212370555	FBgn0003041	41		1e+60
1592	3L	22484111	22485322	1.217314243317	22484652	1.022904872894	FBgn0037170	585		1e+60
1593	X	9608449	9609602	1.217109203339	9609010	1.012678653002	FBgn0020378	10830		1e+60
1594	X	7492063	7493784	1.217094898224	7492781	1.060864597559	FBgn0004198	38397		1e+60
1595	X	2034504	2035428	1.216948986053	2035027	0.968936078689	FBgn0015036	13		1e+60
1596	2L	15906933	15908097	1.216854095459	15907511	1.082649676005	FBgn0032577	5306		1e+60
1597	2R	6665234	6666614	1.216840744019	6665992	1.112358962788	FBgn0033581	29		1e+60
1598	3R	12228642	12229974	1.216621398926	12229287	1.145242333412	FBgn0003513	118		1e+60
1599	3L	10065949	10067017	1.216208934784	10066461	1.025732012356	FBgn0052053	175		1e+60
1600	X	17697739	17698382	1.216192245483	17698181	0.912032047908	FBgn0030878	3316		1e+60
1601	2R	3867204	3867924	1.215867042542	3867688	0.829532010215	FBgn0033283	2251		1e+60
1602	3L	17978221	17979220	1.215832710266	17978591	0.814721018076	FBgn0052192	26985		1e+60
1603	X	11597934	11598764	1.215329170227	11598200	0.830425643921	FBgn0030332	324		1e+60
1604	X	15955954	15956939	1.215274333954	15956309	0.993433570862	FBgn0042650	822		1e+60
1605	3L	4745796	4747179	1.215141296387	4746740	0.914587676525	FBgn0035572	7864		1e+60
1606	X	20516629	20517302	1.214771747589	20517255	1.025439580282	FBgn0003300	12138		1e+60
1607	X	21150006	21151353	1.214521408081	21150567	0.977433999379	FBgn0000709	95		1e+60
1608	3L	11825398	11826526	1.214208602905	11825846	0.93296533823	FBgn0036215	3295		1e+60
1609	X	16280029	16280842	1.213891029358	16280687	1.006572008133	FBgn0004925	224		1e+60
1610	2L	16680881	16682017	1.213854312897	16681532	0.966096282005	FBgn0053552	2984		1e+60
1611	2L	5982235	5983231	1.213448047638	5983188	1.162710077622	FBgn0001942	1429		1e+60
1612	3L	22109906	22111179	1.213125705719	22110410	1.032366037369	FBgn0037152	11142		1e+60
1613	X	14062927	14064508	1.212917804718	14063587	1.128804992227	FBgn0053249	2516		1e+60
1614	4	1028002	1029186	1.212714195251	1028788	0.93261044366	FBgn0025741	18556		1e+60
1615	X	19999385	20000534	1.2126288414	19999843	0.916725158691	FBgn0031092	514		1e+60
1616	3R	26160110	26161195	1.212563991547	26160592	0.985253683726	FBgn0015221	52962		1e+60
1617	3L	13042461	13044244	1.212079524994	13043017	1.206177711487	FBgn0036344	7191		1e+60
1618	3R	21645816	21646824	1.211341381073	21646290	0.895385181203	FBgn0039376	5089		1e+60
1619	2L	6207854	6209011	1.210794448853	6208425	0.936550364775	FBgn0051640	11982		1e+60
1620	3L	21219318	21220731	1.210629463196	21219998	1.139785430011	FBgn0037066	94		1e+60
1621	X	7182299	7183412	1.210555076599	7182772	0.985380146239	FBgn0026144	166		1e+60
1622	X	14101662	14102433	1.210516452789	14102306	0.903981590271	FBgn0002917	716		1e+60
1623	2L	2945445	2946647	1.210187911987	2946015	1.120929057782	FBgn0010263	8747		1e+60
1624	X	17755805	17757475	1.21010017395	17757323	0.913697441419	FBgn0030884	11923		1e+60
1625	X	5141627	5142294	1.209218978882	5142132	0.89425002204	FBgn0029749	814		1e+60
1626	X	11419055	11419941	1.209128856659	11419407	0.907852490743	FBgn0030314	388		1e+60
1627	X	10559535	10560331	1.209035873413	10559592	1.061914086342	FBgn0052677	11920		1e+60
1628	3R	12837092	12837944	1.208149194717	12837554	0.897977560759	FBgn0004577	2954		1e+60
1629	3R	25958763	25959825	1.207981109619	25959228	1.047381430864	FBgn0003738	1093		1e+60
1630	X	2126314	2127338	1.207763195038	2126735	0.930871248245	FBgn0023528	177		1e+60
1631	X	19616617	19617950	1.207563400269	19617260	0.960168329875	FBgn0031071	395		1e+60
1632	X	8093955	8096454	1.207424640656	8095853	1.058636724949	FBgn0017566	1049		1e+60
1633	3R	12510455	12512037	1.207264900208	12511012	1.094938516617	FBgn0051498	20385		1e+60
1634	3R	7820976	7822160	1.207187652588	7821539	1.05989335565	FBgn0024211	2502		1e+60
1635	2R	4795762	4796721	1.207166671753	4796250	1.032008704017	FBgn0020621	660		1e+60
1636	2L	15741607	15744126	1.207157611847	15742304	1.093582302332	FBgn0010382	1780		1e+60
1637	3L	12313746	12314629	1.207053661346	12314513	0.958303117752	FBgn0036277	3890		1e+60
1638	2L	2364934	2366015	1.206815719604	2365478	1.030700743198	FBgn0014010	116		1e+60
1639	X	19058836	19059594	1.206645011902	19059468	1.028974628448	FBgn0031001	4907		1e+60
1640	X	2226000	2226887	1.206640958786	2226842	1.022358894348	FBgn0040390	5086		1e+60
1641	X	12587519	12588634	1.206513404846	12588027	1.06442454883	FBgn0020513	6528		1e+60
1642	X	17235583	17236545	1.20639705658	17235979	0.951576793895	FBgn0011758	4541		1e+60
1643	X	21678723	21679845	1.205669403076	21679351	0.909440966213	FBgn0031189	2222		1e+60
1644	X	4203418	4204491	1.205542564392	4203815	0.845474779606	FBgn0067702	7664		1e+60
1645	X	14668688	14669647	1.205447673798	14668777	1.197251849704	FBgn0030583	1885		1e+60
1646	X	19613921	19616102	1.205164909363	19615238	1.167314220877	FBgn0031071	1627		1e+60
1647	X	19409056	19410103	1.204537391663	19409555	0.937337174135	FBgn0031030	4191		1e+60
1648	2R	4916951	4918847	1.204426765442	4918074	1.047691681806	FBgn0053774	5977		1e+60
1649	2R	12067003	12067950	1.204410552979	12067528	0.866331450144	FBgn0034135	405		1e+60
1650	2R	20281292	20282525	1.204209804535	20281682	0.974728614092	FBgn0035060	1183		1e+60
1651	2R	15033740	15034884	1.20416021347	15034266	1.124451041222	FBgn0050130	3784		1e+60
1652	3R	1497663	1499091	1.204064369202	1498371	1.142380982637	FBgn0037363	2936		1e+60
1653	3R	9636703	9638210	1.203754901886	9637469	1.254287302494	FBgn0053327	1372		1e+60
1654	3L	12490350	12491000	1.2034034729	12490548	0.87000641456	FBgn0041775	1574		1e+60
1655	X	19329922	19330981	1.20320224762	19330568	0.851725970998	FBgn0027621	1126		1e+60
1656	X	8265892	8267104	1.203132629395	8266448	0.913755607605	FBgn0026758	4052		1e+60
1657	3L	5907792	5908750	1.203014612198	5908179	0.931732368469	FBgn0002638	1459		1e+60
1658	X	2159303	2160489	1.202949523926	2159931	1.128959973653	FBgn0023526	11029		1e+60
1659	3L	9827257	9828943	1.20282125473	9827879	1.076503276825	FBgn0004390	1347		1e+60
1660	3L	9776273	9777599	1.202428340912	9776987	1.216934710741	FBgn0044050	991		1e+60
1661	3R	14234788	14235554	1.202407360077	14235506	1.076369762421	FBgn0038621	1586		1e+60
1662	3R	19790506	19791446	1.202342033386	19790976	1.021490828196	FBgn0051140	2070		1e+60
1663	X	16401017	16402276	1.202284812927	16401363	1.150119781494	FBgn0011826	7407		1e+60
1664	X	16106488	16107434	1.202230453491	16106953	1.117591887712	FBgn0030731	2042		1e+60
1665	X	11526830	11527625	1.201873779297	11526980	0.991455554962	FBgn0011754	5922		1e+60
1666	3R	11640913	11641561	1.201231002808	11641345	0.82487821579	FBgn0038366	10126		1e+60
1667	3L	607456	608441	1.201181411743	607915	0.879098236561	FBgn0052345	2067		1e+60
1668	X	3540524	3541825	1.201032161713	3541368	0.88124853022	FBgn0023215	7406		1e+60
1669	X	3958262	3958958	1.200433731079	3958382	0.945848846436	FBgn0026079	589		1e+60
1670	3R	14020464	14022191	1.200416564941	14021741	1.040642009062	FBgn0011481	3576		1e+60
1671	X	16433019	16434418	1.200245380402	16433554	1.090751872343	FBgn0061200	538		1e+60
1672	3L	21660827	21661838	1.199326038361	21661316	0.973149061203	FBgn0037120	1195		1e+60
1673	3L	2615889	2616680	1.198759555817	2616552	0.87330956459	FBgn0035357	1300		1e+60
1674	2L	11223954	11225369	1.198049545288	11224648	1.178115791745	FBgn0000011	13967		1e+60
1675	X	3862868	3864028	1.198018074036	3863437	1.152470420389	FBgn0029690	46852		1e+60
1676	2L	3778244	3780504	1.197845458984	3778766	1.053972125053	FBgn0051960	6180		1e+60
1677	X	20370080	20371042	1.19757270813	20370608	0.971007198095	FBgn0031122	4839		1e+60
1678	3R	25228517	25229212	1.197558879852	25228793	0.809288819631	FBgn0039661	23631		1e+60
1679	X	18484527	18486907	1.197503089905	18485386	1.246993601322	FBgn0030944	1009		1e+60
1680	3R	20695971	20696688	1.197347640991	20696303	0.842258691788	FBgn0015625	314		1e+60
1681	3L	14943837	14944843	1.197340488434	14944292	0.883835941553	FBgn0036459	1076		1e+60
1682	X	5374745	5375368	1.197219848633	5374895	0.988367822435	FBgn0065061	5276		1e+60
1683	X	8174115	8174928	1.19712972641	8174480	0.89243589748	FBgn0015519	434		1e+60
1684	3R	11213427	11214618	1.196813583374	11213994	0.922353295719	FBgn0051302	5274		1e+60
1685	2R	16555413	16556792	1.196670532227	16556193	1.22414336485	FBgn0003391	8548		1e+60
1686	3R	12833214	12834172	1.196461439133	12834048	0.914789243178	FBgn0038466	52		1e+60
1687	3R	9474799	9475996	1.196142673492	9475397	1.031226126353	FBgn0015778	2710		1e+60
1688	X	18483407	18484274	1.195714950562	18483656	0.865650892258	FBgn0030944	721		1e+60
1689	2R	6882478	6883835	1.194408416748	6883263	1.048648389181	FBgn0033627	645		1e+60
1690	3L	16745100	16746256	1.194397449493	16745762	1.025889575481	FBgn0036661	402		1e+60
1691	X	19026756	19027693	1.194163322449	19027266	0.844991747538	FBgn0030995	119		1e+60
1692	3R	22093851	22094907	1.194132804871	22094371	1.070551172892	FBgn0039420	5987		1e+60
1693	3L	6766279	6766917	1.194030761719	6766675	0.83976817131	FBgn0003995	2568		1e+60
1694	3L	18384781	18386444	1.194016456604	18386396	0.902351331711	FBgn0036786	18800		1e+60
1695	2L	14099714	14100712	1.193913459778	14100263	0.901861667633	FBgn0052973	626		1e+60
1696	X	1316598	1317766	1.193663597107	1317266	1.056718826294	FBgn0027794	113		1e+60
1697	X	20250556	20251809	1.193012475967	20251234	0.980181884766	FBgn0031116	1217		1e+60
1698	3R	868267	870024	1.193007946014	869218	1.150487724103	FBgn0010313	43190		1e+60
1699	3R	8248311	8249486	1.192921638489	8248978	1.1634516716	FBgn0038043	488		1e+60
1700	3L	20718737	20720004	1.19282913208	20719306	1.060861531426	FBgn0037021	741		1e+60
1701	3R	13219393	13220619	1.192433357239	13220070	1.112412677092	FBgn0025456	235		1e+60
1702	3L	14073046	14074049	1.192296981812	14073508	0.969905567169	FBgn0036411	1175		1e+60
1703	3L	13608407	13609595	1.192247390747	13608945	0.947477245331	FBgn0067703	14161		1e+60
1704	X	8023034	8024237	1.192128181458	8023590	1.042455420775	FBgn0003349	195		1e+60
1705	2L	2199738	2201019	1.191795825958	2200390	1.06628333821	FBgn0051668	6039		1e+60
1706	3R	14733260	14734352	1.190465927124	14733959	1.042666167021	FBgn0038659	1627		1e+60
1707	2L	525028	525926	1.190327644348	525424	0.942165571101	FBgn0003963	1957		1e+60
1708	X	10310570	10311970	1.190200805664	10311615	0.958162894616	FBgn0083167	5650		1e+60
1709	2R	16160467	16161534	1.190096855164	16161090	1.007229804993	FBgn0034537	2189		1e+60
1710	X	1998616	2000102	1.189887046814	2000045	1.109806378682	FBgn0004654	1247		1e+60
1711	3R	7256425	7257063	1.189723491669	7257015	1.130359649658	FBgn0037899	382		1e+60
1712	X	11060502	11061356	1.189298629761	11060875	0.881969579061	FBgn0030280	13388		1e+60
1713	2R	12445548	12446222	1.189256668091	12446069	0.89328120305	FBgn0003091	6252		1e+60
1714	2R	15406864	15407637	1.189247608185	15407440	0.971382935842	FBgn0034477	11657		1e+60
1715	3R	2856928	2857871	1.189137458801	2857403	0.862624108791	FBgn0024289	20654		1e+60
1716	3R	22977551	22978480	1.188413619995	22978128	0.915276885033	FBgn0029155	765		1e+60
1717	3R	3785435	3786492	1.188319206238	3785518	1.07393247431	FBgn0000504	7612		1e+60
1718	3R	11130782	11131737	1.188231468201	11131264	0.991158008575	FBgn0004117	4651		1e+60
1719	3R	27553132	27554044	1.188108444214	27553527	0.901156800134	FBgn0039867	9137		1e+60
1720	2R	2788754	2791227	1.18810749054	2790626	1.080088824034	FBgn0033156	346		1e+60
1721	3R	10478476	10479495	1.187763214111	10478937	0.845704807955	FBgn0026578	2486		1e+60
1722	3R	2085334	2086160	1.187558174133	2085728	0.883465823005	FBgn0037416	207		1e+60
1723	2L	16134618	16135647	1.187514066696	16135114	0.946369409561	FBgn0028883	1672		1e+60
1724	2R	8574594	8575333	1.186974525452	8575302	1.024060514238	FBgn0033789	9777		1e+60
1725	2L	6728056	6728831	1.186943531036	6728425	0.812648296356	FBgn0031853	4441		1e+60
1726	3L	1529657	1530541	1.186716079712	1530142	0.880220076617	FBgn0041342	529		1e+60
1727	3R	2670956	2672202	1.186465263367	2671560	1.067317598006	FBgn0003339	4326		1e+60
1728	X	5541564	5542823	1.18626999855	5542395	0.919069051743	FBgn0027564	1952		1e+60
1729	2R	4646050	4646960	1.186081886292	4646857	1.029005432129	FBgn0033382	2505		1e+60
1730	X	3623007	3624607	1.185844421387	3623720	1.130531254937	FBgn0026698	1924		1e+60
1731	3L	682681	683395	1.185807943344	683048	0.835564949933	FBgn0035157	373		1e+60
1732	2R	8667869	8669315	1.185711860657	8668493	1.130388895671	FBgn0013955	70		1e+60
1733	3L	12495244	12495898	1.185664176941	12495292	1.161860889859	FBgn0020388	2656		1e+60
1734	2L	8365444	8366338	1.185633659363	8365913	0.886330744799	FBgn0005776	1046		1e+60
1735	X	6379239	6380235	1.185212135315	6380074	0.947825590769	FBgn0000524	828		1e+60
1736	X	13643204	13644659	1.184794425964	13643876	0.944181978703	FBgn0030528	1760		1e+60
1737	X	20470572	20471394	1.183736801147	20470970	0.871064275503	FBgn0031126	2510		1e+60
1738	2L	18778079	18779379	1.183423042297	18778675	1.038488724652	FBgn0045852	442		1e+60
1739	X	15560841	15561995	1.183232784271	15561251	0.861764402951	FBgn0030675	4868		1e+60
1740	3L	6313972	6314956	1.18273806572	6314450	0.924317741394	FBgn0052399	4535		1e+60
1741	X	11395939	11396673	1.182600498199	11396614	0.883877966139	FBgn0030309	7239		1e+60
1742	3L	7111434	7112497	1.182584285736	7111898	0.999917439052	FBgn0023001	3433		1e+60
1743	2L	932171	933361	1.182548999786	932900	0.930493607241	FBgn0051923	2221		1e+60
1744	3R	6593894	6594943	1.182529449463	6594413	1.027518665089	FBgn0010421	745		1e+60
1745	X	15919888	15921142	1.182524204254	15920471	1.00299910938	FBgn0030725	3302		1e+60
1746	3L	8754002	8754982	1.182286024094	8754462	0.971357261433	FBgn0035926	8025		1e+60
1747	X	8060777	8061992	1.181662559509	8061345	1.07142051061	FBgn0030025	24575		1e+60
1748	X	15395318	15396558	1.18153834343	15396071	1.118917878469	FBgn0030653	6859		1e+60
1749	3L	11916430	11917376	1.180936336517	11917026	0.892288780212	FBgn0036224	1056		1e+60
1750	2L	16597097	16599098	1.180874824524	16598566	0.989885234833	FBgn0051815	724		1e+60
1751	2L	504610	505848	1.180616378784	505261	1.030340671539	FBgn0003963	18206		1e+60
1752	3R	14731860	14733013	1.180189609528	14732598	0.967963282267	FBgn0038659	266		1e+60
1753	3L	11735168	11736228	1.180056095123	11735686	0.954396191765	FBgn0036202	4443		1e+60
1754	3R	943610	944952	1.179906845093	944306	1.019760280848	FBgn0037293	9504		1e+60
1755	X	9574609	9576982	1.179881095886	9575223	1.044588923454	FBgn0020378	22957		1e+60
1756	3R	5172343	5173129	1.179874420166	5172938	0.84731560487	FBgn0053936	5346		1e+60
1757	3L	10299036	10299916	1.179641723633	10299506	0.914542865753	FBgn0067716	5713		1e+60
1758	2R	1740888	1741811	1.179155349731	1741338	0.932928309721	FBgn0033075	8074		1e+60
1759	3R	15761199	15762476	1.17910027504	15761819	1.03799755433	FBgn0021776	977		1e+60
1760	4	404978	405912	1.179094076157	405402	0.893046110868	FBgn0039905	8238		1e+60
1761	X	6530820	6532110	1.179086685181	6531415	1.041986577651	FBgn0029891	2381		1e+60
1762	2L	2447775	2448745	1.178906440735	2448245	0.871455473058	FBgn0012017	11799		1e+60
1763	3L	11386617	11388011	1.178693771362	11387071	1.05724209547	FBgn0036157	12026		1e+60
1764	2R	9099784	9101177	1.178565979004	9100314	1.208789152258	FBgn0027581	8929		1e+60
1765	X	18130443	18132408	1.178516864777	18131043	0.934554672241	FBgn0030911	4527		1e+60
1766	2L	10738544	10739494	1.178211688995	10738725	0.87818805988	FBgn0032295	1378		1e+60
1767	3L	13087088	13088357	1.178082942963	13087837	1.044688224792	FBgn0010452	383		1e+60
1768	3L	8710787	8711709	1.177952766418	8711112	0.837711572647	FBgn0000356	5174		1e+60
1769	X	10705629	10706309	1.177534103394	10706178	0.878023927862	FBgn0030243	3303		1e+60
1770	3R	7552824	7553704	1.177280426025	7553057	0.862447943006	FBgn0037941	112		1e+60
1771	2L	8403420	8404677	1.176987171173	8404050	1.133501529694	FBgn0020497	475		1e+60
1772	3L	14008940	14009944	1.176419258118	14009353	0.882036545697	FBgn0041161	5798		1e+60
1773	3R	3548122	3548930	1.175985813141	3548248	0.93428737467	FBgn0037512	109		1e+60
1774	2L	16583735	16584896	1.175721645355	16584304	0.924699613026	FBgn0051815	13538		1e+60
1775	X	3698151	3699285	1.174960613251	3699123	0.865217367808	FBgn0019661	8801		1e+60
1776	3R	6223359	6224030	1.174864292145	6223991	1.13398538317	FBgn0045443	2776		1e+60
1777	X	10957776	10958647	1.174696445465	10958258	0.923354403178	FBgn0015245	4567		1e+60
1778	3L	145096	146188	1.174536705017	145714	1.015403018278	FBgn0035101	1372		1e+60
1779	X	17083860	17084821	1.173677921295	17084274	0.933658361435	FBgn0030835	826		1e+60
1780	2R	13794713	13795817	1.17325592041	13795308	0.931645225076	FBgn0053198	2919		1e+60
1781	2R	11136066	11137071	1.173171043396	11136546	0.952031731606	FBgn0050465	15416		1e+60
1782	2R	5364117	5365183	1.17241859436	5364684	0.87271937202	FBgn0033454	4810		1e+60
1783	X	7012189	7014856	1.17215681076	7014006	0.945556304034	FBgn0047092	18920		1e+60
1784	3R	1832881	1834105	1.172105789185	1833721	1.006408154964	FBgn0003261	580		1e+60
1785	X	12908319	12909740	1.171743392944	12909687	1.167955577374	FBgn0030444	7823		1e+60
1786	2R	14817316	14818336	1.171669483185	14817912	1.025921549116	FBgn0034432	2091		1e+60
1787	2R	20718982	20720008	1.171613693237	20719550	1.005708992481	FBgn0001325	14665		1e+60
1788	X	14671384	14672481	1.171579360962	14671908	0.996187031269	FBgn0030584	226		1e+60
1789	3L	14518730	14519915	1.171570301056	14519410	0.999785661697	FBgn0036428	3180		1e+60
1790	3L	2368475	2369524	1.171453475952	2369058	0.984397560358	FBgn0052299	4708		1e+60
1791	3R	6203380	6204316	1.171273231506	6204157	0.892724633217	FBgn0020379	367		1e+60
1792	3L	2088647	2090446	1.170618534088	2089492	1.11354547739	FBgn0003432	9657		1e+60
1793	3L	13926434	13927262	1.170519828796	13926874	0.876686394215	FBgn0025874	3078		1e+60
1794	3L	10492651	10493657	1.169914245605	10493218	0.963425248861	FBgn0052062	3266		1e+60
1795	3L	4416913	4417896	1.169896125793	4417389	1.001605629921	FBgn0035544	1931		1e+60
1796	3L	13468280	13470140	1.169895172119	13469495	1.020437777042	FBgn0036374	7192		1e+60
1797	X	18160977	18162366	1.169758796692	18161536	1.031777381897	FBgn0030912	6434		1e+60
1798	X	18488719	18490133	1.169748306274	18489279	0.978863477707	FBgn0030946	1944		1e+60
1799	X	19702230	19703096	1.169365406036	19702643	0.916410372807	FBgn0052529	296		1e+60
1800	2R	5384400	5385896	1.168863296509	5385021	1.042878319235	FBgn0033458	1736		1e+60
1801	3L	21255021	21255999	1.16877579689	21255822	0.862499127021	FBgn0037072	3207		1e+60
1802	3R	15756297	15758728	1.16853427887	15758239	1.086672165815	FBgn0021776	2603		1e+60
1803	2L	21237827	21238894	1.168533802032	21238427	0.918155950658	FBgn0021856	10325		1e+60
1804	X	13199248	13200008	1.168406009674	13199890	0.911422252655	FBgn0030477	2247		1e+60
1805	2R	19044748	19045567	1.1683177948	19044874	0.979376792908	FBgn0000241	1219		1e+60
1806	3L	18312960	18314532	1.168244838715	18313658	1.034231578603	FBgn0015946	43985		1e+60
1807	X	20599942	20600766	1.167891263962	20600105	0.841011784293	FBgn0052507	8276		1e+60
1808	X	5582002	5582831	1.167850494385	5582599	0.875558853149	FBgn0052758	676		1e+60
1809	X	9430322	9431631	1.167142868042	9430816	1.039049541249	FBgn0001186	290		1e+60
1810	X	12426823	12427648	1.166287183762	12427397	0.876845423381	FBgn0041203	1267		1e+60
1811	2R	18519732	18520981	1.166216135025	18520485	1.098854008843	FBgn0034810	1116		1e+60
1812	3R	23980002	23980799	1.166036128998	23980123	0.95361623764	FBgn0039571	7577		1e+60
1813	X	5528492	5529336	1.165741920471	5528889	0.930757194757	FBgn0029788	391		1e+60
1814	2R	3047787	3048794	1.165612220764	3047832	0.963220702277	FBgn0033190	100		1e+60
1815	X	10938792	10939606	1.165225982666	10939185	0.834251761436	FBgn0027498	1474		1e+60
1816	3L	5967799	5969238	1.164826393127	5968640	1.131520972532	FBgn0052406	2521		1e+60
1817	3L	7099394	7100135	1.164682865143	7099977	0.927396615346	FBgn0035741	399		1e+60
1818	3R	8900685	8902036	1.164579391479	8901498	1.065975877974	FBgn0038118	12875		1e+60
1819	2L	6914953	6915711	1.164545536041	6915006	1.318656206131	FBgn0011737	869		1e+60
1820	X	18689572	18690294	1.164412975311	18690214	1.092869281769	FBgn0030968	1174		1e+60
1821	X	5586284	5587259	1.16432094574	5587015	0.863479394179	FBgn0052758	3740		1e+60
1822	3R	21835429	21837210	1.164025783539	21836204	0.969038665295	FBgn0002732	481		1e+60
1823	2L	9205108	9206233	1.163825035095	9205710	1.082173796261	FBgn0051885	30884		1e+60
1824	2L	13304740	13305577	1.163501739502	13305110	0.831685410606	FBgn0032503	1478		1e+60
1825	3R	6439477	6440734	1.163368701935	6440166	0.992277026176	FBgn0001235	24220		1e+60
1826	X	21440326	21441287	1.163203001022	21440743	0.907966866213	FBgn0024807	91		1e+60
1827	3L	15635658	15636746	1.162817955017	15636301	1.017897661994	FBgn0036527	7191		1e+60
1828	3R	26741629	26742570	1.162644386292	26742106	1.068329194013	FBgn0020912	3496		1e+60
1829	4	79132	80306	1.162356853485	79735	0.992484092712	FBgn0004859	2068		1e+60
1830	2R	14229906	14230919	1.162180900574	14230116	1.107847507183	FBgn0053147	2876		1e+60
1831	3R	16591551	16592451	1.162063598633	16592025	0.932579040527	FBgn0051195	3938		1e+60
1832	2R	17009259	17010401	1.161668539047	17009900	0.962728142738	FBgn0043070	232		1e+60
1833	X	15988208	15989545	1.161502838135	15988855	1.116459995508	FBgn0042650	31724		1e+60
1834	3R	14106335	14107802	1.161155700684	14106899	0.975634733836	FBgn0038595	1647		1e+60
1835	2L	19516971	19518066	1.15993976593	19517632	0.950613723082	FBgn0032798	2916		1e+60
1836	3R	26795638	26796644	1.159039974213	26796503	0.882946809133	FBgn0062411	6461		1e+60
1837	2L	18186027	18186670	1.15876531601	18186067	1.046633124352	FBgn0051746	2929		1e+60
1838	3L	14137979	14139220	1.158389568329	14138531	1.020339339972	FBgn0000411	5348		1e+60
1839	X	13688591	13690727	1.158308982849	13690680	1.078833421071	FBgn0030532	381		1e+60
1840	X	3734037	3735641	1.15767621994	3735236	1.01947963939	FBgn0029681	5827		1e+60
1841	2R	19214704	19215900	1.157482147217	19215374	0.996523969314	FBgn0002174	912		1e+60
1842	X	5169675	5170549	1.157387733459	5170132	0.927970493541	FBgn0024332	1009		1e+60
1843	X	19003587	19004534	1.157346248627	19004062	0.946204241584	FBgn0030989	517		1e+60
1844	3R	21466013	21466813	1.157269477844	21466699	0.964775896072	FBgn0039350	3150		1e+60
1845	3R	7415218	7416326	1.157083511353	7415764	1.02418205142	FBgn0037918	100		1e+60
1846	2R	1659506	1660547	1.156995773315	1660168	1.005465388298	FBgn0011938	104		1e+60
1847	2L	5313195	5314191	1.156338214874	5313697	0.977957308292	FBgn0031697	1188		1e+60
1848	2R	9826057	9827194	1.156282424927	9826630	0.914953428156	FBgn0033921	9414		1e+60
1849	2R	11617086	11618522	1.155969142914	11617730	1.08744245417	FBgn0014020	181		1e+60
1850	2L	13667726	13668478	1.155925512314	13667821	0.86909403801	FBgn0028527	2293		1e+60
1851	2L	19129531	19130498	1.155865192413	19130064	0.911203444004	FBgn0010300	329		1e+60
1852	3R	25382402	25383660	1.155755996704	25383131	1.083581606547	FBgn0000492	1022		1e+60
1853	2L	9125415	9126816	1.155502796173	9126158	1.067094746758	FBgn0052982	407		1e+60
1854	2L	6139525	6141157	1.155372142792	6140372	0.838884241441	FBgn0031785	911		1e+60
1855	2L	7827591	7828859	1.155235290527	7828156	0.876290241877	FBgn0004177	413		1e+60
1856	2L	9448024	9449408	1.154804229736	9448760	0.966007656521	FBgn0053723	8020		1e+60
1857	3R	13719610	13720717	1.154422283173	13720243	0.974073664347	FBgn0038558	11924		1e+60
1858	2R	9378232	9379198	1.154132843018	9378388	0.884500026703	FBgn0033884	469		1e+60
1859	2R	9783722	9784343	1.154095411301	9784183	0.961701913313	FBgn0020615	1334		1e+60
1860	X	7178573	7179554	1.153936862946	7179133	0.967654508703	FBgn0026144	3473		1e+60
1861	2L	13808714	13809505	1.153916358948	13809386	1.022129579024	FBgn0028658	2086		1e+60
1862	2L	6023529	6024531	1.152867078781	6024060	1.084459334612	FBgn0031764	475		1e+60
1863	3R	21441876	21442840	1.152840614319	21442388	0.999630391598	FBgn0039347	1748		1e+60
1864	2L	5325512	5326657	1.15191411972	5325994	0.889621198177	FBgn0031698	1067		1e+60
1865	3L	5943607	5944898	1.151787757874	5944278	1.094563186169	FBgn0035656	5674		1e+60
1866	2R	20471285	20472091	1.151659011841	20471684	0.880219872793	FBgn0035087	999		1e+60
1867	X	784389	785866	1.151481628418	784975	1.087059855461	FBgn0040339	17		1e+60
1868	X	6809871	6810838	1.150816917419	6810330	0.94230261445	FBgn0029922	2948		1e+60
1869	2R	10541929	10543494	1.150102615356	10542899	0.98374262978	FBgn0043530	3197		1e+60
1870	3R	3732231	3733148	1.149741649628	3732422	0.980549812317	FBgn0024909	633		1e+60
1871	X	1545046	1546240	1.149012565613	1545718	1.073212034562	FBgn0024897	2936		1e+60
1872	3L	10901777	10902982	1.149007797241	10902201	1.105731219053	FBgn0040821	12062		1e+60
1873	X	17622993	17624188	1.148860931396	17623664	0.98267215093	FBgn0026058	1323		1e+60
1874	2L	12796140	12797176	1.14877986908	12796625	0.934149096994	FBgn0015399	26162		1e+60
1875	2R	16430009	16430814	1.148536205292	16430134	0.944450638511	FBgn0020617	5772		1e+60
1876	3L	21410175	21411111	1.148468017578	21410540	1.01789859625	FBgn0014143	143		1e+60
1877	2L	2879069	2880638	1.148215770721	2879915	1.172115325928	FBgn0028970	791		1e+60
1878	X	1881371	1882151	1.148206233978	1881481	0.923419846429	FBgn0010110	13001		1e+60
1879	3R	15140275	15141601	1.147923946381	15140863	1.024193614721	FBgn0000463	11072		1e+60
1880	X	16683011	16684063	1.147899627686	16683585	1.150586128235	FBgn0030798	3588		1e+60
1881	X	5748577	5749059	1.147282600403	5748943	0.874856710434	FBgn0029821	2250		1e+60
1882	3L	20038749	20039742	1.147263050079	20039257	0.953277647495	FBgn0036936	705		1e+60
1883	3L	14070429	14071465	1.14722776413	14070839	0.89436224103	FBgn0036411	1494		1e+60
1884	3R	5062827	5063494	1.147175788879	5063321	0.889320590279	FBgn0003165	83		1e+60
1885	2R	9061341	9063242	1.147021770477	9062311	1.118031642016	FBgn0033853	584		1e+60
1886	X	20120968	20122446	1.147009372711	20121857	0.937228679657	FBgn0031100	492		1e+60
1887	3L	20282015	20283602	1.146887779236	20282697	0.942776259254	FBgn0036974	526		1e+60
1888	3L	14002209	14003940	1.146804332733	14003467	0.977053960164	FBgn0026418	1184		1e+60
1889	2L	5067377	5068184	1.146780490875	5067540	0.927417234941	FBgn0028696	3463		1e+60
1890	3R	19125633	19127201	1.146753311157	19126323	1.084062129259	FBgn0039071	10412		1e+60
1891	3L	13947575	13948478	1.146681308746	13947723	0.840871920952	FBgn0036391	3044		1e+60
1892	3L	3770971	3771811	1.146544456482	3771661	0.828764081001	FBgn0052266	2675		1e+60
1893	3L	17407156	17408176	1.14635181427	17407961	0.913702385766	FBgn0036725	3291		1e+60
1894	3R	14816440	14817867	1.146228790283	14817266	0.960169371437	FBgn0026239	7519		1e+60
1895	3R	5905889	5906942	1.146029472351	5906305	0.836004649892	FBgn0037786	5217		1e+60
1896	3R	14344248	14345209	1.145918369293	14344719	0.940735562642	FBgn0053541	21008		1e+60
1897	X	8416470	8417268	1.145668983459	8416859	0.938845127821	FBgn0030050	688		1e+60
1898	2L	3815532	3817426	1.145636558533	3816202	0.990204165964	FBgn0031573	2795		1e+60
1899	X	10511659	10512616	1.145383834839	10512160	0.940875894883	FBgn0052673	5184		1e+60
1900	2L	21092328	21093474	1.144933700562	21092860	0.967477351427	FBgn0040297	668		1e+60
1901	3L	14719592	14721192	1.144810676575	14720395	0.952926635742	FBgn0013263	5913		1e+60
1902	3R	12887625	12888599	1.144713878632	12888210	0.884844452143	FBgn0051263	235		1e+60
1903	2R	19795578	19797864	1.143634796143	19796346	1.074645863639	FBgn0034999	5352		1e+60
1904	X	13197237	13198348	1.143584728241	13197860	1.111953763401	FBgn0030477	4277		1e+60
1905	2L	13165383	13166286	1.14336681366	13166238	1.177938699722	FBgn0032474	166		1e+60
1906	X	9514926	9516178	1.143058300018	9515708	1.073297580083	FBgn0030148	7731		1e+60
1907	X	8113713	8114787	1.142807483673	8114175	1.016291077932	FBgn0030028	2465		1e+60
1908	2R	17153123	17154310	1.142444610596	17153707	0.984305522021	FBgn0034644	53		1e+60
1909	2R	11159463	11160870	1.142309188843	11159976	1.176796015571	FBgn0082178	12009		1e+60
1910	X	10872639	10873674	1.142065048218	10873122	0.895116996765	FBgn0040851	9811		1e+60
1911	2L	6973762	6974918	1.141934394836	6974530	0.945218478932	FBgn0016978	2794		1e+60
1912	3L	17970008	17971152	1.141925811768	17970478	0.901086667005	FBgn0052192	35098		1e+60
1913	2R	16605619	16606883	1.14189863205	16605667	0.978029039171	FBgn0034587	33		1e+60
1914	2R	18153885	18154616	1.141786575317	18154536	0.957665867276	FBgn0050195	287		1e+60
1915	2L	16143633	16144516	1.141721725464	16143959	0.828583100263	FBgn0028883	10517		1e+60
1916	3L	5925860	5926886	1.141536235809	5926289	0.999696170582	FBgn0053993	1687		1e+60
1917	X	4271806	4272772	1.141484498978	4272081	0.919473464672	FBgn0000179	13988		1e+60
1918	X	19410513	19411431	1.141391515732	19410922	0.903812773087	FBgn0031030	2824		1e+60
1919	3R	8808294	8809204	1.141376495361	8808466	0.856878558795	FBgn0038100	1698		1e+60
1920	2L	1073715	1074621	1.141302585602	1074143	0.861783027649	FBgn0003310	3668		1e+60
1921	X	3359457	3360472	1.141246795654	3359885	0.845192296164	FBgn0029667	1122		1e+60
1922	X	2225188	2225823	1.14123916626	2225739	0.91027803421	FBgn0040390	6189		1e+60
1923	X	11645456	11646628	1.141202926636	11645945	1.094064678465	FBgn0030336	4523		1e+60
1924	2R	17722297	17723119	1.141078948975	17722495	0.910032639137	FBgn0025186	2072		1e+60
1925	X	10315261	10316241	1.140966892242	10315788	0.962054252625	FBgn0030205	3015		1e+60
1926	X	5969194	5969836	1.140317440033	5969313	1.024619622664	FBgn0029846	21311		1e+60
1927	2R	8883322	8884331	1.140245437622	8883809	1.027754211426	FBgn0033830	9812		1e+60
1928	2R	5013807	5014429	1.140146255493	5013933	1.086546325684	FBgn0033418	7770		1e+60
1929	X	15718296	15718998	1.140142440796	15718800	0.881589816167	FBgn0030702	2423		1e+60
1930	3R	12727420	12728540	1.140127658844	12727842	0.904018759727	FBgn0051270	21665		1e+60
1931	3R	14554184	14554990	1.140078544617	14554578	0.915441232569	FBgn0038646	388		1e+60
1932	X	4487458	4488529	1.139993667603	4488011	1.011712010701	FBgn0025613	1698		1e+60
1933	3L	11467873	11468750	1.139986038208	11468309	1.104390978813	FBgn0036165	6802		1e+60
1934	X	453377	454239	1.139969825745	453869	0.833070502562	FBgn0003986	6006		1e+60
1935	X	12901692	12902367	1.139657974243	12901740	1.074409484863	FBgn0030444	124		1e+60
1936	3R	23932170	23933046	1.139261722565	23932538	0.946977615356	FBgn0039571	40008		1e+60
1937	X	18629379	18630383	1.139258861542	18629922	1.023937733968	FBgn0001090	1694		1e+60
1938	3L	20818387	20819187	1.139126777649	20818505	0.839141559601	FBgn0052432	524		1e+60
1939	2R	5034916	5035925	1.138488769531	5035439	0.899713218212	FBgn0033419	688		1e+60
1940	3R	15833468	15834454	1.138458251953	15833968	1.001139079823	FBgn0038755	276		1e+60
1941	2L	10205804	10206458	1.1382188797	10206233	0.779573168073	FBgn0032191	728		1e+60
1942	2R	7153805	7154839	1.137875556946	7154205	0.840436267853	FBgn0033638	5728		1e+60
1943	2L	1970621	1971674	1.137587547302	1971164	0.965623378754	FBgn0031376	2981		1e+60
1944	3R	23506765	23508072	1.13737821579	23508014	0.921427071095	FBgn0003330	268		1e+60
1945	X	5959756	5960459	1.137149333954	5959811	1.002687030368	FBgn0029843	22805		1e+60
1946	3R	2912101	2913337	1.13694858551	2912641	0.890289502985	FBgn0003884	381		1e+60
1947	X	295102	296237	1.136720657349	295810	0.918046698851	FBgn0011822	1546		1e+60
1948	2L	21271200	21271933	1.136331558228	21271780	0.871849973996	FBgn0041336	86		1e+60
1949	3L	22072122	22073051	1.136250019073	22072619	0.844887537115	FBgn0037153	2662		1e+60
1950	2L	7426463	7427445	1.136228561401	7426876	0.869280546904	FBgn0031912	10		1e+60
1951	3R	13659212	13660277	1.136024475098	13659763	0.914873242378	FBgn0038554	18333		1e+60
1952	3L	14954516	14955855	1.1359333992	14955294	0.938354464138	FBgn0036461	4563		1e+60
1953	2R	6506367	6507734	1.135804176331	6506889	0.979684638977	FBgn0033574	49316		1e+60
1954	3R	23908620	23909339	1.135607719421	23908939	0.831311925252	FBgn0039570	35643		1e+60
1955	X	14185475	14186181	1.135579586029	14185542	0.879699039459	FBgn0052601	27272		1e+60
1956	3R	10684897	10685589	1.13550567627	10685311	0.836093966166	FBgn0038267	249		1e+60
1957	X	8290201	8291346	1.135498523712	8290783	1.05838906765	FBgn0030039	3206		1e+60
1958	2L	4283098	4283790	1.135230064392	4283145	0.924520373344	FBgn0010473	6		1e+60
1959	X	11742577	11743803	1.135032653809	11743056	0.941454278098	FBgn0030354	3779		1e+60
1960	3L	17959148	17960191	1.13498878479	17959711	0.940026887258	FBgn0052193	32792		1e+60
1961	2L	10068995	10069829	1.13485622406	10069083	0.894127845764	FBgn0032178	8186		1e+60
1962	X	9002158	9003453	1.134838104248	9002946	1.044892647687	FBgn0014868	786		1e+60
1963	2R	3749401	3750593	1.134421348572	3750019	0.927120506763	FBgn0013726	937		1e+60
1964	X	19048078	19048762	1.134344100952	19048712	0.9475329717	FBgn0031000	742		1e+60
1965	3R	21867274	21869082	1.134156227112	21867842	1.053214758635	FBgn0001139	410		1e+60
1966	X	9051191	9052028	1.133588314056	9051943	1.006459999084	FBgn0030102	3825		1e+60
1967	X	14626658	14628016	1.133552074432	14627233	1.000707054138	FBgn0015010	7063		1e+60
1968	3L	21597062	21598227	1.1335105896	21597610	0.903266310692	FBgn0037114	3211		1e+60
1969	3R	18045829	18047351	1.133244037628	18045875	0.947901884715	FBgn0038934	8329		1e+60
1970	3L	1156150	1157212	1.133170604706	1156681	0.940971559948	FBgn0025525	4125		1e+60
1971	2L	6009504	6010660	1.132830619812	6010169	0.855028040269	FBgn0031762	2169		1e+60
1972	3L	18819477	18820466	1.13259601593	18819891	0.882042884827	FBgn0067689	6350		1e+60
1973	2R	4550831	4551628	1.132472038269	4551078	0.829065833773	FBgn0033366	2877		1e+60
1974	2L	15524878	15525559	1.132411956787	15524926	0.962342119217	FBgn0028880	21475		1e+60
1975	3L	6156114	6157198	1.132338047028	6156499	0.971362431844	FBgn0035690	769		1e+60
1976	X	19612026	19613267	1.131472110748	19612592	0.949069213867	FBgn0031071	4273		1e+60
1977	3R	6419147	6419761	1.131446838379	6419266	0.949248573997	FBgn0001235	45120		1e+60
1978	3L	13856285	13857450	1.131175994873	13856850	1.291100614211	FBgn0036384	846		1e+60
1979	2L	7525965	7527022	1.130966663361	7526410	0.911726278417	FBgn0053529	18013		1e+60
1980	3L	16004178	16005119	1.130274772644	16004642	0.936119416181	FBgn0036560	3896		1e+60
1981	X	22077874	22078770	1.130261898041	22078207	0.793167619144	FBgn0000719	19624		1e+60
1982	3R	6468645	6469642	1.130237102509	6469160	0.885308980942	FBgn0001235	4774		1e+60
1983	X	5451238	5452146	1.130101203918	5451733	0.854657861922	FBgn0029776	9264		1e+60
1984	X	18706423	18707059	1.130083084106	18706878	0.985717513345	FBgn0052542	1371		1e+60
1985	2R	9655913	9657533	1.129781246185	9656582	1.03674437205	FBgn0040752	223		1e+60
1986	X	19434271	19435183	1.129777908325	19434683	0.914163033168	FBgn0031036	1104		1e+60
1987	2L	14446177	14446869	1.129750013351	14446818	0.868794812096	FBgn0028844	3998		1e+60
1988	3R	22935808	22936919	1.129573822021	22936329	0.968688768499	FBgn0039487	1648		1e+60
1989	3L	15967038	15968239	1.129502296448	15967614	0.928453665513	FBgn0036556	2380		1e+60
1990	3R	7635894	7637027	1.129439353943	7636439	1.060715615749	FBgn0051116	4156		1e+60
1991	X	7943393	7944357	1.128999710083	7943914	0.979899350335	FBgn0029997	3376		1e+60
1992	3R	19800050	19800716	1.128724575043	19800661	1.012466006809	FBgn0051451	8407		1e+60
1993	2R	3034382	3035048	1.128614425659	3035007	1.078093647957	FBgn0022772	2514		1e+60
1994	2L	20675376	20676014	1.128284931183	20675460	1.017279307048	FBgn0032877	5497		1e+60
1995	3R	13369938	13370768	1.127871513367	13370278	0.840446419186	FBgn0038519	1953		1e+60
1996	2L	12768593	12769438	1.126812934875	12769008	0.857045818778	FBgn0032457	7168		1e+60
1997	2R	2023820	2024815	1.126344203949	2024387	0.949290584115	FBgn0010347	10315		1e+60
1998	3R	24146198	24146874	1.126247406006	24146792	1.037521243095	FBgn0040108	7213		1e+60
1999	X	1477517	1478824	1.125932693481	1478116	1.081279158592	FBgn0000210	11448		1e+60
[truncated: 1,306 more rows]
