# Supplementary material for: The role of chromatin accessibility in directing the widespread, overlapping patterns of Drosophila transcription factor binding
Source: Genome Biol. 2011 Apr 7;12(4):R34. doi: 10.1186/gb-2011-12-4-r34 (PMC3218860; doi:10.1186/gb-2011-12-4-r34)
Supplement: Additional file 12 — 1% and 25% FDR ChIP-chip bound regions for HB at stage 9 and MED at stages 10 and 14. [file gb-2011-12-4-r34-S12.ZIP › med_2S10_070706-sym-1_table.txt]

Interval	Chr	Bound_Region_Start	Bound_Region_Stop	Bound_Region_Score	Peak_start	Peak_score	Closest_gene	Closest_gene_dist	Closest_transcribed_gene	Closest_transcribed_gene_dist
1	2R	18195663	18200416	4.092116355896	18198033	3.766817233142	FBgn0020257	1478		1e+60
2	3L	19520956	19524582	3.791362762451	19522157	3.429293800803	FBgn0036886	4476		1e+60
3	3L	14936332	14941743	3.619896411896	14937699	3.270372835795	FBgn0000216	229		1e+60
4	3R	4632876	4636448	3.583998680115	4634254	3.128338962793	FBgn0037635	1279		1e+60
5	X	6841527	6845173	3.462473869324	6842809	3.161644767312	FBgn0027108	1090		1e+60
6	3R	20574094	20576433	3.433946609497	20575176	3.208729154923	FBgn0003719	280		1e+60
7	2L	1409041	1412611	3.431945323944	1410990	3.332437694073	FBgn0002543	9459		1e+60
8	X	265260	267665	3.402909040451	266389	2.967641860247	FBgn0002561	156		1e+60
9	2R	3742235	3745155	3.3734126091	3744294	2.505940465366	FBgn0010109	154		1e+60
10	3L	9012040	9018208	3.348159790039	9015165	3.033128009123	FBgn0028789	159		1e+60
11	3R	21847097	21859003	3.3455991745	21850535	3.083190768957	FBgn0002629	320		1e+60
12	2L	8840630	8843333	3.344623565674	8841999	3.057154739604	FBgn0029123	16374		1e+60
13	2R	16554368	16557310	3.282785415649	16555753	3.100918040556	FBgn0003391	8988		1e+60
14	2L	9987146	9990643	3.28114938736	9988601	2.917420268059	FBgn0040965	3944		1e+60
15	2R	2996990	3005359	3.271990776062	2998328	2.955749571323	FBgn0015930	3348		1e+60
16	3L	14926980	14935940	3.236423492432	14933390	3.037729936488	FBgn0026320	1216		1e+60
17	3R	6451097	6453767	3.236018180847	6452550	2.898571908474	FBgn0001235	11836		1e+60
18	3L	11315620	11319695	3.226229190826	11318305	3.025668770075	FBgn0036155	20527		1e+60
19	3L	19526734	19528984	3.216498374939	19527812	2.921833879807	FBgn0067680	2587		1e+60
20	3L	22332725	22338330	3.21045923233	22336807	2.921221452601	FBgn0004449	4921		1e+60
21	2R	17051322	17055082	3.209849357605	17053162	3.049234390259	FBgn0050283	5007		1e+60
22	2R	2083870	2089584	3.19139957428	2085269	3.172168170705	FBgn0033076	27522		1e+60
23	X	3705958	3708462	3.188568115234	3707468	2.874771959641	FBgn0019661	456		1e+60
24	X	20503815	20506020	3.182157516479	20504887	2.698236910502	FBgn0003300	230		1e+60
25	2R	9075133	9087850	3.174913406372	9086922	2.903976917267	FBgn0033857	3214		1e+60
26	2L	4998897	5001740	3.173696041107	5000645	2.765470112071	FBgn0053113	9099		1e+60
27	3L	4234806	4238233	3.161590576172	4237039	2.71273988088	FBgn0041171	802		1e+60
28	2L	2160442	2166410	3.144005775452	2165061	2.981483347276	FBgn0031393	9301		1e+60
29	3L	20999401	21002498	3.130014896393	21000692	2.861198246479	FBgn0053285	22151		1e+60
30	2L	13224165	13230512	3.106667518616	13227357	2.777073355282	FBgn0032490	496		1e+60
31	3R	21834652	21838024	3.0972032547	21836096	2.855639289407	FBgn0002732	589		1e+60
32	X	2837941	2844275	3.090276241302	2841658	2.861153751612	FBgn0003285	11670		1e+60
33	3R	24683609	24688256	3.084266662598	24685148	2.87094004014	FBgn0028373	233		1e+60
34	3R	934492	936588	3.081315994263	935699	2.744331741333	FBgn0037293	18111		1e+60
35	3R	7598777	7607105	3.073251247406	7601165	2.883832622977	FBgn0011471	3661		1e+60
36	3L	2420996	2423817	3.072894096375	2422418	2.745451197905	FBgn0052306	24888		1e+60
37	2R	17030157	17033719	3.064646720886	17031418	2.691640741685	FBgn0003731	831		1e+60
38	3R	11813302	11816533	3.05144405365	11815111	2.869790161357	FBgn0003507	3188		1e+60
39	3R	1036716	1039522	3.034494400024	1038137	2.890763675465	FBgn0000340	5010		1e+60
40	3R	19125374	19128097	3.022000312805	19126826	2.767031759024	FBgn0039071	10915		1e+60
41	X	18142294	18147538	3.01869392395	18143629	2.782484203577	FBgn0004956	1867		1e+60
42	X	3682081	3684320	3.013495922089	3683157	2.593160124386	FBgn0000542	1824		1e+60
43	3R	12074810	12078342	3.011130332947	12077224	2.731093078852	FBgn0040237	12586		1e+60
44	2R	6092664	6096969	3.002416610718	6095067	2.737365531921	FBgn0004399	25350		1e+60
45	2L	21605757	21606761	2.993093490601	21606680	2.722473812103	FBgn0032955	4512		1e+60
46	3R	15174989	15177423	2.983877182007	15176316	2.807358966154	FBgn0038697	24155		1e+60
47	2R	11404520	11407269	2.955872535706	11406030	2.787228752585	FBgn0003425	313		1e+60
48	3R	26676926	26678903	2.947475910187	26677811	2.707470332875	FBgn0003720	226		1e+60
49	X	19053879	19055866	2.946686267853	19054817	2.732327842712	FBgn0031001	256		1e+60
50	3L	20334297	20337818	2.930892944336	20336733	2.773129715639	FBgn0028978	1284		1e+60
51	3R	26590868	26593934	2.923546791077	26592798	2.644112362581	FBgn0004606	1150		1e+60
52	3R	7176258	7180157	2.918752193451	7177803	2.615633934736	FBgn0026064	1436		1e+60
53	3L	11900294	11902429	2.917616844177	11901327	2.635539279265	FBgn0036222	2623		1e+60
54	X	17660797	17665883	2.911313056946	17664471	2.672912401312	FBgn0030870	306		1e+60
55	3R	21821150	21829620	2.90336227417	21825278	2.719457880656	FBgn0002735	302		1e+60
56	2R	6752633	6754612	2.894371509552	6753618	2.581141163321	FBgn0033590	1028		1e+60
57	3L	16737579	16739640	2.887254238129	16738582	2.358995854855	FBgn0036660	6392		1e+60
58	3L	15196659	15201632	2.880977630615	15198221	2.631542205811	FBgn0029114	2679		1e+60
59	2L	2749360	2756543	2.880053520203	2750621	2.426310804155	FBgn0003075	2099		1e+60
60	2R	8494902	8498048	2.878733634949	8496567	2.640260303722	FBgn0005624	329		1e+60
61	2R	13315396	13317943	2.876107692719	13316600	2.591339840608	FBgn0004586	1052		1e+60
62	3R	19711321	19713762	2.873415470123	19712276	2.682056844234	FBgn0025574	3521		1e+60
63	2R	18188382	18191039	2.8702917099	18189501	2.334744930267	FBgn0020257	7054		1e+60
64	2R	6712125	6716461	2.87019443512	6715054	2.58983410106	FBgn0033582	20066		1e+60
65	3R	11896689	11898908	2.868457317352	11897858	2.478230139788	FBgn0038397	4624		1e+60
66	2L	8809034	8812429	2.862737178802	8809954	2.64963797962	FBgn0029123	15671		1e+60
67	3R	17977989	17980160	2.861720085144	17978930	2.130229568481	FBgn0053335	11810		1e+60
68	3R	4862284	4864903	2.860418319702	4863789	2.660167525796	FBgn0002932	1400		1e+60
69	3L	13086879	13089180	2.839507102966	13088126	2.501998484135	FBgn0010452	94		1e+60
70	3R	12065660	12069379	2.836418151855	12068488	2.449978351593	FBgn0040071	17117		1e+60
71	3L	14238795	14242713	2.833374977112	14241519	2.560315019944	FBgn0001085	1913		1e+60
72	3L	15664100	15667693	2.832004070282	15665307	2.722777591032	FBgn0041160	199		1e+60
73	2R	14769407	14774444	2.824062347412	14773425	2.663511276245	FBgn0034423	1352		1e+60
74	3L	16013382	16016409	2.822520256042	16014603	2.307031989098	FBgn0003691	1311		1e+60
75	3L	17380183	17382861	2.817723274231	17381388	2.593973845243	FBgn0027660	5383		1e+60
76	2R	8472762	8477024	2.803735733032	8474961	2.510442427226	FBgn0033787	5498		1e+60
77	3R	17463562	17471210	2.800904750824	17466716	2.668592005968	FBgn0046832	18470		1e+60
78	3L	13047270	13049450	2.797271728516	13048151	2.353207980885	FBgn0036344	12325		1e+60
79	2R	16114575	16120325	2.790993690491	16115740	2.66937494278	FBgn0050153	4028		1e+60
80	2L	3769117	3773620	2.790845394135	3771534	2.62787583295	FBgn0004893	172		1e+60
81	3L	14942039	14945475	2.788757324219	14942956	2.394826189677	FBgn0036459	2412		1e+60
82	X	549179	550952	2.786102294922	550609	2.689433224996	FBgn0021764	6948		1e+60
83	X	2264353	2265772	2.785902023315	2264538	2.412202615004	FBgn0040385	2517		1e+60
84	2R	13723733	13728307	2.784605026245	13725996	2.54334846139	FBgn0050114	3378		1e+60
85	2R	15545315	15551373	2.782881736755	15547382	2.571931109709	FBgn0034480	27532		1e+60
86	3R	2928453	2932867	2.780425071716	2931389	2.462700395023	FBgn0040670	11543		1e+60
87	X	7735946	7739388	2.775496482849	7737829	2.484281420708	FBgn0029970	1021		1e+60
88	3L	22065817	22067683	2.775277137756	22066722	2.463265727548	FBgn0037153	3235		1e+60
89	X	3686314	3692214	2.774269580841	3690770	2.673842210036	FBgn0000542	9437		1e+60
90	X	3006495	3009460	2.773533344269	3008426	2.374100180233	FBgn0004647	17398		1e+60
91	2L	5870078	5872497	2.769031047821	5871238	2.483743555406	FBgn0031745	8243		1e+60
92	2R	6045454	6050425	2.763729095459	6047769	2.650840520859	FBgn0005630	7306		1e+60
93	3L	8805990	8809626	2.758060216904	8807111	2.477607905865	FBgn0052026	3298		1e+60
94	3R	11493240	11497943	2.753454208374	11494921	2.63143601137	FBgn0053207	3013		1e+60
95	2R	18309490	18311989	2.751268863678	18310779	2.428823709488	FBgn0000405	3788		1e+60
96	3R	12161915	12164670	2.748380661011	12163068	2.432339922587	FBgn0040284	4638		1e+60
97	3R	16367938	16370339	2.742050170898	16369125	2.5301360523	FBgn0053192	8398		1e+60
98	3R	5703009	5708105	2.741592407227	5705739	2.615687191486	FBgn0037767	4342		1e+60
99	2L	1419574	1423089	2.737833976746	1421773	2.705451875925	FBgn0002543	1324		1e+60
100	2L	848892	851470	2.727857589722	850164	2.293368548155	FBgn0020304	897		1e+60
101	3L	707126	711528	2.721435546875	710331	2.63319073783	FBgn0035160	12321		1e+60
102	2L	15726872	15730569	2.719246387482	15727947	2.427643607644	FBgn0010382	16137		1e+60
103	2L	2460211	2463119	2.718529701233	2461371	2.465737959918	FBgn0012016	1222		1e+60
104	3R	863547	865937	2.713329315186	864836	2.500789324443	FBgn0010313	47572		1e+60
105	2L	5976870	5984341	2.709703922272	5980353	2.448307261747	FBgn0000308	672		1e+60
106	3L	3019382	3022796	2.706122875214	3021314	2.226126492023	FBgn0035388	2584		1e+60
107	3R	9539991	9542592	2.703482151031	9541504	2.565529655008	FBgn0054044	1578		1e+60
108	2L	9453539	9456233	2.694192886353	9454532	2.325198918581	FBgn0053723	13792		1e+60
109	3L	8648529	8650494	2.693183898926	8649679	2.244230270386	FBgn0001168	27		1e+60
110	2L	1517160	1519059	2.691672801971	1518096	2.446967244148	FBgn0001174	88		1e+60
111	X	2320990	2326670	2.689105033875	2321873	2.536892834832	FBgn0040388	4286		1e+60
112	2R	10864135	10868580	2.686641216278	10867431	2.535741749932	FBgn0034013	2414		1e+60
113	2L	14441971	14448647	2.681682109833	14446116	2.64201259613	FBgn0028844	4700		1e+60
114	3R	4292488	4295512	2.679469108582	4293406	2.386415986454	FBgn0051369	23859		1e+60
115	2L	12084612	12086805	2.675400733948	12085940	2.237966705771	FBgn0003145	148		1e+60
116	3L	5829319	5833911	2.670016765594	5830884	2.469335387735	FBgn0003984	11323		1e+60
117	2L	4362627	4365436	2.666306495667	4363983	2.575230710647	FBgn0026319	8007		1e+60
118	3L	15226351	15228765	2.654578208923	15227418	2.455406188965	FBgn0029114	26518		1e+60
119	3L	16008204	16012780	2.651895523071	16009089	2.28893181483	FBgn0003691	6825		1e+60
120	3L	10833616	10837643	2.641191959381	10834857	2.561437466565	FBgn0026160	3018		1e+60
121	X	251762	253827	2.636862277985	252914	2.397744795855	FBgn0004170	32		1e+60
122	X	1088779	1092601	2.633131027222	1089872	2.447090685368	FBgn0026875	3582		1e+60
123	3R	13650837	13653179	2.630332946777	13652086	2.485380453222	FBgn0051246	14820		1e+60
124	3R	8470925	8476520	2.625661373138	8473584	2.404604816437	FBgn0038071	198		1e+60
125	2L	3817743	3829847	2.623044967651	3825493	2.412965101354	FBgn0003430	187		1e+60
126	3L	3391602	3395524	2.619268417358	3393697	2.438388645649	FBgn0014388	14770		1e+60
127	3R	20691288	20694462	2.61590385437	20692846	2.644283771515	FBgn0013949	1773		1e+60
128	3R	911706	917363	2.613352775574	912834	2.250607378343	FBgn0010313	426		1e+60
129	2R	9070585	9072725	2.609724998474	9071671	2.179673138787	FBgn0033855	129		1e+60
130	3L	3959891	3964491	2.603840827942	3961584	2.379479726156	FBgn0004880	5864		1e+60
131	3L	472569	474934	2.597186088562	473902	2.451704081367	FBgn0001316	50219		1e+60
132	3R	15820435	15822298	2.592491149902	15821389	2.098229099722	FBgn0038755	12855		1e+60
133	3L	14515746	14518868	2.588925361633	14517819	2.232071427738	FBgn0036428	1589		1e+60
134	2R	14316347	14318602	2.588088989258	14317660	2.275646090508	FBgn0010651	930		1e+60
135	X	13066692	13069286	2.579650878906	13068138	2.318316936493	FBgn0052639	2322		1e+60
136	2L	1460575	1464517	2.567470550537	1463462	2.166787007276	FBgn0051925	10581		1e+60
137	3L	14923183	14924904	2.566104888916	14924090	2.265968501568	FBgn0026320	10516		1e+60
138	3L	8976129	8980157	2.563992977142	8979066	2.051103830338	FBgn0035954	79		1e+60
139	2R	16467667	16469750	2.562213897705	16468637	2.479028084699	FBgn0008636	146		1e+60
140	3R	4671014	4674907	2.562135219574	4673850	2.274667795967	FBgn0011966	13752		1e+60
141	2L	6228497	6230700	2.556820869446	6229609	2.229290783405	FBgn0026755	4559		1e+60
142	3L	12620159	12624583	2.550645828247	12621465	2.324336781221	FBgn0052111	19582		1e+60
143	3L	13093151	13095353	2.548703193665	13094361	2.290745398578	FBgn0010452	6141		1e+60
144	3R	4101799	4104772	2.548142433167	4103550	2.190505588756	FBgn0010433	36		1e+60
145	X	14852467	14854449	2.54753112793	14853369	2.150597540538	FBgn0052594	5002		1e+60
146	2R	2025402	2029423	2.54575252533	2026515	2.315549569971	FBgn0010347	12443		1e+60
147	3L	19006565	19011182	2.544605255127	19008943	2.206097960472	FBgn0002945	1647		1e+60
148	2R	11249160	11251806	2.542471408844	11250462	2.436761342562	FBgn0050089	8201		1e+60
149	3L	14911121	14912257	2.542443275452	14911345	2.603603098128	FBgn0040487	26		1e+60
150	3L	14598910	14601426	2.542420387268	14599740	2.345001316071	FBgn0041604	1861		1e+60
151	2R	10642678	10648596	2.542078971863	10647374	2.435518320869	FBgn0033993	15244		1e+60
152	3R	12636751	12638690	2.536759853363	12637794	2.31018409729	FBgn0000014	17975		1e+60
153	3L	8802408	8804939	2.535129070282	8803717	2.378958533792	FBgn0011577	2264		1e+60
154	2L	19318106	19321657	2.534989356995	19319689	2.233334849862	FBgn0032769	23454		1e+60
155	2L	2180260	2184367	2.534013271332	2181828	2.450740516186	FBgn0000097	3079		1e+60
156	3R	17649684	17652155	2.533755779266	17650618	2.258594870567	FBgn0013759	2254		1e+60
157	3L	4212673	4217030	2.528604507446	4214392	2.591009914875	FBgn0001257	5287		1e+60
158	3R	15622744	15626414	2.526647567749	15625517	2.204725295305	FBgn0051471	2895		1e+60
159	2L	8477556	8480234	2.525476455688	8478561	2.513298458523	FBgn0053194	1212		1e+60
160	3R	15	1881	2.521813869476	132	2.408081834966	FBgn0037213	248		1e+60
161	3L	882361	885444	2.519635677338	884231	2.188156336546	FBgn0035176	2232		1e+60
162	3L	1729009	1731260	2.516780376434	1730059	2.562756448984	FBgn0035267	383		1e+60
163	3R	21864285	21869082	2.514893054962	21865593	2.299210429192	FBgn0000591	453		1e+60
164	2R	6697684	6701350	2.512756824493	6698863	2.293869435787	FBgn0003396	9136		1e+60
165	X	225673	227767	2.508844852448	226760	2.267386212068	FBgn0000022	93		1e+60
166	3L	14141501	14144067	2.508367061615	14143105	2.181555390358	FBgn0000411	774		1e+60
167	2R	9943358	9949183	2.506999492645	9945946	2.484973073006	FBgn0013725	1252		1e+60
168	3L	14909339	14910723	2.505887985229	14909532	2.356814490424	FBgn0040809	19		1e+60
169	3R	6177866	6183923	2.505307197571	6178858	2.084113401525	FBgn0015396	2952		1e+60
170	3R	21859938	21863682	2.504933834076	21862195	2.292747132918	FBgn0002633	565		1e+60
171	3R	15168613	15172446	2.504085540771	15171076	2.309959948063	FBgn0000463	19141		1e+60
172	2R	12153999	12156691	2.500373363495	12155348	2.117497622967	FBgn0024232	755		1e+60
173	3R	21842126	21845247	2.492504119873	21843718	2.21625439326	FBgn0002592	526		1e+60
174	2L	15736962	15740969	2.486917972565	15739257	2.084625524633	FBgn0010382	4827		1e+60
175	3R	11471946	11476255	2.485200405121	11472995	2.273525506258	FBgn0038351	14390		1e+60
176	3R	9734592	9736654	2.484740257263	9735536	2.121354579926	FBgn0000576	7955		1e+60
177	3L	1347006	1349101	2.483805179596	1348087	2.164635097279	FBgn0003295	6065		1e+60
178	2L	20757049	20759057	2.480627536774	20758077	2.106382033404	FBgn0000251	251		1e+60
179	2L	14260519	14263569	2.479860305786	14262065	2.409401557025	FBgn0004002	1457		1e+60
180	2R	9722000	9723962	2.471782207489	9722991	2.087842285633	FBgn0050071	3471		1e+60
181	X	18632500	18634561	2.470643997192	18633541	2.262850256527	FBgn0001090	1925		1e+60
182	3L	7961667	7963690	2.469017028809	7962544	2.40693532096	FBgn0011817	9548		1e+60
183	2L	9145395	9147463	2.46509552002	9146379	2.052572541767	FBgn0051887	16536		1e+60
184	X	18780235	18782519	2.464946746826	18781306	2.214403152466	FBgn0052541	17010		1e+60
185	2R	19080040	19083401	2.46418762207	19081204	2.182841809591	FBgn0015903	8707		1e+60
186	X	12496643	12502747	2.462329864502	12497893	2.158407084147	FBgn0053963	4494		1e+60
187	X	7070473	7072501	2.461315155029	7071530	2.202797979116	FBgn0029939	33218		1e+60
188	X	7163231	7168287	2.459345817566	7165950	2.156659507751	FBgn0029943	3026		1e+60
189	3L	2367475	2370288	2.457324504852	2369161	2.193387687206	FBgn0052299	4605		1e+60
190	3R	19606852	19610056	2.456853866577	19608607	2.187835468965	FBgn0015513	1099		1e+60
191	3L	679032	684216	2.456685066223	683158	2.282173493329	FBgn0035157	483		1e+60
192	X	13063077	13065073	2.454227685928	13064077	2.238566819359	FBgn0052639	6383		1e+60
193	3L	13381732	13384400	2.445027351379	13382930	2.180414059583	FBgn0036356	3470		1e+60
194	2R	9995551	9998183	2.441957950592	9997116	2.308868941139	FBgn0001332	1050		1e+60
195	2L	4033697	4035654	2.441479682922	4034727	2.265685594999	FBgn0000547	3348		1e+60
196	X	8972021	8975600	2.439607143402	8972881	2.171365618706	FBgn0030090	7358		1e+60
197	2R	12975078	12978085	2.43759059906	12976864	2.046900526683	FBgn0028953	4320		1e+60
198	3R	25128893	25134411	2.435309410095	25130242	2.164733695984	FBgn0039659	7291		1e+60
199	X	1754412	1757036	2.430463790894	1755720	2.19188266642	FBgn0000117	1076		1e+60
200	X	19605338	19610376	2.429786205292	19608055	1.887945147122	FBgn0031071	8810		1e+60
201	3R	27514261	27517298	2.427348613739	27516134	2.229549831814	FBgn0039864	10532		1e+60
202	2R	18724648	18726883	2.426899433136	18725932	2.016090720892	FBgn0034834	6793		1e+60
203	3L	596014	598607	2.425454139709	597494	2.356745216582	FBgn0016715	7404		1e+60
204	3L	14925106	14926793	2.425129890442	14925895	2.184508463916	FBgn0026320	8711		1e+60
205	2L	19214440	19217145	2.422218322754	19215680	2.288080047159	FBgn0015380	29405		1e+60
206	2L	8845532	8848210	2.417617797852	8847028	2.320449829102	FBgn0052986	15779		1e+60
207	2L	1064924	1069645	2.417367935181	1068190	2.146506085115	FBgn0003310	9621		1e+60
208	2R	6107185	6109710	2.416724205017	6108192	2.206618853978	FBgn0033538	21285		1e+60
209	3R	16116469	16119842	2.41646194458	16118123	2.441459274292	FBgn0028386	865		1e+60
210	2R	5996367	5999458	2.416177749634	5998432	2.421409045949	FBgn0033529	6459		1e+60
211	X	4814574	4816860	2.414789199829	4815917	2.092446274228	FBgn0061196	9680		1e+60
212	3L	5948014	5951177	2.413694381714	5950132	1.931043849272	FBgn0035656	180		1e+60
213	2R	13061673	13064219	2.413414955139	13063159	2.196798773373	FBgn0034240	514		1e+60
214	X	18092949	18095641	2.411246776581	18094154	2.194852492389	FBgn0030905	761		1e+60
215	3R	4848906	4851891	2.409507274628	4850898	2.152669727802	FBgn0015014	5159		1e+60
216	2R	13018488	13021239	2.402121543884	13019821	2.074301600456	FBgn0034228	2061		1e+60
217	2R	8499953	8502745	2.400940418243	8501724	2.167022368487	FBgn0005624	4828		1e+60
218	3R	7203593	7204990	2.397928476334	7204602	2.123263001442	FBgn0004595	6092		1e+60
219	2R	20320377	20323311	2.395910739899	20322087	2.136508703232	FBgn0000157	343		1e+60
220	3L	12589084	12591360	2.392103672028	12590213	2.344678878784	FBgn0015919	6140		1e+60
221	3R	8207650	8209444	2.390257835388	8208532	2.227548627292	FBgn0038028	120		1e+60
222	2L	11444915	11448397	2.390079975128	11445845	2.121250033379	FBgn0004579	242		1e+60
223	3R	17987081	17991636	2.387969017029	17989998	2.321815490723	FBgn0053335	742		1e+60
224	X	4043278	4045385	2.38293838501	4044399	2.000153923035	FBgn0000635	6928		1e+60
225	3L	11209786	11212804	2.381598472595	11211119	2.105320036411	FBgn0036150	1234		1e+60
226	3L	17979565	17982178	2.380030155182	17980540	2.006592694451	FBgn0052192	25036		1e+60
227	2L	19861010	19863749	2.377949237823	19862785	1.996534656076	FBgn0032826	399		1e+60
228	X	19586765	19589015	2.377925872803	19588064	2.269805703844	FBgn0031069	3327		1e+60
229	3R	12886671	12888492	2.376454353333	12887492	1.860197992886	FBgn0051263	483		1e+60
230	3R	10477203	10479421	2.370306968689	10478339	2.287721409517	FBgn0026578	3084		1e+60
231	3L	19647370	19648929	2.369999408722	19648213	2.109214693308	FBgn0036900	4404		1e+60
232	2L	11970074	11972037	2.369585037231	11971231	1.874574899673	FBgn0041606	137		1e+60
233	X	8057467	8062226	2.367647647858	8059817	2.140047550201	FBgn0030025	26103		1e+60
234	X	8977009	8980740	2.362844467163	8978866	2.275495080387	FBgn0030090	1373		1e+60
235	2L	2575635	2578107	2.362532615662	2576605	2.249478594462	FBgn0031434	401		1e+60
236	3R	21830961	21833167	2.35915184021	21832085	2.143407058716	FBgn0002733	340		1e+60
237	3R	25495722	25498106	2.358400583267	25496739	2.074492067099	FBgn0039678	643		1e+60
238	X	18743693	18745755	2.354771137238	18744592	2.24321828169	FBgn0030976	10245		1e+60
239	3L	16372489	16377640	2.35400724411	16376080	2.0954543282	FBgn0014163	1018		1e+60
240	3L	4141977	4143919	2.353512763977	4142938	1.951740384102	FBgn0053545	1503		1e+60
241	3L	8990371	8992166	2.352768421173	8991345	2.147919851191	FBgn0035956	3011		1e+60
242	2L	18876153	18878265	2.349639892578	18877209	1.969177007675	FBgn0003896	24		1e+60
243	2L	12009466	12012864	2.348824977875	12010705	2.040484428406	FBgn0014019	2329		1e+60
244	3R	171160	173503	2.346660614014	172432	2.182389676571	FBgn0001204	60		1e+60
245	3L	279526	283939	2.345199346542	280670	2.139758138096	FBgn0035128	684		1e+60
246	2L	21855567	21857734	2.340601444244	21856460	2.006247548496	FBgn0032965	29394		1e+60
247	X	9932554	9934489	2.337664604187	9933521	2.144816684723	FBgn0030179	1767		1e+60
248	2R	17824675	17826913	2.337283611298	17825784	2.270708858967	FBgn0013272	540		1e+60
249	3R	11479201	11483298	2.334869384766	11482349	2.127156257629	FBgn0053207	9559		1e+60
250	X	7150939	7154157	2.334545612335	7153172	1.950934914982	FBgn0024250	5		1e+60
251	3L	10820877	10827319	2.333752632141	10821983	2.124739871306	FBgn0026160	9856		1e+60
252	2R	17209590	17216178	2.332362174988	17210871	2.134676786569	FBgn0010228	1199		1e+60
253	3L	11298062	11299977	2.331346035004	11299044	2.025065870846	FBgn0036154	3378		1e+60
254	3R	4751633	4754594	2.329758644104	4753600	2.172721582301	FBgn0003177	3378		1e+60
255	2L	17257533	17261034	2.326920986176	17259395	2.235787259208	FBgn0032629	2734		1e+60
256	2R	12972145	12974499	2.321880817413	12973212	2.184369683266	FBgn0028953	668		1e+60
257	3R	22620964	22624184	2.321581840515	22622472	2.176760925966	FBgn0003717	2293		1e+60
258	3L	21209492	21211978	2.318956375122	21210515	2.076728884379	FBgn0012034	3569		1e+60
259	3L	11216035	11218941	2.318955421448	11217527	2.135768722085	FBgn0036150	7642		1e+60
260	X	10667304	10671165	2.314819335938	10668495	2.153759903378	FBgn0030235	495		1e+60
261	2L	3605645	3607671	2.313955307007	3606785	1.972383880615	FBgn0002985	37		1e+60
262	3R	8077274	8079497	2.313519001007	8078417	2.199114434859	FBgn0038008	1492		1e+60
263	2R	10892579	10896176	2.313206672668	10893863	2.094226956367	FBgn0026370	1718		1e+60
264	3R	25087238	25090548	2.312873840332	25089220	2.300550013781	FBgn0003525	7718		1e+60
265	2R	8291234	8294164	2.310836315155	8292922	1.810004446242	FBgn0003326	3529		1e+60
266	3R	18498030	18500894	2.307367324829	18499207	2.097165520986	FBgn0039000	684		1e+60
267	3R	6423508	6426767	2.307293891907	6425864	1.983522772789	FBgn0001235	38522		1e+60
268	3R	12079976	12081971	2.306886196136	12081035	2.239599496126	FBgn0040237	8775		1e+60
269	2L	2171670	2173531	2.303641319275	2172589	2.051910579205	FBgn0000097	6160		1e+60
270	3L	15285055	15287917	2.303400993347	15286010	1.924440664404	FBgn0036494	15949		1e+60
271	2L	18591976	18596063	2.303072929382	18593104	2.086256853739	FBgn0003270	25		1e+60
272	3R	27526677	27533047	2.301309585571	27527833	2.193877332351	FBgn0054046	7021		1e+60
273	X	4298125	4300646	2.29864358902	4299334	2.119366673862	FBgn0000179	41241		1e+60
274	3L	16439852	16441887	2.29368019104	16440944	1.903033985811	FBgn0004569	8016		1e+60
275	2L	5233170	5236072	2.291750907898	5235103	1.984703328874	FBgn0051971	5663		1e+60
276	3L	15811590	15813959	2.291680812836	15812546	1.838950225285	FBgn0052150	3229		1e+60
277	3R	5697234	5701267	2.289522647858	5699923	2.152780280394	FBgn0040536	940		1e+60
278	2R	11412113	11416594	2.289518356323	11413074	1.801061089834	FBgn0053463	1784		1e+60
279	2L	1885291	1887744	2.289244651794	1886768	2.014913618565	FBgn0031374	1784		1e+60
280	2R	11189770	11192400	2.288875579834	11190994	2.244663536549	FBgn0023441	537		1e+60
281	3R	25595989	25599195	2.28840303421	25597520	2.039900751675	FBgn0001297	4813		1e+60
282	2R	8295070	8297318	2.287536144257	8296011	2.07528334856	FBgn0003326	440		1e+60
283	2L	440920	443173	2.285614013672	441972	2.117379426956	FBgn0004583	10719		1e+60
284	2R	19152388	19155021	2.278303623199	19153582	2.024814633762	FBgn0034886	11594		1e+60
285	2L	19150346	19155489	2.276034832001	19154535	2.082872708639	FBgn0032763	23096		1e+60
286	3R	12588867	12590759	2.275402069092	12589842	1.905205607414	FBgn0020556	9069		1e+60
287	2R	10563524	10565477	2.275070667267	10564405	1.848396020777	FBgn0053467	6699		1e+60
288	2L	5236555	5240883	2.26869058609	5239672	2.04805430244	FBgn0051971	1094		1e+60
289	3L	3825746	3827921	2.264438152313	3827094	1.833924353123	FBgn0013751	2591		1e+60
290	3R	24456562	24458340	2.264024734497	24457421	1.862892038682	FBgn0039590	3364		1e+60
291	2L	707252	709296	2.260972976685	708381	1.999246946971	FBgn0000497	6587		1e+60
292	X	7013582	7015718	2.260603904724	7014753	1.927174455979	FBgn0047092	19667		1e+60
293	2L	19155913	19159529	2.259550094604	19157419	1.970479100943	FBgn0032763	20212		1e+60
294	3L	5942331	5945632	2.257928371429	5944773	1.832805424929	FBgn0035656	5179		1e+60
295	3L	4389191	4392994	2.256511688232	4391794	1.990176874049	FBgn0035542	2050		1e+60
296	2L	4596675	4598732	2.255832672119	4597583	2.062366575003	FBgn0053196	5620		1e+60
297	3L	21531475	21533304	2.255231380463	21532495	1.884950041771	FBgn0023417	204		1e+60
298	3L	15675069	15679856	2.25475025177	15677226	2.201055109501	FBgn0041160	12118		1e+60
299	2L	15472973	15475337	2.253755569458	15474244	1.923573684692	FBgn0003448	46		1e+60
300	3L	8798128	8800784	2.252391815186	8799444	2.089159280062	FBgn0011577	2009		1e+60
301	3R	2718396	2720415	2.250167369843	2719551	1.989852119895	FBgn0001077	29505		1e+60
302	X	19675354	19677721	2.249877929688	19676861	1.887100920958	FBgn0031079	9127		1e+60
303	3L	1867910	1870138	2.249238014221	1869038	2.087666066488	FBgn0035289	153		1e+60
304	3R	10642675	10646332	2.246073246002	10643820	2.257258218877	FBgn0038262	16293		1e+60
305	2L	14429213	14432826	2.242412567139	14431610	2.134271677803	FBgn0028871	6479		1e+60
306	3L	736471	738245	2.238512992859	737267	1.755289942026	FBgn0000575	4329		1e+60
307	3R	4682522	4684468	2.230904579163	4683612	2.030034478505	FBgn0011966	3990		1e+60
308	X	1990687	1996146	2.230205059052	1993681	2.158522814512	FBgn0004861	980		1e+60
309	2R	11400647	11402563	2.228580474854	11401593	1.85911282897	FBgn0003425	4124		1e+60
310	X	2148905	2155838	2.228212833405	2149724	1.718426003176	FBgn0023526	822		1e+60
311	3R	24897876	24901261	2.226181983948	24900121	2.027907073498	FBgn0039632	11240		1e+60
312	3R	9726706	9728285	2.222657203674	9727429	1.946374556598	FBgn0000576	152		1e+60
313	2L	3475525	3479279	2.22123670578	3476509	2.119534552097	FBgn0022073	1925		1e+60
314	2L	19328900	19331181	2.221029281616	19329939	2.215222093794	FBgn0024245	29214		1e+60
315	3R	9813828	9817036	2.216539382935	9814730	2.000853538513	FBgn0015270	24091		1e+60
316	2L	12459107	12461998	2.215986251831	12460223	2.163199361165	FBgn0032437	6541		1e+60
317	3L	19148525	19150455	2.215605735779	19149531	2.037011988023	FBgn0016797	13646		1e+60
318	2L	7137579	7139509	2.215330123901	7138644	2.045986007242	FBgn0031889	4961		1e+60
319	3L	19600168	19603433	2.214289665222	19602313	1.856387867647	FBgn0036896	1458		1e+60
320	2R	9821304	9823846	2.212361812592	9822178	2.080089747906	FBgn0033921	4962		1e+60
321	2R	11252650	11256088	2.201974868774	11254822	1.985762894154	FBgn0050089	12561		1e+60
322	2L	19129933	19134162	2.201677322388	19132763	1.82198369503	FBgn0010300	3028		1e+60
323	3R	9637296	9639442	2.199678421021	9638622	1.934001604716	FBgn0053327	219		1e+60
324	2L	219703	225527	2.198343276978	223039	1.927254115834	FBgn0031235	9475		1e+60
325	3R	17430444	17433253	2.196182250977	17431345	1.778495152791	FBgn0046832	16901		1e+60
326	2L	19333235	19336158	2.194443702698	19335240	1.962016442243	FBgn0024245	23913		1e+60
327	2R	16869837	16872950	2.192235946655	16871887	1.676480642955	FBgn0000395	2636		1e+60
328	2R	15371734	15373554	2.191679000854	15372473	1.501515134176	FBgn0043532	10506		1e+60
329	3L	3828650	3830531	2.18782043457	3829547	2.016477977528	FBgn0013751	138		1e+60
330	X	7135954	7141958	2.186750411987	7139347	1.805246263742	FBgn0025549	2807		1e+60
331	3R	16398855	16401465	2.186215400696	16399997	2.106267929077	FBgn0038806	2733		1e+60
332	2L	5876727	5880214	2.18351483345	5877811	1.944262644824	FBgn0031745	1670		1e+60
333	2R	16160142	16162575	2.182673454285	16161090	2.002576128642	FBgn0034537	2189		1e+60
334	3L	10939710	10941586	2.180115699768	10940767	1.807865006583	FBgn0052070	2769		1e+60
335	3R	24410270	24412323	2.176965713501	24411270	1.895428180695	FBgn0000659	465		1e+60
336	2R	15620523	15622431	2.176877737045	15621511	1.944273286396	FBgn0004364	4863		1e+60
337	2L	4220789	4223875	2.173605442047	4222372	1.97887301445	FBgn0001075	4520		1e+60
338	3L	5627700	5630710	2.173557281494	5628633	1.850553333759	FBgn0035626	3		1e+60
339	3R	10306669	10311264	2.172465801239	10310358	1.901456654072	FBgn0038233	27056		1e+60
340	3L	302133	306130	2.169010162354	303315	1.916850903455	FBgn0004373	97		1e+60
341	2R	8534288	8536274	2.165127277374	8535332	1.905334472656	FBgn0008654	22302		1e+60
342	3L	3053405	3059393	2.164413928986	3057688	2.038201556486	FBgn0035397	3028		1e+60
343	X	6940345	6943448	2.163571357727	6941715	1.979597372167	FBgn0029933	1574		1e+60
344	3R	18954799	18960360	2.161881446838	18957349	1.729386329651	FBgn0051457	3643		1e+60
345	3L	20958599	20962689	2.153585195541	20960082	1.850358570323	FBgn0003415	1183		1e+60
346	X	16166287	16168576	2.150022983551	16167414	1.743386521059	FBgn0011764	135		1e+60
347	3R	11242722	11247069	2.145545959473	11243862	1.993725657463	FBgn0067339	357		1e+60
348	3R	20671000	20673318	2.144843578339	20671991	2.007126539946	FBgn0013953	745		1e+60
349	2L	14264307	14266050	2.144530773163	14265245	1.706732806037	FBgn0004002	1723		1e+60
350	3L	14114479	14119331	2.144354820251	14115554	1.948581415064	FBgn0042630	18971		1e+60
351	2R	6615800	6618073	2.142129421234	6616748	1.820731312037	FBgn0040765	838		1e+60
352	2L	6177883	6180276	2.142035484314	6179313	1.902605365304	FBgn0040951	11158		1e+60
353	3R	4030226	4032508	2.140313863754	4031428	1.945638796862	FBgn0053779	884		1e+60
354	3R	16671492	16673795	2.140019416809	16672376	1.882491320372	FBgn0038833	457		1e+60
355	3L	16732508	16735771	2.138928890228	16733878	1.738297181971	FBgn0004108	2545		1e+60
356	2R	18020985	18024731	2.138891220093	18023348	1.939645171165	FBgn0034735	23552		1e+60
357	2R	20552188	20554230	2.137856483459	20553041	1.955513238907	FBgn0001147	6886		1e+60
358	2L	14482260	14484645	2.134872436523	14483508	1.932179983924	FBgn0005771	7354		1e+60
359	X	3017268	3020158	2.13450050354	3018859	1.90797072649	FBgn0028746	10419		1e+60
360	2R	17904140	17906576	2.129621505737	17905375	1.990241780001	FBgn0034724	4263		1e+60
361	3L	15630074	15632352	2.127497196198	15631115	1.846634328365	FBgn0014851	4608		1e+60
362	2R	1627291	1630517	2.125914573669	1629720	1.882596857408	FBgn0033063	15058		1e+60
363	2L	16277346	16278605	2.125568389893	16277435	2.046553230286	FBgn0001994	6222		1e+60
364	3L	15316547	15318505	2.122935771942	15317474	2.035729492412	FBgn0036494	15515		1e+60
365	2R	2891632	2894330	2.116287231445	2892788	1.732369787553	FBgn0033159	894		1e+60
366	3L	20450358	20453188	2.115990638733	20451318	1.776250839233	FBgn0037007	1955		1e+60
367	2R	8103397	8106544	2.113119125366	8105335	1.949265867472	FBgn0050055	125		1e+60
368	2L	1061693	1064340	2.111658096313	1062946	1.830258032855	FBgn0003310	14865		1e+60
369	3L	4044864	4046819	2.111052036285	4045745	1.903572166667	FBgn0000449	91		1e+60
370	3R	25110583	25116740	2.110418319702	25111820	1.886142338023	FBgn0039659	11131		1e+60
371	2R	1700624	1704555	2.109728813171	1701545	1.890108837801	FBgn0033068	1850		1e+60
372	2L	21830500	21832190	2.108572006226	21831442	1.711522728205	FBgn0003866	15254		1e+60
373	3L	9827365	9830803	2.107944011688	9829960	1.803265263053	FBgn0004390	734		1e+60
374	3L	10742562	10744334	2.106905937195	10743547	1.756218560537	FBgn0036102	31592		1e+60
375	X	19684041	19686630	2.106293678284	19685254	1.735090065002	FBgn0031079	734		1e+60
376	3R	8897086	8898924	2.105784416199	8897974	1.909030942356	FBgn0004666	14493		1e+60
377	2L	15328422	15330527	2.10183095932	15329591	1.806398808956	FBgn0001981	202		1e+60
378	2L	478696	482269	2.101715087891	481071	2.078031960656	FBgn0043364	1389		1e+60
379	2R	12990068	12992778	2.101137161255	12991165	1.868897851308	FBgn0034224	241		1e+60
380	2R	18012964	18016467	2.100599765778	18015207	1.908332316081	FBgn0034735	15411		1e+60
381	3L	14602528	14604396	2.098863840103	14603553	1.77949627708	FBgn0041604	5674		1e+60
382	2L	7005934	7007695	2.094897270203	7006714	1.800425669726	FBgn0031880	6782		1e+60
383	2L	19570268	19574514	2.092858314514	19572325	1.931346332326	FBgn0005672	928		1e+60
384	2R	16414188	16416127	2.090826034546	16415269	1.937014758587	FBgn0034560	2017		1e+60
385	3L	622361	625216	2.087547302246	623977	1.94233344583	FBgn0064191	1814		1e+60
386	3L	10828649	10832663	2.086864471436	10829498	1.746361509959	FBgn0026160	2341		1e+60
387	3R	2728349	2730487	2.086264133453	2729487	1.942294925451	FBgn0001077	39441		1e+60
388	2R	13318250	13320409	2.085515022278	13319240	1.899216856275	FBgn0004586	1588		1e+60
389	2R	4165812	4171042	2.081938743591	4167765	2.144807066236	FBgn0050353	2254		1e+60
390	3R	20095185	20099565	2.080848693848	20098257	1.928539335728	FBgn0029146	496		1e+60
391	3R	20997607	21000631	2.080645561218	20998826	2.072562862845	FBgn0039285	443		1e+60
392	2L	17738188	17740459	2.079834938049	17739304	1.76168680191	FBgn0015609	3854		1e+60
393	2R	9825643	9828471	2.079536437988	9827460	1.699106343587	FBgn0033921	10244		1e+60
394	3R	9229623	9231895	2.075993061066	9230714	1.963723786672	FBgn0038150	124		1e+60
395	3L	253609	256037	2.075283050537	255128	2.042585690816	FBgn0029002	44		1e+60
396	3R	11923486	11926484	2.071969985962	11925602	1.782545789083	FBgn0010379	664		1e+60
397	X	11840430	11841735	2.068956375122	11841004	1.272419198354	FBgn0030360	111		1e+60
398	3R	27572580	27575094	2.068674087524	27573988	1.948012800778	FBgn0011013	737		1e+60
399	3R	10480220	10482333	2.066793441772	10481135	1.719137836905	FBgn0026578	288		1e+60
400	3L	6442605	6444471	2.063529968262	6443587	1.801742750056	FBgn0035700	7974		1e+60
401	3L	14040987	14042843	2.063141822815	14042082	1.756437063217	FBgn0005592	1051		1e+60
402	2R	13821258	13823607	2.062038421631	13822122	1.984623074532	FBgn0034327	3282		1e+60
403	2L	15475542	15479600	2.057883262634	15477018	1.909552335739	FBgn0003448	2820		1e+60
404	2R	14189033	14191535	2.056818962097	14189933	1.495714992285	FBgn0023214	1538		1e+60
405	2L	711821	716392	2.055608272552	713363	2.049023039201	FBgn0000497	1605		1e+60
406	3L	15008421	15011506	2.054969787598	15009124	1.977240834917	FBgn0025776	212		1e+60
407	2R	15625108	15626998	2.05310344696	15626147	1.879065354665	FBgn0004364	227		1e+60
408	3L	12055127	12058268	2.052069664001	12057339	1.833874130249	FBgn0028679	1607		1e+60
409	X	10991217	10993852	2.047322273254	10992133	1.80242656259	FBgn0020255	1674		1e+60
410	3L	2862370	2866928	2.047027587891	2865661	1.96997662953	FBgn0035379	10035		1e+60
411	3R	13428190	13432220	2.046929836273	13430593	1.82222288847	FBgn0038524	1231		1e+60
412	3L	9434309	9438330	2.04475402832	9436381	1.814251955818	FBgn0052043	1357		1e+60
413	3L	22109526	22111494	2.044116020203	22110512	1.946622624117	FBgn0037152	11244		1e+60
414	3L	14921296	14922906	2.040779590607	14921914	1.784435440512	FBgn0040487	10543		1e+60
415	3L	7956974	7959368	2.040681362152	7957955	1.857905808617	FBgn0011817	4959		1e+60
416	X	22039186	22040913	2.038187980652	22039925	1.769126097361	FBgn0000719	18658		1e+60
417	2R	12093814	12096324	2.036769390106	12095484	1.769029897802	FBgn0016131	1145		1e+60
418	X	2284345	2286184	2.034586906433	2285275	2.042942732573	FBgn0001150	156		1e+60
419	2R	15384589	15387206	2.034527778625	15385512	1.807800292969	FBgn0043532	2533		1e+60
420	2R	6912489	6917270	2.033808231354	6915022	1.640091955662	FBgn0050506	726		1e+60
421	X	1977724	1980804	2.033673286438	1979416	1.872757618244	FBgn0004860	1536		1e+60
422	2R	7975577	7978316	2.033657550812	7976649	1.910033162435	FBgn0010238	7551		1e+60
423	3R	15157042	15159202	2.031932830811	15158341	1.657371401787	FBgn0000463	6406		1e+60
424	2L	18140061	18142396	2.02828502655	18141306	1.6795949671	FBgn0041184	7033		1e+60
425	3R	16776456	16778542	2.027595043182	16777439	1.952533160939	FBgn0002921	3003		1e+60
426	3L	3042170	3044852	2.026475906372	3043818	1.797134429216	FBgn0035393	5184		1e+60
427	2L	248355	251413	2.025276184082	249583	1.700824176564	FBgn0001309	1212		1e+60
428	2R	8987293	8989254	2.024108409882	8988344	1.784497457392	FBgn0000119	10781		1e+60
429	3L	1461821	1464260	2.020991325378	1462803	1.785372972488	FBgn0046769	279		1e+60
430	2R	9481017	9483213	2.020371437073	9482096	1.897294312716	FBgn0020766	2158		1e+60
431	2L	159874	162777	2.018818855286	161416	1.81473493576	FBgn0016977	2382		1e+60
432	2R	8710058	8713114	2.016297340393	8712331	1.954154789448	FBgn0053182	1852		1e+60
433	2L	14045358	14048323	2.015905380249	14046450	1.68052889506	FBgn0028876	1134		1e+60
434	3L	10303688	10305894	2.015546798706	10304785	1.645526111126	FBgn0067716	10992		1e+60
435	2R	20732574	20735060	2.012411117554	20733933	1.848493800444	FBgn0001325	282		1e+60
436	2R	19083790	19089188	2.010887145996	19085104	1.791318332448	FBgn0015903	12607		1e+60
437	2R	8419398	8421217	2.009738206863	8420181	1.800742037156	FBgn0010488	11723		1e+60
438	2L	12665382	12667130	2.009457111359	12666277	1.840058714151	FBgn0032442	2892		1e+60
439	X	3253002	3254904	2.008855819702	3254015	1.679991273319	FBgn0029657	4445		1e+60
440	X	313181	316257	2.008601665497	314048	1.871014510884	FBgn0000137	3274		1e+60
441	2L	3774846	3777213	2.007074832916	3775874	1.877063035965	FBgn0004893	4168		1e+60
442	X	2990394	2998877	2.005815505981	2994275	1.548780322075	FBgn0004647	3247		1e+60
443	3R	26100905	26102957	2.005790710449	26101859	1.497327625751	FBgn0010113	1797		1e+60
444	3R	627689	630991	2.005563735962	628204	1.823300581712	FBgn0037278	759		1e+60
445	2R	11616788	11619838	2.004645824432	11617594	1.642985512229	FBgn0014020	45		1e+60
446	X	446665	448442	2.004497051239	447553	1.852911412716	FBgn0003986	310		1e+60
447	3R	15759733	15762584	2.003911972046	15761746	1.840079419753	FBgn0021776	904		1e+60
448	3L	14719661	14725374	2.003732681274	14720869	1.730909852421	FBgn0013263	5439		1e+60
449	3L	9588053	9590605	2.002546310425	9589436	1.809103629168	FBgn0002528	570		1e+60
450	X	2161609	2164989	2.002186775208	2164836	1.985741813978	FBgn0054052	13584		1e+60
451	2L	16281188	16284480	2.001896858215	16282250	1.624766409397	FBgn0001994	1407		1e+60
452	3L	3831494	3833569	1.999061107635	3832600	1.853692978621	FBgn0013751	2915		1e+60
453	2R	8702928	8708942	1.997251987457	8706127	1.75571501255	FBgn0028991	146		1e+60
454	3R	4505417	4516274	1.996834754944	4506415	1.723429539624	FBgn0053325	363		1e+60
455	3R	12596465	12598917	1.996605396271	12597945	1.822002803578	FBgn0020556	966		1e+60
456	3R	23266256	23269399	1.996257305145	23268438	1.869854506324	FBgn0039518	21473		1e+60
457	X	10586395	10588264	1.995993375778	10587361	1.78449267149	FBgn0003204	2363		1e+60
458	2R	16053364	16054947	1.995312690735	16054165	1.567792583914	FBgn0034514	37		1e+60
459	3R	27549784	27552219	1.99430513382	27551052	1.793906658888	FBgn0003870	11446		1e+60
460	X	19155263	19158647	1.993103981018	19156289	1.470329795565	FBgn0028469	287		1e+60
461	3R	12455127	12457734	1.990900039673	12456650	1.849002361298	FBgn0000634	5702		1e+60
462	2L	7525407	7527986	1.990637779236	7526344	1.830884176142	FBgn0053529	18079		1e+60
463	3R	19168754	19173859	1.989678382874	19169626	1.875604264876	FBgn0003118	2258		1e+60
464	3R	4005637	4008564	1.989174842834	4007493	1.783272027969	FBgn0001138	329		1e+60
465	3L	19135249	19138085	1.986026763916	19136976	1.716495752335	FBgn0016797	1091		1e+60
466	X	12568723	12571690	1.985619544983	12569603	1.729620176203	FBgn0024308	6777		1e+60
467	2R	4916223	4920216	1.982690811157	4918479	1.820713043213	FBgn0053774	6382		1e+60
468	2L	11188258	11190128	1.980795860291	11189043	1.7217489779	FBgn0032354	10002		1e+60
469	3L	18364681	18366687	1.97855758667	18365736	1.858385955586	FBgn0011706	2074		1e+60
470	2R	14045731	14047979	1.97815990448	14046934	1.627049109515	FBgn0034356	4639		1e+60
471	3R	7584237	7587928	1.977009773254	7586439	1.69324439764	FBgn0017581	3740		1e+60
472	2R	11213963	11215567	1.97481918335	11214780	1.658189088106	FBgn0050080	1777		1e+60
473	2L	8414276	8417751	1.97425699234	8416523	1.929537268246	FBgn0027932	833		1e+60
474	3R	11409394	11414096	1.973654747009	11410588	1.864587727715	FBgn0038350	32094		1e+60
475	2L	517197	524552	1.972712993622	518352	1.578853270587	FBgn0003963	5115		1e+60
476	X	12584124	12587151	1.968178272247	12586045	1.963319333394	FBgn0030418	7642		1e+60
477	3R	2914320	2916323	1.967875480652	2915244	1.890353107452	FBgn0003884	2984		1e+60
478	2R	8044529	8047995	1.967091560364	8047035	1.852071126302	FBgn0011592	2072		1e+60
479	2R	6359065	6361654	1.964041233063	6360106	1.773525923491	FBgn0027525	5473		1e+60
480	3R	12543643	12546717	1.962910652161	12545828	1.647303521633	FBgn0003944	14520		1e+60
481	2R	16757690	16759766	1.962241172791	16758362	1.722087860107	FBgn0034606	173		1e+60
482	X	320319	323861	1.961529254913	323123	1.570817246157	FBgn0010019	3032		1e+60
483	3R	25079002	25082313	1.9575548172	25081276	1.762846887112	FBgn0003525	226		1e+60
484	3R	11745116	11747853	1.957305908203	11746877	1.529584185282	FBgn0038385	242		1e+60
485	2L	16346436	16350748	1.956981658936	16349770	1.67938581109	FBgn0028506	905		1e+60
486	3L	5953999	5958358	1.956630706787	5957176	1.668573716108	FBgn0035656	7224		1e+60
487	3L	21576039	21579567	1.955870628357	21577108	1.800773888826	FBgn0053291	1693		1e+60
488	3L	18189033	18191717	1.953349113464	18190887	1.58090578715	FBgn0036782	23789		1e+60
489	2L	8521004	8523194	1.950110435486	8522006	1.759824573994	FBgn0016122	107		1e+60
490	2R	16563499	16565670	1.947380542755	16564581	1.734935480006	FBgn0003391	160		1e+60
491	3R	1425237	1427405	1.946757316589	1426503	1.662465936997	FBgn0037346	388		1e+60
492	2L	5996328	6000930	1.946556091309	5997386	1.683001250029	FBgn0031759	2097		1e+60
493	X	2242235	2245450	1.945861816406	2244475	1.848685353994	FBgn0040387	655		1e+60
494	X	9607808	9610176	1.944507598877	9609288	1.598506599665	FBgn0020378	11108		1e+60
495	3R	12060441	12062842	1.942620277405	12061552	1.74131155014	FBgn0040071	10181		1e+60
496	2L	14434197	14437341	1.942302703857	14435901	1.825651421266	FBgn0028871	10770		1e+60
497	X	6826367	6835061	1.940153121948	6830996	1.780460332569	FBgn0029927	730		1e+60
498	2R	13852833	13856998	1.938181877136	13854898	1.766189827639	FBgn0040737	28213		1e+60
499	3R	14825006	14828443	1.9358959198	14825969	1.897156357765	FBgn0026239	16222		1e+60
500	3L	18150182	18152246	1.935428619385	18151150	1.619581540426	FBgn0003997	254		1e+60
501	2R	20389103	20391323	1.933690547943	20390376	1.656738028807	FBgn0035075	1207		1e+60
502	3R	12105144	12108907	1.933483123779	12106160	1.688422371359	FBgn0051283	2199		1e+60
503	2R	7062002	7063765	1.933156490326	7062856	1.745164934794	FBgn0000577	18739		1e+60
504	3R	19018255	19020089	1.932624816895	19019172	1.790565788746	FBgn0039061	10530		1e+60
505	X	18528595	18530520	1.931698799133	18529503	1.593891143799	FBgn0010383	2821		1e+60
506	3R	12377010	12378958	1.931584358215	12378080	1.705645024776	FBgn0038442	2321		1e+60
507	2R	15144881	15146563	1.931114196777	15145839	1.537710398436	FBgn0003435	526		1e+60
508	3L	14416946	14419105	1.930475234985	14418144	1.749639118419	FBgn0036424	35553		1e+60
509	3L	22886107	22887633	1.929508686066	22886879	1.528739823235	FBgn0052461	2247		1e+60
510	2L	1074935	1078498	1.928559303284	1076703	1.654573580798	FBgn0003310	1108		1e+60
511	2R	1638548	1643519	1.928462028503	1639460	1.704451143742	FBgn0033063	5318		1e+60
512	3R	11115681	11118062	1.927625894547	11117058	1.554762728074	FBgn0003721	9804		1e+60
513	2L	15308861	15310752	1.927572727203	15309746	1.765372812748	FBgn0041103	6089		1e+60
514	X	4529008	4530477	1.926749229431	4529640	1.313386535645	FBgn0022768	2468		1e+60
515	2L	21020727	21024645	1.926226615906	21022006	1.680993528927	FBgn0010395	18419		1e+60
516	2L	25988	29375	1.925415039062	28169	1.761631404652	FBgn0031209	4281		1e+60
517	3L	15481351	15483283	1.925005912781	15482192	1.768923170426	FBgn0036503	93		1e+60
518	2L	3778075	3779612	1.924390792847	3778889	1.53786093394	FBgn0051960	6057		1e+60
519	2R	5932340	5936210	1.9217710495	5933273	1.861649215221	FBgn0033519	393		1e+60
520	3L	4956058	4958081	1.920556545258	4957087	1.65278636708	FBgn0005775	68		1e+60
521	3R	12724344	12726331	1.919480323792	12725302	1.805966854095	FBgn0015350	19852		1e+60
522	2L	17216607	17219280	1.918231487274	17218422	1.627372096567	FBgn0051745	23057		1e+60
523	3L	15667882	15670058	1.91818523407	15668975	1.801249116659	FBgn0041160	3867		1e+60
524	2L	19336472	19338527	1.916524410248	19337341	1.724433506236	FBgn0024245	21812		1e+60
525	2R	3760391	3763414	1.91459274292	3762358	1.665848970413	FBgn0033277	3711		1e+60
526	2R	13230664	13233137	1.914374351501	13231496	1.649672452141	FBgn0028494	2694		1e+60
527	2L	14512145	14514478	1.914254665375	14512959	1.7197239995	FBgn0011862	5132		1e+60
528	3R	17120414	17123961	1.913980484009	17122649	1.816363334656	FBgn0001234	304		1e+60
529	2R	2123873	2125850	1.91179227829	2124919	1.753824561834	FBgn0040673	93		1e+60
530	2L	18300069	18304097	1.910138607025	18301524	1.696479707956	FBgn0032677	10691		1e+60
531	3L	1429308	1432617	1.909341812134	1431678	1.788111120462	FBgn0043865	10503		1e+60
532	3L	16077274	16079925	1.909068107605	16078947	1.669701798757	FBgn0010280	424		1e+60
533	3R	25370536	25374873	1.908890724182	25373912	1.731801801258	FBgn0000492	8197		1e+60
534	2R	16608542	16610480	1.908869743347	16609404	1.769817084074	FBgn0015721	108		1e+60
535	2R	14779282	14783478	1.908773422241	14782410	1.725431975196	FBgn0034423	7633		1e+60
536	3R	2585979	2589741	1.908758163452	2587055	1.975097936742	FBgn0000071	1260		1e+60
537	2R	10869986	10872126	1.907984733582	10870981	1.780863649705	FBgn0034013	5964		1e+60
538	2R	20517110	20520534	1.907192707062	20518357	1.655390739441	FBgn0005634	716		1e+60
539	3L	7883088	7886396	1.906229972839	7884438	1.593083572388	FBgn0003041	1460		1e+60
540	2L	7543092	7545727	1.903537273407	7544252	1.651295213138	FBgn0053529	171		1e+60
541	2R	5058009	5061760	1.903364658356	5060167	1.738382220268	FBgn0033421	1400		1e+60
542	3R	27761076	27764711	1.902462482452	27763523	1.64813709259	FBgn0039886	40329		1e+60
543	2R	11668616	11671831	1.901471614838	11670452	1.751015726725	FBgn0034082	3205		1e+60
544	2R	3579236	3581584	1.901463985443	3580156	1.774530915653	FBgn0020279	362		1e+60
545	2R	8737425	8742431	1.89857339859	8740210	1.859317362309	FBgn0043010	1844		1e+60
546	2R	17829386	17831453	1.895869731903	17830425	1.636425018311	FBgn0013272	5181		1e+60
547	3R	15139960	15141878	1.894129753113	15141046	1.757019463707	FBgn0000463	10889		1e+60
548	3L	17520500	17523535	1.893433094025	17521310	1.705572577084	FBgn0025455	1737		1e+60
549	2L	3538202	3540617	1.891812324524	3539166	1.837620615959	FBgn0024244	85		1e+60
550	2R	18235625	18238046	1.891592502594	18237014	1.727183659871	FBgn0028371	7409		1e+60
551	2L	12433892	12436690	1.891293525696	12435627	1.620942817015	FBgn0040286	962		1e+60
552	3R	17014003	17015410	1.890929222107	17014692	1.088805168867	FBgn0038867	20842		1e+60
553	2L	14488889	14491757	1.890351772308	14490834	1.521314649021	FBgn0005771	28		1e+60
554	2L	18777977	18779848	1.888319969177	18778954	1.826897901647	FBgn0045852	721		1e+60
555	3R	1832495	1834825	1.888229370117	1833462	1.712336428025	FBgn0003261	839		1e+60
556	2R	7248294	7249979	1.88720369339	7249182	1.670985951143	FBgn0033649	9352		1e+60
557	X	2254835	2256047	1.884027481079	2255868	1.645206378056	FBgn0040385	11187		1e+60
558	2R	10632697	10634224	1.883504390717	10634102	1.60975226489	FBgn0015371	3982		1e+60
559	3L	15692858	15695543	1.881852149963	15694237	1.640068531036	FBgn0010105	555		1e+60
560	3R	9933222	9935085	1.880292415619	9934263	1.450349751641	FBgn0038202	726		1e+60
561	2L	4374345	4376062	1.880087852478	4375248	1.526773750782	FBgn0026319	3258		1e+60
562	3R	10678660	10680569	1.879922866821	10679844	1.593344390392	FBgn0053555	218		1e+60
563	2L	13233908	13236107	1.878268241882	13235250	1.812340848586	FBgn0032493	655		1e+60
564	X	15440940	15445124	1.878092288971	15442420	1.671021580696	FBgn0052586	13410		1e+60
565	3L	18804719	18806558	1.87785243988	18805490	1.657045700971	FBgn0052027	1348		1e+60
566	2R	3530077	3531653	1.877561092377	3530816	1.480744659901	FBgn0033250	5249		1e+60
567	2L	12677559	12680265	1.876948356628	12678485	1.69346255064	FBgn0032442	9316		1e+60
568	2L	4822973	4825048	1.876779556274	4823903	1.550744365243	FBgn0031632	2127		1e+60
569	2L	10608302	10609809	1.875062942505	10608972	1.44362488389	FBgn0032271	22081		1e+60
570	X	2173604	2180838	1.87420463562	2173697	1.843816757202	FBgn0054052	4723		1e+60
571	3R	5455272	5457091	1.873258590698	5456334	1.735750310561	FBgn0005585	273		1e+60
572	3R	16654085	16656729	1.872501373291	16656035	1.443878959207	FBgn0027493	302		1e+60
573	X	17545194	17547841	1.86901140213	17546361	1.680436193943	FBgn0052560	1638		1e+60
574	X	7144410	7146274	1.868394851685	7144993	1.663811079661	FBgn0024250	8184		1e+60
575	X	10652326	10655582	1.867530345917	10654046	1.630882291233	FBgn0030235	13954		1e+60
576	X	19470272	19473748	1.866229057312	19471617	1.526522934437	FBgn0026680	672		1e+60
577	X	4896812	4899047	1.86475944519	4897781	1.59766107447	FBgn0003028	4247		1e+60
578	3R	670918	673369	1.864317417145	672187	1.670984208584	FBgn0003002	6348		1e+60
579	X	7168941	7170596	1.863834381104	7169787	1.561971440035	FBgn0029944	333		1e+60
580	3R	10303094	10304752	1.8626537323	10303825	1.693455636501	FBgn0038233	33589		1e+60
581	X	10574678	10577836	1.860857009888	10576697	1.595750451088	FBgn0003204	13027		1e+60
582	3R	25666511	25668105	1.860247612	25667375	1.4842030406	FBgn0039709	3951		1e+60
583	3L	20718569	20720456	1.859802722931	20719306	1.443883755628	FBgn0037021	741		1e+60
584	3R	9508570	9511022	1.859601020813	9509861	1.57790590735	FBgn0024555	181		1e+60
585	2L	2452550	2455695	1.858536720276	2454858	1.631457149982	FBgn0012017	5186		1e+60
586	3R	13535989	13537994	1.856352806091	13537092	1.725553448995	FBgn0003013	6967		1e+60
587	2L	11485431	11487062	1.854868412018	11486223	1.267036596934	FBgn0003313	34		1e+60
588	3R	6470534	6472331	1.854864597321	6471586	1.510512441397	FBgn0001235	7200		1e+60
589	3L	19828789	19834289	1.853551864624	19832056	1.745085461934	FBgn0014037	11170		1e+60
590	3L	12666387	12668397	1.852728843689	12667302	1.608585750355	FBgn0014343	393		1e+60
591	2L	11793133	11794807	1.852173805237	11793981	1.461964339018	FBgn0032377	102		1e+60
592	X	4407685	4410736	1.85011100769	4408384	1.607406870524	FBgn0029716	5075		1e+60
593	2R	13805707	13808910	1.849284172058	13806456	1.355712481907	FBgn0010575	1741		1e+60
594	3R	27046225	27049730	1.849243164062	27047392	1.633896291256	FBgn0039831	966		1e+60
595	3R	10548570	10550662	1.848831176758	10549755	1.653451442719	FBgn0053967	223		1e+60
596	3R	11859270	11861083	1.84853553772	11860161	1.572330082164	FBgn0003117	8342		1e+60
597	3L	119435	122401	1.847656726837	121589	1.50287510367	FBgn0035099	8396		1e+60
598	2R	3737754	3739698	1.847001552582	3738497	1.727738648653	FBgn0010109	5643		1e+60
599	3R	819058	821312	1.842699050903	820107	1.723757070654	FBgn0037292	5633		1e+60
600	3R	24888160	24891015	1.842530250549	24889282	1.628108024597	FBgn0039632	401		1e+60
601	3L	11233067	11235905	1.84183216095	11234079	1.787599861622	FBgn0041094	7823		1e+60
602	X	3283290	3285382	1.84139919281	3284310	1.664943665266	FBgn0052493	631		1e+60
603	2L	7531851	7533743	1.840257644653	7532815	1.457681357861	FBgn0053529	11608		1e+60
604	2R	12033211	12034993	1.840007781982	12034129	1.381966338438	FBgn0034134	15684		1e+60
605	3R	683026	684776	1.839360237122	683693	1.600808588664	FBgn0003002	5158		1e+60
606	3R	21007571	21011491	1.839113235474	21009610	1.613466441631	FBgn0039286	1125		1e+60
607	3R	25083036	25084989	1.839069366455	25084058	1.675686001778	FBgn0003525	2556		1e+60
608	3L	14606511	14609984	1.839067459106	14607381	1.800704479218	FBgn0041604	9502		1e+60
609	3L	18819278	18820680	1.835874557495	18820039	1.397766085232	FBgn0067689	6202		1e+60
610	3R	12707535	12709311	1.834451675415	12708283	1.65964397788	FBgn0015350	2833		1e+60
611	2L	7632041	7633903	1.833475589752	7632982	1.458372942607	FBgn0031927	13015		1e+60
612	2L	3860664	3862719	1.832646369934	3861779	1.536623001099	FBgn0031574	902		1e+60
613	3R	17324506	17326168	1.831315040588	17325268	1.475415050983	FBgn0051179	466		1e+60
614	2R	11331135	11332857	1.830090999603	11331998	1.438545395346	FBgn0050084	326		1e+60
615	2R	19782048	19784817	1.83000087738	19783152	1.665627539158	FBgn0005636	185		1e+60
616	2R	4649377	4651596	1.827988147736	4650490	1.543478429317	FBgn0028955	203		1e+60
617	3R	25492137	25493783	1.827902793884	25492876	1.517125844955	FBgn0039676	1723		1e+60
618	3R	7197097	7199279	1.825748443604	7198246	1.618006186052	FBgn0004595	264		1e+60
619	3L	20338386	20340945	1.825118541718	20339531	1.688793266521	FBgn0028978	4082		1e+60
620	2R	2617138	2619210	1.825047492981	2618040	1.698573224685	FBgn0033142	715		1e+60
621	2L	4377378	4379850	1.824789047241	4378425	1.760963327744	FBgn0031597	4294		1e+60
622	X	7470606	7474018	1.823927879333	7472519	1.650607585907	FBgn0004198	18135		1e+60
623	2L	2998749	3001587	1.82225561142	3000578	1.473638653755	FBgn0025681	7614		1e+60
624	3R	12682625	12684458	1.821454524994	12683481	1.709852784872	FBgn0082171	1444		1e+60
625	3R	2635427	2638147	1.820876598358	2636411	1.523447096348	FBgn0046833	1115		1e+60
626	2L	7518808	7520806	1.819919109344	7520055	1.535156190395	FBgn0011283	22695		1e+60
627	X	382276	384839	1.816930770874	384017	1.65118969188	FBgn0024983	3096		1e+60
628	2R	15825605	15827748	1.816320419312	15826741	1.480208545923	FBgn0034500	3213		1e+60
629	3R	24160707	24162736	1.814609527588	24161736	1.700640790603	FBgn0039579	1496		1e+60
630	3R	20083508	20086638	1.812529087067	20085586	1.657420545816	FBgn0051130	5395		1e+60
631	2L	11223990	11226185	1.811686754227	11225404	1.669015824795	FBgn0000011	14723		1e+60
632	2R	3594223	3595955	1.809440612793	3595141	1.65196536569	FBgn0028563	350		1e+60
633	3R	17290863	17293578	1.808309078217	17292059	1.695629400365	FBgn0038889	15988		1e+60
634	X	542854	545161	1.808125495911	544008	1.758007049561	FBgn0021764	347		1e+60
635	X	5591446	5593223	1.808051109314	5592275	1.62563606898	FBgn0027321	185		1e+60
636	3R	165746	167918	1.806035995483	167239	1.619365632534	FBgn0037236	1952		1e+60
637	3L	2850436	2853112	1.805000305176	2852203	1.62919698042	FBgn0035378	3039		1e+60
638	X	19722194	19724725	1.804103851318	19723023	1.541375500815	FBgn0000076	974		1e+60
639	3L	14620131	14621609	1.803312301636	14620873	1.600689442952	FBgn0011927	18399		1e+60
640	3R	17958866	17961436	1.801177024841	17960191	1.705131194171	FBgn0051163	611		1e+60
641	3R	784945	786724	1.798557281494	785690	1.570847630501	FBgn0037289	1380		1e+60
642	X	9594311	9596172	1.798461914062	9595247	1.72386489195	FBgn0020378	2933		1e+60
643	2R	1233074	1235124	1.797709465027	1233935	1.653059033787	FBgn0000099	283		1e+60
644	3L	6740355	6741970	1.793970108032	6741248	1.464068244485	FBgn0052392	4055		1e+60
645	X	19131372	19133636	1.793924331665	19132438	1.612856558391	FBgn0065084	3372		1e+60
646	3L	16453719	16457611	1.793766021729	16456662	1.630862292121	FBgn0003515	6251		1e+60
647	3L	22881172	22884108	1.792771339417	22882150	1.694608624776	FBgn0037207	3095		1e+60
648	3R	5375878	5378397	1.79145860672	5376673	1.606445821126	FBgn0037705	855		1e+60
649	X	5867125	5870619	1.7911195755	5868093	1.614301472902	FBgn0029003	9679		1e+60
650	3L	17953975	17955957	1.790223121643	17954837	1.222408692042	FBgn0052193	27918		1e+60
651	3R	8841318	8843374	1.789335250854	8842363	1.629023969173	FBgn0020496	4975		1e+60
652	2L	4366083	4373705	1.788601398468	4368885	1.653185129166	FBgn0026319	3105		1e+60
653	X	11167190	11168992	1.787737846375	11168048	1.583110279507	FBgn0003411	484		1e+60
654	3R	17271750	17274644	1.787533760071	17273739	1.734537601471	FBgn0011278	1697		1e+60
655	2L	8274285	8278451	1.785900115967	8276409	1.635170992683	FBgn0011902	14318		1e+60
656	X	19597639	19600951	1.784955501556	19600015	1.642576249441	FBgn0031070	3755		1e+60
657	2R	9846484	9850118	1.784684658051	9849237	1.666497370776	FBgn0033923	1979		1e+60
658	3R	8889191	8891894	1.784614562988	8891010	1.590946435928	FBgn0004666	7529		1e+60
659	2L	7584271	7586113	1.783628940582	7585087	1.567709445953	FBgn0083141	3152		1e+60
660	3L	11066034	11067587	1.782527446747	11066967	1.433542072773	FBgn0020412	119		1e+60
661	3L	16708195	16710628	1.781502723694	16709734	1.536302061642	FBgn0036659	10901		1e+60
662	3L	13049649	13052244	1.780694484711	13050513	1.468867834877	FBgn0036345	10723		1e+60
663	3L	745231	747410	1.779752254486	746251	1.667194336653	FBgn0052480	6784		1e+60
664	2L	14539508	14541102	1.77970457077	14540342	1.562508910894	FBgn0028881	8733		1e+60
665	X	7117585	7120170	1.779699325562	7119339	1.448847025633	FBgn0029940	7199		1e+60
666	3R	2711363	2713087	1.779445648193	2712240	1.599084854126	FBgn0001077	22194		1e+60
667	X	16607637	16609942	1.777164459229	16608981	1.47216835618	FBgn0001250	8390		1e+60
668	3R	26737497	26739087	1.773920059204	26738313	1.374925954001	FBgn0020912	297		1e+60
669	2R	12934343	12936833	1.772285461426	12935376	1.427835716921	FBgn0022029	80		1e+60
670	X	16625364	16628375	1.771942138672	16627362	1.605531990528	FBgn0030790	1271		1e+60
671	2L	16318703	16320536	1.767444133759	16319693	1.609413287219	FBgn0000250	2337		1e+60
672	X	9529147	9532683	1.765006065369	9531452	1.637505173683	FBgn0030150	2559		1e+60
673	3R	10504560	10506919	1.764599323273	10505655	1.76648346583	FBgn0038252	16490		1e+60
674	2L	18942847	18944588	1.763121128082	18943616	1.351528476266	FBgn0032724	1210		1e+60
675	3R	2640673	2644951	1.762656211853	2644026	1.430589824915	FBgn0051485	1034		1e+60
676	2R	9099465	9101543	1.762560844421	9100260	1.611255056718	FBgn0027581	8983		1e+60
677	2R	5470831	5473239	1.7624168396	5471874	1.460725644056	FBgn0033467	386		1e+60
678	2L	165196	167372	1.762385368347	166298	1.687530008952	FBgn0016977	7264		1e+60
679	2R	14785031	14792593	1.76128578186	14790445	1.401182006387	FBgn0003254	144		1e+60
680	3L	15766891	15768718	1.761039733887	15767723	1.434938139386	FBgn0036531	5954		1e+60
681	3R	19651582	19654476	1.760831356049	19653517	1.706821918488	FBgn0004186	75		1e+60
682	2L	8824696	8826596	1.760223865509	8825497	1.683041636149	FBgn0029123	128		1e+60
683	X	17340256	17345866	1.759207248688	17345051	1.61787456274	FBgn0030842	21799		1e+60
684	X	7905305	7907997	1.758432388306	7906390	1.547714173794	FBgn0004656	282		1e+60
685	X	16257711	16262480	1.757773399353	16259745	1.478872044881	FBgn0026575	2964		1e+60
686	2R	16982047	16985769	1.757627487183	16982960	1.541098390307	FBgn0010415	5790		1e+60
687	3R	5203823	5206119	1.757527351379	5205228	1.700940936804	FBgn0037684	14086		1e+60
688	3R	1152972	1154681	1.757143974304	1153724	1.653026636909	FBgn0013576	7902		1e+60
689	3L	11391459	11393346	1.756015300751	11392575	1.232235761789	FBgn0036157	6522		1e+60
690	X	3585597	3588876	1.755903720856	3587657	1.46480700549	FBgn0029675	4741		1e+60
691	X	17484436	17486995	1.755007266998	17485708	1.690795660019	FBgn0026375	781		1e+60
692	3R	11170519	11172564	1.752921104431	11171475	1.52009268368	FBgn0019925	430		1e+60
693	2L	20473170	20474762	1.752734661102	20473979	1.593540579081	FBgn0046834	1110		1e+60
694	2R	16873617	16876063	1.751959323883	16875041	1.602455924539	FBgn0000395	518		1e+60
695	3R	901509	903231	1.751413345337	902414	1.473993133096	FBgn0010313	9994		1e+60
696	2L	6917539	6923123	1.750487327576	6921715	1.606299961314	FBgn0004838	1005		1e+60
697	3R	9118281	9120630	1.749103069305	9119047	1.692579180002	FBgn0038134	127		1e+60
698	3L	3601602	3603272	1.748108863831	3602432	1.422128761516	FBgn0040694	2099		1e+60
699	X	990009	992728	1.747966766357	991721	1.587854693918	FBgn0040365	10778		1e+60
700	2R	5203016	5205674	1.747519016266	5204269	1.676541861366	FBgn0023143	872		1e+60
701	X	15543270	15545653	1.747224807739	15544258	1.489936688367	FBgn0030672	277		1e+60
702	3L	6787044	6788496	1.746007919312	6787775	1.409128245185	FBgn0003995	23668		1e+60
703	X	16050135	16052122	1.743714332581	16051271	1.630254689385	FBgn0000459	600		1e+60
704	2R	4160664	4162360	1.743371963501	4161579	1.345664680004	FBgn0003892	131		1e+60
705	2R	16830140	16831988	1.741991043091	16831040	1.361476617701	FBgn0020306	14		1e+60
706	3R	804510	807074	1.740578651428	806291	1.5177767978	FBgn0037291	3663		1e+60
707	2R	9017404	9019570	1.739109039307	9018606	1.557700306177	FBgn0033845	102		1e+60
708	2L	12669804	12671617	1.738927364349	12670658	1.548365354538	FBgn0032442	1489		1e+60
709	X	18517915	18520591	1.73734664917	18519201	1.433793120914	FBgn0004959	505		1e+60
710	X	1679352	1681132	1.736709117889	1680241	1.604312717915	FBgn0029591	1575		1e+60
711	3R	4854879	4857041	1.736277580261	4855805	1.641463518143	FBgn0002932	9384		1e+60
712	3L	742836	744948	1.736020565033	743954	1.671572744846	FBgn0052480	9081		1e+60
713	2R	19876285	19878242	1.735925197601	19877488	1.581067979336	FBgn0053537	4175		1e+60
714	3R	17479310	17480968	1.734943389893	17480117	1.600691683152	FBgn0011766	6010		1e+60
715	2L	4280817	4283753	1.72987985611	4282946	1.34100002401	FBgn0010473	205		1e+60
716	3R	22711965	22713691	1.729822158813	22712761	1.569102399489	FBgn0004359	5305		1e+60
717	3L	111564	116318	1.728583335876	114695	1.553247656141	FBgn0020386	1711		1e+60
718	2L	11417859	11419881	1.728470802307	11418947	1.653779590831	FBgn0004579	26656		1e+60
719	X	7075129	7076893	1.725126266479	7076012	1.692867100239	FBgn0029940	36128		1e+60
720	2L	12006505	12008343	1.724603176117	12007468	1.504903078079	FBgn0014019	908		1e+60
721	3R	2488062	2490109	1.722989082336	2488924	1.501684357138	FBgn0024912	3102		1e+60
722	3R	12626477	12629841	1.722585678101	12628791	1.636234732235	FBgn0015230	14758		1e+60
723	3L	245823	248466	1.721917152405	247355	1.444776177406	FBgn0035121	555		1e+60
724	3R	487815	489451	1.721685409546	488519	1.327245950699	FBgn0051531	3214		1e+60
725	3R	4858735	4861080	1.720856189728	4859955	1.349314296947	FBgn0002932	5234		1e+60
726	3R	12502884	12504748	1.719405174255	12504051	1.549316048622	FBgn0051498	13424		1e+60
727	2R	5002421	5003664	1.716336727142	5002997	1.467648863792	FBgn0004360	2985		1e+60
728	3R	5062002	5063754	1.71524810791	5063082	1.282974211375	FBgn0003165	322		1e+60
729	2L	12611224	12612987	1.715143203735	12612025	1.48939113056	FBgn0032439	644		1e+60
730	3R	2230289	2233731	1.714512348175	2231148	1.558251605314	FBgn0037443	465		1e+60
731	X	11339409	11341043	1.714116573334	11340222	1.376869846793	FBgn0052666	1834		1e+60
732	2R	10613872	10616020	1.713481426239	10614883	1.600934565067	FBgn0015371	15237		1e+60
733	3L	13966921	13970106	1.713428497314	13968779	1.513190150261	FBgn0036398	1371		1e+60
734	X	9960520	9962662	1.713140010834	9961770	1.65085786581	FBgn0030180	29637		1e+60
735	3L	21393370	21395035	1.712460517883	21394204	1.425278046552	FBgn0033583	14541		1e+60
736	3R	13874567	13876743	1.711877822876	13875569	1.358496718936	FBgn0010389	3137		1e+60
737	3R	26159537	26161358	1.710216522217	26160630	1.518457004002	FBgn0015221	52924		1e+60
738	2L	9447688	9450568	1.70983505249	9449457	1.591948445638	FBgn0053723	8717		1e+60
739	3L	10991912	10993640	1.709393978119	10992975	1.460362658781	FBgn0029172	4511		1e+60
740	2L	12507363	12508790	1.708600759506	12508074	1.35848385493	FBgn0051857	9026		1e+60
741	2L	9567371	9569567	1.7085313797	9568482	1.499007493258	FBgn0032130	410		1e+60
742	3L	525800	528272	1.708180904388	526603	1.343591101029	FBgn0035142	1		1e+60
743	2L	15420859	15423693	1.705317020416	15422880	1.523890327005	FBgn0001983	1366		1e+60
744	2L	2455997	2457930	1.705263137817	2457053	1.428497880697	FBgn0012017	2991		1e+60
745	2R	3541889	3543849	1.704967498779	3542936	1.361649513245	FBgn0025360	510		1e+60
746	2L	9120334	9121739	1.702816009521	9121013	1.234672218561	FBgn0052982	4738		1e+60
747	2R	4151459	4156089	1.7021484375	4153250	1.53119969368	FBgn0003892	8198		1e+60
748	3R	20962872	20964590	1.70206451416	20963796	1.382605195045	FBgn0039283	3		1e+60
749	2L	8080826	8085661	1.701396942139	8081809	1.633772500356	FBgn0020240	1160		1e+60
750	3L	7921303	7922767	1.701376914978	7922089	1.316498219967	FBgn0041156	49		1e+60
751	3L	18185752	18187554	1.700176239014	18186645	1.454224143709	FBgn0036782	19547		1e+60
752	X	18696901	18701581	1.69953250885	18700575	1.373100707405	FBgn0040883	1198		1e+60
753	2L	18870145	18872410	1.699204444885	18871554	1.53363019228	FBgn0003896	5631		1e+60
754	2R	7064076	7065758	1.697424888611	7064820	1.516693294048	FBgn0000577	20703		1e+60
755	2R	16342851	16344811	1.69707775116	16343681	1.456225535449	FBgn0011674	35		1e+60
756	2R	4952551	4955302	1.695417404175	4954207	1.448918034049	FBgn0029092	834		1e+60
757	3R	12881226	12883659	1.692986965179	12882119	1.636573034174	FBgn0020493	2390		1e+60
758	3R	688376	690698	1.692228317261	689849	1.299633026123	FBgn0003002	11314		1e+60
759	2L	5460744	5462337	1.690709114075	5461592	1.38724181056	FBgn0005511	49		1e+60
760	3L	14100315	14101969	1.690550327301	14101189	1.454243603875	FBgn0042630	4606		1e+60
761	3L	2375733	2378079	1.689737319946	2377027	1.578350515927	FBgn0052298	2503		1e+60
762	2R	8485741	8488479	1.688961029053	8486959	1.567515793969	FBgn0005624	9937		1e+60
763	3L	20620691	20622701	1.68732881546	20621580	1.374564915895	FBgn0052431	3		1e+60
764	3R	2987625	2989559	1.686256408691	2988474	1.518761242137	FBgn0002306	77		1e+60
765	2L	17560429	17562628	1.68608379364	17561993	1.328337775336	FBgn0067341	362		1e+60
766	3R	13766115	13768119	1.685073852539	13767053	1.311595916748	FBgn0000363	9458		1e+60
767	2R	20572450	20574235	1.685047626495	20573292	1.478891551495	FBgn0001148	3712		1e+60
768	2R	5566426	5570179	1.682809829712	5567707	1.688000329336	FBgn0010385	1327		1e+60
769	3R	2816889	2818461	1.681642532349	2817710	1.375782826368	FBgn0000095	7240		1e+60
770	3R	25119555	25121691	1.681042671204	25120434	1.362719760222	FBgn0039659	2517		1e+60
771	3L	11379935	11381820	1.679365158081	11380978	1.477081074434	FBgn0036156	12260		1e+60
772	3R	12228676	12230398	1.679195404053	12229527	1.480280932258	FBgn0003513	122		1e+60
773	2L	18889968	18892402	1.678079605103	18891260	1.66364069546	FBgn0003896	14075		1e+60
774	3L	6189726	6192718	1.677218437195	6191386	1.580558047575	FBgn0002526	545		1e+60
775	X	16036626	16039568	1.670164108276	16037509	1.488874405622	FBgn0000459	13162		1e+60
776	X	10169678	10171711	1.66870880127	10170825	1.449980556965	FBgn0010338	353		1e+60
777	3L	15981582	15984048	1.667006492615	15982900	1.424048074087	FBgn0036558	5829		1e+60
778	3R	21297369	21299507	1.666837692261	21298511	1.637428045273	FBgn0004509	267		1e+60
779	2L	3601887	3603933	1.665510177612	3602871	1.477379658643	FBgn0002985	3877		1e+60
780	X	8892847	8894418	1.660221576691	8893577	1.426630783081	FBgn0030073	631		1e+60
781	3L	15634459	15637050	1.660098075867	15636160	1.413303322262	FBgn0036527	7332		1e+60
782	2L	19567033	19569540	1.66007232666	19567829	1.214025693781	FBgn0046823	1689		1e+60
783	3R	11618358	11620905	1.659603118896	11619764	1.415645688772	FBgn0038364	246		1e+60
784	3R	11465083	11466817	1.658203125	11465877	1.526563195621	FBgn0038351	7272		1e+60
785	2L	430454	432301	1.657872676849	431298	1.455201327801	FBgn0004583	45		1e+60
786	3L	206703	209111	1.657085418701	207991	1.39092618227	FBgn0053229	328		1e+60
787	3R	277611	280309	1.656519412994	279218	1.552015125751	FBgn0051522	182		1e+60
788	4	404676	406533	1.656324386597	405567	1.288769155741	FBgn0039905	8073		1e+60
789	3L	15004559	15006635	1.655498981476	15005948	1.420987963676	FBgn0036465	1881		1e+60
790	2L	6610479	6612585	1.654629707336	6611727	1.475627332926	FBgn0031836	704		1e+60
791	X	3199709	3201313	1.653144836426	3200405	1.228398259481	FBgn0029656	27847		1e+60
792	3R	20380834	20383068	1.652479171753	20381683	1.451183229685	FBgn0004188	127		1e+60
793	3L	6937341	6939384	1.651307582855	6938549	1.5128587087	FBgn0010851	200		1e+60
794	2L	12472699	12474219	1.649063110352	12473416	1.19777405262	FBgn0032437	19734		1e+60
795	3L	604030	608378	1.648267269135	604962	1.43422090306	FBgn0052345	886		1e+60
796	3R	10111308	10113055	1.648065567017	10112254	1.472916513681	FBgn0003862	369		1e+60
797	2L	4573815	4575674	1.647691726685	4574759	1.480517089367	FBgn0031613	3344		1e+60
798	3L	10745096	10746663	1.646203041077	10745884	1.534768263499	FBgn0036102	29255		1e+60
799	X	20061143	20063242	1.645271778107	20062014	1.213119538625	FBgn0015789	86		1e+60
800	X	16075399	16077290	1.642843723297	16076228	1.437145137787	FBgn0003933	11826		1e+60
801	2L	16275298	16276222	1.642554283142	16276174	1.666806009081	FBgn0001994	7483		1e+60
802	2L	10547491	10549873	1.642479896545	10548892	1.435088698069	FBgn0051721	4011		1e+60
803	3L	23271	24682	1.642432689667	24085	1.327874279022	FBgn0052475	17607		1e+60
804	3R	17693152	17694773	1.641567707062	17693881	1.305634105907	FBgn0038909	56		1e+60
805	3L	8480245	8481775	1.63924407959	8481014	1.321468745961	FBgn0035900	2680		1e+60
806	3R	20902119	20904065	1.638935089111	20902977	1.290133588454	FBgn0039274	2373		1e+60
807	X	5845523	5847412	1.638058185577	5846460	1.556796232859	FBgn0027546	427		1e+60
808	3L	7965820	7967471	1.637811660767	7966581	1.386929427876	FBgn0046767	6914		1e+60
809	X	15153061	15154852	1.636426925659	15154002	1.4190787673	FBgn0004924	573		1e+60
810	3R	2503537	2506152	1.635362625122	2504149	1.485379491534	FBgn0002522	163		1e+60
811	X	4891501	4894128	1.634518146515	4892406	1.5881934762	FBgn0003028	1128		1e+60
812	3L	12676888	12678763	1.63356924057	12677685	1.454322719574	FBgn0014343	9990		1e+60
813	3R	17437361	17438630	1.633270263672	17437936	1.351720753838	FBgn0046832	10310		1e+60
814	X	11550918	11554911	1.63249206543	11553776	1.574304326375	FBgn0030329	963		1e+60
815	2R	5219801	5221701	1.631197929382	5220799	1.502143691568	FBgn0033440	1415		1e+60
816	2R	20361732	20363955	1.631116867065	20362649	1.319494456053	FBgn0035071	134		1e+60
817	2L	19322184	19323892	1.629441261292	19322932	1.330352334415	FBgn0032769	26697		1e+60
818	2L	6078065	6079979	1.629380226135	6078900	1.415597862668	FBgn0031778	447		1e+60
819	2L	15487183	15488974	1.629022598267	15487932	1.401465638479	FBgn0002524	7107		1e+60
820	2R	16345152	16347020	1.628500461578	16346093	1.497255185071	FBgn0011674	2447		1e+60
821	2L	2446569	2451828	1.627572059631	2448068	1.378516589894	FBgn0012017	11976		1e+60
822	3R	26595292	26596694	1.626847267151	26595911	1.289678940406	FBgn0004606	4263		1e+60
823	3R	15756188	15757958	1.625573158264	15757105	1.471942795648	FBgn0038753	2788		1e+60
824	X	9957784	9959408	1.624204158783	9958524	1.412048423991	FBgn0030179	26770		1e+60
825	2L	4286305	4287992	1.623538017273	4287197	1.295670954386	FBgn0010473	4046		1e+60
826	2L	21224281	21226177	1.623039722443	21225022	1.347282914554	FBgn0010229	192		1e+60
827	2L	7827412	7829522	1.621124267578	7828298	1.493416084963	FBgn0004177	555		1e+60
828	3R	25599512	25601218	1.618071556091	25600555	1.332355618477	FBgn0039694	5619		1e+60
829	2L	6535256	6537045	1.617998600006	6536080	1.3535787358	FBgn0000320	10892		1e+60
830	2R	14191715	14193945	1.616421222687	14192525	1.380782922109	FBgn0023214	4130		1e+60
831	3L	19131499	19134940	1.613141059875	19133711	1.44878692627	FBgn0016797	2174		1e+60
832	X	3222623	3224356	1.611799240112	3223413	1.430217266083	FBgn0000472	5926		1e+60
833	2L	11337423	11339346	1.611762523651	11338308	1.091782850378	FBgn0032360	4955		1e+60
834	3L	13648046	13649832	1.610604763031	13649050	1.297763319576	FBgn0036379	8354		1e+60
835	3R	17458071	17460166	1.610043048859	17458839	1.136810153723	FBgn0046832	10593		1e+60
836	3L	18193122	18195294	1.60973739624	18193908	1.200253795175	FBgn0036783	23439		1e+60
837	3R	4159012	4161387	1.609048366547	4159652	1.220878950755	FBgn0040529	7111		1e+60
838	X	16957862	16959839	1.608226299286	16959022	1.168936336742	FBgn0030820	17448		1e+60
839	3L	15603197	15604646	1.607277870178	15603918	1.176911115646	FBgn0053209	6209		1e+60
840	2L	13164898	13166658	1.605534076691	13165826	1.362499427795	FBgn0032474	246		1e+60
841	X	15645074	15647948	1.605387687683	15646004	1.465958152499	FBgn0003345	261		1e+60
842	3L	22095689	22098078	1.60448551178	22097089	1.334084679099	FBgn0037152	2179		1e+60
843	2R	9689024	9691562	1.604048728943	9690766	1.38614410162	FBgn0000289	1181		1e+60
844	3L	15989651	15991484	1.603511810303	15990629	1.333202779293	FBgn0044028	1890		1e+60
845	3R	1494337	1498904	1.602717399597	1498131	1.364311337471	FBgn0037363	2696		1e+60
846	3L	15976634	15978853	1.602604866028	15977970	1.468547514507	FBgn0036558	899		1e+60
847	3R	8138668	8140463	1.602252006531	8139489	1.378710297977	FBgn0038011	2414		1e+60
848	X	9340164	9343251	1.601229667664	9342259	1.429686248302	FBgn0030133	3083		1e+60
849	3L	19047715	19049428	1.600522041321	19048621	1.330814838409	FBgn0036844	3060		1e+60
850	3R	18492117	18493894	1.597871780396	18493094	1.131177991629	FBgn0038999	2623		1e+60
851	2R	11349366	11350966	1.597432136536	11350196	1.261079728603	FBgn0003130	558		1e+60
852	2L	16324591	16326385	1.597225189209	16325566	1.275193775401	FBgn0040984	290		1e+60
853	3R	23088669	23090394	1.596819400787	23089524	1.310570748647	FBgn0010328	234		1e+60
854	X	4522434	4525127	1.594967842102	4523888	1.454039573669	FBgn0003200	935		1e+60
855	3R	15155210	15156731	1.594449996948	15155919	1.263124522041	FBgn0000463	3984		1e+60
856	3L	10310663	10312292	1.594126701355	10311666	1.343515247107	FBgn0067716	17873		1e+60
857	X	19620010	19623349	1.593829154968	19620802	1.320155302684	FBgn0031071	3937		1e+60
858	2L	14039488	14041210	1.593784332275	14040289	1.187020498164	FBgn0028873	2875		1e+60
859	2L	9704893	9706658	1.593509674072	9705824	1.279962599277	FBgn0051710	120		1e+60
860	3R	17201699	17203380	1.592517852783	17202386	1.422211731181	FBgn0002781	735		1e+60
861	2L	4027834	4032570	1.590374469757	4028676	1.251244685229	FBgn0000547	2703		1e+60
862	3L	6763062	6764726	1.590093612671	6763850	1.404376086067	FBgn0003995	257		1e+60
863	3L	18313251	18315000	1.589602470398	18314215	1.216385155916	FBgn0015946	44542		1e+60
864	3R	17678993	17684636	1.588650226593	17683459	1.472913233439	FBgn0015229	1475		1e+60
865	3R	23019212	23020843	1.587142944336	23019999	1.359707546234	FBgn0004197	283		1e+60
866	3R	24912410	24914797	1.585877418518	24913906	1.436923251433	FBgn0039633	8803		1e+60
867	3L	8996733	8998651	1.58571767807	8997757	1.45783290863	FBgn0035956	3401		1e+60
868	X	377626	381571	1.585438728333	379590	1.450959962957	FBgn0000570	452		1e+60
869	X	16993581	16995490	1.584594726562	16994540	1.28316795826	FBgn0000163	336		1e+60
870	3L	13827852	13829642	1.583876609802	13828719	1.384146690369	FBgn0036381	3425		1e+60
871	2L	8286902	8288772	1.583701133728	8288127	1.144277691841	FBgn0011902	2600		1e+60
872	3R	12351078	12353379	1.581524848938	12352606	1.418413386625	FBgn0038441	13434		1e+60
873	3R	19694293	19695746	1.580761432648	19694909	1.206039369106	FBgn0004185	9557		1e+60
874	3R	12032204	12033623	1.579890727997	12032876	1.216453992403	FBgn0010438	1903		1e+60
875	2L	19204275	19205775	1.579449653625	19205047	1.249914702247	FBgn0015380	18772		1e+60
876	X	14576739	14578729	1.577745914459	14577475	1.349554300308	FBgn0015774	5736		1e+60
877	2L	15465890	15467664	1.57772064209	15466794	1.438408290639	FBgn0003448	7404		1e+60
878	2L	7306233	7307850	1.576855659485	7307154	1.415812436272	FBgn0004009	7		1e+60
879	X	7901291	7904573	1.575950145721	7903715	1.404458829335	FBgn0004656	2957		1e+60
880	3R	25522847	25525128	1.574814796448	25523663	1.366547836977	FBgn0039683	5134		1e+60
881	3R	2862473	2864285	1.574394226074	2863535	1.511850889991	FBgn0024289	14522		1e+60
882	3L	11225110	11227009	1.573272228241	11226091	1.337538480759	FBgn0041094	165		1e+60
883	3R	19529907	19531406	1.572644233704	19530685	1.313345067641	FBgn0051414	63		1e+60
884	3L	8626419	8628192	1.571935176849	8627273	1.389447773204	FBgn0035922	3802		1e+60
885	2L	17378160	17380874	1.569258213043	17379581	1.326452404261	FBgn0032633	495		1e+60
886	3L	14914474	14916389	1.568147659302	14915734	1.333605093115	FBgn0040487	4363		1e+60
887	3L	11526032	11529268	1.56778383255	11527225	1.422603066762	FBgn0036172	8955		1e+60
888	3L	5604055	5605529	1.567179679871	5604839	1.403001616983	FBgn0035625	91		1e+60
889	X	6448796	6450218	1.566841125488	6449605	1.276147544384	FBgn0029881	4304		1e+60
890	2R	16458353	16460218	1.56621837616	16459262	1.495710134506	FBgn0053704	1578		1e+60
891	2L	21743845	21745465	1.566209793091	21744723	1.504172801971	FBgn0032960	331		1e+60
892	X	17571771	17576094	1.566112518311	17572758	1.310449940818	FBgn0030866	453		1e+60
893	2L	20903674	20905340	1.56548166275	20904486	1.375487089157	FBgn0032901	2035		1e+60
894	3R	9808822	9811816	1.563914299011	9811192	1.183640648337	FBgn0015270	20553		1e+60
895	2L	6479146	6482155	1.563602924347	6481053	1.447352558374	FBgn0031820	97		1e+60
896	2R	18193367	18195438	1.562940359116	18194290	1.346921980381	FBgn0020257	2265		1e+60
897	2L	18145392	18148718	1.562484741211	18146059	1.206377565861	FBgn0041184	2280		1e+60
898	2R	4177395	4180995	1.562223672867	4179190	1.284927845001	FBgn0010609	1522		1e+60
899	X	8115734	8117478	1.562151432037	8116595	1.502947717905	FBgn0030028	45		1e+60
900	2L	12617755	12619471	1.561985015869	12618545	1.349991253444	FBgn0002970	197		1e+60
901	3R	9485618	9487949	1.560655593872	9487157	1.244597883785	FBgn0004587	135		1e+60
902	3R	10539083	10540698	1.560587882996	10539785	1.339846452077	FBgn0053967	10193		1e+60
903	X	5744185	5748093	1.559778213501	5747106	1.434010982513	FBgn0000042	1006		1e+60
904	X	2156043	2160753	1.559679031372	2157023	1.244621181488	FBgn0023526	8121		1e+60
905	X	2938036	2939548	1.55964756012	2938758	1.335745588938	FBgn0029649	15040		1e+60
906	X	1806953	1808578	1.559366226196	1807777	1.413897387187	FBgn0023521	11385		1e+60
907	2R	15407680	15409313	1.558872699738	15408397	1.175499916077	FBgn0034477	12614		1e+60
908	2R	9135590	9139656	1.558395385742	9137398	1.41565062205	FBgn0000633	1597		1e+60
909	2R	6605860	6607532	1.557941436768	6606640	1.458557637533	FBgn0040765	9270		1e+60
910	2L	9520651	9523584	1.556774139404	9521482	1.38139034907	FBgn0032123	267		1e+60
911	3R	25384762	25386266	1.554804325104	25385465	1.238913834095	FBgn0000492	3356		1e+60
912	2L	11449749	11451766	1.554100990295	11450719	1.481629490852	FBgn0004579	5116		1e+60
913	2L	7309454	7312962	1.552120685577	7311812	1.308604389429	FBgn0004009	4651		1e+60
914	3L	18260991	18263423	1.551409721375	18261897	1.369719224818	FBgn0036784	2260		1e+60
915	2L	5324378	5327268	1.551342964172	5326566	1.396952279409	FBgn0015031	675		1e+60
916	3L	5818817	5820486	1.550930976868	5819635	1.336544653949	FBgn0003984	74		1e+60
917	3L	13887072	13888943	1.550261735916	13888217	1.299565911293	FBgn0026376	2290		1e+60
918	2R	3748402	3750521	1.550090551376	3749565	1.206977171056	FBgn0013726	483		1e+60
919	3R	25410799	25413559	1.549696922302	25412621	1.565481212404	FBgn0039670	1201		1e+60
920	3R	2911652	2913301	1.549279689789	2912467	1.322206777685	FBgn0003884	207		1e+60
921	3R	19742755	19744313	1.549010276794	19743496	1.302759114434	FBgn0016754	5199		1e+60
922	3L	13054872	13057104	1.548358917236	13056168	1.411192837883	FBgn0036345	5068		1e+60
923	3R	1157021	1158641	1.546391963959	1157793	1.377210881975	FBgn0013576	3833		1e+60
924	3R	4109477	4112771	1.545562744141	4112071	1.167344486012	FBgn0037562	1590		1e+60
925	2L	15470398	15472469	1.545475006104	15471115	1.281874537468	FBgn0003448	3083		1e+60
926	3R	11467725	11471167	1.545299530029	11469083	1.39208984375	FBgn0038351	10478		1e+60
927	3R	2933382	2936336	1.544662952423	2934365	1.50495077582	FBgn0014863	9088		1e+60
928	2R	14937988	14940484	1.543547153473	14939117	1.280684322119	FBgn0004873	695		1e+60
929	3R	18970663	18972874	1.543123245239	18971547	1.388858318329	FBgn0004644	3666		1e+60
930	2R	15354717	15356700	1.541069507599	15355667	1.276040357702	FBgn0034476	13899		1e+60
931	2L	8029250	8032431	1.540518760681	8031398	1.459421608183	FBgn0044323	675		1e+60
932	X	18076798	18078662	1.539711952209	18077562	1.442540270942	FBgn0030904	491		1e+60
933	2R	7257536	7258925	1.53876209259	7258348	1.148422598839	FBgn0033649	18518		1e+60
934	X	15650211	15652661	1.538723945618	15651008	1.291756184896	FBgn0003345	4743		1e+60
935	X	6196981	6199350	1.538014888763	6197689	1.275131479899	FBgn0026708	1824		1e+60
936	2R	13267552	13269057	1.537692070007	13268237	1.191916634055	FBgn0034276	3044		1e+60
937	X	8254298	8258750	1.537144184113	8256890	1.238020672518	FBgn0052711	1559		1e+60
938	2L	21615009	21618989	1.537061691284	21616827	1.358883738518	FBgn0022893	694		1e+60
939	3R	6396318	6397993	1.537016868591	6397150	1.285962939262	FBgn0051394	42272		1e+60
940	3R	937808	940790	1.536039829254	939793	1.509265002082	FBgn0037293	14017		1e+60
941	3R	10564524	10567429	1.534569740295	10566539	1.176043454339	FBgn0011217	394		1e+60
942	2R	13926366	13929114	1.533460140228	13928261	1.356961362502	FBgn0013983	174		1e+60
943	3R	6439367	6441247	1.531291007996	6440132	1.502703130245	FBgn0001235	24254		1e+60
944	X	9544736	9546741	1.531079292297	9545566	1.056652237387	FBgn0000233	6157		1e+60
945	3L	1332285	1334628	1.530623912811	1333078	1.271665275097	FBgn0029514	1593		1e+60
946	3R	21458165	21460153	1.528908252716	21459130	1.379327213063	FBgn0039350	4419		1e+60
947	2L	5943623	5945246	1.528239250183	5944423	1.222650471856	FBgn0001128	741		1e+60
948	3L	731046	733983	1.526601791382	732705	1.380091891569	FBgn0000575	233		1e+60
949	3L	19841105	19844813	1.526497364044	19843583	1.319884664872	FBgn0014037	357		1e+60
950	X	20563325	20565009	1.525197982788	20564034	1.364002788768	FBgn0031130	7409		1e+60
951	2L	376995	378698	1.525072097778	377805	1.324085891247	FBgn0000061	311		1e+60
952	3L	13042049	13043826	1.524052619934	13043017	1.270022451878	FBgn0036344	7191		1e+60
953	3R	26634232	26636068	1.523639202118	26635170	1.267342904035	FBgn0027598	821		1e+60
954	2R	10495850	10498065	1.522954463959	10497353	1.431395977736	FBgn0033988	1195		1e+60
955	2R	13106955	13108904	1.522226333618	13108022	1.478820025921	FBgn0029006	345		1e+60
956	X	8405204	8407628	1.519981384277	8406775	1.440342028936	FBgn0030049	878		1e+60
957	2R	2383266	2385133	1.519896030426	2384253	1.308035596212	FBgn0033109	329		1e+60
958	2L	3631360	3633369	1.519387245178	3632380	1.585632920265	FBgn0031554	10699		1e+60
959	X	6123925	6125545	1.518447399139	6124819	1.468400359154	FBgn0052744	312		1e+60
960	2R	6821923	6824230	1.51843547821	6823080	1.313035516178	FBgn0025373	392		1e+60
961	X	5540612	5542472	1.515779018402	5541467	1.296026945114	FBgn0027564	1024		1e+60
962	3R	5429542	5431729	1.515429496765	5430459	1.386211844052	FBgn0037720	13426		1e+60
963	3L	1777499	1779732	1.515113830566	1778717	1.293774604797	FBgn0024510	133		1e+60
964	2R	20699243	20700975	1.514825344086	20700082	1.240845266978	FBgn0035094	3645		1e+60
965	3L	12582761	12584270	1.514530181885	12583518	1.272160586189	FBgn0015919	555		1e+60
966	3R	7712296	7714597	1.514149188995	7713809	1.430021985372	FBgn0037960	922		1e+60
967	X	1923899	1927324	1.513929367065	1924725	1.294480111864	FBgn0025627	38		1e+60
968	2R	15555290	15556984	1.512531280518	15556166	1.408348053694	FBgn0034480	36316		1e+60
969	3R	15164048	15168195	1.511197090149	15164873	1.219324175517	FBgn0000463	12938		1e+60
970	2R	5225469	5226966	1.511086940765	5226330	1.309019215902	FBgn0010316	2194		1e+60
971	4	521258	523341	1.510730743408	522063	1.258611828089	FBgn0004607	2038		1e+60
972	2L	9581034	9582626	1.510645866394	9581908	1.392180526958	FBgn0014179	166		1e+60
973	3R	20046358	20048204	1.510377883911	20047317	1.331497605642	FBgn0011725	370		1e+60
974	3L	19143724	19145401	1.509940624237	19144699	1.23642796278	FBgn0016797	8814		1e+60
975	3L	15294402	15296832	1.509654998779	15296046	1.46527856939	FBgn0036494	5913		1e+60
976	X	621442	623905	1.509522438049	623164	1.206351786852	FBgn0015288	1204		1e+60
977	3L	15089802	15091318	1.509340286255	15090420	1.25467338562	FBgn0036481	157		1e+60
978	2R	20492961	20495133	1.50755405426	20493862	1.307042241096	FBgn0035091	307		1e+60
979	3R	950326	952572	1.505882263184	951079	1.355474978685	FBgn0037293	2731		1e+60
980	3L	4997636	4999379	1.504347801208	4998565	1.277873740477	FBgn0035585	5604		1e+60
981	3L	1414570	1416518	1.504078865051	1415633	1.282158434391	FBgn0043865	5542		1e+60
982	3L	3609101	3610491	1.503460884094	3609849	1.349994210636	FBgn0040694	5318		1e+60
983	3R	25381205	25382849	1.50321149826	25382041	1.394977289088	FBgn0000492	68		1e+60
984	2R	2113897	2116279	1.502890586853	2114842	1.355999245363	FBgn0033076	2051		1e+60
985	3R	2824556	2827352	1.502755641937	2826801	1.284416548411	FBgn0000095	1851		1e+60
986	2R	20568534	20570513	1.502618789673	20569358	1.473522186279	FBgn0001148	222		1e+60
987	2L	825353	827186	1.502553939819	826460	1.303240001202	FBgn0010583	496		1e+60
988	2L	21331649	21333201	1.502194404602	21332456	1.128844916821	FBgn0032943	236		1e+60
989	2L	8871451	8873325	1.501935005188	8872268	1.381611992331	FBgn0032072	5501		1e+60
990	3R	673974	675687	1.500071048737	674797	1.37108261445	FBgn0003002	3738		1e+60
991	2R	10547275	10549477	1.500057220459	10548816	1.135288238525	FBgn0043530	9114		1e+60
992	2R	15451913	15453318	1.499238491058	15452656	1.210920453072	FBgn0050447	9523		1e+60
993	3R	24151100	24153520	1.499157905579	24151901	1.198834279004	FBgn0040108	2104		1e+60
994	3L	21518154	21519533	1.49876499176	21518879	1.273576895396	FBgn0037104	3686		1e+60
995	3R	21453747	21456104	1.49848651886	21454435	1.366169840097	FBgn0039349	1792		1e+60
996	2L	13547437	13551288	1.498305559158	13548527	1.333852142096	FBgn0023407	796		1e+60
997	3L	22657565	22659196	1.497852802277	22658304	1.225180178881	FBgn0016034	229		1e+60
998	3R	2248968	2252349	1.496919631958	2249854	1.44751921822	FBgn0014963	17256		1e+60
999	X	3620743	3626954	1.495104789734	3621684	1.337084561586	FBgn0026698	3960		1e+60
1000	3L	1077783	1081328	1.494566440582	1079677	1.418051607469	FBgn0004870	4944		1e+60
1001	3L	4593735	4595522	1.493851184845	4594787	1.401055049896	FBgn0052247	5396		1e+60
1002	3L	7318424	7320012	1.491056442261	7319261	1.253271888284	FBgn0035767	133		1e+60
1003	2L	1953968	1955516	1.490498542786	1954679	1.260394517113	FBgn0031375	160		1e+60
1004	3R	2673691	2676438	1.490336418152	2674563	1.414564482371	FBgn0003339	1323		1e+60
1005	X	5534583	5536438	1.489941596985	5535365	1.24912295622	FBgn0000394	132		1e+60
1006	2R	19909098	19910767	1.488416194916	19909981	1.349538266659	FBgn0035001	307		1e+60
1007	2R	13197380	13199167	1.487894058228	13198301	1.404520004988	FBgn0016059	57		1e+60
1008	2R	17059366	17061470	1.48784828186	17059956	1.109357237816	FBgn0050283	11801		1e+60
1009	2R	17378717	17380044	1.487838745117	17379370	1.095691382885	FBgn0034667	4929		1e+60
1010	X	7180769	7183412	1.487572669983	7182160	1.26168179512	FBgn0026144	446		1e+60
1011	3R	7702048	7703825	1.487339019775	7703016	1.331217944622	FBgn0003312	59		1e+60
1012	2R	15617147	15619507	1.486917495728	15618063	1.378656089306	FBgn0004364	8311		1e+60
1013	2L	2196212	2197947	1.485931396484	2197149	1.395458579063	FBgn0031395	4777		1e+60
1014	2R	12014169	12016039	1.485691547394	12014951	1.277366750381	FBgn0011260	108		1e+60
1015	3R	12574997	12576869	1.484752655029	12575998	1.253694951534	FBgn0063261	1113		1e+60
1016	3R	20120110	20124284	1.484340667725	20123424	1.353515120114	FBgn0000368	2286		1e+60
1017	2L	21838330	21840059	1.484268188477	21839128	1.456128176521	FBgn0003866	22940		1e+60
1018	2R	6804792	6806243	1.482866287231	6805514	1.227291703224	FBgn0033609	141		1e+60
1019	3R	27431471	27435941	1.482493877411	27433334	1.385478079319	FBgn0011655	3436		1e+60
1020	3R	23406439	23408507	1.482213973999	23407610	1.519070243835	FBgn0027492	351		1e+60
1021	2R	19485080	19487375	1.481043815613	19486147	1.39929202199	FBgn0005612	674		1e+60
1022	3R	12672408	12676492	1.480266571045	12674598	1.267852390514	FBgn0020546	1128		1e+60
1023	3L	19129585	19131319	1.479856491089	19130389	1.330552325529	FBgn0016797	5496		1e+60
1024	2R	7969024	7972748	1.478448867798	7970922	1.477473735809	FBgn0010238	1824		1e+60
1025	X	3204261	3205837	1.478198051453	3205146	1.410525454415	FBgn0000472	24193		1e+60
1026	X	12487371	12489135	1.478077411652	12488186	1.252283993889	FBgn0015024	466		1e+60
1027	3L	9342109	9343508	1.478042602539	9342834	1.17071723938	FBgn0035981	1561		1e+60
1028	2L	12466018	12467607	1.477720737457	12466783	1.130515158176	FBgn0032437	13101		1e+60
1029	2R	8962917	8966672	1.476786613464	8963850	1.348528252708	FBgn0050062	1605		1e+60
1030	3R	13946643	13948362	1.476652145386	13947416	1.353842914104	FBgn0051518	12701		1e+60
1031	3R	19139382	19142080	1.475755691528	19141107	1.195039664998	FBgn0039071	25196		1e+60
1032	3R	8105848	8107508	1.475571632385	8106796	1.303540420532	FBgn0038009	10154		1e+60
1033	3L	6310840	6312124	1.47531747818	6311408	1.132144600153	FBgn0035699	4565		1e+60
1034	3L	1149280	1151838	1.47437620163	1150844	1.353523000081	FBgn0025525	9962		1e+60
1035	3L	15278027	15281690	1.473729133606	15280941	1.22605869174	FBgn0036493	11313		1e+60
1036	2L	4349324	4353083	1.47346496582	4351122	1.326247159173	FBgn0031596	1853		1e+60
1037	2R	17219275	17221971	1.473271369934	17221192	1.204169972738	FBgn0004362	279		1e+60
1038	3L	4172055	4173893	1.473036766052	4172945	1.229105164023	FBgn0003710	883		1e+60
1039	2L	9991955	9993499	1.472486495972	9992884	1.116292446852	FBgn0051875	3688		1e+60
1040	3R	26885804	26887402	1.472377300262	26886637	1.317456275225	FBgn0002413	294		1e+60
1041	2L	6936799	6938303	1.472158432007	6937433	1.179966842427	FBgn0031869	3485		1e+60
1042	3L	5967037	5969438	1.472072601318	5968705	1.283998548985	FBgn0052406	2456		1e+60
1043	3R	2803321	2805058	1.472051143646	2803934	1.248419125875	FBgn0051488	20478		1e+60
1044	2R	13871048	13873311	1.471821308136	13872407	1.368816039141	FBgn0034328	25688		1e+60
1045	3L	7342150	7346008	1.470960617065	7344259	1.35498240259	FBgn0082598	513		1e+60
1046	2L	870257	872088	1.470546722412	871204	1.336717212901	FBgn0053526	740		1e+60
1047	2R	3077856	3079434	1.469401359558	3078651	1.231882307265	FBgn0004132	103		1e+60
1048	3R	12527975	12529467	1.468950748444	12528752	1.141866263221	FBgn0003944	31596		1e+60
1049	2R	12028816	12032786	1.468888282776	12032085	1.335104078054	FBgn0011260	17026		1e+60
1050	3L	21812689	21815364	1.468028068542	21814479	1.251004964113	FBgn0014362	1009		1e+60
1051	3L	15167344	15169063	1.467553138733	15168259	1.310807648827	FBgn0036490	4844		1e+60
1052	3R	20875109	20876751	1.467205047607	20875970	1.301574931425	FBgn0039266	456		1e+60
1053	3L	14374354	14376407	1.467131614685	14375284	1.474438826243	FBgn0003459	102		1e+60
1054	2R	7130635	7132879	1.467109680176	7131989	1.388610952041	FBgn0033636	251		1e+60
1055	3L	22603055	22604832	1.466684341431	22603898	1.42850558898	FBgn0037174	101		1e+60
1056	3R	5054635	5056467	1.466644287109	5055320	1.228973024032	FBgn0003165	8084		1e+60
1057	2L	4332877	4334556	1.46629357338	4333969	1.123650729656	FBgn0020762	43		1e+60
1058	3L	4580072	4581646	1.465282440186	4580807	1.279008500716	FBgn0052247	19376		1e+60
1059	2R	18441160	18442689	1.461567401886	18441931	1.292834490538	FBgn0034800	808		1e+60
1060	2R	20087393	20089320	1.460786342621	20088281	1.339308202267	FBgn0020521	591		1e+60
1061	2R	7407607	7409990	1.460209846497	7408683	1.270826220512	FBgn0015543	347		1e+60
1062	3L	22804629	22806712	1.459606170654	22805933	1.122122019529	FBgn0010348	35		1e+60
1063	2R	8511561	8513468	1.459392547607	8512407	1.412307066076	FBgn0008654	623		1e+60
1064	3L	17618101	17619804	1.459341049194	17619006	1.132026970387	FBgn0052179	529		1e+60
1065	X	16477450	16479992	1.45934009552	16478820	1.326646029949	FBgn0030766	3978		1e+60
1066	3L	21409854	21411465	1.459163665771	21410540	1.193396494939	FBgn0014143	143		1e+60
1067	X	625006	629830	1.458606719971	626753	1.224696327658	FBgn0027343	96		1e+60
1068	2L	3302284	3304048	1.458013534546	3303217	1.263282171885	FBgn0031516	88		1e+60
1069	2R	5171057	5172894	1.457630157471	5172096	1.116197824478	FBgn0011921	942		1e+60
1070	3R	13542236	13544821	1.457545280457	13543037	1.293206310272	FBgn0003013	1022		1e+60
1071	X	21658131	21660781	1.456572055817	21659840	1.228084648357	FBgn0031187	638		1e+60
1072	2L	20955819	20957955	1.456561088562	20956963	1.354841709137	FBgn0032909	427		1e+60
1073	3L	18236917	18238482	1.456346511841	18237793	1.339041590691	FBgn0036783	20446		1e+60
1074	3L	726995	729999	1.455421447754	727768	1.482287168503	FBgn0052482	442		1e+60
1075	2L	6259028	6260812	1.453189849854	6259927	1.260331350214	FBgn0031791	4051		1e+60
1076	2L	22006031	22007505	1.452364444733	22006717	1.281720280647	FBgn0053987	192		1e+60
1077	3R	1436870	1439529	1.45231294632	1438517	1.313175392151	FBgn0017550	313		1e+60
1078	3R	22626899	22630308	1.451082706451	22627843	1.26162370046	FBgn0003717	3078		1e+60
1079	2R	17152667	17154922	1.450313568115	17153918	1.222818166018	FBgn0034644	158		1e+60
1080	2L	21769118	21770829	1.450110435486	21769954	1.331156842849	FBgn0032964	1652		1e+60
1081	3L	13027095	13029489	1.449420452118	13027925	1.308582894942	FBgn0036342	6954		1e+60
1082	X	9533862	9535898	1.449385643005	9535170	1.275290266673	FBgn0000233	4239		1e+60
1083	3R	659289	661928	1.448104858398	661171	1.295061223647	FBgn0037284	4186		1e+60
1084	X	17412003	17413821	1.447938919067	17412884	1.07403272741	FBgn0028343	282		1e+60
1085	3L	4605575	4608398	1.447499275208	4606784	1.193173348904	FBgn0003501	259		1e+60
1086	3R	4644504	4646944	1.446666717529	4645533	1.260369805729	FBgn0037636	853		1e+60
1087	2R	16423410	16424882	1.445952415466	16424199	1.262291844686	FBgn0020617	163		1e+60
1088	2R	15493311	15494885	1.445182800293	15494191	1.149759948254	FBgn0034479	1741		1e+60
1089	2R	12298966	12300775	1.444802761078	12300001	1.475947997149	FBgn0034158	1447		1e+60
1090	3R	8835983	8839572	1.444220542908	8838798	1.159880042076	FBgn0020496	1410		1e+60
1091	2L	7217376	7220485	1.441613912582	7218305	1.172597043654	FBgn0031897	1724		1e+60
1092	2L	7009179	7011113	1.441474437714	7010303	1.283626949086	FBgn0031880	3193		1e+60
1093	3R	10393271	10396009	1.441359519958	10394053	1.247075669906	FBgn0038243	479		1e+60
1094	2R	19570385	19571887	1.44004368782	19571085	1.202618851381	FBgn0025806	432		1e+60
1095	2L	7993067	7995112	1.439788341522	7994290	1.321573376656	FBgn0031969	108		1e+60
1096	3R	25847149	25848948	1.439569473267	25847846	1.245547266567	FBgn0039738	134		1e+60
1097	3R	22692041	22693911	1.438195705414	22692986	1.277573894052	FBgn0001197	333		1e+60
1098	3R	11067848	11070197	1.436641693115	11069421	1.248771846294	FBgn0001219	1054		1e+60
1099	X	14460533	14464663	1.43617773056	14463068	1.143683115641	FBgn0015773	24700		1e+60
1100	3L	22201280	22202437	1.436038017273	22201401	1.314197193493	FBgn0004179	299		1e+60
1101	3L	690865	692500	1.435902118683	691768	1.21857303381	FBgn0035158	35		1e+60
1102	X	15426680	15427968	1.435689926147	15427397	1.098247766495	FBgn0030662	2532		1e+60
1103	3R	17239511	17240907	1.43466091156	17240260	1.109034717083	FBgn0051438	5411		1e+60
1104	3L	2791204	2792852	1.434243202209	2792004	1.332153933389	FBgn0035376	8342		1e+60
1105	2R	5939772	5942747	1.434156894684	5940482	1.45690814654	FBgn0033521	756		1e+60
1106	2L	6338090	6340135	1.432878017426	6339013	1.262597709894	FBgn0015623	241		1e+60
1107	2L	14484894	14488214	1.432550907135	14487360	1.151216759401	FBgn0005771	3502		1e+60
1108	2R	13383199	13386990	1.432271003723	13384202	1.129793840296	FBgn0034282	2671		1e+60
1109	2R	20050583	20053040	1.431920528412	20051479	1.39820125699	FBgn0035023	3907		1e+60
1110	2L	8165056	8166983	1.431904554367	8166290	1.304114762475	FBgn0031992	3965		1e+60
1111	X	15986159	15990142	1.431509017944	15989158	1.348213195801	FBgn0042650	32027		1e+60
1112	3R	21471124	21473353	1.431437492371	21472001	1.212320804596	FBgn0067682	281		1e+60
1113	2R	8997463	8999528	1.429955005646	8998797	1.148935496807	FBgn0000119	328		1e+60
1114	2L	245849	248041	1.42977142334	247305	1.145741907756	FBgn0001309	3490		1e+60
1115	2R	9968291	9969746	1.429694652557	9968993	1.121678688947	FBgn0033939	4606		1e+60
1116	3L	4674990	4676332	1.429677009583	4675592	1.098019291373	FBgn0035569	6		1e+60
1117	3L	3794456	3796006	1.429602622986	3795254	1.142792617573	FBgn0035464	453		1e+60
1118	2R	18713670	18715594	1.429343223572	18714572	1.33495499106	FBgn0034834	4567		1e+60
1119	3L	11219238	11222545	1.429220676422	11220274	1.28330373764	FBgn0041094	5982		1e+60
1120	3R	18982260	18984180	1.428822517395	18983118	1.172670925365	FBgn0004395	474		1e+60
1121	3R	12877691	12880588	1.427756786346	12878319	1.107675433159	FBgn0020493	1410		1e+60
1122	3R	21420541	21423467	1.426568508148	21421616	1.339196373435	FBgn0039344	12930		1e+60
1123	2R	10837012	10838441	1.426380157471	10837676	1.128072452545	FBgn0013750	339		1e+60
1124	X	18987054	18990482	1.426150798798	18987804	1.279851019382	FBgn0030987	1086		1e+60
1125	3R	11797592	11800319	1.426110267639	11799241	1.355314466688	FBgn0002783	610		1e+60
1126	3R	24425084	24426935	1.425603866577	24425895	1.312766926629	FBgn0001215	366		1e+60
1127	2L	18703306	18704863	1.42449760437	18704016	1.206216335297	FBgn0025608	601		1e+60
1128	3L	5594328	5596021	1.423754692078	5595075	1.253872338463	FBgn0035625	9855		1e+60
1129	3L	18183302	18185119	1.423279285431	18184076	1.243296205997	FBgn0036782	16978		1e+60
1130	3L	6469122	6471007	1.421276092529	6470030	1.24012890984	FBgn0020251	353		1e+60
1131	2R	20605478	20607292	1.419585227966	20606027	1.018295372234	FBgn0004919	14107		1e+60
1132	3L	13374464	13375974	1.419402122498	13375197	1.258057892323	FBgn0002573	125		1e+60
1133	2L	20982090	20984522	1.41912484169	20983739	1.216794043779	FBgn0032909	27203		1e+60
1134	2L	14576793	14578223	1.416440963745	14577628	1.153804049772	FBgn0028913	13902		1e+60
1135	X	18131098	18135441	1.4146027565	18132095	1.181698024273	FBgn0030911	5579		1e+60
1136	3R	18973736	18975334	1.414056777954	18974628	1.129914794649	FBgn0004644	6747		1e+60
1137	X	16470704	16472213	1.413967370987	16471541	1.089121309916	FBgn0026181	185		1e+60
1138	2R	20566068	20567767	1.413954734802	20566902	1.166639159707	FBgn0001148	2678		1e+60
1139	2L	6240222	6242220	1.413882255554	6241010	1.255214869976	FBgn0031791	14866		1e+60
1140	3L	20940855	20944287	1.413697957993	20942918	1.282086793114	FBgn0037042	17361		1e+60
1141	4	645545	646528	1.412159919739	646492	1.488998293877	FBgn0039914	212		1e+60
1142	3L	14161088	14162728	1.410999774933	14161706	1.292631093194	FBgn0013718	5570		1e+60
1143	2L	5541411	5543715	1.410852432251	5542724	1.2319201231	FBgn0002525	197		1e+60
1144	X	20549592	20551674	1.409892082214	20550737	1.266904234886	FBgn0031129	4101		1e+60
1145	2L	2363680	2366092	1.409469127655	2364486	0.990665823221	FBgn0028485	849		1e+60
1146	2L	6793022	6796004	1.40721988678	6794372	1.312651216984	FBgn0015777	4492		1e+60
1147	3L	22878566	22880412	1.405961990356	22879494	1.320699242985	FBgn0037207	439		1e+60
1148	X	11194779	11197036	1.405789375305	11195758	1.244970097261	FBgn0030293	94		1e+60
1149	2R	13744017	13748418	1.405470371246	13747679	1.17646420002	FBgn0000658	53		1e+60
1150	3L	11805273	11807943	1.403798103333	11807100	1.362682402134	FBgn0000404	424		1e+60
1151	3L	20553906	20556561	1.403736114502	20555868	1.222648799419	FBgn0001323	1491		1e+60
1152	X	3961729	3963146	1.403663635254	3962465	1.136419773102	FBgn0026080	214		1e+60
1153	2L	4809918	4812267	1.403545379639	4810683	1.228053878335	FBgn0031630	2342		1e+60
1154	X	18204392	18205980	1.402967453003	18205078	1.173557192087	FBgn0014467	992		1e+60
1155	2L	7886912	7888314	1.40258026123	7887834	0.829057693481	FBgn0031961	345		1e+60
1156	2L	20785436	20788411	1.402215957642	20786675	1.321146130562	FBgn0032886	1351		1e+60
1157	2R	14097542	14099119	1.401674747467	14098287	1.216170430183	FBgn0050115	21789		1e+60
1158	3L	8992561	8994097	1.401390075684	8993337	1.15616795222	FBgn0035956	1019		1e+60
1159	X	19186761	19188802	1.401267051697	19187552	1.263745816549	FBgn0031016	430		1e+60
1160	2R	12540767	12543718	1.40017747879	12542765	1.267633318901	FBgn0023172	661		1e+60
1161	2R	15563985	15566189	1.399973869324	15565185	1.282883840449	FBgn0034480	45335		1e+60
1162	3L	13201241	13203016	1.399421215057	13202299	1.138016909361	FBgn0023095	337		1e+60
1163	2R	7118438	7121941	1.399056434631	7119574	1.194650537827	FBgn0033636	12164		1e+60
1164	2R	5446116	5448359	1.398984909058	5447356	0.981674459245	FBgn0011656	23265		1e+60
1165	X	511344	513685	1.39885187149	512557	1.18005399143	FBgn0025639	306		1e+60
1166	3L	18170433	18172028	1.39804983139	18170986	1.194527244568	FBgn0036782	3888		1e+60
1167	2L	2860850	2862866	1.396837711334	2861694	1.065852046013	FBgn0031474	4535		1e+60
1168	3R	2670024	2672333	1.39682674408	2671529	1.198028957143	FBgn0003339	4357		1e+60
1169	3L	360428	362831	1.396566390991	361847	1.306229948997	FBgn0003749	999		1e+60
1170	3L	9394590	9397526	1.396090984344	9395835	1.204936953152	FBgn0023129	1365		1e+60
1171	2L	19805596	19807393	1.395319461823	19806535	1.223659992218	FBgn0003931	128		1e+60
1172	3L	2618302	2619943	1.395286560059	2619162	1.256952369914	FBgn0035357	3910		1e+60
1173	2L	12002924	12004994	1.394525051117	12004169	1.268028914928	FBgn0032394	1893		1e+60
1174	2R	17777475	17779195	1.393989562988	17778350	1.437183260918	FBgn0034717	22691		1e+60
1175	3R	7773980	7776130	1.393768787384	7774861	1.057126194239	FBgn0051211	541		1e+60
1176	3R	169376	170719	1.393364906311	170003	1.162039981169	FBgn0001204	2369		1e+60
1177	3R	11854673	11856097	1.391952514648	11855396	1.076059609652	FBgn0003117	3577		1e+60
1178	4	724065	725562	1.391917705536	724783	1.197011302499	FBgn0005558	6844		1e+60
1179	X	19546489	19548100	1.391856431961	19547428	1.189077472687	FBgn0040089	450		1e+60
1180	3R	7366900	7370051	1.391426086426	7367577	1.234536872191	FBgn0053512	2608		1e+60
1181	3R	22361662	22363038	1.391363143921	22362314	1.109527778625	FBgn0026178	246		1e+60
1182	X	4352977	4354279	1.39030456543	4353679	1.11391359217	FBgn0040910	7172		1e+60
1183	3L	15300779	15302633	1.390239715576	15301915	1.27937400341	FBgn0036494	44		1e+60
1184	3R	789246	790526	1.390061378479	789792	0.947718461355	FBgn0037290	1377		1e+60
1185	3R	17331429	17332985	1.389439105988	17332299	1.103369235992	FBgn0004863	6322		1e+60
1186	3R	12711415	12712868	1.389037132263	12712071	1.214922624476	FBgn0015350	6621		1e+60
1187	X	635667	637861	1.389028549194	637224	1.183006972075	FBgn0025618	4388		1e+60
1188	3R	27508557	27510140	1.38853263855	27509353	1.299376347486	FBgn0039864	3751		1e+60
1189	2R	20750219	20751918	1.387535095215	20750977	1.11415630579	FBgn0050429	3152		1e+60
1190	2L	9125530	9127148	1.386995315552	9126408	1.175689304576	FBgn0052982	657		1e+60
1191	2L	12632197	12633959	1.386416196823	12633025	1.2232452631	FBgn0002970	14677		1e+60
1192	X	18136781	18138833	1.385763168335	18137941	1.202718138695	FBgn0004956	3821		1e+60
1193	2R	7500358	7501852	1.38495016098	7500981	1.120405926424	FBgn0011704	369		1e+60
1194	2R	14313962	14315467	1.384644985199	14314725	1.109413295984	FBgn0034392	3186		1e+60
1195	3L	20855399	20857311	1.384154319763	20856414	1.323717713356	FBgn0037035	5253		1e+60
1196	3L	13889795	13891458	1.383911132812	13890780	1.236533015966	FBgn0026376	273		1e+60
1197	3R	18966940	18969971	1.381417751312	18967790	1.222571372986	FBgn0004644	91		1e+60
1198	2R	15682788	15684571	1.381169319153	15683752	1.327433305628	FBgn0034481	22742		1e+60
1199	X	19577606	19579001	1.380897045135	19578178	1.099972486496	FBgn0031066	97		1e+60
1200	3L	12097680	12099303	1.38085269928	12098487	1.007609208425	FBgn0022959	565		1e+60
1201	2R	10313228	10314886	1.380608558655	10314029	1.246580656837	FBgn0001319	212		1e+60
1202	3L	141494	145874	1.379535198212	142997	1.20221093297	FBgn0035101	1345		1e+60
1203	3R	7444359	7446232	1.379422664642	7445056	1.201161563396	FBgn0051363	600		1e+60
1204	2L	16583421	16585234	1.379362106323	16584190	1.144819702421	FBgn0051815	13652		1e+60
1205	X	7387092	7388425	1.379047393799	7387710	1.209602187662	FBgn0052720	5585		1e+60
1206	2L	9583587	9585656	1.378706932068	9584846	1.016944527626	FBgn0014179	3104		1e+60
1207	2L	2887867	2889713	1.378280639648	2889092	1.102090639227	FBgn0041111	3140		1e+60
1208	2L	19679300	19681037	1.378149032593	19680249	1.368956397561	FBgn0005590	16715		1e+60
1209	X	10588779	10591218	1.376579284668	10590184	1.240190534031	FBgn0052676	61		1e+60
1210	2R	13407235	13408932	1.375469207764	13407981	1.119242191315	FBgn0034283	1224		1e+60
1211	2R	2121687	2123355	1.374388694763	2122577	1.284165233374	FBgn0041145	259		1e+60
1212	3R	14812724	14814618	1.374297142029	14813793	1.300666459401	FBgn0026239	4046		1e+60
1213	3L	13022986	13024460	1.374191761017	13023712	1.063109189272	FBgn0036342	2741		1e+60
1214	3L	13365052	13366881	1.373240947723	13365932	1.281663544973	FBgn0036354	1997		1e+60
1215	2L	8300107	8301353	1.373154640198	8300788	0.960335826874	FBgn0003502	284		1e+60
1216	2L	15757200	15759129	1.373059272766	15758547	1.193067677816	FBgn0001987	137		1e+60
1217	3R	15822863	15824340	1.372941970825	15823534	1.004584817325	FBgn0038755	10710		1e+60
1218	X	8265779	8267466	1.372726917267	8266411	1.155371220907	FBgn0026758	4089		1e+60
1219	3R	6442044	6445517	1.372096538544	6444687	1.118600957534	FBgn0001235	19699		1e+60
1220	2L	21296480	21298423	1.371681690216	21297453	1.340532302856	FBgn0032940	146		1e+60
1221	3L	10498974	10500597	1.371259689331	10499675	1.255228098701	FBgn0052062	9723		1e+60
1222	2R	13669994	13672695	1.371020317078	13671752	1.178754441878	FBgn0022238	1303		1e+60
1223	3L	9464691	9466353	1.37091255188	9465366	1.195846669814	FBgn0052037	775		1e+60
1224	2R	3685347	3687090	1.370804786682	3686158	1.208074457505	FBgn0033274	732		1e+60
1225	3R	14483935	14485650	1.37052488327	14484748	1.247953687395	FBgn0051224	215		1e+60
1226	2R	7043204	7045926	1.370265960693	7044077	1.244305419922	FBgn0000577	40		1e+60
1227	X	10317121	10320256	1.369755268097	10317914	1.286819458008	FBgn0030205	889		1e+60
1228	3R	17441457	17442905	1.369433879852	17442045	1.14523512125	FBgn0046832	6201		1e+60
1229	3R	7128106	7129557	1.367478847504	7128857	1.112823205836	FBgn0051386	2473		1e+60
1230	2R	13336874	13339178	1.366497039795	13338376	1.047317112193	FBgn0050111	9168		1e+60
1231	3L	18367792	18369203	1.366377830505	18368344	1.148933202028	FBgn0011706	4682		1e+60
1232	3L	5905425	5907240	1.366038322449	5906480	1.234110951424	FBgn0002638	240		1e+60
1233	3R	9796647	9799707	1.364685058594	9797601	1.196961784363	FBgn0015270	6962		1e+60
1234	X	239076	240576	1.36446762085	239983	1.093257665634	FBgn0004170	12899		1e+60
1235	X	614799	616664	1.364025115967	615830	1.244305904095	FBgn0040382	586		1e+60
1236	4	526026	528245	1.363384246826	527002	1.360108207254	FBgn0004607	2901		1e+60
1237	2R	7081178	7083823	1.363344192505	7083149	1.268838024139	FBgn0065063	24141		1e+60
1238	2L	1404353	1406355	1.362402915955	1405208	1.297452062368	FBgn0002543	15241		1e+60
1239	3R	26606806	26608565	1.362192153931	26607698	1.290312626783	FBgn0004606	16050		1e+60
1240	3L	5780351	5781771	1.36184835434	5780928	1.016491974101	FBgn0052415	3317		1e+60
1241	3R	2175346	2178163	1.361783981323	2177100	1.028534664827	FBgn0014001	480		1e+60
1242	2R	8852327	8854310	1.361756324768	8853259	1.25067308214	FBgn0067725	7872		1e+60
1243	2R	18553173	18554595	1.361339569092	18553901	1.114774763584	FBgn0003900	193		1e+60
1244	3L	6715414	6717268	1.360904693604	6716325	1.101839289946	FBgn0052393	771		1e+60
1245	3L	18197146	18200441	1.36023068428	18197828	0.995928427752	FBgn0036783	19519		1e+60
1246	2R	7497599	7498932	1.359421253204	7498357	1.072158455849	FBgn0053145	502		1e+60
1247	3R	635020	638253	1.357580184937	637625	1.105576094459	FBgn0026417	158		1e+60
1248	2R	2118724	2120002	1.35754776001	2119343	1.001167633954	FBgn0041145	2975		1e+60
1249	3L	1755507	1757507	1.357229232788	1756150	1.140492860009	FBgn0013811	968		1e+60
1250	3L	9004410	9005848	1.356799125671	9005063	1.102549721213	FBgn0028789	10261		1e+60
1251	3L	1899517	1900844	1.355683803558	1900149	1.073334089915	FBgn0035291	4798		1e+60
1252	3L	10638514	10640192	1.354519844055	10639465	1.039756017573	FBgn0010762	775		1e+60
1253	X	4291057	4293621	1.354331016541	4292886	1.130864255569	FBgn0000179	34793		1e+60
1254	2L	2037069	2039066	1.354057788849	2038148	1.165498120444	FBgn0003557	346		1e+60
1255	3L	16552981	16554401	1.353946685791	16553575	0.989523304833	FBgn0002283	399		1e+60
1256	2R	15841493	15843487	1.353450775146	15842351	1.055365562439	FBgn0034504	221		1e+60
1257	3R	11088063	11090381	1.35170841217	11089020	1.107083040125	FBgn0003600	176		1e+60
1258	3R	23651196	23652601	1.351393699646	23651803	1.103985926684	FBgn0039550	8038		1e+60
1259	2R	18443450	18445035	1.350776195526	18444176	1.082695143563	FBgn0034802	354		1e+60
1260	2R	6389864	6391169	1.350286483765	6390425	1.029246985912	FBgn0050015	206		1e+60
1261	3R	24894107	24895921	1.349867343903	24894906	1.163215693306	FBgn0039632	6025		1e+60
1262	3L	14096640	14098915	1.349307060242	14098312	1.085336621602	FBgn0042630	1729		1e+60
1263	3R	17283528	17285422	1.348206520081	17284413	1.229378307567	FBgn0011278	12371		1e+60
1264	2L	8542734	8546133	1.347877502441	8543549	1.150746434927	FBgn0011259	216		1e+60
1265	2R	20726432	20727624	1.347141265869	20727138	0.922630760405	FBgn0001325	7077		1e+60
1266	3L	6794380	6795962	1.346809387207	6795198	1.242655575275	FBgn0003995	31091		1e+60
1267	3L	8288420	8290026	1.346328258514	8289254	1.239735094706	FBgn0035872	180		1e+60
1268	X	14582303	14583849	1.34553527832	14583074	1.195126183828	FBgn0015774	137		1e+60
1269	2L	701216	702694	1.345351219177	701950	1.168074607849	FBgn0000497	13018		1e+60
1270	X	18097171	18098777	1.345184803009	18098083	1.146279215813	FBgn0030907	3151		1e+60
1271	3R	4034755	4037453	1.345005989075	4036009	1.316247552633	FBgn0053779	5465		1e+60
1272	2L	14459022	14460484	1.344552993774	14459729	1.230297625065	FBgn0028844	8913		1e+60
1273	3R	18698734	18700219	1.344455718994	18699493	1.128200867597	FBgn0017590	25531		1e+60
1274	X	4241265	4242734	1.344167709351	4242016	1.112851524353	FBgn0052773	8528		1e+60
1275	X	12429449	12431047	1.344130992889	12430280	1.040258344014	FBgn0030403	704		1e+60
1276	2L	12614311	12617196	1.344119310379	12616550	0.945557802916	FBgn0002970	1798		1e+60
1277	3L	11461012	11462284	1.342279434204	11461781	1.066802859306	FBgn0036165	274		1e+60
1278	2R	6600747	6602435	1.342180252075	6601542	1.283152580261	FBgn0040766	4586		1e+60
1279	X	7063273	7064806	1.34074306488	7063967	1.13043692708	FBgn0029939	25655		1e+60
1280	3L	8994298	8995787	1.34042930603	8995104	1.096574068069	FBgn0035956	748		1e+60
1281	3R	12166959	12168594	1.340386390686	12167702	1.109864852008	FBgn0040284	4		1e+60
1282	2R	11701153	11703386	1.339734077454	11702575	1.234813465792	FBgn0034087	1127		1e+60
1283	2L	14354429	14355950	1.339632987976	14355188	1.123850794399	FBgn0015791	41		1e+60
1284	3L	664876	666664	1.339590072632	665698	1.204568133635	FBgn0035152	27		1e+60
1285	3R	5319353	5321740	1.339524745941	5320278	1.307545512915	FBgn0043791	247		1e+60
1286	2R	4309264	4311126	1.338856220245	4310192	0.99803352356	FBgn0024189	138		1e+60
1287	2L	4888962	4890418	1.338337898254	4889680	1.156955271959	FBgn0031644	315		1e+60
1288	X	19516210	19518456	1.33814573288	19517472	1.262855838327	FBgn0043903	19		1e+60
1289	X	3277700	3278987	1.338030338287	3278257	0.993903103997	FBgn0052493	5422		1e+60
1290	X	448948	450797	1.336837768555	449806	1.263481084038	FBgn0003986	1943		1e+60
1291	3R	12293696	12295637	1.336002349854	12294309	1.321168338551	FBgn0038434	1041		1e+60
1292	2L	12662218	12663689	1.336000442505	12662983	1.165904353647	FBgn0004394	5154		1e+60
1293	3L	3966566	3967874	1.335968017578	3967191	1.06598405277	FBgn0004880	257		1e+60
1294	2R	14669192	14670721	1.335072994232	14669978	1.105366587639	FBgn0034420	9032		1e+60
1295	2L	21842759	21844412	1.334743976593	21843710	1.157751500607	FBgn0003866	27522		1e+60
1296	2L	66095	67644	1.334345817566	66762	1.037671425763	FBgn0067779	282		1e+60
1297	2L	2884385	2886803	1.333945274353	2885613	1.126706095303	FBgn0024947	237		1e+60
1298	3R	10412130	10413856	1.333100318909	10413166	1.122225821018	FBgn0020299	5019		1e+60
1299	2R	7309217	7312816	1.332260131836	7310065	1.203593552113	FBgn0033652	3789		1e+60
1300	X	6394483	6395775	1.331619262695	6395165	1.081393432617	FBgn0029875	9158		1e+60
1301	3L	5328355	5330373	1.331064224243	5328987	1.09774774313	FBgn0016031	883		1e+60
1302	3L	6737969	6739486	1.330986022949	6738644	1.185118030099	FBgn0052392	1451		1e+60
1303	2R	15586754	15588193	1.329428195953	15587455	1.132369658526	FBgn0004364	38919		1e+60
1304	3R	1472435	1474737	1.329264640808	1473767	1.30170878242	FBgn0051545	135		1e+60
1305	3R	14067790	14069466	1.329006195068	14068665	1.110378938563	FBgn0020238	412		1e+60
1306	2L	21026792	21028673	1.328830718994	21027694	1.221918046474	FBgn0010395	12731		1e+60
1307	3L	7111108	7112571	1.328699111938	7111940	1.045964513506	FBgn0023001	3475		1e+60
1308	X	6544078	6545442	1.328154563904	6544940	0.921839177608	FBgn0029894	1201		1e+60
1309	X	652597	654353	1.328020095825	653536	1.294251918793	FBgn0025621	3547		1e+60
1310	3L	1551361	1553398	1.327523708344	1551947	1.04160416921	FBgn0035235	193		1e+60
1311	3L	6953000	6954383	1.326608657837	6953641	1.110702387492	FBgn0001104	359		1e+60
1312	2R	18185307	18187454	1.325690746307	18186033	1.294274947223	FBgn0034763	7699		1e+60
1313	3L	13993592	13994764	1.324404716492	13994122	0.955504194895	FBgn0052133	19		1e+60
1314	3R	13219464	13221010	1.324355602264	13220358	1.216854852789	FBgn0025456	53		1e+60
1315	2R	17757471	17758833	1.32417011261	17758075	1.02345687151	FBgn0020307	6530		1e+60
1316	3L	14017645	14019170	1.324110031128	14018494	1.142798837026	FBgn0036406	239		1e+60
1317	3R	26212443	26215761	1.323926925659	26213974	1.218418149387	FBgn0015222	123		1e+60
1318	2L	6212986	6214516	1.323873519897	6213733	1.166379087112	FBgn0026755	11317		1e+60
1319	2R	9469312	9470594	1.322627067566	9470055	1.226554814507	FBgn0053155	51		1e+60
1320	2L	14508218	14509779	1.322583675385	14509169	1.36227280753	FBgn0011862	8922		1e+60
1321	X	4301421	4303157	1.322470188141	4302202	1.121674180031	FBgn0000179	44109		1e+60
1322	2R	14964337	14966870	1.322237014771	14965996	1.16376506581	FBgn0003887	484		1e+60
1323	2L	1969835	1971625	1.32182598114	1970528	1.168159617318	FBgn0031376	3617		1e+60
1324	2R	12370812	12372386	1.321504592896	12371522	1.088061781491	FBgn0026533	438		1e+60
1325	3R	738915	740783	1.321387290955	740197	0.967336177826	FBgn0051536	3919		1e+60
1326	X	630683	632074	1.32137298584	631300	1.124269962311	FBgn0027343	4451		1e+60
1327	2R	9339408	9341093	1.321331977844	9340334	1.119457244873	FBgn0000662	127		1e+60
1328	3R	5633936	5635605	1.320716381073	5634674	1.24757796526	FBgn0037760	411		1e+60
1329	2R	20710726	20713072	1.320690631866	20711713	1.303366104762	FBgn0035094	15276		1e+60
1330	3R	3975478	3977489	1.320323944092	3976857	0.988456108991	FBgn0011959	10093		1e+60
1331	2L	2201661	2203270	1.320157051086	2202541	0.932052224874	FBgn0051668	3888		1e+60
1332	2R	7533028	7535899	1.31963634491	7533978	1.003554224968	FBgn0004839	1753		1e+60
1333	2R	5610839	5613553	1.319000244141	5611647	1.248117250555	FBgn0004907	155		1e+60
1334	3L	5854908	5856481	1.317960739136	5855794	0.924553197973	FBgn0035643	560		1e+60
1335	3L	12416588	12418688	1.316781044006	12417574	1.111473756678	FBgn0036285	10959		1e+60
1336	3R	25829914	25831593	1.315984725952	25830878	1.181247366799	FBgn0016685	371		1e+60
1337	2R	8507225	8508662	1.315297603607	8508065	1.072481886546	FBgn0053798	1739		1e+60
1338	2L	4053137	4056593	1.314521789551	4055152	1.187939868254	FBgn0000547	23773		1e+60
1339	3R	1192767	1194551	1.314469337463	1193566	1.174648046494	FBgn0037315	461		1e+60
1340	2L	7048549	7050004	1.312874794006	7049299	1.089598655701	FBgn0051630	6832		1e+60
1341	2R	11380351	11381869	1.312385559082	11381116	1.077258173625	FBgn0050085	2892		1e+60
1342	3R	484664	486595	1.312385082245	485710	1.231936872005	FBgn0051531	405		1e+60
1343	2L	16596727	16598338	1.310933113098	16597467	1.258114141576	FBgn0051815	375		1e+60
1344	3R	677669	679231	1.310673236847	678610	1.293808364868	FBgn0003002	75		1e+60
1345	3R	25516165	25518896	1.310461521149	25518212	1.254026383162	FBgn0039683	317		1e+60
1346	X	5361767	5363404	1.309948921204	5362656	1.18605697155	FBgn0029771	158		1e+60
1347	2R	11304856	11306354	1.30974149704	11305703	1.081559125115	FBgn0050321	2484		1e+60
1348	3R	1372541	1373976	1.309035301208	1373351	1.027434040518	FBgn0037336	139		1e+60
1349	3R	3299263	3301251	1.308639526367	3300548	1.008277058601	FBgn0065099	126		1e+60
1350	3R	3988816	3990106	1.308633327484	3989455	1.063244311015	FBgn0001138	17709		1e+60
1351	3L	6877449	6879446	1.308312416077	6878110	0.872757941484	FBgn0041194	10695		1e+60
1352	3R	17443887	17445741	1.307690620422	17445101	1.094895631075	FBgn0046832	3145		1e+60
1353	2L	6323263	6325097	1.307664871216	6323877	1.078011870384	FBgn0021873	1391		1e+60
1354	3R	2819324	2821321	1.307493209839	2820539	1.35765182972	FBgn0000095	4411		1e+60
1355	3R	1567282	1568903	1.307330608368	1567987	0.995843857527	FBgn0037371	181		1e+60
1356	2R	7147777	7150164	1.306944847107	7149181	1.17857057908	FBgn0033638	704		1e+60
1357	2R	18710925	18712347	1.3060297966	18711597	1.06337299943	FBgn0034834	7542		1e+60
1358	X	21796038	21797443	1.305846214294	21796573	1.195981884003	FBgn0052499	39535		1e+60
1359	X	13615388	13616696	1.305681705475	13615980	0.991356760263	FBgn0030521	138		1e+60
1360	3L	3205885	3209958	1.305375099182	3206577	0.849747096791	FBgn0035422	87		1e+60
1361	3R	5995342	5996642	1.305248737335	5996124	1.031846427917	FBgn0040238	83		1e+60
1362	3L	891427	893604	1.304737091064	892255	1.249679356813	FBgn0028999	416		1e+60
1363	3R	801556	803396	1.304439544678	802634	1.102770188276	FBgn0037291	7320		1e+60
1364	3L	357306	359046	1.302891731262	358168	1.053404251734	FBgn0003749	2680		1e+60
1365	3R	5219346	5220883	1.302045822144	5220215	1.251083009383	FBgn0000723	50		1e+60
1366	2L	10841525	10843101	1.301824092865	10841974	1.13768851757	FBgn0032305	629		1e+60
1367	3L	8985078	8986900	1.301485061646	8986290	1.089411795139	FBgn0035955	2492		1e+60
1368	X	18041526	18044005	1.301057338715	18043157	1.052953779697	FBgn0030900	211		1e+60
1369	2L	15306349	15307766	1.300806045532	15306957	1.131575942039	FBgn0041103	8878		1e+60
1370	3R	10103089	10105196	1.300620079041	10104510	1.034078121185	FBgn0003862	8113		1e+60
1371	3L	20406257	20407692	1.300346374512	20406944	1.012786865234	FBgn0052428	245		1e+60
1372	2R	4181705	4182858	1.29962015152	4182352	0.920391857624	FBgn0010609	4684		1e+60
1373	3R	17382166	17383644	1.299255847931	17382897	1.002244069026	FBgn0002941	107		1e+60
1374	2R	18557239	18558573	1.298773288727	18558048	0.94205057621	FBgn0003900	4340		1e+60
1375	2L	11808432	11809816	1.298265457153	11809108	1.041379367604	FBgn0020309	325		1e+60
1376	X	19355135	19357034	1.298174381256	19356173	1.078211337328	FBgn0053525	307		1e+60
1377	3R	798785	800319	1.297857761383	799673	1.138746857643	FBgn0037290	8504		1e+60
1378	3R	9470211	9472406	1.297658443451	9471605	1.212931352503	FBgn0003498	421		1e+60
1379	2L	21619469	21621602	1.297360420227	21620797	1.187780761719	FBgn0023416	605		1e+60
1380	3L	16016718	16018648	1.296627044678	16017803	1.023441791534	FBgn0005536	576		1e+60
1381	3R	11404434	11406046	1.296525478363	11405265	1.138394916759	FBgn0038350	26771		1e+60
1382	3L	16675927	16678200	1.296119689941	16676792	1.156022716971	FBgn0063485	119		1e+60
1383	2L	6647325	6649737	1.296028137207	6648250	1.120662086888	FBgn0051635	838		1e+60
1384	X	18120711	18123559	1.294495582581	18121673	1.14891018587	FBgn0030911	4843		1e+60
1385	3L	3765576	3767115	1.294417381287	3766473	1.185722410679	FBgn0052266	7863		1e+60
1386	2L	3835042	3837487	1.294384002686	3836675	1.217511990491	FBgn0004567	167		1e+60
1387	2L	11967408	11969675	1.294202327728	11968804	1.155597686768	FBgn0032386	2195		1e+60
1388	X	4461482	4463258	1.293781280518	4462468	1.295068413019	FBgn0003053	338		1e+60
1389	3R	735872	738362	1.293052196503	737212	1.149521887302	FBgn0051536	934		1e+60
1390	X	485699	486981	1.29283285141	486286	0.988099707497	FBgn0002579	3		1e+60
1391	2R	8107268	8109165	1.292464256287	8108202	1.021351009607	FBgn0022764	597		1e+60
1392	3R	5224360	5225850	1.292333602905	5225061	1.210430537953	FBgn0037685	1149		1e+60
1393	X	13654959	13656852	1.292317390442	13655851	1.065813422203	FBgn0030529	410		1e+60
1394	2R	7688486	7690336	1.292310714722	7689274	1.109409153461	FBgn0014184	895		1e+60
1395	3L	11560120	11562400	1.291595458984	11561541	1.225546956062	FBgn0003292	174		1e+60
1396	3R	11819536	11821087	1.291481018066	11820367	1.133426030477	FBgn0003507	8444		1e+60
1397	2L	8143579	8145951	1.291349411011	8144289	1.173489868641	FBgn0051606	3341		1e+60
1398	2R	1289400	1290777	1.291128158569	1290034	1.070870982276	FBgn0025693	209		1e+60
1399	X	17011728	17014388	1.290897369385	17013960	0.855293154716	FBgn0000163	19084		1e+60
1400	2R	7634323	7635881	1.290338516235	7634990	1.062963690077	FBgn0033681	211		1e+60
1401	3R	631183	633343	1.29009437561	632149	1.234412312508	FBgn0051529	17		1e+60
1402	3R	12526106	12527330	1.289417266846	12526787	0.905607728397	FBgn0003944	33561		1e+60
1403	X	8610759	8612343	1.289173126221	8611444	1.224664002657	FBgn0026411	39567		1e+60
1404	X	4271486	4272736	1.288902282715	4272081	1.061475973863	FBgn0000179	13988		1e+60
1405	3R	4675132	4677017	1.287800788879	4676211	0.931958927828	FBgn0011966	11391		1e+60
1406	3R	7034830	7037620	1.287754058838	7036623	1.099024155561	FBgn0037874	648		1e+60
1407	X	16401017	16401851	1.287258148193	16401169	0.70331287384	FBgn0011826	7213		1e+60
1408	2R	11445477	11447504	1.287006378174	11446542	1.170804753023	FBgn0034049	250		1e+60
1409	2R	2929694	2931756	1.286911964417	2930676	0.983822584152	FBgn0003460	169		1e+60
1410	3R	26088572	26089944	1.286462783813	26089428	1.022129171035	FBgn0039761	10524		1e+60
1411	X	2266341	2267966	1.286291122437	2267131	1.078046518214	FBgn0040385	76		1e+60
1412	3R	20407480	20409005	1.285717487335	20408340	1.203619207655	FBgn0039209	237		1e+60
1413	2L	18919793	18922799	1.285487174988	18922067	1.188600371866	FBgn0032723	17810		1e+60
1414	2R	16179921	16182585	1.284856796265	16180619	1.067731801201	FBgn0034542	1529		1e+60
1415	3L	16450083	16451523	1.284645080566	16450867	1.099974751472	FBgn0004569	1907		1e+60
1416	3R	12540797	12542263	1.28293800354	12541618	1.074543982744	FBgn0003944	18730		1e+60
1417	X	16386457	16387900	1.282658576965	16387234	1.040888814365	FBgn0011742	671		1e+60
1418	2R	17915172	17916896	1.28247833252	17915993	1.216907411814	FBgn0053200	240		1e+60
1419	3L	330482	332118	1.282308101654	331236	1.125525325537	FBgn0023000	795		1e+60
1420	3L	379952	381323	1.282183170319	380707	1.13834965229	FBgn0040689	4351		1e+60
1421	3R	2741815	2743305	1.282006502151	2742578	1.073973403257	FBgn0051488	40878		1e+60
1422	2R	7628638	7630350	1.281692028046	7629463	1.125968754292	FBgn0033681	5316		1e+60
1423	4	79342	80516	1.281532287598	79806	0.949395095601	FBgn0004859	2139		1e+60
1424	3R	26580004	26581459	1.280115127563	26580884	0.892906329211	FBgn0039801	8874		1e+60
1425	2R	13049798	13051865	1.280048370361	13050513	1.045645124772	FBgn0022085	1		1e+60
1426	3R	3938466	3940308	1.279263973236	3939141	1.052508036296	FBgn0004210	8084		1e+60
1427	3L	17494914	17496095	1.27915096283	17495484	0.825889647007	FBgn0036736	142		1e+60
1428	2R	4374133	4375302	1.278671264648	4374679	0.992424456278	FBgn0011286	2475		1e+60
1429	2R	8543683	8545359	1.278374671936	8544514	1.145014444987	FBgn0033788	18681		1e+60
1430	X	10629401	10632084	1.278144836426	10631461	1.042869960561	FBgn0025111	637		1e+60
1431	3R	17359946	17361561	1.277993679047	17360728	1.167945833767	FBgn0038891	2839		1e+60
1432	X	19699712	19700960	1.277923107147	19700303	0.960012227297	FBgn0031077	842		1e+60
1433	2R	16101595	16103521	1.27774810791	16102533	1.107197731733	FBgn0015907	165		1e+60
1434	2R	17922626	17923946	1.277717113495	17923368	0.843970648448	FBgn0022985	27		1e+60
1435	X	16152628	16154770	1.277591705322	16153349	0.96941689884	FBgn0004432	1000		1e+60
1436	3R	254073	255394	1.276675224304	254691	1.08403968811	FBgn0037248	363		1e+60
1437	X	7065925	7068373	1.276527404785	7067673	1.076780945063	FBgn0029939	29361		1e+60
1438	X	18763371	18765519	1.276428699493	18764236	1.05569264094	FBgn0052541	60		1e+60
1439	3L	1903098	1906215	1.276141643524	1904904	1.067954599857	FBgn0035291	43		1e+60
1440	2L	3587311	3589941	1.275636911392	3588113	1.086843162775	FBgn0004892	7347		1e+60
1441	3L	21219215	21220980	1.274877071381	21220118	1.161469066844	FBgn0037066	214		1e+60
1442	2L	5054614	5056319	1.274745464325	5055526	1.017418980598	FBgn0014857	468		1e+60
1443	2R	15568496	15570113	1.274713516235	15569162	1.052061305327	FBgn0034480	49312		1e+60
1444	2L	2013242	2014820	1.273425102234	2014058	1.030559960534	FBgn0051669	808		1e+60
1445	2R	13717037	13718182	1.27262544632	13717577	0.846472501755	FBgn0050114	5041		1e+60
1446	3R	20455059	20456728	1.272497177124	20456079	0.986532910665	FBgn0046685	269		1e+60
1447	X	1339134	1340750	1.27245092392	1339954	1.20901709795	FBgn0003517	280		1e+60
1448	3L	11330412	11331824	1.272157669067	11331079	1.020097255707	FBgn0036155	7753		1e+60
1449	2R	8480761	8482405	1.271895885468	8481615	1.230452299118	FBgn0033787	12152		1e+60
1450	2R	10477100	10479712	1.271278381348	10478815	1.186166651109	FBgn0033987	638		1e+60
1451	X	8619533	8622925	1.271011352539	8620476	1.254303328196	FBgn0026411	30535		1e+60
1452	X	9573642	9575374	1.269786834717	9574267	1.122474233309	FBgn0020378	23913		1e+60
1453	3R	2762460	2764338	1.269703865051	2763807	1.022366940975	FBgn0051488	19649		1e+60
1454	X	2125401	2127526	1.269491195679	2126699	0.995491616866	FBgn0023528	213		1e+60
1455	3R	27230213	27231785	1.268851280212	27230998	1.221376597881	FBgn0004834	27		1e+60
1456	3R	25039792	25041843	1.268178462982	25040594	0.92485074436	FBgn0067714	779		1e+60
1457	2L	5464083	5465658	1.268014907837	5464705	1.081619474623	FBgn0005511	3064		1e+60
1458	X	12412401	12414921	1.267248153687	12414049	1.072210031397	FBgn0030400	3070		1e+60
1459	X	4284923	4286273	1.267035484314	4285619	1.077212572098	FBgn0000179	27526		1e+60
1460	2L	14464014	14465608	1.26703453064	14464689	1.050373898612	FBgn0028844	13873		1e+60
1461	2L	594076	595497	1.266553878784	594863	1.196339074303	FBgn0010323	176		1e+60
1462	2R	4803750	4805102	1.265788555145	4804283	1.02403680016	FBgn0028408	613		1e+60
1463	X	9398060	9399637	1.265660762787	9398901	1.152800616096	FBgn0028327	10		1e+60
1464	3R	26631209	26632619	1.26549243927	26631922	1.094602472642	FBgn0011739	419		1e+60
1465	3R	24393414	24394847	1.265371322632	24394184	1.175922702341	FBgn0040618	14099		1e+60
1466	3L	21776491	21777860	1.265177726746	21777213	1.106820464134	FBgn0037139	1017		1e+60
1467	3L	12698269	12700096	1.264776706696	12699162	0.813780924853	FBgn0016940	9393		1e+60
1468	2L	1429167	1431388	1.264209747314	1430568	1.095100164413	FBgn0003926	2143		1e+60
1469	3L	7129609	7131247	1.263821601868	7130407	1.205642223358	FBgn0028383	613		1e+60
1470	X	9537566	9539938	1.263318061829	9538386	0.93372961191	FBgn0000233	1023		1e+60
1471	X	1865482	1869783	1.262849807739	1868266	1.003589574028	FBgn0010110	214		1e+60
1472	2R	4627491	4629232	1.262377738953	4628431	1.217064324547	FBgn0003612	492		1e+60
1473	3R	4302789	4304166	1.262122154236	4303590	1.115687847137	FBgn0037590	33490		1e+60
1474	3R	9842764	9844402	1.261929512024	9843622	1.137998751232	FBgn0038194	11330		1e+60
1475	2L	866925	868754	1.261924743652	867611	1.084924443563	FBgn0029095	741		1e+60
1476	X	12416485	12417754	1.261398792267	12416989	1.041689736503	FBgn0030400	130		1e+60
1477	3L	19563147	19564447	1.261396884918	19563813	1.025826145621	FBgn0005386	194		1e+60
1478	3R	27044439	27045806	1.261384010315	27045080	1.074850615333	FBgn0039830	277		1e+60
1479	3R	5252535	5255222	1.261002540588	5254533	1.216747592477	FBgn0026188	3791		1e+60
1480	2R	3472864	3474902	1.260987281799	3473704	1.103379530065	FBgn0026361	31		1e+60
1481	3L	11387059	11389790	1.260649681091	11388877	1.167544364929	FBgn0036157	10220		1e+60
1482	2R	17141776	17143478	1.260361909866	17142614	1.199139735278	FBgn0034643	364		1e+60
1483	3L	18404522	18406120	1.260356426239	18405272	1.203535779317	FBgn0036786	76		1e+60
1484	X	16999159	17000614	1.259902954102	16999685	0.963960707188	FBgn0000163	4809		1e+60
1485	3R	17174413	17175867	1.259611129761	17175088	1.058256570031	FBgn0038881	218		1e+60
1486	3R	12904678	12906956	1.259456634521	12905382	1.095663126777	FBgn0038475	283		1e+60
1487	2L	6098607	6099546	1.25857925415	6099101	0.799767255783	FBgn0031779	137		1e+60
1488	X	13202025	13204152	1.258562088013	13203379	1.08993361978	FBgn0030478	1164		1e+60
1489	2L	21208194	21209817	1.257951259613	21209103	1.066501336939	FBgn0026577	174		1e+60
1490	3R	6089803	6091180	1.257707118988	6090395	0.995849577586	FBgn0037804	367		1e+60
1491	2R	10384929	10386242	1.257356643677	10385603	1.107104927301	FBgn0022063	328		1e+60
1492	3R	11838534	11840326	1.257265090942	11839616	1.093839347363	FBgn0038391	1623		1e+60
1493	2R	2106054	2107651	1.25700378418	2106994	0.962125480175	FBgn0033076	5797		1e+60
1494	X	5441451	5443427	1.256420135498	5442416	1.19963747263	FBgn0029775	2906		1e+60
1495	X	6446268	6447778	1.256401062012	6447000	1.063815593719	FBgn0029881	1699		1e+60
1496	3L	12479410	12480757	1.255485534668	12480096	0.957055038876	FBgn0036294	1561		1e+60
1497	3R	885745	888293	1.25535774231	886456	1.009290337563	FBgn0010313	25952		1e+60
1498	2L	3071495	3073070	1.255182266235	3072349	1.091744198519	FBgn0027571	15734		1e+60
1499	2L	9758203	9759643	1.25474357605	9758892	1.162159860134	FBgn0022720	554		1e+60
1500	X	11337931	11339168	1.254172325134	11338497	0.737800657749	FBgn0052666	109		1e+60
1501	3L	19051011	19052346	1.254146575928	19051726	1.047316759825	FBgn0036844	45		1e+60
1502	2L	3540827	3542458	1.253856658936	3541604	1.156162654652	FBgn0024244	2353		1e+60
1503	2R	10018265	10020114	1.253785610199	10019485	1.0427485466	FBgn0000142	613		1e+60
1504	X	6647363	6650423	1.253323078156	6648114	0.982060853173	FBgn0026145	668		1e+60
1505	3L	5738638	5740163	1.253260135651	5739382	1.195661853341	FBgn0035630	271		1e+60
1506	X	2290449	2292331	1.253082752228	2291278	1.167257368565	FBgn0001150	6159		1e+60
1507	3L	6804888	6806748	1.253054141998	6805581	1.07003225599	FBgn0003995	41474		1e+60
1508	2L	9494710	9497177	1.252266407013	9496385	0.957407278173	FBgn0004868	1458		1e+60
1509	3L	2857904	2859639	1.252113819122	2858766	1.184966087341	FBgn0035378	3524		1e+60
1510	2L	5906709	5908280	1.251064777374	5907535	0.937949120998	FBgn0043362	355		1e+60
1511	2L	856072	857671	1.250832557678	856905	1.08889130985	FBgn0031288	1568		1e+60
1512	3R	8073446	8074925	1.250576019287	8074368	1.167803883553	FBgn0038008	5541		1e+60
1513	2L	1006923	1008449	1.249003410339	1007515	1.017006397247	FBgn0031295	19382		1e+60
1514	2R	15684939	15686373	1.248690366745	15685548	1.060664325953	FBgn0034481	24538		1e+60
1515	3R	13506332	13508818	1.24801158905	13507801	0.916560232639	FBgn0038535	433		1e+60
1516	2L	4891761	4892776	1.24777173996	4892247	1.086889028549	FBgn0031645	132		1e+60
1517	2R	3753197	3754554	1.247081279755	3753900	0.983118027449	FBgn0013726	4818		1e+60
1518	X	5608500	5610068	1.247020483017	5609357	1.031286531025	FBgn0013987	62		1e+60
1519	3R	4541089	4542308	1.246956348419	4541674	0.877423707177	FBgn0037613	96		1e+60
1520	3L	18594415	18595943	1.246792793274	18595228	1.056628115037	FBgn0036801	4008		1e+60
1521	3L	20704930	20706190	1.246201515198	20705572	1.034668654203	FBgn0016696	194		1e+60
1522	X	8510885	8512340	1.246151924133	8511543	1.167294502258	FBgn0030055	10756		1e+60
1523	X	13061099	13062500	1.244752883911	13061798	1.018109574037	FBgn0052639	8662		1e+60
1524	3R	12342990	12344558	1.244407653809	12343757	0.994026660919	FBgn0038441	4585		1e+60
1525	2R	14186501	14188295	1.243496894836	14187114	1.098411111271	FBgn0023214	1281		1e+60
1526	2L	7811083	7812458	1.2432513237	7811864	0.988277085622	FBgn0002527	424		1e+60
1527	2L	18885728	18887323	1.24152803421	18886460	1.090432503644	FBgn0003896	9275		1e+60
1528	X	451831	453447	1.241415500641	452721	1.146491723902	FBgn0003986	4858		1e+60
1529	X	5599748	5601544	1.240941047668	5600535	0.895027665531	FBgn0029801	339		1e+60
1530	3R	22709760	22711050	1.240911960602	22710372	1.019255518913	FBgn0004359	2916		1e+60
1531	3L	16437791	16439237	1.240608215332	16438484	1.09253257513	FBgn0004569	10476		1e+60
1532	2L	5417547	5419213	1.240476131439	5418219	1.044361759635	FBgn0016660	13877		1e+60
1533	3R	303537	304915	1.239947080612	304217	1.006634801626	FBgn0051523	611		1e+60
1534	3L	1445201	1448199	1.239649295807	1446112	1.096882879734	FBgn0004635	1212		1e+60
1535	2R	16339181	16340457	1.238669157028	16339756	0.947372118632	FBgn0016984	240		1e+60
1536	2R	6070149	6071476	1.238657474518	6070634	0.909982204437	FBgn0004399	917		1e+60
1537	3R	6419289	6420723	1.237994194031	6420113	1.034217178822	FBgn0001235	44273		1e+60
1538	2R	18113065	18114658	1.237823963165	18114091	1.013039112091	FBgn0034743	388		1e+60
1539	2R	5485045	5486649	1.237560749054	5485781	1.192923658034	FBgn0033471	2819		1e+60
1540	X	8887093	8888390	1.237327575684	8887726	0.908557033539	FBgn0030075	4374		1e+60
1541	2R	6386123	6387802	1.236780166626	6386942	1.233235611635	FBgn0050017	1334		1e+60
1542	2L	7133682	7135286	1.235809326172	7134366	1.114693445318	FBgn0031889	683		1e+60
1543	3R	14223766	14225359	1.235331535339	14224633	1.066703179303	FBgn0028670	243		1e+60
1544	3L	10982426	10983872	1.235066413879	10983111	0.980478903827	FBgn0013469	340		1e+60
1545	2R	6051527	6054397	1.23467206955	6052473	1.146026443033	FBgn0005630	2602		1e+60
1546	X	492282	494514	1.234671592712	493740	1.190621048212	FBgn0003575	1032		1e+60
1547	2R	11269562	11272133	1.234167098999	11271225	0.98828274409	FBgn0050089	28964		1e+60
1548	3L	1930572	1931738	1.234156608582	1931049	0.816408395767	FBgn0035295	343		1e+60
1549	3L	17343797	17345597	1.233431816101	17344665	1.206280549367	FBgn0036715	123		1e+60
1550	2L	3580174	3581649	1.233064651489	3580821	1.10751135209	FBgn0004892	55		1e+60
1551	2L	15318464	15322587	1.232348918915	15320387	1.183426380157	FBgn0041103	4552		1e+60
1552	X	17536280	17537503	1.2323179245	17536771	0.912548859914	FBgn0030863	127		1e+60
1553	3R	16951943	16953467	1.232045173645	16952694	0.791454932269	FBgn0023423	508		1e+60
1554	3R	17048528	17050130	1.231868267059	17049174	1.050408419441	FBgn0038871	81		1e+60
1555	3L	22340923	22342588	1.231522083282	22341660	1.080934412339	FBgn0004449	68		1e+60
1556	X	7418545	7419895	1.230926513672	7419294	1.110039838155	FBgn0029951	540		1e+60
1557	3R	14818809	14820227	1.230907440186	14819484	1.036505390616	FBgn0026239	9737		1e+60
1558	3R	11158477	11159753	1.230736732483	11159043	0.99958004671	FBgn0038320	42		1e+60
1559	3R	19871959	19874115	1.229759693146	19872665	1.14089160807	FBgn0043455	847		1e+60
1560	3R	18552437	18554030	1.229580879211	18553187	0.886663033412	FBgn0040587	484		1e+60
1561	3R	17485763	17487347	1.229561090469	17486732	1.162162065506	FBgn0011766	605		1e+60
1562	3R	15160551	15162154	1.228000164032	15161260	1.112952423096	FBgn0000463	9325		1e+60
1563	3R	16101081	16102697	1.227989673615	16101796	0.963824659586	FBgn0038781	12739		1e+60
1564	X	17491041	17492402	1.227467060089	17491664	1.005932092667	FBgn0003471	306		1e+60
1565	X	19411690	19414283	1.227424144745	19413357	1.039923106923	FBgn0031030	389		1e+60
1566	3R	25871227	25872922	1.227114200592	25871966	1.065384864807	FBgn0002626	86		1e+60
1567	2L	7991203	7992765	1.226845741272	7991990	1.044005334377	FBgn0031969	2192		1e+60
1568	X	17202072	17203357	1.22663974762	17202828	0.995227589327	FBgn0011758	28610		1e+60
1569	3L	15106260	15107905	1.226544857025	15107045	1.052125394344	FBgn0014002	859		1e+60
1570	X	7397084	7398138	1.225716590881	7397667	0.866296487696	FBgn0052720	15542		1e+60
1571	2L	3844786	3846199	1.225158214569	3845541	1.066607278936	FBgn0004567	8699		1e+60
1572	X	7003707	7005337	1.225024700165	7004478	1.069638729095	FBgn0047092	9392		1e+60
1573	2R	8858081	8859553	1.224624156952	8858896	0.859936356544	FBgn0033828	11344		1e+60
1574	2L	7294466	7297339	1.223947525024	7296217	1.1623082757	FBgn0004009	10944		1e+60
1575	2L	14553695	14555388	1.223224878311	14554524	1.094092488289	FBgn0028881	5449		1e+60
1576	2R	2097130	2098632	1.223001480103	2097751	1.073604226112	FBgn0033076	15040		1e+60
1577	3L	8427919	8429304	1.220466375351	8428703	1.046581490835	FBgn0010825	4440		1e+60
1578	2L	154840	156826	1.22015953064	155644	0.916410726659	FBgn0031228	307		1e+60
1579	2L	18356291	18357614	1.218107700348	18357000	0.95826440699	FBgn0011559	2045		1e+60
1580	3R	21462754	21464257	1.218088150024	21463391	1.077924560098	FBgn0039350	158		1e+60
1581	2R	7684045	7685542	1.218050956726	7684769	0.87540602684	FBgn0023167	136		1e+60
1582	3R	6427768	6431488	1.217223644257	6429345	0.974203618368	FBgn0001235	35041		1e+60
1583	2R	9972442	9973888	1.216510295868	9973176	1.085237979889	FBgn0033939	423		1e+60
1584	2L	7026451	7027852	1.215658187866	7027209	1.046054750681	FBgn0051908	86		1e+60
1585	2L	3005217	3006412	1.21560382843	3005865	0.849382215076	FBgn0031488	7636		1e+60
1586	3R	24398368	24399709	1.214827537537	24398924	1.011052880968	FBgn0000659	11881		1e+60
1587	3R	7475447	7477322	1.214805603027	7476046	0.95822429657	FBgn0037925	372		1e+60
1588	2L	14233166	14234476	1.214538097382	14233716	0.907905578613	FBgn0016930	392		1e+60
1589	3R	24976731	24979414	1.214514255524	24977992	1.0513122222	FBgn0041588	480		1e+60
1590	3L	19628358	19629877	1.214346885681	19629134	1.043363150428	FBgn0036899	212		1e+60
1591	2L	7618793	7620394	1.214127063751	7619722	1.023305275861	FBgn0031926	11332		1e+60
1592	3L	3401053	3404002	1.212950706482	3401549	1.019231347477	FBgn0014388	6918		1e+60
1593	3R	25341766	25343939	1.212759971619	25342736	1.216756456039	FBgn0039669	1169		1e+60
1594	3R	21460681	21462419	1.212573051453	21461567	1.043129417631	FBgn0039350	1982		1e+60
1595	2R	1217841	1219401	1.211693286896	1218582	1.091965734959	FBgn0010633	9087		1e+60
1596	X	17146903	17148130	1.210866928101	17147547	0.968643695116	FBgn0004854	971		1e+60
1597	3R	22624384	22625607	1.209932327271	22624976	0.957466518178	FBgn0003717	211		1e+60
1598	2L	21833316	21836498	1.209813117981	21835474	1.132892047658	FBgn0003866	19286		1e+60
1599	3R	26745988	26747732	1.209565401077	26747135	1.115042120218	FBgn0020912	8525		1e+60
1600	2L	8788711	8790063	1.209318161011	8789353	0.989919550279	FBgn0032069	8102		1e+60
1601	X	18481112	18481847	1.209192276001	18481763	0.804680538177	FBgn0027335	263		1e+60
1602	X	16432299	16434231	1.208623886108	16433031	0.940051460266	FBgn0030761	624		1e+60
1603	3L	1844238	1846067	1.208382606506	1844990	1.146369576454	FBgn0004636	776		1e+60
1604	2R	7665974	7667383	1.208145141602	7666702	1.058843771617	FBgn0027504	262		1e+60
1605	2R	20476253	20477847	1.207858085632	20477064	1.08609940211	FBgn0002607	83		1e+60
1606	X	12771636	12773029	1.207598686218	12772356	0.976601600647	FBgn0047242	116		1e+60
1607	2R	5088911	5090855	1.207455635071	5089501	0.89312951705	FBgn0033426	261		1e+60
1608	3L	18362810	18364244	1.207442760468	18363586	1.11029279232	FBgn0011706	76		1e+60
1609	2L	2199738	2201233	1.2065782547	2200497	1.156671732664	FBgn0051668	5932		1e+60
1610	3R	14198566	14199812	1.206496953964	14199340	0.863953394048	FBgn0004618	880		1e+60
1611	3R	1057159	1058892	1.206445217133	1057952	1.025182008743	FBgn0040208	12		1e+60
1612	X	7782068	7784384	1.206246376038	7783038	1.137599885464	FBgn0029983	833		1e+60
1613	3L	21386674	21388645	1.205989837646	21387714	1.11510142684	FBgn0033583	8051		1e+60
1614	2L	21853403	21854781	1.204250335693	21853967	1.071848672979	FBgn0032965	31887		1e+60
1615	2R	15557266	15558630	1.204250335693	15557882	1.04674461484	FBgn0034480	38032		1e+60
1616	3L	20174482	20176013	1.203556537628	20175251	1.10211956501	FBgn0036958	108		1e+60
1617	X	3563776	3565824	1.203371524811	3565071	0.987442463636	FBgn0015286	296		1e+60
1618	3R	17866875	17870614	1.203251838684	17867584	1.057909190655	FBgn0017397	330		1e+60
1619	2L	15052589	15054014	1.20306968689	15053184	0.894329160452	FBgn0000317	593		1e+60
1620	2L	1425565	1427233	1.202928543091	1426246	0.995561796076	FBgn0002543	5797		1e+60
1621	2L	8363872	8366786	1.202737808228	8364705	1.176812929266	FBgn0010265	96		1e+60
1622	2L	19049682	19051261	1.202690124512	19050391	0.947766184807	FBgn0032748	381		1e+60
1623	3L	6745896	6747266	1.201947212219	6746611	0.945590159472	FBgn0052392	9418		1e+60
1624	2L	14479267	14480857	1.201521158218	14480188	1.126584084829	FBgn0005771	10674		1e+60
1625	3L	3356950	3358618	1.201308250427	3357838	1.115594583399	FBgn0035443	2		1e+60
1626	3L	14511614	14512939	1.201187610626	14512344	0.950671055738	FBgn0036428	3886		1e+60
1627	2R	5443188	5444305	1.200449943542	5443780	0.90115852356	FBgn0033465	21074		1e+60
1628	3L	6236306	6237518	1.199329376221	6236881	0.934626877308	FBgn0001258	241		1e+60
1629	X	17601579	17603099	1.198135375977	17602447	1.128152974447	FBgn0024184	873		1e+60
1630	X	6705900	6710195	1.198126316071	6709373	1.070655059814	FBgn0064122	4371		1e+60
1631	X	8675051	8676431	1.197700023651	8675572	0.840584246318	FBgn0052710	11114		1e+60
1632	3R	24379465	24383171	1.197496414185	24381505	0.970415168338	FBgn0040618	1420		1e+60
1633	X	2459460	2460858	1.197135925293	2460094	1.108971146976	FBgn0011606	114		1e+60
1634	X	15668404	15669484	1.196539878845	15668971	1.017471432686	FBgn0000319	440		1e+60
1635	2L	5479593	5480593	1.196135520935	5480080	0.799741655588	FBgn0005511	18439		1e+60
1636	X	19549782	19551679	1.195915222168	19550788	0.970466697917	FBgn0040089	3810		1e+60
1637	2L	10506155	10507417	1.195793151855	10506615	0.833281159401	FBgn0011673	165		1e+60
1638	2L	19786432	19788311	1.195475101471	19787212	1.096056818962	FBgn0032821	617		1e+60
1639	2L	8875343	8876803	1.195088386536	8876119	1.021090149879	FBgn0032072	9352		1e+60
1640	3R	2868849	2870944	1.194968223572	2869901	1.050341297598	FBgn0024289	8156		1e+60
1641	X	6620537	6623945	1.194021224976	6622999	1.083012749167	FBgn0003390	1896		1e+60
1642	X	18118851	18120238	1.193742752075	18119486	0.906592845917	FBgn0030911	7030		1e+60
1643	3R	26619703	26621477	1.193419456482	26620654	1.147376000881	FBgn0011739	11687		1e+60
1644	2L	16481163	16482880	1.193143844604	16482038	1.171430419473	FBgn0005677	125		1e+60
1645	3L	523164	524720	1.192643642426	523855	1.136489082785	FBgn0001316	266		1e+60
1646	3L	18997091	18999583	1.192610263824	18998063	1.076182365417	FBgn0002945	12527		1e+60
1647	2L	18732750	18734167	1.191719055176	18733422	0.969696044922	FBgn0032709	2917		1e+60
1648	3L	15499257	15501193	1.191347122192	15500201	1.047884225845	FBgn0004396	472		1e+60
1649	2L	6530510	6532787	1.191116333008	6531264	0.941759249743	FBgn0000320	15708		1e+60
1650	3R	22706901	22709222	1.191025257111	22708636	0.940030544996	FBgn0004359	1180		1e+60
1651	2L	3548509	3550338	1.19065284729	3549398	1.130565106869	FBgn0024244	10147		1e+60
1652	X	10999214	11000804	1.190580844879	11000044	1.099439938863	FBgn0030276	425		1e+60
1653	2R	9440704	9442397	1.190500736237	9441455	1.1930251963	FBgn0013733	16562		1e+60
1654	2R	2138464	2140717	1.190274238586	2139196	0.972429612104	FBgn0053919	2806		1e+60
1655	2L	8739697	8740983	1.190063238144	8740291	1.003081351519	FBgn0003209	342		1e+60
1656	X	17579313	17581059	1.189887046814	17580203	1.089415017296	FBgn0030866	6992		1e+60
1657	3R	16083125	16084858	1.189863204956	16084092	1.133211079766	FBgn0038780	5587		1e+60
1658	3R	17204215	17206259	1.189782619476	17205085	1.102935843998	FBgn0004110	384		1e+60
1659	3L	14155641	14157077	1.189253807068	14156479	1.080787531535	FBgn0013718	343		1e+60
1660	2R	2260591	2262090	1.188911437988	2261289	1.165345724891	FBgn0027066	284		1e+60
1661	2R	6190543	6193400	1.188401222229	6192936	0.851999372244	FBgn0033541	28117		1e+60
1662	2L	20468233	20469602	1.187733650208	20468873	0.984011590481	FBgn0046834	6216		1e+60
1663	2R	2223204	2224971	1.187715530396	2224099	1.12849676609	FBgn0033095	3579		1e+60
1664	X	6702549	6703688	1.186958312988	6703066	0.784336209297	FBgn0029915	5207		1e+60
1665	3L	18360537	18361569	1.186892986298	18361054	0.780943057116	FBgn0011706	2608		1e+60
1666	3L	10262770	10263902	1.186716556549	10263173	0.845378454994	FBgn0036080	16022		1e+60
1667	3R	16647013	16648482	1.185404777527	16647765	0.924962408402	FBgn0019936	136		1e+60
1668	3R	7494803	7496067	1.185339450836	7495444	0.831326219771	FBgn0037928	2117		1e+60
1669	2L	15743057	15744299	1.18457365036	15743511	0.923260099748	FBgn0010382	573		1e+60
1670	3R	17319201	17320567	1.183911323547	17319889	1.089359059053	FBgn0051179	4913		1e+60
1671	3L	12671132	12672186	1.183888435364	12671573	0.790227385128	FBgn0014343	3878		1e+60
1672	2L	3583290	3585048	1.182162284851	3584192	1.083407626433	FBgn0004892	3426		1e+60
1673	3L	182254	183539	1.181654453278	182976	0.928367979386	FBgn0035107	736		1e+60
1674	3R	14022659	14025741	1.181392669678	14024464	1.169327378273	FBgn0011481	853		1e+60
1675	X	6845374	6846891	1.181268215179	6846103	1.00231385231	FBgn0027108	2204		1e+60
1676	X	11638678	11640193	1.180737495422	11639413	1.012076658361	FBgn0001218	1702		1e+60
1677	2L	12545512	12546852	1.180639266968	12546086	0.897989209493	FBgn0010460	5516		1e+60
1678	3L	22675093	22676647	1.180125236511	22675994	1.0104162395	FBgn0037188	89		1e+60
1679	X	473140	474865	1.178302764893	473985	1.09615033865	FBgn0025633	3031		1e+60
1680	3R	4877770	4879655	1.177181243896	4878638	1.033095920787	FBgn0037659	398		1e+60
1681	3R	11851194	11852131	1.176685333252	11851367	0.761838999662	FBgn0003117	452		1e+60
1682	2L	22234422	22235746	1.175393104553	22235104	0.936268064711	FBgn0032987	322		1e+60
1683	3R	18246120	18247423	1.175247192383	18246655	0.906180254618	FBgn0038964	135		1e+60
1684	2L	8279497	8281190	1.175157546997	8280329	1.004928906759	FBgn0011902	10398		1e+60
1685	X	7007835	7009348	1.175089836121	7008423	1.026738226414	FBgn0047092	13337		1e+60
1686	3L	20980866	20982371	1.174775123596	20981723	1.056097634633	FBgn0026179	13343		1e+60
1687	2L	6203556	6205857	1.17474937439	6204677	1.087855637074	FBgn0051640	8234		1e+60
1688	X	7789751	7791170	1.174388408661	7790582	1.068693906069	FBgn0027280	1660		1e+60
1689	3L	14629078	14630477	1.174222946167	14629835	0.904866583207	FBgn0011927	9437		1e+60
1690	2L	5092304	5094845	1.173826217651	5093375	0.884177237749	FBgn0031681	140		1e+60
1691	X	8495489	8496799	1.173360824585	8496067	0.941889201894	FBgn0004102	181		1e+60
1692	3R	7394441	7395561	1.172580718994	7395126	0.807646498961	FBgn0025701	154		1e+60
1693	3R	26098226	26100613	1.171969413757	26099366	1.097701132298	FBgn0010113	4290		1e+60
1694	2R	16503439	16505212	1.171865463257	16504395	1.163734018803	FBgn0034570	172		1e+60
1695	3R	2948100	2950752	1.171770095825	2950032	1.009713888168	FBgn0037471	125		1e+60
1696	X	20470072	20471293	1.171642541885	20470693	0.793065604042	FBgn0031126	2233		1e+60
1697	3R	26887841	26888993	1.171139240265	26888442	0.878769367933	FBgn0002413	1511		1e+60
1698	2R	5775083	5777529	1.170912742615	5776926	0.922285874685	FBgn0050009	1287		1e+60
1699	2R	13654975	13657058	1.17068195343	13655870	1.000885836283	FBgn0003031	929		1e+60
1700	3L	19000761	19002216	1.170567989349	19001475	0.980890929699	FBgn0002945	9115		1e+60
1701	3L	18586044	18588448	1.170226097107	18586821	0.967315673828	FBgn0013717	646		1e+60
1702	3L	12645674	12647459	1.17015171051	12646557	0.845561336069	FBgn0014343	21138		1e+60
1703	3R	12745807	12747135	1.16932964325	12746334	1.100580751896	FBgn0051270	3173		1e+60
1704	3L	12030494	12031889	1.169156074524	12031210	1.074581763324	FBgn0041096	7596		1e+60
1705	2L	10456918	10458482	1.168185710907	10457583	1.105228275061	FBgn0027611	73		1e+60
1706	3R	20695398	20697189	1.167969703674	20696378	1.137425839901	FBgn0015625	239		1e+60
1707	2L	20642935	20644334	1.167639732361	20643697	1.097699673971	FBgn0032872	72		1e+60
1708	3L	10489729	10491195	1.167634963989	10490432	1.086146736145	FBgn0052062	480		1e+60
1709	2R	19058197	19059738	1.167108535767	19058815	1.059806664785	FBgn0010501	100		1e+60
1710	3R	4637367	4639322	1.166982650757	4638608	1.069722792682	FBgn0037635	3075		1e+60
1711	3R	15135666	15137287	1.166934013367	15136393	1.1114975214	FBgn0000463	15542		1e+60
1712	2L	2491899	2493657	1.166888237	2492969	0.809606790543	FBgn0011818	14		1e+60
1713	3L	17410585	17411954	1.166791439056	17411351	0.968354225159	FBgn0036725	6681		1e+60
1714	2L	21668742	21670242	1.166602611542	21669457	1.105759650469	FBgn0000559	286		1e+60
1715	2R	2173475	2175728	1.165791988373	2174701	1.048065871	FBgn0000054	619		1e+60
1716	3L	15790799	15792057	1.165784835815	15791444	0.834603277842	FBgn0036534	234		1e+60
1717	X	962342	963651	1.16575050354	963139	0.915739599864	FBgn0040397	23879		1e+60
1718	3R	9724425	9726290	1.165676116943	9725587	1.053427780376	FBgn0000576	1994		1e+60
1719	2L	12607037	12608176	1.165642261505	12607514	0.787827912499	FBgn0051859	744		1e+60
1720	3R	20343357	20344784	1.164241790771	20343994	0.928218392765	FBgn0003134	15		1e+60
1721	3L	21721331	21722595	1.164155483246	21721959	1.065162450075	FBgn0037133	18303		1e+60
1722	2L	16738858	16740212	1.163838386536	16739511	0.944547384977	FBgn0032600	178		1e+60
1723	3L	13109135	13110296	1.162989616394	13109715	0.762747063356	FBgn0053262	501		1e+60
1724	2L	7302886	7304097	1.162961959839	7303537	0.924141198397	FBgn0004009	3624		1e+60
1725	2R	17749159	17752427	1.162951469421	17750645	1.017795950174	FBgn0020307	900		1e+60
1726	X	10969123	10970622	1.162611961365	10969677	0.952817410231	FBgn0028686	729		1e+60
1727	2L	12621472	12622645	1.162104606628	12622169	0.920669864206	FBgn0002970	3821		1e+60
1728	3R	564643	566067	1.161341190338	565483	0.97729751042	FBgn0027570	7888		1e+60
1729	X	6132553	6134020	1.161215782166	6133408	0.998357995351	FBgn0029857	18		1e+60
1730	2R	19253309	19254923	1.16105222702	19253950	0.961126383613	FBgn0000562	475		1e+60
1731	X	15982292	15983693	1.160943984985	15983107	0.889552414417	FBgn0042650	25976		1e+60
1732	3R	12559571	12560806	1.160160541534	12560192	0.934614308675	FBgn0003944	156		1e+60
1733	2L	17747830	17749066	1.160036087036	17748493	0.950464304756	FBgn0015609	13043		1e+60
1734	3R	4881751	4884076	1.159469127655	4882380	1.037348806858	FBgn0037659	4140		1e+60
1735	2L	21815444	21817088	1.15909576416	21816237	1.095037519932	FBgn0003866	49		1e+60
1736	X	255967	257489	1.158658981323	256727	1.11944361294	FBgn0004170	3845		1e+60
1737	2R	16421113	16422638	1.158264160156	16422038	1.090390289531	FBgn0020617	2324		1e+60
1738	2L	6047447	6049397	1.157225131989	6048765	0.953289270401	FBgn0031768	766		1e+60
1739	X	15332365	15333400	1.156915187836	15332809	0.656991622027	FBgn0067708	9103		1e+60
1740	X	8736441	8737547	1.156435966492	8736892	0.853265173295	FBgn0011661	6654		1e+60
1741	3L	22063128	22065548	1.156428337097	22063844	1.043363066281	FBgn0037153	6113		1e+60
1742	X	10608852	10610083	1.156114578247	10609475	0.860687031465	FBgn0052675	21		1e+60
1743	3R	1484320	1486251	1.154576301575	1485031	1.015890682445	FBgn0037360	600		1e+60
1744	2R	9456579	9458516	1.154331207275	9457900	0.995290419635	FBgn0013733	117		1e+60
1745	X	7985944	7988008	1.154312133789	7986711	1.119519514196	FBgn0025800	766		1e+60
1746	3L	854771	856683	1.154046058655	855673	1.17927095294	FBgn0052479	238		1e+60
1747	3R	5969483	5971264	1.153563261032	5970343	1.105171271733	FBgn0002478	78		1e+60
1748	3R	12591036	12592567	1.153280735016	12591644	1.110864371061	FBgn0020556	7267		1e+60
1749	2R	9516436	9517434	1.153160095215	9516967	0.750235625676	FBgn0050482	5230		1e+60
1750	3L	17608994	17610777	1.153135299683	17609854	1.013739698073	FBgn0004401	436		1e+60
1751	2L	8624643	8626057	1.1531291008	8625432	1.009434445699	FBgn0051602	5404		1e+60
1752	2L	7032001	7033583	1.152199983597	7032851	0.845919132233	FBgn0031883	138		1e+60
1753	3R	814592	816214	1.151606082916	815295	1.048174768686	FBgn0037292	821		1e+60
1754	3L	20628164	20630113	1.151540756226	20629539	0.979372650385	FBgn0001320	335		1e+60
1755	2R	18432341	18433307	1.151531219482	18432860	0.779603116653	FBgn0050193	170		1e+60
1756	2R	16666649	16668650	1.151220321655	16667922	1.102109909058	FBgn0050389	205		1e+60
1757	2R	5205992	5207337	1.151218414307	5206621	0.927209347486	FBgn0023143	1480		1e+60
1758	2L	1118609	1120647	1.150956630707	1119555	0.905902249472	FBgn0031302	6567		1e+60
1759	2R	20398558	20399772	1.150189399719	20399218	0.914347704719	FBgn0035076	596		1e+60
1760	2R	11612705	11614165	1.149942398071	11613457	1.019311010838	FBgn0034072	57		1e+60
1761	3R	10574555	10575814	1.149940490723	10575210	0.912360191345	FBgn0038257	2167		1e+60
1762	2L	9894224	9895668	1.14934015274	9894794	0.943442285061	FBgn0025881	113		1e+60
1763	3R	9259748	9261077	1.149236679077	9260315	0.856682512495	FBgn0004049	389		1e+60
1764	2R	7107684	7109845	1.149107456207	7108510	1.088314505184	FBgn0065063	1220		1e+60
1765	3L	14540581	14542305	1.149047851562	14541480	0.861399590969	FBgn0040811	8091		1e+60
1766	3L	3319849	3321583	1.148927688599	3320441	0.866527248831	FBgn0052268	547		1e+60
1767	3R	20638869	20640159	1.148708343506	20639707	0.854381729575	FBgn0027539	43		1e+60
1768	3R	9856971	9858122	1.148654937744	9857589	0.978592327663	FBgn0038192	188		1e+60
1769	2R	20705469	20706935	1.148564338684	20706199	0.993797919329	FBgn0035094	9762		1e+60
1770	3R	24039446	24040358	1.148510932922	24039830	0.738293886185	FBgn0039572	20991		1e+60
1771	2L	15481064	15483033	1.148325920105	15481613	0.877538428587	FBgn0020371	916		1e+60
1772	3L	19724700	19726054	1.148119926453	19725553	0.909455478191	FBgn0013974	1853		1e+60
1773	3L	9757530	9758795	1.146796703339	9758234	0.962506574743	FBgn0036044	13239		1e+60
1774	3L	20243334	20244893	1.14633846283	20243994	1.179982297561	FBgn0003124	148		1e+60
1775	3L	4205046	4206489	1.146064758301	4205746	0.981461493174	FBgn0052252	520		1e+60
1776	3R	20055245	20057494	1.14587688446	20056664	1.20343763688	FBgn0043884	782		1e+60
1777	X	20926537	20927753	1.145578384399	20927113	0.820067584515	FBgn0003950	70		1e+60
1778	2L	7276902	7278759	1.145218372345	7277867	0.986853038563	FBgn0010453	699		1e+60
1779	3R	16418133	16421076	1.145117759705	16419050	0.971510017619	FBgn0023097	165		1e+60
1780	3R	6156523	6157668	1.144207954407	6157165	0.893782206944	FBgn0037808	94		1e+60
1781	X	11234413	11236011	1.143825531006	11235332	1.04131930215	FBgn0030296	19315		1e+60
1782	3L	22068100	22070693	1.143517017365	22069851	0.938458947574	FBgn0037153	106		1e+60
1783	2L	9137656	9138938	1.143501281738	9138320	0.876061411465	FBgn0051887	8477		1e+60
1784	2R	5782358	5783907	1.143493652344	5783198	0.86608581543	FBgn0033504	2362		1e+60
1785	2L	1556299	1557440	1.142872810364	1556877	0.763813749949	FBgn0031349	1718		1e+60
1786	3R	12655347	12656696	1.140955448151	12656146	1.013759404421	FBgn0000014	377		1e+60
1787	3L	1396912	1398435	1.139939308167	1397601	1.005433391122	FBgn0035217	2162		1e+60
1788	4	426293	427618	1.139200210571	427035	0.93533560809	FBgn0039905	13395		1e+60
1789	3L	8159646	8161815	1.138854026794	8161094	1.057028412819	FBgn0035850	146		1e+60
1790	2R	19369460	19370731	1.138770103455	19370170	0.94823624106	FBgn0025790	11		1e+60
1791	X	4034825	4036159	1.13783454895	4035647	1.000067915235	FBgn0000635	15680		1e+60
1792	2L	4976685	4977939	1.137800216675	4977207	0.888733386993	FBgn0031662	117		1e+60
1793	2R	5222031	5224835	1.137547492981	5222836	0.964012454538	FBgn0010316	1300		1e+60
1794	3R	16885493	16887138	1.137504577637	16886382	0.993011474609	FBgn0011672	135		1e+60
1795	2R	16675591	16676833	1.13715171814	16676306	0.875556755066	FBgn0034598	66		1e+60
1796	X	17576314	17577933	1.136868000031	17577334	1.131666351767	FBgn0030866	4123		1e+60
1797	3L	21456616	21457899	1.136032104492	21457260	0.929144915412	FBgn0037094	241		1e+60
1798	X	4434943	4436265	1.135636329651	4435762	0.932214164734	FBgn0029717	18644		1e+60
1799	3L	1485207	1486470	1.135246276855	1485882	0.883996234221	FBgn0028577	239		1e+60
1800	X	19328917	19331043	1.135172367096	19330568	0.795757770538	FBgn0027621	1126		1e+60
1801	3R	22937395	22938440	1.135160446167	22937949	0.73888167213	FBgn0039487	28		1e+60
1802	2R	19414141	19415354	1.13508605957	19414674	0.930151176453	FBgn0015268	240		1e+60
1803	2L	285301	286473	1.134217262268	285880	0.83675122261	FBgn0031245	647		1e+60
1804	3R	15806086	15807170	1.133903026581	15806559	0.932628661394	FBgn0051213	7324		1e+60
1805	2L	20905708	20906893	1.133501529694	20906173	0.822263304392	FBgn0032901	348		1e+60
1806	3R	21412030	21414844	1.133270263672	21413921	0.922761440277	FBgn0039344	5235		1e+60
1807	3R	10449779	10451953	1.132204055786	10450947	1.043066726011	FBgn0003169	474		1e+60
1808	3L	5160515	5162018	1.131966590881	5161079	0.974744733175	FBgn0035596	4209		1e+60
1809	X	5264544	5266406	1.13186788559	5265700	1.003450751305	FBgn0029764	400		1e+60
1810	X	18460377	18462171	1.131833553314	18461009	0.948739608129	FBgn0030941	7831		1e+60
1811	3L	2615197	2616631	1.131791114807	2616067	0.912803888321	FBgn0035357	815		1e+60
1812	3L	8398583	8400145	1.131747245789	8399204	1.061126200358	FBgn0020224	312		1e+60
1813	4	1000997	1002365	1.130753040314	1001688	0.88787406683	FBgn0039931	4171		1e+60
1814	3L	17451955	17453208	1.130650997162	17452544	1.015102803707	FBgn0036732	146		1e+60
1815	2R	13756247	13757868	1.130385398865	13757197	0.979720687866	FBgn0000658	9571		1e+60
1816	2R	9506073	9509521	1.13037109375	9507926	0.848434420193	FBgn0002643	838		1e+60
1817	3R	2577174	2578481	1.130123138428	2577764	1.099423915148	FBgn0004053	2157		1e+60
1818	3L	10309062	10310310	1.129977703094	10309766	0.891652615865	FBgn0067716	15973		1e+60
1819	3L	13010392	13011376	1.129825592041	13010889	0.774839282036	FBgn0036340	116		1e+60
1820	3R	692732	694870	1.129441261292	693601	0.958531975746	FBgn0020280	10654		1e+60
1821	3R	427150	429765	1.129411697388	427807	0.962462455034	FBgn0040685	7383		1e+60
1822	3R	17259572	17260841	1.129294395447	17260305	0.903935045004	FBgn0008651	460		1e+60
1823	3L	4091658	4093277	1.129055023193	4092596	0.986868699392	FBgn0028484	859		1e+60
1824	X	19431613	19432948	1.128794193268	19432208	0.933089792728	FBgn0031035	240		1e+60
1825	3L	12624875	12626641	1.128717422485	12625819	0.942700121138	FBgn0052111	23936		1e+60
1826	3L	1343192	1344800	1.128593921661	1344017	0.918635010719	FBgn0029514	9346		1e+60
1827	2L	9966627	9968002	1.128464698792	9967255	0.95693136664	FBgn0011272	57		1e+60
1828	2L	8208706	8210255	1.127960205078	8209320	0.94087561965	FBgn0003607	1813		1e+60
1829	X	18367918	18369095	1.127742767334	18368576	0.891832415263	FBgn0000242	26		1e+60
1830	2R	18696253	18698366	1.127662658691	18696939	0.889870405197	FBgn0034833	4931		1e+60
1831	3L	2572294	2573702	1.127289533615	2573073	0.898521155119	FBgn0016794	139		1e+60
1832	3R	12785500	12786751	1.126831054688	12786360	0.789141714573	FBgn0000015	11598		1e+60
1833	2R	9095232	9096778	1.125792980194	9095788	0.894842892885	FBgn0033857	5652		1e+60
1834	3R	14989063	14990465	1.125747680664	14989715	0.872747629881	FBgn0010768	228		1e+60
1835	3R	5173042	5175926	1.125185966492	5175202	1.00083026886	FBgn0053937	6015		1e+60
1836	2R	16546146	16547014	1.125168800354	16546312	0.797758897146	FBgn0034576	13650		1e+60
1837	3L	399068	400651	1.12487745285	399801	0.897646118613	FBgn0035139	17622		1e+60
1838	3R	24459582	24461297	1.124765872955	24460373	1.042681604624	FBgn0039590	412		1e+60
1839	2R	2143380	2145095	1.124736785889	2144346	1.007004541509	FBgn0004145	595		1e+60
1840	4	826861	829088	1.124726295471	828553	0.952275724972	FBgn0039939	8870		1e+60
1841	3L	11093612	11095380	1.124677181244	11094730	0.852358369266	FBgn0036134	8		1e+60
1842	3L	15988097	15989241	1.12459897995	15988643	0.97899389267	FBgn0044028	96		1e+60
1843	3L	4345985	4347041	1.123776435852	4346570	0.815575159513	FBgn0035533	149		1e+60
1844	3L	18103914	18105103	1.123382568359	18104464	0.856183388654	FBgn0020300	199		1e+60
1845	X	5481363	5483369	1.123275756836	5482558	0.981022119522	FBgn0029779	269		1e+60
1846	2L	18939802	18941241	1.123206615448	18940525	0.921403948466	FBgn0032723	648		1e+60
1847	X	8282600	8283681	1.122664928436	8283124	0.900736556334	FBgn0030038	808		1e+60
1848	2L	1435554	1436813	1.122609138489	1436034	0.892143309116	FBgn0003926	3323		1e+60
1849	X	12992753	12994081	1.121874332428	12993464	0.982917252709	FBgn0025463	51		1e+60
1850	3L	21639700	21641038	1.121800422668	21640405	0.933379004983	FBgn0052447	217		1e+60
1851	X	11651302	11653101	1.120798110962	11651798	0.722546845675	FBgn0030336	1330		1e+60
1852	2L	5902300	5903534	1.120605945587	5902963	0.840115308762	FBgn0031747	1711		1e+60
1853	X	7775176	7776763	1.11988067627	7775822	0.992337018251	FBgn0029979	769		1e+60
1854	3R	27619217	27620867	1.118121623993	27619945	1.023628487306	FBgn0027620	134		1e+60
1855	3R	7644290	7645577	1.117121696472	7644995	0.987816870213	FBgn0019624	86		1e+60
1856	3L	5782866	5785487	1.116918087006	5784766	0.805372842153	FBgn0015806	138		1e+60
1857	2L	11358010	11359197	1.116251468658	11358675	0.919942092896	FBgn0000287	6630		1e+60
1858	X	4889364	4890628	1.115173816681	4889987	0.90832974116	FBgn0003028	3547		1e+60
1859	2L	20952353	20953422	1.114983081818	20952946	0.811549901962	FBgn0032909	3590		1e+60
1860	2R	14126063	14127279	1.114830970764	14126755	0.776625841856	FBgn0050332	838		1e+60
1861	3R	2690069	2692334	1.114370822906	2690835	1.02538839976	FBgn0001077	789		1e+60
1862	3L	1499456	1501677	1.113927364349	1501037	0.967351576861	FBgn0011204	267		1e+60
1863	2L	8289505	8290593	1.113894462585	8290113	0.800967777477	FBgn0011902	614		1e+60
1864	2R	8431587	8432989	1.113832950592	8432117	1.00828445659	FBgn0010488	213		1e+60
1865	2R	5466561	5467775	1.113801002502	5467167	0.858493248622	FBgn0011656	3454		1e+60
1866	X	9344854	9346154	1.113795757294	9345453	0.85345509473	FBgn0030133	111		1e+60
1867	X	20453820	20456178	1.113786697388	20455595	0.954657495022	FBgn0031125	6291		1e+60
1868	2L	21886290	21887573	1.113708496094	21886993	0.893255233765	FBgn0032965	1139		1e+60
1869	3L	21999331	22000385	1.113203048706	21999857	0.824869513512	FBgn0037149	117		1e+60
1870	3R	18614286	18615890	1.113199234009	18615132	1.09589868784	FBgn0039026	4926		1e+60
1871	3L	7107481	7109698	1.113169193268	7108284	0.959623953875	FBgn0023001	181		1e+60
1872	3R	5166311	5168195	1.113052845001	5167377	0.973827838898	FBgn0053936	215		1e+60
1873	2L	13878441	13879557	1.112547874451	13878985	0.891658474417	FBgn0019890	25674		1e+60
1874	2R	11664668	11666163	1.112371444702	11665351	1.043230116367	FBgn0029175	872		1e+60
1875	3L	12119869	12121819	1.112305164337	12121036	0.985383398393	FBgn0013997	514		1e+60
1876	3L	8415446	8416747	1.111888885498	8416090	0.921481430531	FBgn0062463	237		1e+60
1877	3R	20719070	20720794	1.111808776855	20719993	1.0264087677	FBgn0051121	334		1e+60
1878	3R	19747594	19749143	1.111802101135	19748198	0.994089901447	FBgn0016754	497		1e+60
1879	X	17169631	17171586	1.111573934555	17170996	0.937858104706	FBgn0004854	22478		1e+60
1880	3R	25126644	25128146	1.110975265503	25127366	0.879413155948	FBgn0039659	4415		1e+60
1881	2L	17730934	17732541	1.110743522644	17731715	1.011148333549	FBgn0015609	3735		1e+60
1882	3R	10282078	10283758	1.11058807373	10282904	1.014555126429	FBgn0051330	24002		1e+60
1883	X	19379366	19381148	1.110245704651	19380258	1.026666768392	FBgn0052532	1161		1e+60
1884	3R	2904412	2906142	1.110225200653	2905253	0.983767285066	FBgn0010774	873		1e+60
1885	2R	20607504	20609075	1.109964370728	20608473	0.992214620113	FBgn0004919	16553		1e+60
1886	2L	18479551	18480744	1.109840393066	18480142	0.785291731358	FBgn0032681	298		1e+60
1887	3L	32827	34220	1.109314918518	33414	0.931733876467	FBgn0002564	16556		1e+60
1888	3R	10414664	10417729	1.109134674072	10415555	0.954859852791	FBgn0020299	2630		1e+60
1889	3R	11491279	11492551	1.108409404755	11491863	0.908607661724	FBgn0053207	45		1e+60
1890	2R	16647886	16650213	1.107175827026	16649555	1.046882180607	FBgn0034592	470		1e+60
1891	3L	12579555	12581031	1.107114315033	12580330	0.939980536699	FBgn0015919	3743		1e+60
1892	3L	15808673	15809759	1.105938434601	15809278	0.861736059189	FBgn0052150	39		1e+60
1893	X	4256206	4258237	1.10554933548	4256803	0.932570648193	FBgn0000179	1290		1e+60
1894	3R	2616597	2618017	1.105207443237	2617389	1.02592926759	FBgn0000439	169		1e+60
1895	3R	24713511	24715100	1.105122089386	24714365	0.933064292459	FBgn0053203	358		1e+60
1896	2L	14516737	14517939	1.104943752289	14517316	0.814384123858	FBgn0011862	775		1e+60
1897	2L	5403310	5404331	1.10467338562	5403857	0.814919710159	FBgn0016660	485		1e+60
1898	X	8469794	8471074	1.10453081131	8470360	0.937570095062	FBgn0030054	18822		1e+60
1899	3R	17455926	17457249	1.103826284409	17456689	0.887779023912	FBgn0046832	8443		1e+60
1900	X	307959	312130	1.103619813919	311369	0.914749566246	FBgn0000137	5953		1e+60
1901	2L	21039030	21040238	1.101955413818	21039725	0.875424702962	FBgn0010395	700		1e+60
1902	2R	2863739	2864841	1.101487636566	2864341	0.749245896059	FBgn0050501	6245		1e+60
1903	2L	8424431	8425753	1.10139131546	8425172	0.928878082949	FBgn0051894	946		1e+60
1904	2L	5546514	5547767	1.100203990936	5547175	0.927689103519	FBgn0031717	28		1e+60
1905	X	6070360	6071756	1.099975585938	6071068	0.994076311588	FBgn0029850	343		1e+60
1906	2L	3610019	3611663	1.099879264832	3610755	0.985882679621	FBgn0002985	4007		1e+60
1907	3L	1230774	1231905	1.099579811096	1231147	0.895079195499	FBgn0035194	59		1e+60
1908	3L	8617562	8618792	1.099519252777	8618304	0.823130249977	FBgn0035921	2461		1e+60
1909	X	11532468	11533872	1.099303245544	11533240	1.049750532423	FBgn0011754	338		1e+60
1910	3L	1421144	1422390	1.098848342896	1421831	0.911659689511	FBgn0043865	656		1e+60
1911	3R	9375274	9376683	1.098526477814	9376001	0.977625301906	FBgn0051337	4895		1e+60
1912	3L	12052991	12054242	1.098434448242	12053564	0.88357925415	FBgn0028679	2168		1e+60
1913	3L	14083909	14085048	1.098369598389	14084473	0.903589948018	FBgn0042630	12110		1e+60
1914	3R	16380971	16382316	1.098150253296	16381553	0.971548360937	FBgn0067782	1422		1e+60
1915	2L	13837165	13838247	1.097154140472	13837648	0.800249997307	FBgn0028509	2081		1e+60
1916	2R	14123086	14124666	1.096139907837	14123718	0.994530797005	FBgn0050332	2199		1e+60
1917	X	17623075	17624188	1.096050262451	17623492	0.829528427124	FBgn0026058	1495		1e+60
1918	3R	19715166	19717111	1.095881462097	19716728	0.984192921565	FBgn0013347	50		1e+60
1919	X	8481194	8483079	1.095601558685	8482245	1.087151646614	FBgn0004102	13641		1e+60
1920	3L	17372603	17374093	1.094962120056	17373434	0.809637996886	FBgn0026197	6717		1e+60
1921	X	12408525	12409891	1.094715118408	12409236	0.911654919386	FBgn0030400	7883		1e+60
1922	2L	19358356	19359531	1.094235181808	19358897	0.808478888343	FBgn0024245	256		1e+60
1923	2R	2789965	2791013	1.094175338745	2790590	0.709909468889	FBgn0033156	310		1e+60
1924	3R	6482279	6483483	1.094061851501	6482824	0.855086231232	FBgn0001235	18438		1e+60
1925	3L	6317280	6318796	1.094051361084	6318075	1.003940694472	FBgn0052399	910		1e+60
1926	X	10660282	10661638	1.093914985657	10661029	0.946089812687	FBgn0030235	6971		1e+60
1927	4	864410	865475	1.093911170959	864961	0.811799498165	FBgn0053797	1164		1e+60
1928	3R	15879029	15880316	1.093729019165	15879740	0.863934546709	FBgn0040571	2075		1e+60
1929	2R	11850520	11851955	1.093587398529	11851183	0.942568750942	FBgn0010611	230		1e+60
1930	3R	5823	7111	1.093095779419	6523	0.928426806132	FBgn0037213	6143		1e+60
1931	X	22062178	22063565	1.092995643616	22062830	0.807903570287	FBgn0000719	4247		1e+60
1932	2R	17720360	17722722	1.092734336853	17720981	0.845580392414	FBgn0025186	558		1e+60
1933	3R	25054462	25055329	1.092430114746	25054975	0.734179576238	FBgn0028476	87		1e+60
1934	2R	9476081	9477311	1.09068107605	9476697	0.889736503363	FBgn0013770	131		1e+60
1935	3L	18637226	18638781	1.090472698212	18638128	0.936397608589	FBgn0042134	320		1e+60
1936	3R	7303425	7304579	1.089867115021	7304045	0.86042804718	FBgn0037906	20303		1e+60
1937	3R	4114018	4115543	1.089514732361	4114700	0.846880435944	FBgn0037562	1039		1e+60
1938	X	16473752	16475597	1.089177131653	16474965	0.960025198319	FBgn0030766	123		1e+60
1939	2R	9668189	9669476	1.088927268982	9668991	0.862380027771	FBgn0033897	35		1e+60
1940	3R	12452349	12453558	1.088834285736	12452988	0.85320447286	FBgn0000634	2040		1e+60
1941	X	9200660	9201966	1.088436126709	9201421	0.953871758779	FBgn0026149	446		1e+60
1942	3R	11197096	11198377	1.08830165863	11197827	0.816938519478	FBgn0038332	71		1e+60
1943	3L	13079536	13080437	1.088081359863	13079742	0.731835774013	FBgn0052118	7544		1e+60
1944	2R	12657655	12658384	1.087941169739	12658075	0.801827818155	FBgn0065048	481		1e+60
1945	2R	5821116	5822278	1.087673187256	5821620	0.873676002026	FBgn0028426	36		1e+60
1946	2R	7048162	7049988	1.087596893311	7048980	0.974605616401	FBgn0000577	4863		1e+60
1947	2R	5490198	5491599	1.087478637695	5490877	1.046976426068	FBgn0000606	177		1e+60
1948	2L	2873202	2874740	1.087188720703	2873909	0.915830219493	FBgn0051694	609		1e+60
1949	3L	21449729	21451006	1.086716175079	21450300	0.999282805125	FBgn0037093	144		1e+60
1950	2R	17391146	17392412	1.086619377136	17391823	0.939663326039	FBgn0025573	1708		1e+60
1951	2R	1258075	1259238	1.086121559143	1258651	0.815918641932	FBgn0022288	3265		1e+60
1952	3R	11058776	11060120	1.086006164551	11059539	0.808814287186	FBgn0038307	4150		1e+60
1953	2L	3554798	3556060	1.085981369019	3555500	0.799548906438	FBgn0024244	16249		1e+60
1954	3R	19698210	19699269	1.085956573486	19698743	0.75969389081	FBgn0004185	13391		1e+60
1955	3L	17326610	17329859	1.085628509521	17327549	1.158476561308	FBgn0015550	2640		1e+60
1956	2R	12245520	12246748	1.085627555847	12246152	0.811806903166	FBgn0050463	95		1e+60
1957	X	463963	465167	1.085441589355	464651	0.83769419614	FBgn0025633	12365		1e+60
1958	X	11184242	11185513	1.08497428894	11185024	0.778388107524	FBgn0028421	251		1e+60
1959	2L	17736150	17737310	1.084870815277	17736706	0.856990617864	FBgn0015609	1256		1e+60
1960	3L	1290262	1291478	1.084732055664	1290942	0.890362962087	FBgn0035204	7		1e+60
1961	X	18478725	18480239	1.084687709808	18479645	0.868432617188	FBgn0027335	1855		1e+60
1962	X	7090280	7091323	1.084484100342	7090822	0.735535789939	FBgn0029940	21318		1e+60
1963	2L	20133021	20134169	1.084447860718	20133540	0.869002946218	FBgn0032853	2710		1e+60
1964	3R	1197053	1198211	1.084105491638	1197542	0.773415774107	FBgn0003275	22		1e+60
1965	2L	17744120	17745633	1.083524703979	17744756	0.965933173895	FBgn0015609	9306		1e+60
1966	3L	1341033	1342662	1.083466529846	1341874	1.068010863136	FBgn0029514	7203		1e+60
1967	3R	18452053	18453073	1.083369255066	18452464	0.832720391891	FBgn0038996	8259		1e+60
1968	X	19720363	19721928	1.083152294159	19720976	0.93359560125	FBgn0000076	3021		1e+60
1969	3R	9695856	9697055	1.082916259766	9696428	0.852767109871	FBgn0008646	3473		1e+60
1970	2L	21011548	21012456	1.082395553589	21011598	1.098828554153	FBgn0010395	28827		1e+60
1971	2R	17004201	17005474	1.082180976868	17004823	0.835079014301	FBgn0010470	685		1e+60
1972	X	4396259	4397320	1.081929206848	4396803	0.760864257812	FBgn0029713	314		1e+60
1973	2R	7040981	7042671	1.081838607788	7041571	1.043768310547	FBgn0000577	2546		1e+60
1974	2R	19030788	19032083	1.081617832184	19031507	1.013682901859	FBgn0034873	49		1e+60
1975	3L	4804987	4806240	1.081263065338	4805727	0.847132325172	FBgn0010349	853		1e+60
1976	3L	21250983	21252198	1.081125259399	21251559	0.816475296021	FBgn0003042	258		1e+60
1977	3R	10141496	10142897	1.081116676331	10142239	0.827592877781	FBgn0011474	529		1e+60
1978	2R	1727299	1729101	1.080592870712	1728128	1.019135594368	FBgn0033074	4887		1e+60
1979	3R	9755224	9756776	1.080270767212	9755944	0.961043230693	FBgn0038188	13180		1e+60
1980	2R	2141335	2143107	1.080137252808	2142028	0.945539867177	FBgn0004145	2913		1e+60
1981	3R	18863547	18864766	1.079109191895	18863998	0.827846139669	FBgn0039040	2769		1e+60
1982	3R	5529494	5531502	1.078959941864	5530139	1.040804414188	FBgn0051352	1026		1e+60
1983	2R	19145738	19147598	1.078958511353	19147007	0.864339530468	FBgn0004795	6795		1e+60
1984	2R	7973500	7974742	1.077637672424	7974088	0.912854362937	FBgn0010238	4990		1e+60
1985	X	7034594	7036338	1.077405929565	7035138	0.855743020773	FBgn0029939	3174		1e+60
1986	3R	27232252	27233614	1.076762199402	27232969	0.912651985884	FBgn0039846	1795		1e+60
1987	2R	4931229	4932330	1.076736927032	4931770	0.857243313509	FBgn0033412	3665		1e+60
1988	3L	6799287	6800551	1.076726913452	6799998	0.792957053465	FBgn0003995	35891		1e+60
1989	3R	11051004	11052094	1.076718330383	11051591	0.840986639261	FBgn0015610	302		1e+60
1990	2R	9556396	9557708	1.0767121315	9557086	0.932751327753	FBgn0033893	12561		1e+60
1991	3R	24372587	24374880	1.076618671417	24374026	0.92525023222	FBgn0039588	3502		1e+60
1992	X	16981414	16982594	1.076442241669	16982098	0.80055733288	FBgn0002590	93		1e+60
1993	3R	10499827	10501287	1.076001167297	10500675	0.877694129944	FBgn0038252	11510		1e+60
1994	2R	15570632	15572325	1.075925350189	15571437	0.895056023317	FBgn0034480	51587		1e+60
1995	2L	2177967	2179399	1.075341701508	2178730	0.882316207886	FBgn0000097	19		1e+60
1996	3R	20451056	20452382	1.075210571289	20451790	0.917940109968	FBgn0039213	393		1e+60
1997	2R	20471051	20473338	1.074146747589	20472706	0.941374570131	FBgn0035087	23		1e+60
1998	3R	2549138	2550479	1.073614120483	2549778	0.86479306221	FBgn0051481	18007		1e+60
1999	2R	1243166	1244365	1.073528766632	1243721	0.92348582928	FBgn0000099	9503		1e+60
[truncated: 1,648 more rows]
