# Supplementary material for: The role of chromatin accessibility in directing the widespread, overlapping patterns of Drosophila transcription factor binding
Source: Genome Biol. 2011 Apr 7;12(4):R34. doi: 10.1186/gb-2011-12-4-r34 (PMC3218860; doi:10.1186/gb-2011-12-4-r34)
Supplement: Additional file 12 — 1% and 25% FDR ChIP-chip bound regions for HB at stage 9 and MED at stages 10 and 14. [file gb-2011-12-4-r34-S12.ZIP › hb_1S9_072607-sym-25_table.txt]

Interval	Chr	Bound_Region_Start	Bound_Region_Stop	Bound_Region_Score	Peak_start	Peak_score	Closest_gene	Closest_gene_dist	Closest_transcribed_gene	Closest_transcribed_gene_dist
1	2R	9073733	9088264	4.982836723328	9084999	4.592165470123	FBgn0033857	5137		1e+60
2	2R	20728683	20736616	4.918300628662	20733143	4.510131920085	FBgn0001325	1072		1e+60
3	3R	4505213	4516775	4.811246871948	4512217	4.4713306427	FBgn0053325	6165		1e+60
4	X	4255032	4259274	4.756233215332	4256901	4.308377640588	FBgn0000179	1192		1e+60
5	2L	12456893	12461998	4.72718334198	12460223	4.61351296107	FBgn0032437	6541		1e+60
6	3R	817198	824372	4.473733901978	820389	3.962158590555	FBgn0037292	5915		1e+60
7	2R	18191413	18200557	4.292219161987	18197872	3.88265863061	FBgn0020257	1317		1e+60
8	3L	4234112	4238343	4.286252498627	4236150	3.947161478155	FBgn0041171	1691		1e+60
9	3R	5702029	5708679	4.275608062744	5705910	4.019695222378	FBgn0037767	4513		1e+60
10	2L	12677288	12683902	4.228402614594	12679614	3.886605571298	FBgn0032442	10445		1e+60
11	2L	12611076	12619892	4.221581459045	12618421	3.869232114156	FBgn0002970	73		1e+60
12	X	3948678	3955565	4.221573829651	3954075	3.881338894367	FBgn0026084	2723		1e+60
13	3R	4522353	4529662	4.205903053284	4526856	3.880297869444	FBgn0037612	152		1e+60
14	3R	19137722	19142509	4.129045009613	19140600	3.552913602193	FBgn0039071	24689		1e+60
15	2R	7247486	7250346	4.097217559814	7249021	3.644294768572	FBgn0033649	9191		1e+60
16	X	7065520	7074391	4.077273368835	7071632	3.733460366726	FBgn0029939	33320		1e+60
17	2L	1434093	1437580	4.025280475616	1435825	3.830927670002	FBgn0003926	3114		1e+60
18	3L	14936332	14945475	3.980856895447	14937777	3.624982643127	FBgn0000216	151		1e+60
19	X	13262222	13263444	3.911622524261	13263366	3.518473278392	FBgn0030486	16151		1e+60
20	2L	18585203	18588815	3.875538349152	18586755	3.566034730275	FBgn0032688	71		1e+60
21	3L	20625987	20635083	3.842843055725	20631263	3.47289500517	FBgn0001320	2059		1e+60
22	2R	16819210	16821758	3.810550689697	16820476	3.481676991781	FBgn0034618	214		1e+60
23	3R	9718659	9729337	3.806319236755	9725587	3.640882043278	FBgn0000576	1994		1e+60
24	3L	5625979	5632054	3.797739028931	5628510	2.80188703537	FBgn0035626	120		1e+60
25	3L	22332597	22338744	3.784251689911	22336920	3.643426299095	FBgn0004449	4808		1e+60
26	3L	20939266	20946359	3.775624275208	20942802	3.518596172333	FBgn0037042	17245		1e+60
27	X	8401341	8408317	3.771175861359	8406775	3.545880423652	FBgn0030049	878		1e+60
28	2R	3571193	3574758	3.770086288452	3572674	3.697358351487	FBgn0033252	4690		1e+60
29	2L	14484823	14493375	3.769633293152	14487473	3.300177544355	FBgn0005771	3389		1e+60
30	2L	19678579	19681991	3.762004852295	19680521	3.078566133976	FBgn0005590	16443		1e+60
31	3R	16375478	16378616	3.760568618774	16376901	3.492464654586	FBgn0016917	1133		1e+60
32	3L	14238717	14243289	3.755929946899	14241453	3.481766616597	FBgn0001085	1847		1e+60
33	3R	681939	692582	3.754125595093	689587	3.361407121023	FBgn0003002	11052		1e+60
34	2L	7005460	7011698	3.733511924744	7006813	3.363478828879	FBgn0031880	6683		1e+60
35	3R	8470309	8476406	3.721943855286	8471987	3.517661035061	FBgn0038071	1795		1e+60
36	2L	11356087	11360116	3.6989569664	11358675	3.290778859456	FBgn0000287	6630		1e+60
37	X	10649711	10657076	3.69255065918	10654107	3.659430450863	FBgn0030235	13893		1e+60
38	3L	5953407	5958319	3.681929588318	5956861	3.177245438099	FBgn0035656	6909		1e+60
39	3R	17429949	17433795	3.677733421326	17431310	3.335457356771	FBgn0046832	16936		1e+60
40	3R	15878398	15880678	3.674348831177	15879416	3.012310922146	FBgn0040571	2399		1e+60
41	3R	21296989	21299685	3.621608018875	21298019	3.330019644329	FBgn0004509	759		1e+60
42	3R	15163766	15173370	3.61686706543	15171031	3.485255748034	FBgn0000463	19096		1e+60
43	3R	6395700	6398828	3.611559867859	6397150	3.336926221848	FBgn0051394	42272		1e+60
44	X	21796012	21797883	3.56555223465	21796646	3.234147421519	FBgn0052499	39462		1e+60
45	X	12411319	12417754	3.56494808197	12414414	3.09669230966	FBgn0030400	2705		1e+60
46	3R	19709457	19716703	3.558072090149	19712669	3.171308249235	FBgn0025574	3128		1e+60
47	2L	12005708	12008445	3.543257236481	12007271	3.572447478771	FBgn0014019	1105		1e+60
48	X	18129606	18139215	3.541994810104	18137698	3.286667851841	FBgn0004956	4064		1e+60
49	3L	20618828	20622885	3.517148971558	20621291	3.030671089888	FBgn0052431	292		1e+60
50	3L	5118394	5121496	3.494518756866	5120004	3.160503836239	FBgn0028962	48		1e+60
51	3R	15174912	15178903	3.487740039825	15176353	3.448511516347	FBgn0038697	24118		1e+60
52	2L	4027611	4032450	3.482428073883	4030330	3.057241439819	FBgn0000547	1049		1e+60
53	2R	13852001	13857210	3.46636390686	13855038	3.334100325902	FBgn0040737	28353		1e+60
54	2R	8418733	8421363	3.463611602783	8419983	2.909931098714	FBgn0010488	11921		1e+60
55	2L	15470030	15479847	3.460123538971	15471256	3.302658208211	FBgn0003448	2942		1e+60
56	2L	6792987	6796268	3.447293758392	6794615	3.105981882881	FBgn0015777	4249		1e+60
57	2L	3301433	3304593	3.444267272949	3303288	3.235191090902	FBgn0031516	159		1e+60
58	2L	4845012	4848354	3.439151763916	4847050	2.88334051768	FBgn0031637	242		1e+60
59	X	6997657	7002599	3.43828868866	6999594	3.060671476217	FBgn0047092	4508		1e+60
60	3L	19828648	19834841	3.437535762787	19831601	3.190979099274	FBgn0014037	11625		1e+60
61	X	18142360	18148016	3.431503295898	18145028	3.227969001321	FBgn0004956	3266		1e+60
62	2R	8499693	8502985	3.426701545715	8501615	2.950253486633	FBgn0005624	4719		1e+60
63	3R	7014953	7018371	3.422633171082	7016618	3.167695343494	FBgn0037870	5210		1e+60
64	3R	21847286	21863942	3.413897514343	21850647	3.185998976231	FBgn0002629	432		1e+60
65	2R	8471126	8477186	3.396643161774	8474553	3.473321858574	FBgn0033787	5090		1e+60
66	3L	7192056	7194223	3.389866352081	7193082	2.615019162496	FBgn0035750	15649		1e+60
67	2R	13925536	13930262	3.38888335228	13928261	3.072829442866	FBgn0013983	174		1e+60
68	X	10666818	10672507	3.385131835938	10668495	3.019126229816	FBgn0030235	495		1e+60
69	3L	8635988	8652650	3.383804321289	8644445	3.053544163704	FBgn0001168	5261		1e+60
70	X	1989751	1997640	3.382719993591	1993439	3.10253242084	FBgn0004861	738		1e+60
71	X	2990223	2999213	3.381047725677	2992402	2.984548598528	FBgn0004647	1374		1e+60
72	3L	595818	600238	3.380396842957	597196	3.023406240675	FBgn0016715	7106		1e+60
73	3R	21821075	21829586	3.372148990631	21827039	3.103264987469	FBgn0002735	1459		1e+60
74	2L	21604960	21606761	3.367259979248	21606730	3.246679411994	FBgn0032955	4462		1e+60
75	X	14460060	14467251	3.365296125412	14466000	2.920792579651	FBgn0015773	21768		1e+60
76	2L	4365752	4374112	3.351770877838	4368852	3.11669142106	FBgn0026319	3138		1e+60
77	3R	11242522	11247217	3.351753234863	11246279	2.983366191387	FBgn0067339	2774		1e+60
78	2L	2575750	2579212	3.348509311676	2577528	2.898924322689	FBgn0031435	143		1e+60
79	2L	6568760	6571489	3.340601921082	6569870	2.823559135199	FBgn0031834	3753		1e+60
80	3R	14272658	14276241	3.330026626587	14274672	2.82516190585	FBgn0051122	36083		1e+60
81	3L	11315620	11319862	3.322896003723	11317916	2.946201503277	FBgn0036155	20916		1e+60
82	3L	1461697	1464887	3.319939613342	1462949	2.957285460304	FBgn0046769	425		1e+60
83	X	2837816	2846693	3.315583229065	2841278	3.132578372955	FBgn0003285	11290		1e+60
84	2L	17228617	17231381	3.307433605194	17230164	2.904037386179	FBgn0051745	11315		1e+60
85	X	19602700	19610713	3.306806564331	19609014	3.103044706232	FBgn0031071	7851		1e+60
86	3R	12597055	12600579	3.306027412415	12599091	3.162953320672	FBgn0020556	180		1e+60
87	2L	1072915	1078689	3.300587177277	1076631	3.181623122271	FBgn0003310	1180		1e+60
88	3L	3959685	3964491	3.298804283142	3961584	2.936071840922	FBgn0004880	5864		1e+60
89	3L	14921296	14936077	3.29768705368	14925931	3.076870609732	FBgn0026320	8675		1e+60
90	2R	8290959	8298083	3.295190811157	8293193	2.777822831098	FBgn0003326	3258		1e+60
91	3L	678843	684297	3.29022693634	683158	2.840864209568	FBgn0035157	483		1e+60
92	2L	20755526	20759658	3.285076141357	20758305	2.810900519876	FBgn0000251	23		1e+60
93	2L	8840594	8843729	3.282312393188	8841746	3.040729165077	FBgn0029123	16121		1e+60
94	X	12623293	12625569	3.279794692993	12624131	2.373613255365	FBgn0052647	5236		1e+60
95	3R	25075407	25093236	3.273468017578	25086198	3.139807925505	FBgn0003525	4696		1e+60
96	3R	7366468	7370863	3.267621994019	7368844	2.855196595192	FBgn0053512	3875		1e+60
97	2L	16480721	16483676	3.265897750854	16482000	3.029255979201	FBgn0005677	87		1e+60
98	2L	9507298	9510713	3.260189056396	9508717	3.06012737751	FBgn0032120	4925		1e+60
99	2L	13233526	13236609	3.258678913116	13235225	3.12590482831	FBgn0032493	630		1e+60
100	2L	21025831	21028779	3.254801750183	21027331	2.92324366289	FBgn0010395	13094		1e+60
101	3R	12060142	12064527	3.254059791565	12061366	2.619153082371	FBgn0040071	9995		1e+60
102	2L	9987002	9990986	3.252616882324	9988632	3.064683973789	FBgn0040965	3975		1e+60
103	2L	12009119	12013225	3.251556396484	12010705	3.064715329339	FBgn0014019	2329		1e+60
104	X	6825693	6837250	3.249198913574	6834275	2.722783833742	FBgn0029927	2549		1e+60
105	3L	12051070	12054594	3.247699737549	12053227	2.840287526449	FBgn0028679	2505		1e+60
106	3R	24033875	24037221	3.246629714966	24035187	2.936485671997	FBgn0039572	25634		1e+60
107	3R	1541257	1544544	3.246201515198	1542681	2.978505432606	FBgn0004878	341		1e+60
108	X	3583772	3590870	3.245993614197	3587691	2.984540097854	FBgn0029675	4707		1e+60
109	2L	14429074	14438107	3.245512485504	14436075	2.909650634317	FBgn0028871	10944		1e+60
110	2L	712045	716537	3.24428653717	713863	3.033356040716	FBgn0000497	1105		1e+60
111	3R	19124872	19129900	3.243986129761	19126826	2.97681620717	FBgn0039071	10915		1e+60
112	X	2241164	2249785	3.241744041443	2244475	2.952765166759	FBgn0040387	655		1e+60
113	2R	9943510	9949506	3.235967636108	9948370	3.181937105515	FBgn0013725	1172		1e+60
114	3R	16041212	16044297	3.234589099884	16042567	2.692922900705	FBgn0051499	3006		1e+60
115	2L	5613868	5618440	3.23415184021	5615282	2.35209941864	FBgn0031725	2259		1e+60
116	2R	17209343	17217476	3.223440170288	17210906	2.732566960653	FBgn0010228	1164		1e+60
117	2L	3814572	3830108	3.222885608673	3823753	2.958601534367	FBgn0003430	1927		1e+60
118	3L	1429124	1432970	3.21990776062	1431319	2.822869807482	FBgn0043865	10144		1e+60
119	2R	6092298	6097224	3.218183994293	6094003	3.079356091363	FBgn0004399	24286		1e+60
120	X	511011	514487	3.201766014099	513188	3.007979750633	FBgn0025637	295		1e+60
121	3R	7176064	7181641	3.196749687195	7177766	3.145784770741	FBgn0026064	1399		1e+60
122	2L	158312	167875	3.194948196411	166627	2.919295310974	FBgn0016977	7593		1e+60
123	X	12492273	12503616	3.18851184845	12497542	2.90793043375	FBgn0053963	4143		1e+60
124	X	12579694	12590418	3.183414459229	12585838	2.897513389587	FBgn0030418	7435		1e+60
125	X	16109581	16114003	3.18115568161	16112170	2.803184509277	FBgn0000536	94		1e+60
126	2L	3601364	3604293	3.174511432648	3602788	2.938752230476	FBgn0002985	3960		1e+60
127	3L	20999304	21002637	3.168084621429	21000692	3.13988250494	FBgn0053285	22151		1e+60
128	2R	19079210	19089613	3.166494369507	19082179	2.907398409314	FBgn0015903	9682		1e+60
129	3L	2420535	2424268	3.163589477539	2422418	2.997540698332	FBgn0052306	24888		1e+60
130	3R	21004805	21011534	3.15931892395	21009610	2.924812018871	FBgn0039286	1125		1e+60
131	3R	27229770	27233907	3.158904075623	27230998	2.948081165552	FBgn0004834	27		1e+60
132	3R	670517	676707	3.15668296814	674832	2.852165877819	FBgn0003002	3703		1e+60
133	3L	13108403	13110776	3.155385971069	13109924	2.151162428014	FBgn0053262	292		1e+60
134	2L	19328622	19331751	3.155237674713	19330311	2.982753192677	FBgn0024245	28842		1e+60
135	2L	5633866	5636452	3.153057575226	5634960	2.737274169922	FBgn0031726	11200		1e+60
136	3L	5829073	5834101	3.151628017426	5830822	2.9571426616	FBgn0003984	11261		1e+60
137	3L	16008032	16013130	3.150720596313	16009009	3.003263568878	FBgn0003691	6905		1e+60
138	2L	2460295	2463433	3.141345024109	2461885	2.646781730652	FBgn0012016	708		1e+60
139	3L	4171255	4174499	3.136798858643	4172945	2.787788671606	FBgn0003710	883		1e+60
140	2L	3769510	3774153	3.13409614563	3771504	2.900976631376	FBgn0004893	202		1e+60
141	X	7162977	7170707	3.123660087585	7165798	2.807527422905	FBgn0029943	3178		1e+60
142	X	3017050	3020742	3.117647171021	3018936	2.909633572896	FBgn0028746	10342		1e+60
143	2R	3811364	3813281	3.104225158691	3812117	2.122036393483	FBgn0067713	2189		1e+60
144	2L	1408514	1414380	3.102684497833	1411027	2.939055263996	FBgn0002543	9422		1e+60
145	2L	14441658	14449393	3.100735664368	14445995	2.962258219719	FBgn0028844	4821		1e+60
146	2L	2195425	2199155	3.096100330353	2196885	2.401935352999	FBgn0031395	4513		1e+60
147	3L	10820617	10838054	3.093710899353	10834656	2.878944425022	FBgn0026160	2817		1e+60
148	3L	3391490	3395524	3.093658924103	3393951	2.878001802108	FBgn0014388	14516		1e+60
149	X	15980182	15983900	3.092391014099	15981912	2.733082158225	FBgn0042650	24781		1e+60
150	2R	20551761	20555886	3.090398788452	20553081	2.78908097744	FBgn0001147	6846		1e+60
151	3L	522014	525280	3.088957309723	523921	2.940582811832	FBgn0001316	200		1e+60
152	3L	4141745	4145440	3.08608341217	4142938	2.629422396421	FBgn0053545	1503		1e+60
153	2R	18017403	18024918	3.085614204407	18023507	2.950608444214	FBgn0034735	23711		1e+60
154	2R	15563069	15573178	3.080145359039	15571920	2.790212869644	FBgn0034480	52070		1e+60
155	2R	2083946	2090530	3.079567909241	2085496	2.898996745839	FBgn0033076	27295		1e+60
156	2R	14776865	14793426	3.078066825867	14791518	2.920372514164	FBgn0003254	929		1e+60
157	2R	17050991	17055280	3.076746463776	17053272	3.033530235291	FBgn0050283	5117		1e+60
158	X	8495005	8500936	3.075870513916	8496182	2.817189833697	FBgn0004102	296		1e+60
159	2R	3755955	3763304	3.075505256653	3757073	2.71080047944	FBgn0013726	7991		1e+60
160	3L	18504100	18507028	3.075232505798	18505253	2.599477529526	FBgn0052198	13004		1e+60
161	3R	27570861	27575557	3.072917938232	27574128	2.969031916724	FBgn0011013	877		1e+60
162	X	7470606	7476341	3.071285247803	7472283	2.815216094255	FBgn0004198	17899		1e+60
163	X	11550306	11555777	3.069240570068	11552660	2.85915517807	FBgn0030328	141		1e+60
164	2R	2105482	2108168	3.037999868393	2106709	2.424104353961	FBgn0033076	6082		1e+60
165	3R	17958866	17961622	3.036714553833	17960091	2.88269143946	FBgn0051163	511		1e+60
166	3L	253307	256339	3.034697532654	254725	2.917845805486	FBgn0029002	447		1e+60
167	3L	19520929	19529130	3.029240608215	19522229	2.908154189587	FBgn0036886	4548		1e+60
168	X	9622302	9625060	3.027298927307	9624093	2.765849225661	FBgn0030151	126		1e+60
169	3R	10279689	10282824	3.024075508118	10281141	2.825809746981	FBgn0051330	22239		1e+60
170	X	265084	269308	3.023273468018	266244	2.78585097369	FBgn0002561	301		1e+60
171	3R	7597599	7607386	3.021724700928	7605144	2.770323557012	FBgn0011471	318		1e+60
172	X	2148294	2164989	3.017764091492	2156684	2.683879077435	FBgn0023526	7782		1e+60
173	3R	12574285	12577178	3.0144739151	12575817	2.803257256746	FBgn0063261	1294		1e+60
174	3L	10489323	10493972	3.013780593872	10490491	2.766525522868	FBgn0052062	539		1e+60
175	2L	2160168	2167516	3.012470722198	2165061	2.796762298135	FBgn0031393	9301		1e+60
176	2R	13315310	13323147	3.012395381927	13316600	2.706556797028	FBgn0004586	1052		1e+60
177	3R	11471801	11476124	3.011374950409	11472995	2.869346797466	FBgn0038351	14390		1e+60
178	3R	4751090	4758318	3.010015487671	4753283	2.767355024815	FBgn0003177	3695		1e+60
179	3R	9373899	9377476	3.007653236389	9375894	2.719595057624	FBgn0051337	4788		1e+60
180	3R	23265527	23272307	2.999580860138	23267111	2.855131864548	FBgn0039518	22800		1e+60
181	3R	18697947	18701021	2.998382568359	18699493	2.609159189112	FBgn0017590	25531		1e+60
182	2L	19212311	19217309	2.998193264008	19216375	2.658506602049	FBgn0015380	30100		1e+60
183	2L	19128321	19134579	2.997807025909	19131309	2.657004892826	FBgn0010300	1574		1e+60
184	2R	18309189	18312716	2.997003555298	18310729	2.873024761677	FBgn0000405	3838		1e+60
185	3L	16372454	16377586	2.996566772461	16374782	2.650292564841	FBgn0014163	2316		1e+60
186	2R	9995411	9998295	2.993051528931	9997160	2.746926027186	FBgn0001332	1094		1e+60
187	X	13870896	13874452	2.99244260788	13872071	2.779494285583	FBgn0053247	9331		1e+60
188	2R	13406755	13409932	2.99232339859	13408330	2.599799662828	FBgn0034283	875		1e+60
189	3L	15293612	15298553	2.97875213623	15296014	2.636914730072	FBgn0036494	5945		1e+60
190	2R	6044427	6055810	2.975496292114	6047339	2.779472968158	FBgn0005630	7736		1e+60
191	X	18779727	18782849	2.973330497742	18781132	2.646555199343	FBgn0052541	16836		1e+60
192	3L	14096134	14102793	2.972595691681	14101148	2.662602733163	FBgn0042630	4565		1e+60
193	X	1977804	1982603	2.972222328186	1979834	2.663042765397	FBgn0004860	1954		1e+60
194	3L	15226285	15229027	2.969003200531	15227702	2.876595805673	FBgn0029114	26802		1e+60
195	3R	7302705	7308066	2.963123321533	7303728	2.584656270345	FBgn0037906	19986		1e+60
196	3L	13381562	13384477	2.960740566254	13383256	2.579409360886	FBgn0036356	3144		1e+60
197	2L	20131355	20134983	2.956579208374	20133650	2.541655480862	FBgn0032853	2820		1e+60
198	2R	18303717	18307269	2.955548763275	18306351	2.321430346545	FBgn0011211	285		1e+60
199	2R	11249058	11251969	2.952193260193	11250352	2.711187294551	FBgn0050089	8091		1e+60
200	3L	32757	35838	2.950408935547	34924	2.700035347658	FBgn0002564	15046		1e+60
201	2R	12298049	12301248	2.948740959167	12299391	2.684812237235	FBgn0034158	837		1e+60
202	3R	4769254	4771405	2.946434497833	4770500	2.52559697628	FBgn0037644	226		1e+60
203	3R	4635881	4639621	2.94525718689	4638441	2.715234475977	FBgn0037635	2908		1e+60
204	3L	13054460	13058833	2.939431190491	13055886	2.83854153577	FBgn0036345	5350		1e+60
205	3L	15766615	15768718	2.938375473022	15767723	2.633577532238	FBgn0036531	5954		1e+60
206	3L	11224917	11229587	2.93829870224	11225960	2.62243399024	FBgn0041094	296		1e+60
207	3R	4790298	4792194	2.933633804321	4791389	2.6206818223	FBgn0037645	11832		1e+60
208	3R	24376878	24383103	2.931894302368	24381204	2.665077770458	FBgn0040618	1119		1e+60
209	2R	5484520	5488324	2.922778129578	5485746	2.709070205688	FBgn0033471	2784		1e+60
210	3R	20901974	20904281	2.922162055969	20903142	2.574943822973	FBgn0039274	2538		1e+60
211	3R	10102943	10105861	2.921641349792	10104623	2.856055123465	FBgn0003862	8000		1e+60
212	3R	12876846	12883410	2.918157100677	12882119	2.609855651855	FBgn0020493	2390		1e+60
213	3R	2928185	2938228	2.914865970612	2934543	2.541936621946	FBgn0014863	8910		1e+60
214	X	2284269	2292331	2.914074897766	2287218	2.772557651295	FBgn0001150	2099		1e+60
215	X	7002978	7006138	2.912846565247	7004688	2.624039173126	FBgn0047092	9602		1e+60
216	3R	16116403	16119963	2.91016626358	16118660	2.709476172924	FBgn0028386	328		1e+60
217	3R	934565	937028	2.907507896423	935658	2.716540157795	FBgn0037293	18152		1e+60
218	2R	6911836	6918003	2.905501365662	6916684	2.584593802691	FBgn0050506	936		1e+60
219	2R	8703182	8709548	2.905363082886	8707857	2.720988239561	FBgn0028991	1876		1e+60
220	3R	14986715	14995503	2.903246879578	14991518	2.628051877022	FBgn0010768	1575		1e+60
221	3R	5697234	5701454	2.899828910828	5699824	2.645479735206	FBgn0040536	1039		1e+60
222	3L	11091951	11096528	2.898094177246	11094066	2.605880430767	FBgn0036134	656		1e+60
223	2L	18776498	18780200	2.897740840912	18778923	2.671159295475	FBgn0045852	690		1e+60
224	2R	20704019	20708540	2.891200065613	20706167	2.612170780406	FBgn0035094	9730		1e+60
225	3L	2845821	2848401	2.889524459839	2847181	2.441845781663	FBgn0035378	8061		1e+60
226	X	20494830	20507374	2.887306213379	20504916	2.771942647298	FBgn0003300	201		1e+60
227	3R	17463562	17471329	2.886864185333	17466749	2.679727107286	FBgn0046832	18503		1e+60
228	X	1474768	1478924	2.883815765381	1476387	2.50297905417	FBgn0000210	9719		1e+60
229	2R	19144803	19148382	2.878922462463	19146743	2.62509281495	FBgn0004795	6531		1e+60
230	2R	1314635	1316840	2.878281593323	1315663	2.439428329468	FBgn0033043	9763		1e+60
231	3L	111307	117301	2.876376152039	114739	2.767242240906	FBgn0020386	1755		1e+60
232	X	989822	993096	2.866022109985	990930	2.43329816706	FBgn0040365	11569		1e+60
233	X	18696760	18701918	2.86585521698	18700374	2.7021454008	FBgn0040883	997		1e+60
234	4	576263	579274	2.864431381226	577430	2.650934023016	FBgn0022361	802		1e+60
235	X	13266020	13270849	2.86425113678	13268657	2.650188207626	FBgn0052635	11186		1e+60
236	2L	7294097	7301479	2.855143070221	7296730	2.627981578603	FBgn0004009	10431		1e+60
237	3R	909003	917928	2.853942394257	913277	2.557235495249	FBgn0010313	869		1e+60
238	2L	12503342	12505574	2.852707862854	12504257	2.325919121504	FBgn0051858	6962		1e+60
239	3L	742708	748718	2.852509498596	744078	2.690505476559	FBgn0052480	8957		1e+60
240	3L	12620238	12624680	2.851648807526	12621384	2.647859685561	FBgn0052111	19501		1e+60
241	3R	9180841	9182899	2.850468158722	9181874	2.466863363981	FBgn0045442	2479		1e+60
242	3L	3828726	3833863	2.848337173462	3832232	2.631730318069	FBgn0013751	2547		1e+60
243	2R	6710530	6716683	2.848261833191	6714995	2.578425575705	FBgn0033582	20125		1e+60
244	3L	140626	146519	2.84191775322	143189	2.622902303934	FBgn0035101	1153		1e+60
245	3R	24897571	24901416	2.835519313812	24900158	2.655376770917	FBgn0039632	11277		1e+60
246	3L	15674672	15680029	2.832900524139	15677393	2.673874574549	FBgn0041160	12285		1e+60
247	3R	15804085	15807780	2.83216047287	15806559	2.382969975471	FBgn0051213	7324		1e+60
248	3L	12054830	12058326	2.831278324127	12057226	2.596472233534	FBgn0028679	1494		1e+60
249	2R	5494921	5499808	2.830913543701	5496161	2.670198619366	FBgn0024923	4813		1e+60
250	3R	2640806	2645626	2.830457925797	2643782	2.714161592371	FBgn0051485	1278		1e+60
251	3R	23018812	23021633	2.829595088959	23020187	2.599113400777	FBgn0004197	471		1e+60
252	3L	9651533	9653988	2.828921318054	9652976	2.416467785835	FBgn0036028	200		1e+60
253	3R	18497953	18501949	2.827069282532	18500215	2.562526197994	FBgn0039000	324		1e+60
254	3L	3400075	3404773	2.822980880737	3401649	2.706631392241	FBgn0014388	6818		1e+60
255	2R	16981878	16985658	2.81958770752	16983170	2.435498364766	FBgn0010415	5580		1e+60
256	2R	13061712	13064152	2.817950248718	13062949	2.654444750618	FBgn0010409	592		1e+60
257	3R	10302230	10311469	2.817502975464	10303715	2.758762478828	FBgn0038233	33699		1e+60
258	3R	8836031	8844445	2.816174507141	8841720	2.37098890543	FBgn0020496	4332		1e+60
259	3R	6613208	6615477	2.81526184082	6614321	2.728118866682	FBgn0017577	71		1e+60
260	X	10585651	10591218	2.814448356628	10587568	2.675446342019	FBgn0003204	2156		1e+60
261	3L	14545722	14548209	2.812783718109	14547045	2.658424568176	FBgn0040811	13656		1e+60
262	3R	7127733	7130199	2.811459541321	7129045	2.673520761378	FBgn0051386	2285		1e+60
263	3L	10637731	10641806	2.807643413544	10638561	2.526991780599	FBgn0010762	129		1e+60
264	2R	15617027	15622917	2.807236671448	15621417	2.518334416782	FBgn0004364	4957		1e+60
265	2L	13223937	13230541	2.803357601166	13227393	2.722651397481	FBgn0032490	460		1e+60
266	2R	20749654	20752188	2.802959442139	20751017	2.618660577138	FBgn0050429	3112		1e+60
267	X	17659965	17667543	2.799231052399	17663966	2.51454075645	FBgn0030870	811		1e+60
268	2L	12674452	12676722	2.797883987427	12675634	2.696036636829	FBgn0032442	6465		1e+60
269	X	4896848	4899756	2.796722412109	4898171	2.440245342255	FBgn0003028	4637		1e+60
270	2R	18012889	18016574	2.79430437088	18015448	2.621977132909	FBgn0034735	15652		1e+60
271	3R	25110363	25121405	2.792078971863	25112183	2.597046673298	FBgn0039659	10768		1e+60
272	2L	14260316	14266012	2.790930747986	14262065	2.495865709641	FBgn0004002	1457		1e+60
273	3L	2862298	2867426	2.789802074432	2865351	2.602503681183	FBgn0035378	10109		1e+60
274	2L	15141325	15143502	2.788411617279	15142471	2.134411082548	FBgn0028889	14153		1e+60
275	3R	9539056	9543054	2.786751747131	9541618	2.593480558956	FBgn0054044	1692		1e+60
276	3R	9470211	9475996	2.786481380463	9471605	2.584836567149	FBgn0003498	421		1e+60
277	3L	5156901	5162871	2.78386259079	5161079	2.726812203725	FBgn0035596	4209		1e+60
278	3L	18814540	18818524	2.783577919006	18816135	2.701884078979	FBgn0036816	4616		1e+60
279	3R	19811385	19813365	2.779280185699	19812381	2.410703867674	FBgn0039136	19		1e+60
280	2L	20298246	20300145	2.77916431427	20298534	2.463091087341	FBgn0003475	278		1e+60
281	X	19680749	19686910	2.777565002441	19685113	2.28909601484	FBgn0031079	875		1e+60
282	X	15314871	15318384	2.777297258377	15316110	2.58437628746	FBgn0030648	194		1e+60
283	3R	14996124	14998998	2.773246765137	14997725	2.360626669491	FBgn0038685	4997		1e+60
284	2L	15602548	15605262	2.768098831177	15604254	2.235263011035	FBgn0028950	3766		1e+60
285	2R	18724426	18726883	2.765895366669	18725755	2.410479265101	FBgn0034834	6616		1e+60
286	2R	8851817	8854937	2.75971698761	8853610	2.638191647	FBgn0067725	8223		1e+60
287	2R	1638177	1643914	2.75813293457	1639535	2.323480606079	FBgn0033063	5243		1e+60
288	3L	22364207	22366870	2.756901741028	22365526	2.487087786198	FBgn0037161	7766		1e+60
289	3R	12097783	12102666	2.756659984589	12101138	2.525226060082	FBgn0011253	2962		1e+60
290	X	19619851	19623870	2.755188941956	19622668	2.573997160968	FBgn0031071	5803		1e+60
291	2R	11404520	11407478	2.752983093262	11405997	2.503688307369	FBgn0003425	280		1e+60
292	2R	10495782	10499104	2.752866744995	10497149	2.564015567303	FBgn0033988	991		1e+60
293	X	4926557	4933221	2.752686500549	4932285	1.662433497111	FBgn0052767	2321		1e+60
294	3R	7583791	7590583	2.751134872437	7585411	2.347363352776	FBgn0017581	4768		1e+60
295	2R	13818590	13827823	2.750768661499	13822602	2.84999781847	FBgn0034327	3762		1e+60
296	3L	7961667	7964044	2.749429702759	7962456	2.678191979726	FBgn0011817	9460		1e+60
297	2L	2047433	2049615	2.748888969421	2048629	1.910695468678	FBgn0028952	3104		1e+60
298	2R	4165051	4172555	2.74813079834	4167765	2.412331921714	FBgn0050353	2254		1e+60
299	2L	9567123	9571235	2.746704101562	9568089	2.459338833304	FBgn0032130	803		1e+60
300	2L	8809076	8812807	2.74567937851	8810102	2.557281812032	FBgn0029123	15523		1e+60
301	2L	7584125	7586333	2.745005130768	7585194	2.339413315058	FBgn0083141	3259		1e+60
302	3R	10547167	10550959	2.744653701782	10549791	2.394404113293	FBgn0053967	187		1e+60
303	2L	8415316	8417830	2.743163108826	8416400	2.410249441862	FBgn0027932	710		1e+60
304	2L	9453515	9456110	2.742269515991	9454587	2.513405412436	FBgn0053723	13847		1e+60
305	3R	14155840	14157559	2.73749256134	14156784	1.991603151957	FBgn0051235	2123		1e+60
306	2L	16279464	16284680	2.736435890198	16282763	2.536196203793	FBgn0001994	894		1e+60
307	2L	5976299	5984341	2.736311912537	5980281	2.515611985151	FBgn0000308	744		1e+60
308	2L	243630	251240	2.73615694046	249583	2.652777671814	FBgn0001309	1212		1e+60
309	2L	19860902	19864051	2.732753753662	19862862	2.501117020845	FBgn0032826	476		1e+60
310	2L	15486173	15489360	2.732040882111	15488006	2.502860959371	FBgn0002524	7033		1e+60
311	3L	4522338	4526965	2.731165885925	4523236	2.61805489484	FBgn0035558	260		1e+60
312	2R	6188495	6194163	2.729546546936	6193016	2.179689502716	FBgn0033541	28197		1e+60
313	X	18092840	18095709	2.729360103607	18094405	2.256822377443	FBgn0030905	1012		1e+60
314	3L	13093223	13095545	2.728345870972	13094319	2.541300773621	FBgn0010452	6099		1e+60
315	2R	12971985	12978085	2.727675437927	12973212	2.513857007027	FBgn0028953	668		1e+60
316	3R	863655	866043	2.727586269379	864677	2.513997268677	FBgn0010313	47731		1e+60
317	2L	4819138	4822723	2.727363586426	4820881	2.682918389638	FBgn0031632	895		1e+60
318	2L	5454829	5462519	2.727123737335	5461295	2.309966928819	FBgn0005511	346		1e+60
319	X	6838786	6847364	2.720782279968	6842809	2.55867099762	FBgn0027108	1090		1e+60
320	3R	21834564	21838212	2.72033405304	21836131	2.858258247375	FBgn0002732	554		1e+60
321	X	19675460	19678662	2.720273971558	19676613	2.619696813471	FBgn0031079	9375		1e+60
322	3R	2816785	2821910	2.718727111816	2820539	2.64486348629	FBgn0000095	4411		1e+60
323	3R	12525418	12529650	2.717284202576	12526818	2.314678013325	FBgn0003944	33530		1e+60
324	3L	11232608	11238006	2.715845584869	11234079	2.495872497559	FBgn0041094	7823		1e+60
325	3R	11744482	11748356	2.713227272034	11745837	2.421602725983	FBgn0038385	798		1e+60
326	3L	17325379	17332890	2.710308074951	17329350	2.576482324039	FBgn0015550	4441		1e+60
327	X	12407624	12410952	2.707912445068	12409278	2.138548501333	FBgn0030400	7841		1e+60
328	X	5440865	5444298	2.707281112671	5442659	2.659758120775	FBgn0029775	3149		1e+60
329	2R	5220373	5224955	2.706737041473	5222836	2.509697717779	FBgn0010316	1300		1e+60
330	X	7117658	7122370	2.706376552582	7119375	2.48826867342	FBgn0029940	7235		1e+60
331	3L	2791038	2793360	2.706223487854	2792030	2.296195570628	FBgn0035376	8368		1e+60
332	3R	4857513	4866918	2.70393037796	4863614	2.273075328154	FBgn0002932	1575		1e+60
333	3L	3041613	3044852	2.703149795532	3043818	2.568432033062	FBgn0035393	5184		1e+60
334	X	12567314	12572312	2.702513217926	12569931	2.518049464506	FBgn0024308	6449		1e+60
335	2R	15384348	15387244	2.698576927185	15385512	2.647864678327	FBgn0043532	2533		1e+60
336	3R	21864349	21869368	2.697826862335	21865779	2.621220143636	FBgn0000591	267		1e+60
337	2R	2996156	3005814	2.693074226379	2999977	2.568869272868	FBgn0015930	1699		1e+60
338	X	17173997	17177083	2.691572189331	17175079	2.447215855122	FBgn0004854	26561		1e+60
339	2R	2121723	2126724	2.691207408905	2124919	2.472696751356	FBgn0040673	93		1e+60
340	X	7289465	7291477	2.69118309021	7290407	2.415437221527	FBgn0040923	7037		1e+60
341	2R	2221818	2224971	2.689200401306	2222813	2.3700169395	FBgn0033095	4865		1e+60
342	3L	14416719	14420991	2.687457084656	14418192	2.589306980371	FBgn0036424	35601		1e+60
343	X	319944	324077	2.687150001526	323123	2.482263144325	FBgn0010019	3032		1e+60
344	3L	1148929	1154005	2.685209274292	1150971	2.649963855743	FBgn0025525	9835		1e+60
345	2L	4052606	4057316	2.684688568115	4054043	2.220772236586	FBgn0000547	22664		1e+60
346	2R	16554685	16557460	2.684223175049	16556121	2.435666925767	FBgn0003391	8620		1e+60
347	3L	4955091	4958649	2.68012714386	4956786	2.584589958191	FBgn0005775	233		1e+60
348	3R	20691429	20694290	2.679759979248	20692661	2.438681960106	FBgn0013949	1588		1e+60
349	3L	4212387	4216983	2.679676532745	4214322	2.57153943181	FBgn0001257	5357		1e+60
350	3L	15284830	15289278	2.675899505615	15286666	2.468040129718	FBgn0036494	15293		1e+60
351	2R	7776022	7778723	2.675889968872	7777167	2.392338444205	FBgn0000253	1852		1e+60
352	3L	21209347	21212434	2.674798965454	21210313	2.338799126943	FBgn0012034	3771		1e+60
353	3R	12065660	12069444	2.672309875488	12068146	2.611835423638	FBgn0040071	16775		1e+60
354	2R	8494399	8498048	2.670661449432	8495636	2.451566537221	FBgn0005624	1260		1e+60
355	X	9930068	9935662	2.670245170593	9933521	2.144867579142	FBgn0030179	1767		1e+60
356	3L	16437340	16443607	2.669888496399	16440914	2.40016188341	FBgn0004569	8046		1e+60
357	4	1000997	1002365	2.665957450867	1001624	2.441604822874	FBgn0039931	4107		1e+60
358	3R	17440902	17445559	2.663027763367	17442161	2.416065722704	FBgn0046832	6085		1e+60
359	X	8976903	8981027	2.660591125488	8978372	2.527832648333	FBgn0030090	1867		1e+60
360	X	3616797	3626926	2.660132408142	3621534	2.356813311577	FBgn0026698	4110		1e+60
361	X	542486	545696	2.658821105957	543984	2.432196736336	FBgn0021764	323		1e+60
362	2L	4999040	5002007	2.657337665558	5000785	2.07905550564	FBgn0053113	8959		1e+60
363	2R	10175237	10177298	2.653433322906	10176187	2.022422117345	FBgn0033952	2569		1e+60
364	2L	17255788	17260961	2.652396202087	17259459	2.452537854513	FBgn0032629	2798		1e+60
365	3R	6423272	6427508	2.650841712952	6425864	2.588309407234	FBgn0001235	38522		1e+60
366	X	1088541	1094212	2.649700164795	1089851	2.527788891512	FBgn0026875	3603		1e+60
367	3L	724416	735856	2.645936965942	732318	2.440344393253	FBgn0000575	620		1e+60
368	3R	24408135	24412874	2.645071029663	24411445	2.298858769735	FBgn0000659	640		1e+60
369	3L	9100966	9104549	2.640460014343	9103656	2.189027816057	FBgn0011206	643		1e+60
370	2R	12027898	12037418	2.638618469238	12036276	2.38524210453	FBgn0034134	13537		1e+60
371	X	10658949	10663270	2.635659217834	10662112	2.27811830184	FBgn0030235	5888		1e+60
372	3R	27760513	27765000	2.63551235199	27763369	2.56627497077	FBgn0039886	40483		1e+60
373	2L	9273924	9276123	2.635025978088	9275295	1.821886707755	FBgn0028433	18734		1e+60
374	3R	19606142	19610184	2.634204864502	19608742	2.175577836878	FBgn0015513	1234		1e+60
375	2L	15756510	15759310	2.632196426392	15757478	2.149980157614	FBgn0001987	1206		1e+60
376	2L	2884687	2889901	2.631946563721	2889092	2.499920284047	FBgn0041111	3140		1e+60
377	X	132176	136906	2.631294250488	133225	2.409865547629	FBgn0005427	3231		1e+60
378	3R	19565578	19567694	2.630994319916	19566650	2.263448603013	FBgn0028691	7466		1e+60
379	3R	4644225	4647026	2.62560749054	4645668	2.255360794067	FBgn0037636	718		1e+60
380	3R	20670853	20673473	2.624871730804	20672026	2.508666010464	FBgn0013953	710		1e+60
381	3R	2585908	2589911	2.624866485596	2587055	2.347566099728	FBgn0000071	1260		1e+60
382	2L	2171447	2173638	2.620611667633	2172589	2.424365103245	FBgn0000097	6160		1e+60
383	3R	5592400	5594709	2.619426727295	5593429	2.353715032339	FBgn0037747	144		1e+60
384	3R	9860944	9863134	2.616397857666	9862260	2.038036078215	FBgn0038196	373		1e+60
385	2L	2749467	2756797	2.613733291626	2751047	2.286612847272	FBgn0031453	1752		1e+60
386	3L	20334529	20341361	2.611889839172	20340561	2.378276020288	FBgn0036984	3849		1e+60
387	2L	19150346	19159772	2.610213756561	19154182	2.449267175463	FBgn0032763	23449		1e+60
388	3L	19280282	19282742	2.609829902649	19281541	2.585535144806	FBgn0003089	21317		1e+60
389	3R	12072406	12079171	2.608653068542	12076056	2.494594812393	FBgn0040237	13754		1e+60
390	2R	4803219	4805234	2.6079621315	4804327	2.249482042649	FBgn0028408	657		1e+60
391	2R	5466140	5468570	2.607043266296	5467055	2.329021275043	FBgn0011656	3566		1e+60
392	2R	4714559	4716949	2.605586051941	4715768	2.473462693832	FBgn0033392	3166		1e+60
393	X	4752907	4756603	2.604419708252	4754438	1.981729602814	FBgn0052772	558		1e+60
394	3L	17380183	17383040	2.603870391846	17381729	2.407315284014	FBgn0027660	5042		1e+60
395	3L	14719474	14726105	2.600898265839	14723400	2.327613711357	FBgn0013263	2908		1e+60
396	3L	5966075	5971171	2.600225448608	5968640	2.240303993225	FBgn0052406	2521		1e+60
397	X	16474309	16480705	2.596043586731	16479282	2.139251931508	FBgn0030766	4440		1e+60
398	2R	15545748	15551461	2.592052459717	15547518	2.304734959322	FBgn0034480	27668		1e+60
399	2R	7315075	7318330	2.59033203125	7316463	2.203305870295	FBgn0033652	10187		1e+60
400	3R	19167447	19174011	2.5901927948	19169626	2.164132118225	FBgn0003118	2258		1e+60
401	2L	219125	225921	2.582734107971	222219	2.32866871357	FBgn0031235	10295		1e+60
402	2L	22155302	22157677	2.58217716217	22156857	2.250977635384	FBgn0032979	103		1e+60
403	3R	6489836	6491971	2.578995227814	6490776	2.2542925179	FBgn0037818	12116		1e+60
404	4	521090	524159	2.571669578552	522779	2.407324016094	FBgn0004607	1322		1e+60
405	3L	20582280	20584717	2.571325302124	20583478	2.228346645832	FBgn0037014	12407		1e+60
406	3L	8798176	8802432	2.571271896362	8799940	2.441028763266	FBgn0011577	1513		1e+60
407	3R	9813408	9817139	2.569676399231	9814690	2.425611776464	FBgn0015270	24051		1e+60
408	2R	10642678	10648553	2.568618774414	10643261	2.474800884724	FBgn0015371	13141		1e+60
409	3R	24149185	24154570	2.564580917358	24151837	2.372161304249	FBgn0040108	2168		1e+60
410	3R	12350544	12357157	2.56170463562	12352496	2.214222795823	FBgn0038441	13324		1e+60
411	2L	15736655	15744857	2.560681819916	15739173	2.257421940565	FBgn0010382	4911		1e+60
412	3R	4632947	4635684	2.558421850204	4634076	2.379684812882	FBgn0037635	1457		1e+60
413	X	2130068	2132313	2.555781364441	2131304	2.344493809868	FBgn0023529	70		1e+60
414	2L	5798211	5803250	2.55477809906	5799640	2.393312573433	FBgn0031738	564		1e+60
415	2L	20980165	20984633	2.554304122925	20983060	2.289167909061	FBgn0032909	26524		1e+60
416	2L	18919968	18923855	2.550277709961	18922170	2.240970432758	FBgn0032723	17707		1e+60
417	3L	8039151	8041514	2.55020904541	8040296	1.798206615448	FBgn0052362	273		1e+60
418	2R	6106917	6109574	2.549134731293	6108192	2.089940479824	FBgn0033538	21285		1e+60
419	3L	2856623	2860002	2.547856330872	2858804	2.331897288561	FBgn0035378	3562		1e+60
420	2L	14458006	14462600	2.546172142029	14459685	2.561037778854	FBgn0028844	8869		1e+60
421	3L	5947514	5951789	2.543332099915	5950095	2.137017979341	FBgn0035656	143		1e+60
422	X	8254123	8260427	2.54320526123	8256819	2.308781147003	FBgn0052711	1488		1e+60
423	X	17337872	17345595	2.539093971252	17341445	2.17221585442	FBgn0030842	18193		1e+60
424	2L	8080905	8089320	2.538650035858	8088366	2.21580656837	FBgn0011219	4944		1e+60
425	X	7447959	7450949	2.535051345825	7448984	2.223769664764	FBgn0004198	5400		1e+60
426	2L	9469946	9471859	2.533999204636	9470989	2.032758426666	FBgn0004868	23938		1e+60
427	3L	16784306	16785872	2.533923149109	16785064	1.742574373881	FBgn0036665	8905		1e+60
428	2L	18139670	18142770	2.531876564026	18141619	2.173852780286	FBgn0041184	6720		1e+60
429	X	1895578	1900210	2.531198501587	1898499	2.333768816555	FBgn0000667	32		1e+60
430	X	440233	451108	2.529986858368	443383	2.35751766317	FBgn0003986	4480		1e+60
431	2L	13850170	13852419	2.529167175293	13851295	2.270936965942	FBgn0028532	1883		1e+60
432	2R	7146934	7152423	2.527851104736	7150797	2.298306584358	FBgn0033638	2320		1e+60
433	3L	20854981	20857673	2.527397632599	20856141	2.306951493025	FBgn0037035	5526		1e+60
434	X	2264353	2273185	2.527149200439	2264538	2.352429830111	FBgn0040385	2517		1e+60
435	X	17178764	17180793	2.526965141296	17179867	2.306186854839	FBgn0004854	31349		1e+60
436	2R	3685212	3687416	2.526285171509	3686113	2.288649502923	FBgn0033274	687		1e+60
437	3L	15277480	15281753	2.522469520569	15280013	2.489403107587	FBgn0036493	10385		1e+60
438	3L	11559903	11562673	2.519238471985	11561364	2.20309082667	FBgn0003292	351		1e+60
439	3L	8625895	8629349	2.516334056854	8627392	2.437638226677	FBgn0035922	3921		1e+60
440	3L	18362147	18366862	2.505694389343	18365623	2.25521104476	FBgn0011706	1961		1e+60
441	2L	4220067	4223932	2.503333568573	4221346	2.381203992026	FBgn0001075	3494		1e+60
442	3L	11665698	11668355	2.502210617065	11666932	2.219395665561	FBgn0036193	885		1e+60
443	X	16166045	16169098	2.501962184906	16167376	2.142304139979	FBgn0011764	173		1e+60
444	3L	690438	693009	2.501704216003	691487	2.40349890391	FBgn0035158	246		1e+60
445	3R	20997286	21001000	2.501110315323	20998659	2.189719284282	FBgn0039285	276		1e+60
446	3L	3601135	3603424	2.50049495697	3602432	2.346566536847	FBgn0040694	2099		1e+60
447	3R	19643496	19645861	2.498159408569	19644611	2.306789451175	FBgn0039122	247		1e+60
448	3L	2693832	2697004	2.49697637558	2694754	2.203295975924	FBgn0035367	21535		1e+60
449	3R	26884447	26889443	2.496544837952	26886637	2.305880784988	FBgn0002413	294		1e+60
450	3L	9003694	9006078	2.495962142944	9004989	2.330822187312	FBgn0028789	10335		1e+60
451	3R	4004780	4009698	2.49565410614	4006166	2.211180973053	FBgn0001138	998		1e+60
452	3L	20957246	20962788	2.495312690735	20959546	2.318462967873	FBgn0003415	1719		1e+60
453	3R	12664510	12666715	2.494966506958	12665799	2.153037099277	FBgn0020546	9927		1e+60
454	3R	11493669	11500005	2.493622779846	11497035	2.27680850029	FBgn0053207	5127		1e+60
455	3L	9252866	9255131	2.493584632874	9253826	2.02772968156	FBgn0028431	27455		1e+60
456	3L	6189185	6193471	2.491828918457	6190420	2.323840421789	FBgn0002526	1511		1e+60
457	3L	19005889	19011352	2.490144252777	19008943	2.245096951723	FBgn0002945	1647		1e+60
458	3L	882258	885554	2.489566326141	884130	2.208739617292	FBgn0035176	2333		1e+60
459	3R	17866840	17871146	2.489114284515	17868447	2.239218966166	FBgn0017397	533		1e+60
460	3L	3073598	3075586	2.488839626312	3074437	1.824294249217	FBgn0003938	104		1e+60
461	2L	4596483	4598809	2.483960151672	4597677	2.085194015503	FBgn0053196	5714		1e+60
462	3R	17977989	17980231	2.481822013855	17979085	2.096768379211	FBgn0053335	11655		1e+60
463	3L	14917197	14919679	2.481003284454	14918936	2.426842987537	FBgn0040487	7565		1e+60
464	3L	4603153	4608449	2.477294921875	4606355	2.080943139394	FBgn0003501	688		1e+60
465	3L	8805183	8809672	2.474188327789	8807307	2.455664932728	FBgn0052026	3102		1e+60
466	3R	12672232	12676618	2.471221446991	12674635	2.039198005901	FBgn0020546	1091		1e+60
467	2L	12541848	12547159	2.469903945923	12544039	1.942978709936	FBgn0010460	3469		1e+60
468	2R	8102528	8106966	2.467305183411	8104354	2.188628609975	FBgn0050055	856		1e+60
469	3L	13542334	13544853	2.46665763855	13543772	2.06593630049	FBgn0036377	50224		1e+60
470	2L	598661	602609	2.465720653534	599761	2.05444958806	FBgn0031270	3052		1e+60
471	X	10574440	10578875	2.462436199188	10576768	2.297640211442	FBgn0003204	12956		1e+60
472	X	6543946	6548929	2.462394714355	6545820	2.186826642354	FBgn0029894	2081		1e+60
473	3L	15664018	15670143	2.461090087891	15665449	2.354193896055	FBgn0041160	341		1e+60
474	2L	18145107	18148955	2.460320472717	18146143	2.240407049656	FBgn0041184	2196		1e+60
475	3L	6430273	6432303	2.459040403366	6431452	1.969108104706	FBgn0035700	4161		1e+60
476	X	13858304	13861342	2.458428859711	13859395	1.828762785594	FBgn0011982	189		1e+60
477	3R	20083673	20086998	2.458126544952	20085380	2.250112533569	FBgn0051130	5601		1e+60
478	X	4891133	4894741	2.457744598389	4892140	1.955409049988	FBgn0003028	1394		1e+60
479	3R	6933134	6934679	2.457548618317	6933856	1.902475493295	FBgn0037860	7572		1e+60
480	3L	621440	625353	2.456676483154	623674	2.448745377858	FBgn0064191	2117		1e+60
481	3L	11215560	11222907	2.456567764282	11217357	2.144513831419	FBgn0036150	7472		1e+60
482	2L	21815114	21818602	2.454256534576	21816416	2.093614637852	FBgn0003866	228		1e+60
483	X	16612007	16616074	2.452603340149	16614128	2.219782318388	FBgn0001250	3243		1e+60
484	2L	3537622	3543021	2.451853275299	3538929	2.178601711988	FBgn0024244	322		1e+60
485	3R	164906	168033	2.451390266418	167168	2.30330491066	FBgn0037236	1881		1e+60
486	2R	4151026	4156476	2.4501080513	4155461	2.241168078254	FBgn0003892	5987		1e+60
487	2L	17804966	17806737	2.449130535126	17805940	1.721631109715	FBgn0032655	2593		1e+60
488	X	1254584	1257364	2.448714733124	1255862	2.122598788318	FBgn0024985	5976		1e+60
489	X	9607272	9610239	2.443405151367	9609010	2.155633926392	FBgn0020378	10830		1e+60
490	3R	10504049	10509653	2.441848754883	10505655	2.18234539032	FBgn0038252	16490		1e+60
491	X	9533359	9536088	2.44082736969	9534886	1.932308893937	FBgn0000233	4523		1e+60
492	3L	15557977	15562409	2.440608024597	15559384	2.127978547414	FBgn0036518	5245		1e+60
493	2R	13869856	13873311	2.440270423889	13871499	2.134728304545	FBgn0034328	26596		1e+60
494	X	3705774	3708387	2.439001083374	3707566	2.086859107018	FBgn0019661	358		1e+60
495	2L	8788041	8790311	2.437009811401	8789377	2.306928830988	FBgn0032069	8126		1e+60
496	3L	18318550	18322755	2.436394691467	18320595	2.321412742138	FBgn0011706	43067		1e+60
497	2L	14178201	14179799	2.43634557724	14178921	1.799898654222	FBgn0028905	1760		1e+60
498	3R	25281414	25287048	2.435595989227	25285461	2.190126222723	FBgn0004369	2170		1e+60
499	3L	15772796	15773745	2.435512542725	15773021	1.907621053549	FBgn0036531	656		1e+60
500	3R	19741838	19744888	2.434329032898	19743496	2.249449225033	FBgn0016754	5199		1e+60
501	2R	14769257	14774363	2.428737640381	14772982	2.228957116604	FBgn0034423	1795		1e+60
502	3L	12665779	12668533	2.426145553589	12667302	2.228846774382	FBgn0014343	393		1e+60
503	2R	14188771	14194114	2.424263238907	14192525	2.081641610463	FBgn0023214	4130		1e+60
504	2L	8142643	8145734	2.423685073853	8144057	2.09648067811	FBgn0051606	3573		1e+60
505	3L	18283064	18284639	2.4228515625	18283828	1.863414792454	FBgn0015946	14155		1e+60
506	3L	14605137	14609812	2.422814369202	14607381	2.432061365673	FBgn0041604	9502		1e+60
507	3R	24425084	24427164	2.421834468842	24426003	1.973712984721	FBgn0001215	474		1e+60
508	3R	22616742	22620495	2.42055273056	22617662	2.246102303267	FBgn0003717	7103		1e+60
509	2R	8709734	8714592	2.41898727417	8711023	2.243408530951	FBgn0053182	3160		1e+60
510	3L	18804443	18807379	2.418175697327	18805448	2.06527076048	FBgn0052027	1390		1e+60
511	2R	18151180	18154687	2.417759895325	18152451	2.373503292308	FBgn0040091	954		1e+60
512	3L	5854289	5856789	2.416872024536	5855480	2.273878544569	FBgn0035643	874		1e+60
513	3R	25245498	25247780	2.415688037872	25246404	1.679853856564	FBgn0039661	6020		1e+60
514	2L	6228128	6230552	2.414937496185	6229299	2.20757111907	FBgn0026755	4249		1e+60
515	X	7150586	7154326	2.414121627808	7151709	2.076078116894	FBgn0024250	1468		1e+60
516	3R	9734476	9738129	2.413712024689	9735773	2.35058369356	FBgn0000576	8192		1e+60
517	X	8971113	8975723	2.412553787231	8972953	2.332302598392	FBgn0030090	7286		1e+60
518	3R	12646785	12649162	2.411468029022	12648214	2.158855438232	FBgn0000014	7555		1e+60
519	3R	16792259	16794246	2.411180019379	16793492	2.028400084552	FBgn0013995	10506		1e+60
520	2R	5996651	5999458	2.409643173218	5998432	2.135093268226	FBgn0033529	6459		1e+60
521	3L	12104730	12107513	2.409556388855	12106368	2.074077998891	FBgn0046296	249		1e+60
522	X	5523656	5525995	2.409023284912	5524914	2.424209690094	FBgn0046687	298		1e+60
523	3L	707660	711666	2.408599376678	710299	2.228478375603	FBgn0035160	12353		1e+60
524	3R	9695424	9698216	2.408127307892	9696349	2.137366563082	FBgn0008646	3552		1e+60
525	3L	15319228	15321124	2.407804489136	15320133	2.10549429059	FBgn0036494	18174		1e+60
526	3L	2449775	2452360	2.404321432114	2450959	2.244140783946	FBgn0035347	524		1e+60
527	2L	19566465	19573740	2.403140068054	19572357	2.207491482005	FBgn0005672	896		1e+60
528	2L	5463819	5466921	2.402875423431	5464877	2.021022319794	FBgn0005511	3236		1e+60
529	2R	11880902	11883534	2.402831077576	11882095	2.130410639445	FBgn0034122	2925		1e+60
530	3L	1077031	1081513	2.402390956879	1079712	2.05735913445	FBgn0004870	4909		1e+60
531	X	16036417	16039568	2.40221118927	16037613	2.239951769511	FBgn0000459	13058		1e+60
532	2R	1647601	1650980	2.401302337646	1648887	2.200542954838	FBgn0011958	666		1e+60
533	3L	18778536	18780446	2.400448799133	18779407	1.900428351234	FBgn0036814	4736		1e+60
534	2L	19634901	19637211	2.399600982666	19635729	1.656298510234	FBgn0000464	28390		1e+60
535	X	6621761	6625429	2.397855758667	6622787	1.849857909339	FBgn0003390	2108		1e+60
536	3L	472797	474841	2.397815227509	473902	2.142679354724	FBgn0001316	50219		1e+60
537	X	20319226	20322808	2.396168708801	20320171	2.195875300301	FBgn0031119	2052		1e+60
538	2L	13903595	13906643	2.390025138855	13904955	2.029867031995	FBgn0019890	296		1e+60
539	3R	1494936	1499126	2.389019489288	1498131	2.026709169149	FBgn0037363	2696		1e+60
540	2L	6132439	6134602	2.388716697693	6133479	2.204147517681	FBgn0031784	2456		1e+60
541	2R	1626869	1631648	2.387385368347	1629797	2.318373315475	FBgn0033063	14981		1e+60
542	3R	5044306	5047388	2.386873722076	5046370	2.336249083281	FBgn0003165	17034		1e+60
543	X	16823738	16826000	2.384209156036	16824811	1.985580591055	FBgn0030810	3808		1e+60
544	2L	21020097	21025128	2.383270263672	21021970	2.197378046372	FBgn0010395	18455		1e+60
545	X	5844816	5847487	2.378467559814	5846426	2.161069234212	FBgn0027546	393		1e+60
546	2R	7129201	7132914	2.378273487091	7131921	2.11332096773	FBgn0033636	183		1e+60
547	3L	22613873	22615594	2.377873897552	22614668	1.858873128891	FBgn0037175	6274		1e+60
548	3R	19855947	19858953	2.373559951782	19857717	1.981706321239	FBgn0020647	185		1e+60
549	2L	19159965	19163204	2.372358322144	19161301	2.152469719157	FBgn0032763	16330		1e+60
550	2R	11667949	11672344	2.371715545654	11670036	2.117832352133	FBgn0034082	3621		1e+60
551	3L	7956974	7959368	2.370961666107	7958767	2.200574556986	FBgn0011817	5771		1e+60
552	3L	18149522	18153778	2.369520187378	18151150	2.123275152842	FBgn0003997	254		1e+60
553	3L	600785	603578	2.369005680084	601790	2.351549625397	FBgn0052345	4058		1e+60
554	3R	15820358	15824209	2.367514610291	15821315	2.109978900236	FBgn0038755	12929		1e+60
555	3L	4150306	4153386	2.366673469543	4152253	1.782745552063	FBgn0011653	1260		1e+60
556	X	19651395	19653234	2.365636825562	19652156	1.721636811892	FBgn0026175	2081		1e+60
557	3R	17773535	17775636	2.365245819092	17774554	2.069440092359	FBgn0051171	16012		1e+60
558	X	1864547	1870075	2.364507675171	1867425	2.039128864513	FBgn0010110	1055		1e+60
559	X	17542766	17548254	2.364396095276	17546801	2.155110246995	FBgn0052560	2078		1e+60
560	3R	9508169	9512381	2.363971710205	9510743	1.992837935686	FBgn0024555	1063		1e+60
561	2L	20222668	20224185	2.361780166626	20223475	1.910785496235	FBgn0058169	39		1e+60
562	2R	5566288	5570576	2.359508991241	5568092	2.090164601803	FBgn0010385	1712		1e+60
563	X	19593977	19601625	2.358723163605	19600101	2.270553398132	FBgn0031070	3841		1e+60
564	3L	22201280	22202790	2.358585357666	22201328	2.277584499783	FBgn0004179	226		1e+60
565	2L	11444710	11449543	2.356040477753	11445845	2.077361047268	FBgn0004579	242		1e+60
566	2L	12002493	12005313	2.355788707733	12003816	2.161374600728	FBgn0032394	1540		1e+60
567	2L	8737567	8739457	2.3553647995	8738552	1.839223581202	FBgn0003209	2081		1e+60
568	X	7789030	7792929	2.354948997498	7790242	2.116205751896	FBgn0027280	2000		1e+60
569	3L	22109239	22111727	2.351647377014	22110410	2.307022492091	FBgn0037152	11142		1e+60
570	2R	16413886	16416276	2.351268768311	16415057	2.197970330715	FBgn0034560	2229		1e+60
571	3R	26633801	26637924	2.35066986084	26635353	2.159014195204	FBgn0027598	1004		1e+60
572	X	8055351	8062504	2.349715232849	8061345	2.105324321323	FBgn0030025	24575		1e+60
573	3L	8162167	8166435	2.348518371582	8163483	2.230139620164	FBgn0035851	1736		1e+60
574	2R	12990026	12995203	2.345582962036	12991415	2.13983631134	FBgn0034224	491		1e+60
575	X	7735836	7739679	2.345168590546	7737726	2.161837130785	FBgn0029970	918		1e+60
576	3L	16737397	16740062	2.340247631073	16738693	1.843824416399	FBgn0036660	6281		1e+60
577	3R	25596016	25601409	2.338745117188	25597563	2.391774177551	FBgn0001297	4856		1e+60
578	3L	21573609	21579755	2.338523864746	21578764	2.039956485524	FBgn0053291	37		1e+60
579	3L	21721059	21723658	2.33836555481	21721959	2.10626322031	FBgn0037133	18303		1e+60
580	3R	16919679	16924189	2.338132381439	16920719	1.827907413244	FBgn0038853	2808		1e+60
581	X	4053870	4058082	2.338046073914	4056743	2.224968194962	FBgn0000635	5416		1e+60
582	3R	277421	280223	2.336536884308	279101	2.050369918346	FBgn0051522	65		1e+60
583	2L	6107977	6110403	2.336131572723	6109100	1.906528532505	FBgn0051641	8722		1e+60
584	X	3685311	3693483	2.334680557251	3690770	2.077296330379	FBgn0000542	9437		1e+60
585	2L	65621	68278	2.33434677124	66870	2.290602796218	FBgn0067779	174		1e+60
586	2R	6898087	6900822	2.332474708557	6899106	2.198742612203	FBgn0033631	909		1e+60
587	2L	1064887	1070053	2.332364559174	1068591	2.309160681332	FBgn0003310	9220		1e+60
588	3R	12103524	12108703	2.32807469368	12106782	2.279061429641	FBgn0051283	1577		1e+60
589	3R	21453642	21467434	2.327995300293	21458561	2.163765738992	FBgn0039350	4988		1e+60
590	2R	13193337	13200342	2.327576637268	13196204	2.200875085943	FBgn0016059	2154		1e+60
591	2L	8539960	8546885	2.326538562775	8545957	1.800035196192	FBgn0011259	2624		1e+60
592	3R	1036522	1039479	2.326458930969	1038137	2.204755053801	FBgn0000340	5010		1e+60
593	X	17571685	17581095	2.324593544006	17577049	1.959301611956	FBgn0030866	3838		1e+60
594	3R	15154595	15159137	2.323376655579	15158168	2.143701489766	FBgn0000463	6233		1e+60
595	2L	5232995	5241231	2.323082447052	5237541	2.145466327667	FBgn0051971	3225		1e+60
596	X	620622	623977	2.321226596832	622129	1.952354739694	FBgn0015288	169		1e+60
597	3R	12450152	12458710	2.318198204041	12456570	2.188676897685	FBgn0000634	5622		1e+60
598	3L	19723856	19726619	2.317181587219	19725553	2.047038316727	FBgn0013974	1853		1e+60
599	3R	25122460	25135373	2.316464424133	25124209	2.011415779591	FBgn0039659	1258		1e+60
600	X	6890466	6893363	2.315982580185	6891622	1.906274706125	FBgn0004143	3035		1e+60
601	2L	20903542	20907001	2.314987182617	20904410	2.139751017094	FBgn0032901	2111		1e+60
602	X	4522056	4526901	2.314895629883	4524604	2.101590044358	FBgn0003200	219		1e+60
603	3R	18491218	18494298	2.314352035522	18492848	1.948553740978	FBgn0038999	2377		1e+60
604	X	6940372	6943886	2.312520503998	6942237	2.124827086926	FBgn0029933	1052		1e+60
605	X	16075112	16077501	2.312116146088	16076104	2.004908243815	FBgn0003933	11950		1e+60
606	3L	15268470	15271253	2.312015533447	15269747	2.059753312005	FBgn0036493	119		1e+60
607	3R	21713373	21715556	2.31151008606	21714334	2.06661939621	FBgn0028717	69		1e+60
608	3R	1472702	1475143	2.311380386353	1474151	2.042883480296	FBgn0027951	308		1e+60
609	2L	3774715	3781584	2.310990333557	3775996	2.042232485378	FBgn0004893	4290		1e+60
610	3R	627063	633715	2.310758590698	630284	2.008563597997	FBgn0051529	1882		1e+60
611	3L	11390463	11397034	2.310516357422	11395007	1.840227286021	FBgn0036157	4090		1e+60
612	3L	6804517	6809109	2.310185432434	6805782	2.233715415001	FBgn0003995	41675		1e+60
613	2L	15106524	15110246	2.309050559998	15107440	2.349943399429	FBgn0028878	1926		1e+60
614	3R	17987053	17991225	2.30827999115	17990234	2.144464075565	FBgn0053335	506		1e+60
615	3L	10982065	10985738	2.307269573212	10984692	2.079532174503	FBgn0013469	1921		1e+60
616	3R	1435414	1439850	2.305035591125	1438517	2.2252784729	FBgn0017550	313		1e+60
617	2L	5541139	5544041	2.3044090271	5542087	1.856954827028	FBgn0014189	223		1e+60
618	3R	9020934	9023415	2.304135322571	9022041	2.156127396752	FBgn0038125	4618		1e+60
619	2L	2199359	2204154	2.300526618958	2202501	1.997378855944	FBgn0051668	3928		1e+60
620	X	13065184	13069405	2.299311637878	13068356	1.808898308698	FBgn0052639	2104		1e+60
621	X	19129528	19133636	2.299207687378	19132716	2.087099742889	FBgn0065084	3094		1e+60
622	2L	16433783	16436753	2.297193527222	16435558	2.083884811401	FBgn0020416	5651		1e+60
623	X	10629230	10632186	2.296429634094	10631283	1.838949568131	FBgn0025111	815		1e+60
624	3R	15191568	15194089	2.296085357666	15192710	1.908397898955	FBgn0038697	7761		1e+60
625	3L	1384264	1386076	2.292830467224	1385075	2.018752501561	FBgn0011854	103		1e+60
626	2L	6077966	6080213	2.291986465454	6078931	2.100372716	FBgn0031778	478		1e+60
627	2L	12102403	12105102	2.291402816772	12103947	2.225277283612	FBgn0027081	213		1e+60
628	3R	27045934	27051291	2.29079246521	27047463	2.06689268	FBgn0039831	1037		1e+60
629	2R	8534159	8536700	2.290551185608	8535721	2.066755503416	FBgn0008654	22691		1e+60
630	2R	8737616	8742863	2.290126800537	8739814	2.140110464657	FBgn0043010	1448		1e+60
631	2L	19194444	19196773	2.289249420166	19195596	2.190353281358	FBgn0015380	9321		1e+60
632	2R	6600441	6603171	2.288870811462	6601542	2.117922782898	FBgn0040766	4586		1e+60
633	2L	9581034	9586156	2.287489175797	9584475	2.04007729888	FBgn0014179	2733		1e+60
634	3R	4670768	4677774	2.282907485962	4672152	2.221259772778	FBgn0011966	15450		1e+60
635	3L	14911121	14914070	2.277738571167	14913209	2.139772444963	FBgn0040487	1838		1e+60
636	3R	23549308	23551025	2.276999473572	23550089	2.077341397603	FBgn0005659	12173		1e+60
637	3L	13086683	13089747	2.276853084564	13087862	2.101214633268	FBgn0010452	358		1e+60
638	3L	5594109	5599559	2.27636384964	5597579	2.082113564014	FBgn0035625	7351		1e+60
639	3L	14114076	14119478	2.272034168243	14117128	2.021849049462	FBgn0042630	20545		1e+60
640	X	3524737	3529416	2.271999835968	3526005	2.044148385525	FBgn0023215	7957		1e+60
641	X	9759040	9761970	2.271463871002	9761145	1.993539524078	FBgn0030162	4798		1e+60
642	3L	603783	608912	2.270122528076	604885	1.738038119148	FBgn0052345	963		1e+60
643	3L	13513089	13517740	2.269458770752	13514251	1.77490865483	FBgn0036377	20703		1e+60
644	3R	16367568	16371009	2.268490791321	16369417	2.16537296772	FBgn0016917	8617		1e+60
645	2L	21776186	21778619	2.268321990967	21777283	1.785467456369	FBgn0032964	5677		1e+60
646	2L	18971778	18973879	2.26798248291	18973001	2.188702344894	FBgn0032730	2100		1e+60
647	3R	14825067	14828721	2.266602516174	14826073	1.915847539902	FBgn0026239	16326		1e+60
648	2L	848744	851542	2.266358375549	850201	1.967495620251	FBgn0020304	860		1e+60
649	3L	16818086	16820593	2.265683412552	16819622	2.002246111631	FBgn0003410	1618		1e+60
650	2R	8399483	8403405	2.264172554016	8400422	1.995195388794	FBgn0003975	226		1e+60
651	X	13586317	13590448	2.262237071991	13589001	1.964129775763	FBgn0030520	324		1e+60
652	X	10611512	10615108	2.262076854706	10612895	2.009312212467	FBgn0052672	658		1e+60
653	2L	16277346	16279104	2.261905670166	16277458	2.236198988828	FBgn0001994	6199		1e+60
654	3L	22520002	22523342	2.261893749237	22522126	2.016192632563	FBgn0037171	4632		1e+60
655	3R	2856207	2860726	2.261567115784	2859320	1.991856378667	FBgn0024289	18737		1e+60
656	2L	9447199	9451056	2.260873794556	9448484	1.944944514169	FBgn0053723	7744		1e+60
657	X	16049580	16052726	2.26060295105	16051271	2.165182169746	FBgn0000459	600		1e+60
658	3L	4974951	4976823	2.259641647339	4975927	1.86935264924	FBgn0052232	1797		1e+60
659	3L	6737760	6739550	2.259349346161	6738679	2.046321027419	FBgn0052392	1486		1e+60
660	3R	7203666	7204990	2.258123874664	7204568	2.028565108776	FBgn0004595	6058		1e+60
661	3L	13376448	13378635	2.257883071899	13377292	1.941674768925	FBgn0002573	2220		1e+60
662	2R	17029990	17034891	2.257017612457	17031269	2.247565448284	FBgn0003731	682		1e+60
663	X	7899262	7908876	2.255362987518	7906197	2.054998201482	FBgn0004656	475		1e+60
664	3R	12701937	12705530	2.252920150757	12704395	2.138909536249	FBgn0015350	1055		1e+60
665	4	425606	427893	2.25279045105	426590	2.120190232992	FBgn0039905	12950		1e+60
666	3L	9826411	9830883	2.252462863922	9828296	1.918623034159	FBgn0004390	930		1e+60
667	X	2292956	2300276	2.251816749573	2295984	2.215063656078	FBgn0003714	4148		1e+60
668	3R	10473903	10479782	2.251779556274	10478559	1.978860294118	FBgn0026578	2864		1e+60
669	2L	9523876	9526476	2.251534461975	9524776	1.71869379282	FBgn0032123	3561		1e+60
670	3R	27022004	27023818	2.251443862915	27022913	1.726490665885	FBgn0039827	273		1e+60
671	X	6699993	6704302	2.24840259552	6701117	1.821592271328	FBgn0029915	3258		1e+60
672	3R	26743803	26748700	2.247396469116	26744758	1.799232155085	FBgn0020912	6148		1e+60
673	2R	14806192	14809272	2.247159957886	14808034	1.906831677755	FBgn0034431	603		1e+60
674	3L	16013857	16019140	2.246717453003	16015648	2.01842802763	FBgn0003691	266		1e+60
675	3R	7196902	7199652	2.244029998779	7198586	2.101343822479	FBgn0004595	76		1e+60
676	3R	849624	854607	2.243483304977	851615	2.082437008619	FBgn0037292	37141		1e+60
677	3R	26670493	26672455	2.243054389954	26671501	1.968446850777	FBgn0003720	6536		1e+60
678	2R	18188382	18191134	2.241813182831	18189501	2.050780743361	FBgn0020257	7054		1e+60
679	X	9594157	9596277	2.241312980652	9595349	2.048686476315	FBgn0020378	2831		1e+60
680	3L	14141132	14144354	2.23818063736	14143142	2.054822192473	FBgn0000411	737		1e+60
681	3R	13427990	13432335	2.237782478333	13430527	2.102997809649	FBgn0038524	1297		1e+60
682	2R	9821233	9824101	2.236389160156	9822100	1.822203934193	FBgn0033921	4884		1e+60
683	3L	14598910	14601183	2.235091209412	14599817	1.984484767914	FBgn0041604	1938		1e+60
684	X	1923604	1925927	2.234992980957	1924867	1.835726290941	FBgn0025627	104		1e+60
685	3R	4849341	4851891	2.234560012817	4850762	1.941841781139	FBgn0015014	5023		1e+60
686	4	404409	407845	2.234495639801	405491	1.970075368881	FBgn0039905	8149		1e+60
687	X	8735662	8737888	2.234280586243	8736892	1.756037431605	FBgn0011661	6654		1e+60
688	2L	6087495	6089737	2.233736038208	6088659	2.009043782949	FBgn0028420	6851		1e+60
689	2L	281728	284933	2.232840538025	283962	2.056388798882	FBgn0031244	681		1e+60
690	2R	14314182	14318704	2.232751846313	14317660	2.168319404125	FBgn0010651	930		1e+60
691	3R	12635504	12638655	2.23041009903	12637794	2.017943827311	FBgn0000014	17975		1e+60
692	2R	17757089	17759706	2.230361938477	17758358	1.901759113584	FBgn0020307	6813		1e+60
693	3R	15755877	15763702	2.229595661163	15761780	2.07119290969	FBgn0021776	938		1e+60
694	2R	16502522	16507276	2.228742599487	16504424	2.059390038252	FBgn0034570	201		1e+60
695	X	11200126	11203713	2.228604793549	11201421	1.870815781986	FBgn0000499	322		1e+60
696	2L	15317855	15322587	2.227773189545	15320517	2.144841362448	FBgn0041103	4682		1e+60
697	3R	18718985	18722306	2.22659277916	18719984	1.936656306772	FBgn0017590	5040		1e+60
698	2L	21836952	21842323	2.225647449493	21839042	2.095417886972	FBgn0003866	22854		1e+60
699	3R	12079976	12082073	2.225008964539	12081035	2.053022116423	FBgn0040237	8775		1e+60
700	2L	8844919	8850564	2.224946975708	8846995	2.127289014704	FBgn0052986	15812		1e+60
701	2R	8485520	8488762	2.224839687347	8486995	2.101657278398	FBgn0005624	9901		1e+60
702	2L	14454871	14457099	2.224637508392	14455993	1.901301383972	FBgn0028844	5177		1e+60
703	3R	11043870	11046364	2.224261760712	11044924	1.898670895894	FBgn0038304	60		1e+60
704	3L	10647581	10653978	2.223292827606	10649585	1.822240161896	FBgn0010762	10895		1e+60
705	3R	5054267	5056494	2.223286628723	5055260	1.91441573037	FBgn0003165	8144		1e+60
706	3L	22874	24811	2.22257566452	23957	2.091710090637	FBgn0052475	17479		1e+60
707	2R	6615637	6617891	2.222516059875	6616541	2.060434997082	FBgn0040765	631		1e+60
708	X	7774521	7777013	2.222332954407	7776114	2.071901142597	FBgn0029979	477		1e+60
709	3R	17934782	17937139	2.218204498291	17936168	2.021346718073	FBgn0051164	2981		1e+60
710	X	8619392	8624020	2.217684745789	8620623	1.911148357391	FBgn0026411	30388		1e+60
711	2L	515688	526545	2.21763753891	518352	2.09610338772	FBgn0003963	5115		1e+60
712	3R	900731	903557	2.216281890869	902380	1.979791276595	FBgn0010313	10028		1e+60
713	3R	20574275	20576433	2.215915679932	20575288	2.140294748194	FBgn0003719	168		1e+60
714	2L	16596590	16599451	2.215741157532	16597604	1.977990346796	FBgn0051815	238		1e+60
715	2L	16345431	16350778	2.215065002441	16346951	1.931399485644	FBgn0000307	1578		1e+60
716	2L	11223685	11225996	2.215051651001	11224648	1.900500509474	FBgn0000011	13967		1e+60
717	3R	2760962	2764640	2.2150182724	2763263	2.139966824475	FBgn0051488	20193		1e+60
718	X	635276	637976	2.214077949524	636501	2.054784382091	FBgn0025618	5111		1e+60
719	X	16799362	16803266	2.213613033295	16801766	2.050984541575	FBgn0030809	820		1e+60
720	X	19154502	19157956	2.212697982788	19155893	2.044589940239	FBgn0028469	109		1e+60
721	2L	9612624	9614534	2.211810112	9613518	1.791726084316	FBgn0040070	336		1e+60
722	3L	14508584	14510602	2.211017131805	14509498	1.974613368511	FBgn0026409	6621		1e+60
723	2L	12324062	12325448	2.210876464844	12324655	1.545289548238	FBgn0051862	14215		1e+60
724	2L	2180604	2184283	2.209717273712	2182233	2.108222454786	FBgn0031394	2739		1e+60
725	2R	15625032	15627909	2.206979513168	15626077	2.030711809794	FBgn0004364	297		1e+60
726	2L	12091468	12095016	2.205370426178	12094022	1.972079396248	FBgn0032407	251		1e+60
727	3L	1729009	1731563	2.200833320618	1730276	2.012407938639	FBgn0035267	166		1e+60
728	2L	15308606	15311076	2.20072221756	15309710	2.139996796846	FBgn0041103	6125		1e+60
729	3R	5051031	5053592	2.199282169342	5052571	1.923862107595	FBgn0003165	10833		1e+60
730	X	14485782	14488898	2.198499679565	14487613	2.187417252858	FBgn0015773	155		1e+60
731	2R	5882572	5885570	2.198355197906	5883425	1.257575427785	FBgn0033515	8497		1e+60
732	3L	22878566	22884248	2.19829916954	22879312	1.903956441318	FBgn0037207	257		1e+60
733	3R	27548114	27554044	2.198242664337	27551496	2.115050077438	FBgn0039867	11168		1e+60
734	3L	9464240	9467085	2.197742462158	9465553	1.871477042927	FBgn0052037	588		1e+60
735	X	11169347	11172236	2.197683334351	11170830	2.052881777287	FBgn0030286	150		1e+60
736	2L	21830149	21832338	2.195195198059	21831240	1.958783090115	FBgn0003866	15052		1e+60
737	3L	15692588	15695628	2.191421508789	15694124	1.964357248942	FBgn0010105	442		1e+60
738	3R	19693057	19696562	2.191007137299	19695084	1.829235946431	FBgn0004185	9732		1e+60
739	X	7135881	7141736	2.189964294434	7138782	2.06915730238	FBgn0025549	2242		1e+60
740	3R	15184713	15187144	2.188671112061	15185581	1.795129597187	FBgn0038697	14890		1e+60
741	3L	22634929	22636735	2.186599731445	22635686	1.691147740682	FBgn0052453	4606		1e+60
742	X	8280665	8284323	2.186594009399	8283297	1.978125544155	FBgn0030038	981		1e+60
743	3R	26736987	26739337	2.186377048492	26738242	1.891697338649	FBgn0020912	368		1e+60
744	2L	16418078	16419966	2.186116218567	16419010	2.013062596321	FBgn0020416	22199		1e+60
745	2R	16608001	16610602	2.185788631439	16609511	1.922957181931	FBgn0015721	1		1e+60
746	3R	14815221	14821448	2.184764862061	14816809	1.988810300827	FBgn0026239	7062		1e+60
747	3L	18783814	18786660	2.184724330902	18785390	1.914727074759	FBgn0036815	1042		1e+60
748	3L	14020643	14024952	2.184396743774	14023909	1.871822413276	FBgn0052138	4881		1e+60
749	3R	11478785	11484171	2.182366371155	11482349	1.893742785734	FBgn0053207	9559		1e+60
750	3R	735552	741166	2.18138217926	737996	1.86692647373	FBgn0051536	1718		1e+60
751	2R	10546839	10550697	2.18025970459	10547962	1.86477467219	FBgn0043530	8260		1e+60
752	3R	9498885	9500587	2.179148197174	9499698	1.58631508691	FBgn0038165	1875		1e+60
753	3L	21531409	21533374	2.179078102112	21532386	1.937124047961	FBgn0023417	313		1e+60
754	3L	14909339	14910934	2.177921295166	14909532	2.214461591509	FBgn0040809	19		1e+60
755	3R	13478707	13480577	2.177593231201	13479708	1.679893381455	FBgn0051577	3159		1e+60
756	2R	20570841	20574998	2.174952983856	20573335	2.147408008575	FBgn0001148	3755		1e+60
757	2L	6239962	6242814	2.174774646759	6241390	1.883690974292	FBgn0031791	14486		1e+60
758	2R	12370543	12372737	2.173894882202	12371585	1.884573543773	FBgn0026533	501		1e+60
759	2L	9145358	9147661	2.173648834229	9146605	2.023712105221	FBgn0051887	16762		1e+60
760	3R	15	2275	2.172437667847	530	2.084865205428	FBgn0037213	150		1e+60
761	3R	4012335	4015629	2.171268463135	4013397	1.96395408406	FBgn0001138	6233		1e+60
762	3L	16453224	16457750	2.171093940735	16456429	2.058746178945	FBgn0003515	6484		1e+60
763	2L	5192	6249	2.170630931854	5455	2.038118362427	FBgn0031208	2074		1e+60
764	2L	20955677	20958175	2.169852256775	20956850	1.886090040207	FBgn0032909	314		1e+60
765	3R	20380438	20383454	2.168158531189	20381969	2.049898211161	FBgn0004188	159		1e+60
766	X	20542651	20546453	2.166189670563	20545174	2.099087059498	FBgn0031129	1462		1e+60
767	2R	1204843	1206937	2.165684700012	1205592	1.991972595453	FBgn0033035	350		1e+60
768	3L	12696319	12700716	2.164194107056	12697420	1.924283623695	FBgn0016940	11135		1e+60
769	2R	9098567	9103214	2.163650989532	9100314	2.08630326215	FBgn0027581	8929		1e+60
770	2R	12905490	12910474	2.162107467651	12907384	2.056658554077	FBgn0011879	306		1e+60
771	3R	13396867	13399778	2.161800861359	13397927	1.766380366157	FBgn0038522	4251		1e+60
772	3L	14511890	14514860	2.161693096161	14513735	2.072115957737	FBgn0036428	2495		1e+60
773	2R	17218907	17223548	2.161164999008	17220894	1.938469073352	FBgn0004362	19		1e+60
774	3L	330043	333586	2.160846471786	331081	2.114970088005	FBgn0023000	640		1e+60
775	3R	17484502	17487574	2.160400867462	17485840	2.09673717618	FBgn0011766	287		1e+60
776	3R	19651044	19654873	2.160074710846	19653797	1.848254005114	FBgn0004186	205		1e+60
777	3R	12724344	12726543	2.159592628479	12725302	1.9179225564	FBgn0015350	19852		1e+60
778	X	3006192	3009513	2.159484386444	3008462	2.041343268226	FBgn0004647	17434		1e+60
779	2L	26276	29554	2.157574176788	28348	2.053391148062	FBgn0031209	4460		1e+60
780	3L	279634	284235	2.157361984253	281875	1.848076730967	FBgn0035128	521		1e+60
781	2R	11330680	11333567	2.156283378601	11332170	1.740678226247	FBgn0050084	498		1e+60
782	3R	9118281	9121246	2.155246734619	9120009	1.981241534738	FBgn0038135	463		1e+60
783	X	6704535	6711489	2.154970169067	6708317	2.160907566547	FBgn0064122	5427		1e+60
784	X	8481194	8486922	2.153051376343	8483729	1.895092844963	FBgn0004102	12157		1e+60
785	3L	19129585	19138503	2.152949333191	19136940	2.018794685602	FBgn0016797	1055		1e+60
786	2R	5002421	5003860	2.151919841766	5002997	2.037323772907	FBgn0004360	2985		1e+60
787	3R	4484400	4486856	2.151328086853	4486026	1.74677733814	FBgn0000171	457		1e+60
788	3R	5424001	5425933	2.151187896729	5424853	1.712582975626	FBgn0037720	7820		1e+60
789	2L	6176808	6180783	2.150940895081	6178983	1.842488877914	FBgn0040951	11488		1e+60
790	3L	5940509	5946101	2.148417949677	5944278	1.93095433712	FBgn0035656	5674		1e+60
791	3R	2491447	2494494	2.147482395172	2493145	1.86572933197	FBgn0024912	7323		1e+60
792	2R	7952509	7954529	2.147016525269	7953540	2.041622891146	FBgn0033739	298		1e+60
793	X	6711744	6715467	2.142693519592	6713480	1.954895159777	FBgn0064122	264		1e+60
794	3L	15300489	15303486	2.142343044281	15301700	2.073398828506	FBgn0036494	259		1e+60
795	2L	5409236	5411705	2.141834020615	5410632	1.921970764796	FBgn0016660	6290		1e+60
796	X	7008411	7016617	2.140590190887	7014459	2.073082579507	FBgn0047092	19373		1e+60
797	X	14051367	14053668	2.140325069427	14052660	2.027455598116	FBgn0030551	7161		1e+60
798	3L	18367211	18370074	2.140020370483	18368528	2.081700589922	FBgn0011706	4866		1e+60
799	X	20451767	20456851	2.139177799225	20455487	1.811363474528	FBgn0031125	6183		1e+60
800	3R	16288757	16291220	2.13917517662	16290307	1.861571957083	FBgn0040574	19170		1e+60
801	3L	6818763	6820767	2.137568473816	6819675	1.851229906082	FBgn0003995	55568		1e+60
802	2L	10857260	10859922	2.137064933777	10858758	1.957152605057	FBgn0027363	230		1e+60
803	3L	20980795	20982480	2.136673688889	20981675	1.564345151186	FBgn0026179	13295		1e+60
804	2R	16114284	16120228	2.135723590851	16115664	1.987389929154	FBgn0050153	3952		1e+60
805	3R	12588235	12592929	2.13445520401	12589842	1.93190330267	FBgn0020556	9069		1e+60
806	2L	15725986	15730603	2.134243488312	15727979	2.098186577068	FBgn0010382	16105		1e+60
807	3L	8427753	8431188	2.132719993591	8428831	1.691433497838	FBgn0010825	4568		1e+60
808	2R	17141469	17143673	2.132149219513	17142896	2.00144369462	FBgn0034643	646		1e+60
809	2L	7631594	7633716	2.131162643433	7632479	1.996693645205	FBgn0031927	13518		1e+60
810	3L	3018459	3022829	2.130382537842	3021458	1.964409659891	FBgn0035388	2728		1e+60
811	2L	9222767	9227412	2.129909515381	9226479	2.031703203917	FBgn0051885	10115		1e+60
812	2R	10441972	10444911	2.129524230957	10442930	1.883538919337	FBgn0033983	5233		1e+60
813	2R	20726099	20727941	2.128103733063	20726995	1.910766012528	FBgn0001325	7220		1e+60
814	3R	24683324	24688209	2.12801361084	24687242	1.952997744083	FBgn0028373	2327		1e+60
815	2L	7542102	7546552	2.126586914062	7544431	2.006538082572	FBgn0053529	8		1e+60
816	X	14796256	14797889	2.125989675522	14797084	1.420589669545	FBgn0030599	8047		1e+60
817	3R	1832524	1834876	2.124831199646	1833426	1.831785089829	FBgn0003261	875		1e+60
818	3L	7106053	7110140	2.124587059021	7109129	1.767284673803	FBgn0023001	664		1e+60
819	3R	5969026	5971399	2.123825073242	5970343	1.866446801594	FBgn0002478	78		1e+60
820	2R	10632958	10634224	2.123369216919	10634034	1.866268912951	FBgn0015371	3914		1e+60
821	2L	7525345	7528468	2.123278617859	7526275	1.853439106661	FBgn0053529	18148		1e+60
822	2R	16755355	16760272	2.122557640076	16758546	1.856352716684	FBgn0034606	11		1e+60
823	3L	13886959	13891720	2.121925354004	13888217	1.799378454685	FBgn0026376	2290		1e+60
824	X	269602	276825	2.121704101562	274215	1.905407994986	FBgn0002561	7670		1e+60
825	3R	24902324	24904356	2.117960929871	24903432	1.980641365051	FBgn0039632	14551		1e+60
826	2L	4033697	4036016	2.117631912231	4034640	2.109302918116	FBgn0000547	3261		1e+60
827	3L	3501616	3503768	2.117551803589	3502883	1.660381289089	FBgn0005640	3666		1e+60
828	2L	4349324	4352889	2.115649223328	4350987	1.93027232675	FBgn0031596	1988		1e+60
829	3R	6437967	6446025	2.115591526031	6440271	2.011396169662	FBgn0001235	24115		1e+60
830	3L	3290567	3293237	2.115409851074	3292383	1.77886205561	FBgn0035432	5129		1e+60
831	3R	8143976	8145979	2.115359783173	8144948	1.943557627061	FBgn0051432	3408		1e+60
832	3R	17479243	17481204	2.114999294281	17480157	1.853260320776	FBgn0011766	5970		1e+60
833	2R	7367620	7369603	2.114779949188	7368499	1.725772317251	FBgn0013756	27		1e+60
834	3R	5164183	5171607	2.114208698273	5167028	1.992018159231	FBgn0053936	564		1e+60
835	2L	21196485	21198221	2.113634109497	21197144	1.852904503162	FBgn0026255	3031		1e+60
836	3L	15634508	15637088	2.112668037415	15636301	1.573387033799	FBgn0036527	7191		1e+60
837	4	410378	411607	2.111940860748	410569	1.731686041905	FBgn0039905	3071		1e+60
838	2R	1232493	1235429	2.111510753632	1234323	1.903209686279	FBgn0000099	105		1e+60
839	X	16775152	16778419	2.111403465271	16777634	1.61632719636	FBgn0030806	835		1e+60
840	2R	16563396	16565853	2.109537124634	16564439	2.007008720847	FBgn0003391	302		1e+60
841	2L	19332887	19336195	2.107707262039	19334247	2.017999976873	FBgn0024245	24906		1e+60
842	2R	9846484	9850188	2.104876995087	9849310	1.874781187843	FBgn0033923	2052		1e+60
843	3R	17359504	17361709	2.103626251221	17360728	1.739450763254	FBgn0038891	2839		1e+60
844	X	548978	550952	2.103404521942	550609	1.885319201152	FBgn0021764	6948		1e+60
845	2L	5036586	5038548	2.103231430054	5037398	1.567748069763	FBgn0040280	655		1e+60
846	2L	10260030	10262195	2.10236787796	10260862	1.687122941017	FBgn0026379	155		1e+60
847	2L	21833592	21836498	2.102301120758	21835158	1.760547189152	FBgn0003866	18970		1e+60
848	3L	17969102	17971533	2.10204410553	17970478	1.774714778451	FBgn0052192	35098		1e+60
849	2L	16274522	16276222	2.101947307587	16276174	1.96030526691	FBgn0001994	7483		1e+60
850	3R	2230026	2237407	2.101846694946	2233233	2.030228558709	FBgn0014963	635		1e+60
851	2R	16159648	16162908	2.101398468018	16161090	1.977866744995	FBgn0034537	2189		1e+60
852	3L	13661041	13663477	2.100921630859	13661939	1.665320668902	FBgn0036379	21243		1e+60
853	2L	1667045	1671088	2.099901676178	1669900	1.704147964716	FBgn0051934	1416		1e+60
854	3R	19907917	19909392	2.09853553772	19908630	1.509261467878	FBgn0013343	22835		1e+60
855	3R	12376870	12378914	2.097522735596	12377726	1.825479149818	FBgn0038442	1967		1e+60
856	2L	16546935	16548334	2.09718132019	16547775	1.491537857056	FBgn0032588	1887		1e+60
857	3R	14221907	14225650	2.096792697906	14222758	1.89285216612	FBgn0051232	41		1e+60
858	3L	1159742	1162959	2.096417427063	1161863	2.060352742672	FBgn0025525	1057		1e+60
859	2L	4889265	4894759	2.094390869141	4892247	1.869722127914	FBgn0031645	132		1e+60
860	2R	11134986	11137845	2.09309387207	11136679	1.77401377173	FBgn0050465	15549		1e+60
861	3R	15622801	15626344	2.09298324585	15625444	1.596847236156	FBgn0051471	2968		1e+60
862	2L	16583324	16585611	2.092860221863	16584456	1.574461051396	FBgn0051815	13386		1e+60
863	3L	15196330	15201632	2.09280872345	15198322	1.834968566895	FBgn0029114	2578		1e+60
864	2R	2022526	2029888	2.091288566589	2026445	1.879051348742	FBgn0010347	12373		1e+60
865	X	20461550	20464907	2.090798854828	20463011	1.741271972656	FBgn0031126	5449		1e+60
866	2L	14551790	14558651	2.088260650635	14553986	1.803238756516	FBgn0028881	4911		1e+60
867	2L	6917801	6923185	2.088124275208	6921759	1.863370586844	FBgn0004838	1049		1e+60
868	3L	664876	667091	2.088043689728	666023	1.718986062443	FBgn0035152	298		1e+60
869	2L	1417649	1423555	2.087390899658	1421557	1.935920357704	FBgn0002543	1108		1e+60
870	3R	3988150	3991327	2.087303638458	3989526	1.843288707733	FBgn0001138	17638		1e+60
871	3R	26676600	26679314	2.087289810181	26677847	1.932637915892	FBgn0003720	190		1e+60
872	X	17622631	17624440	2.086809158325	17623664	1.590209070841	FBgn0026058	1323		1e+60
873	3L	2850175	2853268	2.085724830627	2851892	1.676481872797	FBgn0035378	3350		1e+60
874	3R	18966836	18970178	2.084525585175	18967826	1.752173542976	FBgn0004644	55		1e+60
875	3R	25370359	25375366	2.084021568298	25373912	1.963361978531	FBgn0000492	8197		1e+60
876	3L	4388961	4393799	2.083968639374	4391864	2.027982655694	FBgn0035542	2120		1e+60
877	X	16980414	16982882	2.083757638931	16981819	1.896404117346	FBgn0002590	372		1e+60
878	3R	21682221	21683965	2.083168029785	21682974	1.543740885598	FBgn0039379	5598		1e+60
879	3R	14746522	14750820	2.081631660461	14749302	1.904383778572	FBgn0038662	5094		1e+60
880	3R	784907	787248	2.078882455826	786083	1.916916482589	FBgn0037289	987		1e+60
881	2L	7531742	7533851	2.078688144684	7532593	1.825379222631	FBgn0053529	11830		1e+60
882	3L	9394799	9398239	2.077724933624	9396647	1.88619630477	FBgn0023129	553		1e+60
883	3L	1559561	1563560	2.077707290649	1560482	1.914080030778	FBgn0035236	7766		1e+60
884	2R	1748555	1750297	2.077697277069	1749376	1.916202477046	FBgn0033075	36		1e+60
885	3L	11525505	11529549	2.077219963074	11527477	1.778115367889	FBgn0036172	8703		1e+60
886	3R	6177668	6183819	2.076239109039	6182654	1.850424766541	FBgn0015396	6748		1e+60
887	2R	10864135	10868678	2.075440406799	10867140	1.820461082458	FBgn0034013	2123		1e+60
888	3L	21408933	21412438	2.074108123779	21410728	1.745714323861	FBgn0014143	331		1e+60
889	3L	13967112	13970179	2.07351732254	13968079	1.710770186256	FBgn0036398	671		1e+60
890	3R	18882009	18883831	2.073088645935	18882819	1.830592215061	FBgn0039045	449		1e+60
891	2L	21224139	21226380	2.072748184204	21225239	1.915667772293	FBgn0010229	409		1e+60
892	2L	6645567	6649811	2.072456359863	6647700	1.926929249483	FBgn0051635	1388		1e+60
893	2L	12486866	12488782	2.072141647339	12488026	1.444468855858	FBgn0051858	9269		1e+60
894	2L	14044900	14048468	2.071736335754	14047373	1.797972043355	FBgn0028876	211		1e+60
895	X	6123925	6125545	2.069236278534	6124783	1.618824571371	FBgn0052744	276		1e+60
896	3L	15003999	15006841	2.069132328033	15005849	1.657383173704	FBgn0036465	1980		1e+60
897	X	15152977	15155232	2.067626953125	15154002	1.924789398909	FBgn0004924	573		1e+60
898	2R	2382662	2385537	2.067497253418	2383814	2.081439717611	FBgn0033109	768		1e+60
899	X	463210	465285	2.067012786865	464335	1.949101644404	FBgn0025633	12681		1e+60
900	3L	13047090	13054269	2.066958427429	13048264	2.091190113741	FBgn0036344	12438		1e+60
901	3R	26684664	26688791	2.066618442535	26687500	1.778860232409	FBgn0039805	5745		1e+60
902	2L	14682803	14686637	2.065799713135	14684855	1.849128723145	FBgn0003016	4456		1e+60
903	2L	11449831	11453833	2.065289497375	11451104	1.727564811707	FBgn0004579	5501		1e+60
904	3R	26096481	26100929	2.063979625702	26099812	1.717998917898	FBgn0010113	3844		1e+60
905	3R	14020428	14025868	2.063106060028	14024838	1.985385358334	FBgn0011481	479		1e+60
906	3R	10411159	10414091	2.062475681305	10412764	1.868248687071	FBgn0020299	5421		1e+60
907	X	20487621	20490418	2.062435150146	20488724	1.822957783937	FBgn0031128	1124		1e+60
908	3R	27677300	27678989	2.061159133911	27678027	1.687310576439	FBgn0039883	19428		1e+60
909	X	4888851	4890929	2.061018466949	4890191	1.562278417441	FBgn0003028	3343		1e+60
910	2R	7687372	7690722	2.060588359833	7689439	1.833968132734	FBgn0014184	730		1e+60
911	X	6645864	6651113	2.059935092926	6648867	1.808098288143	FBgn0029903	56		1e+60
912	3L	9014286	9018398	2.05895614624	9015122	1.911184142618	FBgn0028789	202		1e+60
913	3L	18260953	18264263	2.057938575745	18262099	1.961221610799	FBgn0036784	2462		1e+60
914	2R	7308988	7312980	2.057390213013	7310171	1.834268626045	FBgn0033652	3895		1e+60
915	3L	14515115	14520119	2.057264328003	14517929	1.77414894104	FBgn0036428	1699		1e+60
916	X	6196981	6199706	2.05721950531	6197535	1.820163011551	FBgn0026708	1670		1e+60
917	2L	12665103	12667494	2.057096481323	12666433	1.947903464822	FBgn0032442	2736		1e+60
918	X	16583918	16586384	2.056906700134	16585460	1.752927398682	FBgn0027528	387		1e+60
919	2L	1884074	1888305	2.056315422058	1886768	1.688268184662	FBgn0031374	1784		1e+60
920	3R	5751831	5755423	2.05536699295	5754414	1.847523044137	FBgn0053975	498		1e+60
921	2R	1700397	1705331	2.054388999939	1701305	1.705847680569	FBgn0033068	2090		1e+60
922	X	9198953	9202633	2.05335521698	9201344	1.860921001434	FBgn0026149	523		1e+60
923	3L	18384667	18386444	2.053002357483	18385616	1.457024349886	FBgn0036786	19580		1e+60
924	3L	20718123	20720316	2.051120758057	20719306	1.786374260398	FBgn0037021	741		1e+60
925	2R	1405473	1407303	2.050956726074	1406352	1.717848110199	FBgn0033045	21969		1e+60
926	2R	17829049	17831113	2.049174308777	17829903	1.945810198784	FBgn0013272	4659		1e+60
927	X	17124545	17126706	2.048322677612	17125708	1.890652060509	FBgn0030837	7288		1e+60
928	2L	13317337	13319939	2.04810333252	13318842	1.689089382396	FBgn0032504	8020		1e+60
929	4	506930	510727	2.047174453735	509601	1.858329852422	FBgn0039908	180		1e+60
930	2L	3548509	3550561	2.046455860138	3549361	1.871178030968	FBgn0024244	10110		1e+60
931	2L	18875867	18878419	2.045537948608	18877334	1.96155872345	FBgn0003896	149		1e+60
932	3R	11399658	11401748	2.045359134674	11400630	1.721415864097	FBgn0038350	22136		1e+60
933	3L	1091502	1095850	2.045202732086	1093608	1.719862909878	FBgn0052334	2273		1e+60
934	X	1802808	1805428	2.045142650604	1804025	1.841455841064	FBgn0023521	7633		1e+60
935	2L	1118061	1121245	2.044866085052	1119332	1.603350298745	FBgn0031302	6344		1e+60
936	3R	9623464	9626019	2.042418003082	9625091	1.802005880019	FBgn0051331	1099		1e+60
937	3L	9434774	9438515	2.040574073792	9436349	1.925648661221	FBgn0052043	1325		1e+60
938	2L	6203688	6206437	2.039538860321	6204869	1.918632566929	FBgn0051640	8426		1e+60
939	2R	11253001	11256088	2.038686275482	11254822	1.827833771706	FBgn0050089	12561		1e+60
940	3R	27528471	27533872	2.03813457489	27530933	1.847780452055	FBgn0054046	3921		1e+60
941	2R	4930864	4933024	2.036684989929	4931798	1.887322594138	FBgn0033412	3637		1e+60
942	3R	10971658	10973736	2.036469459534	10972854	1.667312413454	FBgn0038293	475		1e+60
943	2R	19782048	19785712	2.036186218262	19783152	1.906552553177	FBgn0005636	185		1e+60
944	3L	6937282	6939418	2.035778045654	6938439	1.717430941264	FBgn0010851	310		1e+60
945	2R	19152202	19155571	2.035765647888	19153071	1.835686969757	FBgn0034886	12105		1e+60
946	2R	9824957	9829651	2.03530216217	9826392	1.877758449978	FBgn0033921	9176		1e+60
947	2L	7827108	7829749	2.03223657608	7828298	1.577276005464	FBgn0004177	555		1e+60
948	X	7178123	7186447	2.03219127655	7182673	1.894693976954	FBgn0026144	67		1e+60
949	X	3199709	3202548	2.031366348267	3200545	1.664525508881	FBgn0029656	27987		1e+60
950	3L	300938	305866	2.031344413757	303315	1.786974402035	FBgn0004373	97		1e+60
951	3L	7407744	7410213	2.03035402298	7409227	1.953808426857	FBgn0014011	101		1e+60
952	3R	9636447	9639213	2.029312133789	9637469	1.982265114784	FBgn0053327	1372		1e+60
953	2R	15353969	15357138	2.028108596802	15355522	1.887543005102	FBgn0034476	13754		1e+60
954	3R	4292562	4296039	2.027209281921	4293496	1.639267725103	FBgn0051369	23949		1e+60
955	2R	4916116	4919816	2.026970863342	4917323	1.980827051051	FBgn0053774	5226		1e+60
956	3R	11808894	11812800	2.026579856873	11810488	1.723691749573	FBgn0003507	1435		1e+60
957	2R	6664885	6667023	2.0254945755	6666120	1.577348372516	FBgn0033581	157		1e+60
958	X	2320990	2322898	2.024544715881	2321873	1.923040474162	FBgn0040388	4286		1e+60
959	3L	14374249	14376369	2.024541378021	14375284	1.897817961375	FBgn0003459	102		1e+60
960	2R	11269351	11272287	2.02388715744	11271097	1.942066788673	FBgn0050089	28836		1e+60
961	2L	7517941	7521113	2.023047924042	7520055	1.911890119314	FBgn0011283	22695		1e+60
962	2R	11411992	11416630	2.022216796875	11414479	1.885900147756	FBgn0053463	3189		1e+60
963	3R	2911579	2913834	2.020341873169	2912606	1.680544404423	FBgn0003884	346		1e+60
964	3R	4788057	4789776	2.020223617554	4789023	1.702542557436	FBgn0037645	9466		1e+60
965	3R	21808075	21810004	2.02013874054	21809164	1.766726606032	FBgn0015269	429		1e+60
966	3L	6794124	6798999	2.020130157471	6795162	1.73818230629	FBgn0003995	31055		1e+60
967	3R	20095046	20100869	2.019704818726	20098776	1.846449880039	FBgn0029146	23		1e+60
968	3L	18819241	18820757	2.018919944763	18820039	1.692193900838	FBgn0067689	6202		1e+60
969	2R	5120735	5122862	2.018776893616	5121665	1.927224248648	FBgn0033437	432		1e+60
970	2R	9106400	9110139	2.017830848694	9108382	1.867786222034	FBgn0027581	861		1e+60
971	2R	7969236	7978348	2.017023563385	7976445	1.658377983991	FBgn0010238	7347		1e+60
972	X	20527236	20529503	2.016580581665	20528213	1.77811532862	FBgn0031129	18423		1e+60
973	2R	9070445	9072482	2.015768051147	9071610	1.77020891975	FBgn0033855	190		1e+60
974	2R	19485240	19490272	2.013916492462	19487480	1.796824395657	FBgn0005612	659		1e+60
975	2R	17152374	17155407	2.013200759888	17153918	2.117918729782	FBgn0034644	158		1e+60
976	3R	24668931	24671958	2.01292514801	24670172	1.760887931375	FBgn0015589	200		1e+60
977	X	14782717	14788695	2.012899398804	14786931	1.819458901882	FBgn0030599	2106		1e+60
978	3R	12228323	12230499	2.011639595032	12229395	1.897037565708	FBgn0003513	10		1e+60
979	X	19613877	19618664	2.011412143707	19617503	1.748159631093	FBgn0031071	638		1e+60
980	X	17780635	17782082	2.009946346283	17781356	1.339884026845	FBgn0030884	35956		1e+60
981	3L	3319698	3323409	2.009850978851	3321081	1.85912667002	FBgn0052268	1187		1e+60
982	2R	2101640	2103989	2.009468078613	2102886	1.877373807571	FBgn0033076	9905		1e+60
983	3L	15980369	15985378	2.008764743805	15982788	1.971632868052	FBgn0036558	5717		1e+60
984	3R	16657595	16660345	2.007752418518	16658785	1.796741432614	FBgn0053094	278		1e+60
985	3R	18020501	18022679	2.007472038269	18021487	1.962683256935	FBgn0038934	16059		1e+60
986	3L	15008421	15013198	2.006574630737	15009124	1.847011157445	FBgn0025776	212		1e+60
987	2L	1060433	1064655	2.006242752075	1062946	1.83701543247	FBgn0003310	14865		1e+60
988	2L	4279742	4284888	2.00578212738	4283248	1.716692652021	FBgn0010473	97		1e+60
989	3L	22152737	22155122	2.005630016327	22153970	1.831808716059	FBgn0028500	42766		1e+60
990	3R	10141103	10142959	2.005596637726	10142024	1.523181349039	FBgn0011474	314		1e+60
991	X	9339741	9343317	2.00556230545	9340962	1.827596855164	FBgn0030133	4380		1e+60
992	3L	2535859	2538267	2.004615783691	2536863	2.057478364309	FBgn0010905	946		1e+60
993	3R	17875687	17877310	2.003795623779	17876471	1.41890522639	FBgn0017397	8557		1e+60
994	2R	11641504	11643216	2.003759384155	11642330	1.545854708728	FBgn0004571	2484		1e+60
995	3R	11114731	11119615	2.002355098724	11117321	1.853298439699	FBgn0003721	10067		1e+60
996	3R	21838966	21845305	2.002068519592	21844124	1.697611977072	FBgn0002592	932		1e+60
997	3L	22885786	22887633	2.000324249268	22886807	1.679608597475	FBgn0052461	2319		1e+60
998	X	14738882	14740500	1.999908447266	14739649	1.77235352993	FBgn0030593	187		1e+60
999	3L	15966892	15971076	1.999379634857	15969806	1.621170222759	FBgn0036556	188		1e+60
1000	2R	9733590	9737589	1.998824119568	9736691	1.789215031792	FBgn0033913	1908		1e+60
1001	2L	5051996	5054506	1.998683452606	5052949	1.727532893419	FBgn0031676	103		1e+60
1002	3R	18451748	18453839	1.998641014099	18452623	1.552137076855	FBgn0038996	8418		1e+60
1003	2R	8511375	8514020	1.998446464539	8512718	1.889757857603	FBgn0008654	312		1e+60
1004	3L	16383188	16385446	1.997027635574	16384493	1.781901555903	FBgn0027080	61		1e+60
1005	3R	26599568	26602689	1.996881484985	26601488	1.625635683537	FBgn0004606	9840		1e+60
1006	3R	6215976	6217753	1.995072364807	6216683	1.564599177417	FBgn0037813	2698		1e+60
1007	2R	6510749	6513143	1.994730949402	6512349	1.712349653244	FBgn0033574	54776		1e+60
1008	3R	6451456	6453435	1.992337226868	6452479	1.852981477976	FBgn0001235	11907		1e+60
1009	3L	9986716	9988561	1.990526676178	9987672	1.18129529953	FBgn0040823	39106		1e+60
1010	3L	1721179	1723172	1.989280700684	1722218	1.778092834685	FBgn0035266	114		1e+60
1011	3L	13041816	13045056	1.989179611206	13043082	1.892451584339	FBgn0036344	7256		1e+60
1012	2R	3741698	3745124	1.988530158997	3742973	1.856683001799	FBgn0010109	1167		1e+60
1013	X	4813054	4816937	1.988416194916	4815917	1.894247425927	FBgn0061196	9680		1e+60
1014	2L	5756128	5757675	1.988216400146	5756984	1.558479140787	FBgn0031737	9157		1e+60
1015	3R	11832016	11834931	1.985514640808	11832986	1.744834125042	FBgn0038391	5007		1e+60
1016	2R	5488698	5494706	1.985403060913	5493447	1.976383826312	FBgn0000606	2393		1e+60
1017	X	16115431	16117101	1.982375144958	16116352	1.634239877973	FBgn0030733	3927		1e+60
1018	3R	5933869	5941629	1.98177075386	5935309	1.881397694349	FBgn0028734	535		1e+60
1019	X	15900970	15903378	1.980861186981	15902307	1.769718825817	FBgn0030723	4629		1e+60
1020	3L	3053405	3059810	1.979554176331	3057200	1.954700819651	FBgn0035397	2540		1e+60
1021	2L	1428939	1431467	1.978329181671	1430533	1.602959156036	FBgn0003926	2178		1e+60
1022	2L	3605510	3607907	1.973861694336	3606785	1.824099413554	FBgn0002985	37		1e+60
1023	3R	22711106	22714507	1.97379565239	22712979	2.0582447052	FBgn0004359	5523		1e+60
1024	2R	20020938	20023815	1.972902297974	20022785	1.651639175415	FBgn0019886	105		1e+60
1025	X	12424715	12427793	1.972757339478	12425742	1.913978712899	FBgn0041203	388		1e+60
1026	2R	6059353	6061189	1.972335338593	6060130	1.736249446869	FBgn0005630	5055		1e+60
1027	X	4298167	4303157	1.972194671631	4299815	1.850005805492	FBgn0000179	41722		1e+60
1028	3R	17970296	17974560	1.97211265564	17973386	1.802764320374	FBgn0051163	13806		1e+60
1029	X	7209830	7214403	1.972017765045	7212156	1.664132651161	FBgn0029947	8124		1e+60
1030	2R	11616788	11619239	1.971692085266	11617665	1.89516544342	FBgn0014020	116		1e+60
1031	3L	10013187	10014609	1.970973491669	10013885	1.187398854424	FBgn0036066	49191		1e+60
1032	X	19192360	19197253	1.967354297638	19196406	1.429575583514	FBgn0031016	9284		1e+60
1033	X	15426647	15428295	1.967343330383	15427513	1.797914607184	FBgn0030662	2648		1e+60
1034	2R	16342888	16347055	1.964789390564	16343791	1.63921883527	FBgn0011674	145		1e+60
1035	X	9580578	9583073	1.964012145996	9581972	1.813267707825	FBgn0020378	16208		1e+60
1036	2R	8506390	8508976	1.964007377625	8508065	1.608835665385	FBgn0053798	1739		1e+60
1037	2R	10563159	10565588	1.962596893311	10564367	1.610426818623	FBgn0053467	6737		1e+60
1038	X	308001	317501	1.961206912994	310819	1.817984188304	FBgn0000137	6503		1e+60
1039	X	16625690	16629121	1.960175514221	16627186	1.824857115746	FBgn0030790	1095		1e+60
1040	3R	8084032	8088225	1.959565162659	8087203	1.766845198239	FBgn0003651	2732		1e+60
1041	2R	6359065	6361334	1.959322929382	6359999	1.760009109974	FBgn0027525	5366		1e+60
1042	2R	7061926	7066437	1.957747459412	7062822	1.725590642293	FBgn0000577	18705		1e+60
1043	2R	2138946	2145215	1.953437328339	2144066	1.638162725112	FBgn0004145	875		1e+60
1044	2R	13723733	13727956	1.952642440796	13725922	1.913178861141	FBgn0050114	3304		1e+60
1045	2L	12507289	12509174	1.949749469757	12508236	1.651116735795	FBgn0051857	8864		1e+60
1046	X	18074799	18078662	1.94966506958	18077562	1.588661636625	FBgn0030904	491		1e+60
1047	3L	6951502	6956904	1.949313163757	6953671	1.762028312683	FBgn0001104	329		1e+60
1048	3R	23333222	23335338	1.948954582214	23334147	1.496411379646	FBgn0039521	5469		1e+60
1049	3R	937745	940827	1.948790550232	939544	1.607323467731	FBgn0037293	14266		1e+60
1050	3R	17270871	17274644	1.947855949402	17273633	1.620022829841	FBgn0011278	1591		1e+60
1051	2L	12520518	12522133	1.947105407715	12521367	1.439254570007	FBgn0051857	4267		1e+60
1052	3L	18787469	18789099	1.944215774536	18788326	1.581250326974	FBgn0000261	461		1e+60
1053	X	2489561	2493848	1.943693637848	2490581	1.693991065025	FBgn0003371	475		1e+60
1054	3L	4579725	4581683	1.942542552948	4580772	1.615327386295	FBgn0052247	19411		1e+60
1055	X	4529072	4534790	1.942415237427	4531438	1.811387634277	FBgn0022768	670		1e+60
1056	3L	18312834	18315494	1.942355155945	18313900	1.582649707794	FBgn0015946	44227		1e+60
1057	X	8649812	8652736	1.942093849182	8652015	1.510940202077	FBgn0026411	1004		1e+60
1058	2L	19317886	19326619	1.941976070404	19319733	1.876689612865	FBgn0032769	23498		1e+60
1059	2L	2446920	2452092	1.941660404205	2448245	1.778451695162	FBgn0012017	11799		1e+60
1060	2L	9704893	9706622	1.941619873047	9705824	1.632602334023	FBgn0051710	120		1e+60
1061	3R	25400817	25402743	1.941066741943	25401745	1.658656176399	FBgn0039670	12077		1e+60
1062	3R	16134105	16136532	1.939339637756	16135135	1.685460455277	FBgn0038785	790		1e+60
1063	2L	11804130	11809816	1.938833713531	11806502	1.713006664725	FBgn0020309	2931		1e+60
1064	2L	5091948	5094072	1.938377380371	5093300	1.450527369976	FBgn0031681	215		1e+60
1065	2L	7638906	7641677	1.937128067017	7639961	1.593642010408	FBgn0031927	6036		1e+60
1066	X	17489555	17492839	1.936577796936	17491664	1.754832595587	FBgn0003471	306		1e+60
1067	2L	5866781	5868711	1.935983657837	5867608	1.56944026947	FBgn0031745	11873		1e+60
1068	3L	6469045	6471219	1.935208797455	6469990	1.829767481486	FBgn0020251	313		1e+60
1069	X	9528223	9533008	1.934699058533	9530519	1.75891937929	FBgn0030150	1626		1e+60
1070	3L	6763109	6765966	1.93412399292	6763850	1.765107154846	FBgn0003995	257		1e+60
1071	3R	10539016	10543426	1.932108879089	10541594	1.644984066486	FBgn0053967	8384		1e+60
1072	X	8087064	8090103	1.931638240814	8088710	1.722873814901	FBgn0030026	170		1e+60
1073	2R	6069050	6072331	1.93149471283	6070502	1.762010335922	FBgn0004399	785		1e+60
1074	2L	6212507	6216705	1.9291639328	6213808	1.87228160746	FBgn0026755	11242		1e+60
1075	2R	15239925	15242856	1.928647994995	15241905	1.831335909226	FBgn0065076	110		1e+60
1076	2R	20606098	20609110	1.928489685059	20607467	1.795535341899	FBgn0004919	15547		1e+60
1077	2L	17559970	17562883	1.9280834198	17562069	1.595665595111	FBgn0067341	286		1e+60
1078	3L	4592863	4596299	1.927734851837	4594787	1.887447675069	FBgn0052247	5396		1e+60
1079	2R	8193731	8195786	1.9270362854	8194759	1.598773002625	FBgn0033765	737		1e+60
1080	X	16607531	16610907	1.926493167877	16609128	1.71772390604	FBgn0001250	8243		1e+60
1081	2L	9906465	9908409	1.926472663879	9907420	1.743829218547	FBgn0032156	1188		1e+60
1082	3L	7882588	7886923	1.926115512848	7884438	1.772367604574	FBgn0003041	1460		1e+60
1083	3L	21812474	21815027	1.925866603851	21814334	1.558120757341	FBgn0014362	864		1e+60
1084	2L	2452757	2459461	1.92435836792	2454487	1.941473134359	FBgn0012017	5557		1e+60
1085	3L	14750099	14753401	1.923416137695	14752347	1.754560947418	FBgn0036450	295		1e+60
1086	X	15441043	15445878	1.921107292175	15442309	1.664556950331	FBgn0052586	13521		1e+60
1087	2R	7107287	7114801	1.920276165009	7108554	1.701279252768	FBgn0065063	1264		1e+60
1088	X	13826769	13831707	1.919501304626	13829156	1.784454027812	FBgn0000173	1135		1e+60
1089	2L	2945259	2947614	1.917342185974	2945925	1.740425268809	FBgn0010263	8837		1e+60
1090	X	10168176	10171711	1.917140960693	10170687	1.803796827793	FBgn0010338	491		1e+60
1091	2R	9654598	9658305	1.916919708252	9656438	1.798264026642	FBgn0040752	367		1e+60
1092	2R	20516901	20520083	1.916885375977	20518194	1.840837703032	FBgn0005634	879		1e+60
1093	X	2173604	2183658	1.916805744171	2178347	1.746896323036	FBgn0054052	73		1e+60
1094	2L	9697774	9700599	1.916392326355	9698748	1.625028292338	FBgn0000273	545		1e+60
1095	2L	8273940	8279241	1.916124343872	8275950	1.766682568718	FBgn0011902	14777		1e+60
1096	3R	16078222	16080948	1.915616035461	16079388	1.558697640896	FBgn0038780	883		1e+60
1097	X	251861	253691	1.91503739357	252807	1.5684503387	FBgn0004170	75		1e+60
1098	3R	15181320	15183131	1.914038181305	15182267	1.8283411026	FBgn0038697	18204		1e+60
1099	2L	4573506	4575880	1.913103103638	4574759	1.666329681873	FBgn0031613	3344		1e+60
1100	X	18762018	18765926	1.912166595459	18765101	1.474548900829	FBgn0052541	805		1e+60
1101	3R	677360	680688	1.912048339844	678327	1.529055819792	FBgn0003002	208		1e+60
1102	3L	932662	934739	1.912001132965	933838	1.557957112789	FBgn0025593	36232		1e+60
1103	3R	13219108	13221010	1.911635398865	13220208	1.46762157889	FBgn0025456	97		1e+60
1104	3L	15686890	15689838	1.911238193512	15687765	1.37971201539	FBgn0010105	5917		1e+60
1105	2R	20050131	20053082	1.910942554474	20051148	1.719264729818	FBgn0035023	3576		1e+60
1106	2R	7040389	7046070	1.910675048828	7044077	1.86820602417	FBgn0000577	40		1e+60
1107	2L	5518693	5520434	1.910649776459	5519412	1.461710095406	FBgn0031708	477		1e+60
1108	X	348474	352001	1.910593509674	349685	1.698721773484	FBgn0023537	631		1e+60
1109	X	236571	239204	1.907960414886	237395	1.759205532074	FBgn0000022	10542		1e+60
1110	3L	5923853	5927383	1.906972885132	5925089	1.628065437078	FBgn0053993	487		1e+60
1111	2R	15407500	15409474	1.905877113342	15408545	1.73709897434	FBgn0034477	12762		1e+60
1112	X	18632680	18635443	1.905655384064	18633577	1.563871327569	FBgn0001090	1961		1e+60
1113	3L	10199547	10200944	1.9037733078	10200250	1.29870857912	FBgn0052056	1063		1e+60
1114	2R	18068111	18070253	1.903770446777	18069070	1.622851848602	FBgn0003175	576		1e+60
1115	X	3222402	3224945	1.9027967453	3223341	1.72585773468	FBgn0000472	5998		1e+60
1116	2R	5170884	5172894	1.902711391449	5171948	1.624173164368	FBgn0011921	1090		1e+60
1117	X	11337702	11341707	1.901069641113	11340176	1.673843776478	FBgn0052666	1788		1e+60
1118	2L	3860798	3863244	1.900980949402	3861647	1.498495747061	FBgn0031574	1034		1e+60
1119	3R	15139705	15142211	1.900547027588	15141046	1.681162245133	FBgn0000463	10889		1e+60
1120	X	5384536	5386561	1.900190830231	5385400	1.80194161733	FBgn0065061	15781		1e+60
1121	2L	4809813	4812657	1.89946603775	4811703	1.629569390241	FBgn0031630	1322		1e+60
1122	2L	441023	443479	1.899149417877	442004	1.749150067568	FBgn0004583	10751		1e+60
1123	2R	9809018	9811239	1.898984909058	9810295	1.520544975996	FBgn0050066	4507		1e+60
1124	X	20549436	20551782	1.897686958313	20550431	1.898940422956	FBgn0031129	3795		1e+60
1125	X	12575699	12579337	1.897290229797	12577957	1.569486758288	FBgn0030418	446		1e+60
1126	3R	943062	945340	1.897264480591	944267	1.733170312994	FBgn0037293	9543		1e+60
1127	2R	20710123	20714621	1.896849632263	20711317	1.789544442121	FBgn0035094	14880		1e+60
1128	2L	16527975	16533231	1.896415233612	16532113	1.887547577129	FBgn0032587	3307		1e+60
1129	3L	1899447	1901180	1.896066665649	1900313	1.463492393494	FBgn0035291	4634		1e+60
1130	3R	19018142	19020284	1.895718097687	19019328	1.685897260904	FBgn0011596	10428		1e+60
1131	X	7548579	7555486	1.895177841187	7551392	1.750481337309	FBgn0029504	9462		1e+60
1132	2R	10489474	10491423	1.894361019135	10490673	1.326020465178	FBgn0033988	5485		1e+60
1133	2L	11343072	11345106	1.893648147583	11344291	1.822615623474	FBgn0032360	1028		1e+60
1134	2L	5870194	5872414	1.893491268158	5871342	1.850049972534	FBgn0031745	8139		1e+60
1135	3R	16653287	16656852	1.893233299255	16656035	1.72299118603	FBgn0027493	302		1e+60
1136	3R	9808577	9812983	1.893222808838	9811141	1.436128675938	FBgn0015270	20502		1e+60
1137	2L	2177237	2180050	1.892451286316	2178802	1.626451581717	FBgn0000097	53		1e+60
1138	3R	10563882	10567500	1.889313220978	10565368	1.600207074483	FBgn0011217	1565		1e+60
1139	X	9008059	9010343	1.888541698456	9009118	1.726718246937	FBgn0026206	630		1e+60
1140	2L	10767000	10768768	1.886535644531	10768078	1.567842274904	FBgn0015320	73		1e+60
1141	3L	11209827	11212852	1.886201858521	11211216	1.652130782604	FBgn0036150	1331		1e+60
1142	X	14581372	14585365	1.8860039711	14583074	1.721793746948	FBgn0015774	137		1e+60
1143	3R	4028417	4032436	1.885222434998	4031474	1.645892928628	FBgn0053779	930		1e+60
1144	X	11638430	11640568	1.885194301605	11639413	1.665416128495	FBgn0001218	1702		1e+60
1145	2L	13884529	13889421	1.885169029236	13885906	1.706101576487	FBgn0019890	18753		1e+60
1146	X	16255842	16262863	1.883246421814	16258721	1.638653755188	FBgn0026575	1940		1e+60
1147	X	1754056	1757070	1.88315486908	1755720	1.797555081985	FBgn0000117	1076		1e+60
1148	3L	15976763	15978921	1.88310956955	15977970	1.55957365036	FBgn0036558	899		1e+60
1149	2R	17748510	17752460	1.88246679306	17749644	1.648681191837	FBgn0020307	1901		1e+60
1150	X	8361937	8364766	1.881409645081	8362928	1.801157446469	FBgn0002968	319		1e+60
1151	X	4268443	4273218	1.880767822266	4270191	1.942356467247	FBgn0000179	12098		1e+60
1152	2L	4362703	4365316	1.880735397339	4363910	1.837578436908	FBgn0026319	8080		1e+60
1153	3R	26619404	26621551	1.880125045776	26620618	1.60611410141	FBgn0011739	11723		1e+60
1154	3L	22784273	22786826	1.880042552948	22785554	1.76850092411	FBgn0052462	1799		1e+60
1155	3R	26211357	26217124	1.879992008209	26213530	1.626485151403	FBgn0015221	24		1e+60
1156	X	10426348	10429346	1.879899501801	10428561	1.760950761683	FBgn0030216	1680		1e+60
1157	3R	17678576	17685709	1.879522800446	17680891	1.682329935186	FBgn0015229	1093		1e+60
1158	X	12945173	12946931	1.878861904144	12946186	1.808241546154	FBgn0040862	2187		1e+60
1159	X	14789844	14791802	1.87646150589	14791013	1.388586793627	FBgn0030599	1976		1e+60
1160	3R	777090	779380	1.876265525818	778373	1.753684679667	FBgn0004436	33		1e+60
1161	3L	15602347	15605139	1.87584400177	15604153	1.560777600606	FBgn0053209	6444		1e+60
1162	2L	2998820	3001479	1.875626087189	3000391	1.696338355541	FBgn0025681	7427		1e+60
1163	3R	10270318	10272698	1.875305175781	10271395	1.800268650055	FBgn0051330	12493		1e+60
1164	3R	21419322	21423296	1.874930858612	21421997	1.750357733832	FBgn0039345	12853		1e+60
1165	X	13116207	13122774	1.874645233154	13118541	1.560713768005	FBgn0041210	717		1e+60
1166	3R	5398313	5400654	1.873291015625	5399491	1.717395305634	FBgn0037715	217		1e+60
1167	X	230958	233127	1.87323141098	231967	1.622094511986	FBgn0000022	5114		1e+60
1168	2R	3530005	3531714	1.871762275696	3530852	1.48662635684	FBgn0033250	5285		1e+60
1169	3L	890913	893663	1.871529579163	892222	1.762515404645	FBgn0028999	449		1e+60
1170	2R	4951951	4955440	1.870931148529	4953220	1.674700379372	FBgn0029092	153		1e+60
1171	3R	1217440	1219643	1.870450496674	1218739	1.522067844868	FBgn0001311	152		1e+60
1172	3R	20962872	20964700	1.870054244995	20963796	1.48718214035	FBgn0039283	3		1e+60
1173	2R	9135464	9140175	1.869863986969	9137398	1.662457847595	FBgn0000633	1597		1e+60
1174	X	22057879	22059097	1.869241714478	22058821	1.762984699673	FBgn0000719	238		1e+60
1175	2R	1217330	1220149	1.86820602417	1218844	1.726285815239	FBgn0010633	9349		1e+60
1176	2R	7115688	7121969	1.868041992188	7120594	1.507099596659	FBgn0033636	11144		1e+60
1177	X	10317147	10320802	1.867988586426	10319809	1.806417286396	FBgn0030206	653		1e+60
1178	X	5842150	5844253	1.867856502533	5843127	1.194718324221	FBgn0027546	2906		1e+60
1179	X	14576586	14578765	1.867849826813	14577475	1.746953845024	FBgn0015774	5736		1e+60
1180	2L	3475263	3479314	1.866180896759	3476540	1.764131966759	FBgn0022073	1894		1e+60
1181	2L	15948864	15951421	1.865148544312	15950571	1.404959790847	FBgn0028856	3224		1e+60
1182	X	10980158	10984356	1.864706516266	10982252	1.576335996389	FBgn0030268	11		1e+60
1183	2L	478162	482444	1.864110469818	480972	1.771267329945	FBgn0043364	1290		1e+60
1184	2R	3007138	3009291	1.863597869873	3008028	1.540250248379	FBgn0033183	251		1e+60
1185	3R	6371830	6373301	1.863578796387	6372555	1.285373806953	FBgn0051394	17677		1e+60
1186	2R	15144799	15147772	1.863422870636	15145733	1.707248182858	FBgn0003435	632		1e+60
1187	2L	9493584	9498370	1.863182783127	9496074	1.572467058897	FBgn0004868	1147		1e+60
1188	3L	5250137	5252408	1.861042022705	5251182	1.418149203062	FBgn0052423	709		1e+60
1189	X	7585117	7586635	1.86102771759	7585686	1.250713229179	FBgn0016041	3561		1e+60
1190	2L	15326002	15331257	1.860312461853	15329770	1.777301451739	FBgn0001981	23		1e+60
1191	3R	25039571	25042489	1.860233306885	25040890	1.725056704353	FBgn0067714	483		1e+60
1192	3L	20576011	20577908	1.859606266022	20576916	1.707850724459	FBgn0037014	5845		1e+60
1193	2L	18527628	18529492	1.858958244324	18528753	1.549329519272	FBgn0032687	11291		1e+60
1194	2L	9966201	9968612	1.858905792236	9967222	1.69266762453	FBgn0011272	90		1e+60
1195	3R	14398363	14400481	1.858478546143	14399254	1.604799524943	FBgn0038627	437		1e+60
1196	X	16087830	16089514	1.857280731201	16088827	1.246746930209	FBgn0003920	218		1e+60
1197	2L	10008746	10010562	1.857186317444	10009702	1.528361220109	FBgn0011584	316		1e+60
1198	X	21178493	21182402	1.85619354248	21180438	1.657168420156	FBgn0003423	4579		1e+60
1199	3R	5172007	5176720	1.855766296387	5173852	1.564906311035	FBgn0053936	6260		1e+60
1200	3L	11890409	11891853	1.85526227951	11891243	1.336171372732	FBgn0036221	4270		1e+60
1201	X	3682111	3684235	1.855202674866	3683157	1.741597568288	FBgn0000542	1824		1e+60
1202	3L	13022702	13030752	1.853928089142	13027968	1.791387081146	FBgn0036342	6997		1e+60
1203	3L	10742469	10744457	1.85359954834	10743384	1.737257396474	FBgn0036102	31755		1e+60
1204	X	18250843	18252362	1.852962017059	18251601	1.268335521221	FBgn0030918	2151		1e+60
1205	3R	14811290	14814686	1.851469516754	14813291	1.709206551313	FBgn0026239	3544		1e+60
1206	X	19354239	19357516	1.851395130157	19355119	1.467541754246	FBgn0027291	628		1e+60
1207	3L	19837038	19844917	1.850297927856	19840425	1.693922379438	FBgn0014037	2801		1e+60
1208	2R	7174032	7177432	1.849355220795	7174911	1.619269967079	FBgn0011916	1631		1e+60
1209	3R	15369350	15370740	1.848103046417	15370119	1.025117307901	FBgn0038713	24815		1e+60
1210	3R	6470496	6473265	1.847745418549	6471437	1.715483272777	FBgn0001235	7051		1e+60
1211	3R	12161832	12165123	1.846626281738	12162985	1.730257352193	FBgn0040284	4721		1e+60
1212	3L	2146592	2148630	1.84609746933	2147530	1.768365242902	FBgn0035308	138		1e+60
1213	3R	3915213	3916313	1.8453540802	3916064	1.67103774207	FBgn0037547	3090		1e+60
1214	X	1949609	1951843	1.844046592712	1950450	1.614557043711	FBgn0000382	58		1e+60
1215	3L	18759637	18761284	1.843072891235	18760317	1.278121976291	FBgn0001078	3673		1e+60
1216	3R	24845218	24846873	1.841131687164	24845981	1.333641697379	FBgn0039620	147		1e+60
1217	3L	20947645	20948809	1.840986728668	20948720	1.710260603163	FBgn0003415	12545		1e+60
1218	3L	1021735	1022815	1.84049987793	1022201	1.112271895775	FBgn0024277	3794		1e+60
1219	2L	1460349	1464842	1.840401172638	1463462	1.660431132597	FBgn0051925	10581		1e+60
1220	3R	18352732	18355061	1.840360164642	18353885	1.462168629964	FBgn0038981	498		1e+60
1221	2L	6535175	6537191	1.840213298798	6536190	1.663597219131	FBgn0000320	10782		1e+60
1222	2R	12154185	12156691	1.839490890503	12155113	1.750785708427	FBgn0024232	990		1e+60
1223	3R	10107389	10113363	1.839478969574	10112408	1.644740194082	FBgn0003862	215		1e+60
1224	3L	3421131	3423603	1.838792800903	3422205	1.605694082048	FBgn0014388	13738		1e+60
1225	X	18518215	18521672	1.838093757629	18519566	1.706231911977	FBgn0004959	140		1e+60
1226	3R	11813368	11816334	1.837837696075	11815111	1.801227317137	FBgn0003507	3188		1e+60
1227	3L	17963971	17968719	1.83745098114	17964863	1.706901073456	FBgn0052193	37944		1e+60
1228	3L	14914474	14916641	1.836286067963	14915774	1.786033630371	FBgn0040487	4403		1e+60
1229	X	2309214	2310921	1.83614730835	2310084	1.465775966644	FBgn0004050	6159		1e+60
1230	3L	21279883	21282573	1.835534095764	21280975	1.669470250607	FBgn0037076	380		1e+60
1231	3L	12479107	12481418	1.834848403931	12480096	1.554436047872	FBgn0036294	1561		1e+60
1232	X	17484208	17487102	1.832710266113	17485518	1.758086383343	FBgn0026375	971		1e+60
1233	2R	13230626	13232655	1.832329750061	13231593	1.589956372976	FBgn0028494	2597		1e+60
1234	3R	13535917	13539100	1.831602096558	13537128	1.771912447611	FBgn0003013	6931		1e+60
1235	3R	27430395	27437324	1.831244468689	27432570	1.773658864638	FBgn0011655	4200		1e+60
1236	X	19053919	19057376	1.831231117249	19054817	1.713897005717	FBgn0031001	256		1e+60
1237	3R	23245278	23246444	1.829774856567	23245772	0.897161483765	FBgn0016061	1525		1e+60
1238	2R	9440043	9442506	1.826912403107	9441265	1.73540244383	FBgn0013733	16752		1e+60
1239	3L	15985608	15991425	1.82574224472	15990305	1.756093109355	FBgn0044028	1566		1e+60
1240	2R	7224547	7226396	1.824584960938	7225415	1.743221507353	FBgn0033648	7059		1e+60
1241	X	8886493	8888839	1.824462890625	8887726	1.419170729319	FBgn0030075	4374		1e+60
1242	3L	10143581	10145145	1.823734283447	10144307	1.557800114155	FBgn0036072	3335		1e+60
1243	2R	18694071	18698302	1.823196411133	18695795	1.593639093287	FBgn0034833	3787		1e+60
1244	3R	6418608	6421528	1.823124408722	6420040	1.580521527459	FBgn0001235	44346		1e+60
1245	2R	2891774	2894402	1.822442531586	2892644	1.662528290468	FBgn0033159	1038		1e+60
1246	2R	15633138	15635493	1.821492671967	15634412	1.537182617188	FBgn0004364	8038		1e+60
1247	2L	17592381	17593812	1.821240901947	17593067	1.264520525932	FBgn0032653	4274		1e+60
1248	3R	9933299	9934948	1.821063756943	9934263	1.533652529997	FBgn0038202	726		1e+60
1249	3R	12568527	12572029	1.820989608765	12570974	1.746734394747	FBgn0063261	6137		1e+60
1250	3L	17520422	17522366	1.820677280426	17521205	1.665789828581	FBgn0025455	1842		1e+60
1251	3R	3937831	3940462	1.820640087128	3939398	1.643026232719	FBgn0004210	8341		1e+60
1252	X	7491820	7494541	1.819934844971	7492808	1.495633453131	FBgn0004198	38424		1e+60
1253	2L	9127934	9130311	1.819912910461	9128907	1.410727977753	FBgn0051887	936		1e+60
1254	3L	15498868	15504676	1.819729804993	15501308	1.694807082415	FBgn0004396	635		1e+60
1255	X	9423430	9425390	1.819722175598	9424570	1.621869115268	FBgn0052699	626		1e+60
1256	2R	9454875	9458750	1.819539070129	9457554	1.716520256466	FBgn0013733	463		1e+60
1257	2L	305030	307141	1.818445682526	305944	1.750905901194	FBgn0004611	3		1e+60
1258	2L	12974110	12975866	1.818389415741	12974975	1.485533528858	FBgn0020367	653		1e+60
1259	3R	17437361	17440181	1.818093299866	17439200	1.527290989371	FBgn0046832	9046		1e+60
1260	3L	22601922	22605733	1.816304206848	22604110	1.742345277001	FBgn0037174	313		1e+60
1261	X	13228200	13230085	1.815856933594	13229206	1.677348024705	FBgn0030482	1624		1e+60
1262	3L	20281599	20283930	1.815461158752	20282543	1.601542753332	FBgn0036974	372		1e+60
1263	3R	3261463	3262831	1.815236091614	3262000	1.057401691164	FBgn0037503	3488		1e+60
1264	X	6194524	6196274	1.814869403839	6195518	1.43419021368	FBgn0029868	117		1e+60
1265	3R	3298091	3301251	1.814515113831	3300393	1.54766887029	FBgn0065099	281		1e+60
1266	3R	12507002	12512476	1.814502716064	12511012	1.631522119045	FBgn0051498	20385		1e+60
1267	3R	11047824	11050014	1.814102172852	11048740	1.347005875905	FBgn0051155	74		1e+60
1268	2L	5391173	5393465	1.811640739441	5392229	1.737671661377	FBgn0016660	12113		1e+60
1269	2L	7618064	7621235	1.809739589691	7619653	1.580057889223	FBgn0031926	11263		1e+60
1270	2L	7537986	7540001	1.808825492859	7538967	1.593621402979	FBgn0053529	5456		1e+60
1271	X	7144410	7149146	1.808628082275	7145085	1.755488967896	FBgn0024250	8092		1e+60
1272	3R	5529494	5531618	1.806668281555	5530733	1.593783378601	FBgn0051352	432		1e+60
1273	X	9573694	9577984	1.806178092957	9575493	1.706527783321	FBgn0020378	22687		1e+60
1274	X	225235	228824	1.80598783493	226900	1.628851890564	FBgn0000022	47		1e+60
1275	3L	13468058	13470292	1.805822372437	13469303	1.422310978174	FBgn0036374	7384		1e+60
1276	X	4886782	4888509	1.805118560791	4887653	1.658928108215	FBgn0003028	5881		1e+60
1277	2L	5276476	5279103	1.804609060287	5277643	1.511516795439	FBgn0000228	915		1e+60
1278	X	22039101	22041410	1.803971290588	22039925	1.590618515015	FBgn0000719	18658		1e+60
1279	3R	23383968	23385676	1.802690982819	23384719	1.522922897339	FBgn0004387	117		1e+60
1280	3R	16398773	16404052	1.80237865448	16402374	1.363501212176	FBgn0038806	356		1e+60
1281	2L	14539465	14541493	1.802371025085	14540342	1.627674221992	FBgn0028881	8733		1e+60
1282	X	3283250	3285154	1.800766468048	3284434	1.438412412008	FBgn0052493	755		1e+60
1283	3R	20922608	20924667	1.799820899963	20923416	1.476366996765	FBgn0053096	52		1e+60
1284	2R	8480354	8483176	1.799767494202	8481637	1.70136939778	FBgn0033787	12174		1e+60
1285	3L	2368169	2370452	1.799298286438	2369128	1.685536693124	FBgn0052299	4638		1e+60
1286	X	18528672	18530557	1.798622131348	18529578	1.474175900221	FBgn0010383	2896		1e+60
1287	3L	10207432	10209144	1.798401832581	10208267	1.482920944691	FBgn0052056	9080		1e+60
1288	3L	736496	739159	1.798271656036	737398	1.724785149097	FBgn0000575	4460		1e+60
1289	X	21159801	21162175	1.798003196716	21160938	1.35333849589	FBgn0003464	68		1e+60
1290	3R	21307368	21309063	1.797403812408	21308200	1.594629526138	FBgn0039338	349		1e+60
1291	3R	11408676	11412674	1.795458316803	11410588	1.705797419829	FBgn0038350	32094		1e+60
1292	3R	11896540	11899125	1.79466342926	11897894	1.619357501759	FBgn0038397	4660		1e+60
1293	3L	19548440	19550433	1.793836593628	19549360	1.284363810221	FBgn0005564	479		1e+60
1294	X	294484	296776	1.79309463501	295609	1.628708502826	FBgn0011822	1345		1e+60
1295	X	11195045	11198624	1.793001651764	11196491	1.410076022148	FBgn0030293	639		1e+60
1296	2R	11159140	11161015	1.792186737061	11159976	1.645108419306	FBgn0082178	12009		1e+60
1297	2L	7309744	7313076	1.791346549988	7310904	1.793998493868	FBgn0004009	3743		1e+60
1298	X	377393	384380	1.79078578949	379590	1.766598505132	FBgn0000570	452		1e+60
1299	2L	21249708	21251754	1.790754318237	21250443	1.302741080523	FBgn0032938	111		1e+60
1300	3L	18225037	18226919	1.790581703186	18226164	1.632337123156	FBgn0036783	8817		1e+60
1301	3L	2571229	2575984	1.790430545807	2573467	1.787964091581	FBgn0016794	533		1e+60
1302	3L	4345432	4347327	1.789799213409	4346501	1.601689508983	FBgn0035533	218		1e+60
1303	X	8264841	8268321	1.789137840271	8266278	1.586417007446	FBgn0026758	4222		1e+60
1304	3R	12710958	12712982	1.789034366608	12712071	1.640263052548	FBgn0015350	6621		1e+60
1305	2L	9125173	9127440	1.788837432861	9126268	1.708728565889	FBgn0052982	517		1e+60
1306	2L	5403064	5404704	1.788525104523	5403857	1.566044211388	FBgn0016660	485		1e+60
1307	2R	5384107	5386233	1.788142204285	5385351	1.7474768863	FBgn0011241	1534		1e+60
1308	3L	15105908	15108526	1.787803649902	15107174	1.675330847502	FBgn0014002	730		1e+60
1309	X	19326239	19332960	1.787461280823	19330503	1.545591578764	FBgn0027621	1061		1e+60
1310	2R	5057701	5061844	1.786056995392	5058654	1.61183755538	FBgn0033421	113		1e+60
1311	3R	4763921	4765397	1.785578489304	4764694	1.263448185391	FBgn0037643	289		1e+60
1312	3R	2503495	2506114	1.785241603851	2504327	1.644974125756	FBgn0002522	15		1e+60
1313	3R	22361419	22363484	1.78429889679	22362355	1.708989493052	FBgn0026178	287		1e+60
1314	X	9937792	9940138	1.783301830292	9939102	1.441619714101	FBgn0030179	7348		1e+60
1315	3L	13373532	13376075	1.783159732819	13375156	1.575248493868	FBgn0002573	84		1e+60
1316	2L	20784634	20791631	1.782874107361	20786214	1.305826216936	FBgn0032886	890		1e+60
1317	2R	6967504	6969861	1.781914710999	6968541	1.725802580516	FBgn0000581	417		1e+60
1318	3L	8242324	8244032	1.781700134277	8243262	1.375787847182	FBgn0035864	8949		1e+60
1319	3L	20174401	20176152	1.780793190002	20175213	1.487295508385	FBgn0036959	101		1e+60
1320	2R	4648159	4651826	1.780666351318	4650708	1.614839583635	FBgn0028955	421		1e+60
1321	X	7075263	7077105	1.780271053314	7076117	1.569753021002	FBgn0029940	36023		1e+60
1322	3L	13200832	13203182	1.77952170372	13201868	1.491933962878	FBgn0023095	768		1e+60
1323	2L	6249564	6251428	1.777746200562	6250380	1.343626618385	FBgn0031791	5496		1e+60
1324	3R	19852058	19854296	1.776990890503	19853344	1.588570678935	FBgn0020647	4188		1e+60
1325	2R	5932340	5936210	1.77675151825	5933308	1.784883856773	FBgn0033519	428		1e+60
1326	3R	22974739	22978928	1.776514053345	22975977	1.672283887863	FBgn0029155	1386		1e+60
1327	2R	1289400	1291252	1.775342941284	1289894	1.520380609176	FBgn0025693	349		1e+60
1328	2L	504121	506476	1.775263309479	505261	1.463447362185	FBgn0003963	18206		1e+60
1329	3R	17120372	17123807	1.775133132935	17122550	1.53424776925	FBgn0001234	205		1e+60
1330	3L	1777332	1779584	1.774251461029	1778023	1.411774326773	FBgn0024510	827		1e+60
1331	X	8517130	8520884	1.774250030518	8519934	1.349314808846	FBgn0030055	2365		1e+60
1332	X	10511144	10512932	1.773956298828	10511975	1.480501919985	FBgn0052673	4999		1e+60
1333	X	3536714	3542465	1.773818016052	3541368	1.62577121398	FBgn0023215	7406		1e+60
1334	2L	17734814	17737809	1.773707389832	17736811	1.5726907674	FBgn0015609	1361		1e+60
1335	3L	7965642	7968378	1.773162841797	7966332	1.2706823349	FBgn0046767	7163		1e+60
1336	3R	2861439	2864227	1.772657394409	2863289	1.726844563204	FBgn0024289	14768		1e+60
1337	3R	2987505	2990158	1.772364854813	2988474	1.658121529747	FBgn0002306	77		1e+60
1338	3R	16885520	16887561	1.770943641663	16886493	1.556548058987	FBgn0011672	24		1e+60
1339	X	12506168	12509090	1.770929336548	12508001	1.30406338828	FBgn0053963	14602		1e+60
1340	3L	8802766	8805000	1.769251346588	8803637	1.626075071447	FBgn0011577	2184		1e+60
1341	2L	13783651	13784972	1.768732070923	13784079	1.524958263744	FBgn0028539	91		1e+60
1342	2L	15494496	15496786	1.768342018127	15495395	1.568600149716	FBgn0002524	356		1e+60
1343	3L	2795033	2797623	1.767545700073	2796174	1.80637460947	FBgn0035376	12512		1e+60
1344	2R	9689328	9691882	1.767349243164	9690766	1.527778148651	FBgn0000289	1181		1e+60
1345	2R	15451770	15453550	1.767198562622	15452656	1.540267169476	FBgn0050447	9523		1e+60
1346	3R	18970384	18972765	1.767126083374	18971547	1.538509845734	FBgn0004644	3666		1e+60
1347	2R	15309991	15311959	1.766446590424	15310829	1.611061513424	FBgn0011897	6625		1e+60
1348	X	4284251	4286782	1.766157627106	4285503	1.532066233018	FBgn0000179	27410		1e+60
1349	3R	24911892	24915463	1.76610660553	24913625	1.550152480602	FBgn0039633	9084		1e+60
1350	2R	3185143	3188004	1.76579284668	3186210	1.483528316021	FBgn0033208	6		1e+60
1351	3L	9341534	9344061	1.765316963196	9342834	1.550080243279	FBgn0035981	1561		1e+60
1352	3R	2634938	2639257	1.763144016266	2636301	1.627665221691	FBgn0046833	1005		1e+60
1353	3L	3078960	3081610	1.762983322144	3079904	1.44679572032	FBgn0052287	3		1e+60
1354	2L	7990688	7995639	1.76060962677	7994437	1.601793736219	FBgn0031969	255		1e+60
1355	X	15394238	15396649	1.760348081589	15395987	1.4814684093	FBgn0030653	6943		1e+60
1356	X	10749468	10751711	1.760290145874	10750686	1.512000024319	FBgn0030248	616		1e+60
1357	3L	20967554	20971230	1.75958776474	20970192	1.627799808979	FBgn0026179	1812		1e+60
1358	3R	14237396	14239247	1.757310390472	14238324	1.470998317003	FBgn0051122	265		1e+60
1359	2R	20508836	20510813	1.757238388062	20509674	1.385576977449	FBgn0005634	9399		1e+60
1360	2L	12528216	12530693	1.757166385651	12529415	1.501354021185	FBgn0010460	11155		1e+60
1361	X	13063001	13065000	1.75671005249	13064077	1.628055488362	FBgn0052639	6383		1e+60
1362	2L	11060793	11062272	1.756071329117	11061541	1.514107465744	FBgn0032330	4138		1e+60
1363	3L	12096531	12099523	1.756011962891	12098328	1.445958932241	FBgn0022959	724		1e+60
1364	3R	11853810	11855981	1.755358695984	11854750	1.64121279997	FBgn0003117	2931		1e+60
1365	3L	17976777	17979522	1.755051612854	17978475	1.67561117808	FBgn0052192	27101		1e+60
1366	2R	3540980	3544121	1.75412940979	3542876	1.409735467699	FBgn0025360	570		1e+60
1367	2R	12014017	12015969	1.753192901611	12014985	1.651252858779	FBgn0011260	74		1e+60
1368	2L	12981357	12983183	1.752693653107	12982233	1.374121665955	FBgn0032464	3447		1e+60
1369	3R	21830195	21832859	1.751465797424	21831964	1.651548981667	FBgn0002733	219		1e+60
1370	2L	18610539	18612934	1.751356124878	18611976	1.69718097238	FBgn0032692	20		1e+60
1371	3R	11859303	11861119	1.751337528229	11860161	1.721663615283	FBgn0003117	8342		1e+60
1372	2L	6145530	6147160	1.749574184418	6146250	1.649083754596	FBgn0040950	5721		1e+60
1373	2L	13877227	13879619	1.74813747406	13878063	1.363247483969	FBgn0019890	26596		1e+60
1374	2L	14039347	14041603	1.747953414917	14040356	1.439383983612	FBgn0028873	2808		1e+60
1375	3R	26712404	26715266	1.747945785522	26713361	1.507185101509	FBgn0000416	1434		1e+60
1376	2L	19353149	19355598	1.747596263885	19354242	1.346806049347	FBgn0024245	4911		1e+60
1377	3R	11838567	11840288	1.747582912445	11839404	1.450033128262	FBgn0038391	1411		1e+60
1378	3L	19600168	19603629	1.747286319733	19602726	1.552776168374	FBgn0036896	1871		1e+60
1379	X	10606240	10610083	1.747253417969	10608864	1.616404565175	FBgn0052675	590		1e+60
1380	3L	16730827	16735881	1.747082233429	16733619	1.695939428666	FBgn0004108	2286		1e+60
1381	2R	7152649	7157103	1.747033119202	7155545	1.632389148076	FBgn0033639	6011		1e+60
1382	2R	15033478	15035133	1.745354652405	15034351	1.448239505291	FBgn0050130	3869		1e+60
1383	3R	18788583	18790855	1.744359493256	18789495	1.392055257161	FBgn0051281	2528		1e+60
1384	3L	18197112	18200560	1.744350194931	18197724	1.375253379345	FBgn0036783	19623		1e+60
1385	X	17010997	17013672	1.743183135986	17012248	1.315254351672	FBgn0000163	17372		1e+60
1386	2L	19687703	19689870	1.742652893066	19688479	1.476101112366	FBgn0005590	8485		1e+60
1387	3R	23979689	23981105	1.74224615097	23980470	1.341839134693	FBgn0039571	7924		1e+60
1388	3L	7110740	7112785	1.741917610168	7111783	1.502496973674	FBgn0023001	3318		1e+60
1389	X	19265134	19266908	1.741872787476	19265947	1.588891983032	FBgn0052827	19425		1e+60
1390	X	21684132	21686285	1.740159988403	21685486	1.549091619604	FBgn0031190	0		1e+60
1391	2R	17824632	17827203	1.738926887512	17826089	1.634509563446	FBgn0013272	845		1e+60
1392	3L	11386275	11389790	1.738061904907	11387207	1.684277843027	FBgn0036157	11890		1e+60
1393	2R	14042780	14047979	1.737175941467	14043724	1.469548553228	FBgn0034356	1429		1e+60
1394	3R	7822788	7825537	1.736773490906	7824309	1.488633802959	FBgn0037977	720		1e+60
1395	3R	2605371	2607013	1.736327648163	2606232	1.469697194941	FBgn0000439	11326		1e+60
1396	2R	15339635	15342812	1.735932826996	15340268	1.255821284126	FBgn0034476	1500		1e+60
1397	2L	19255406	19257861	1.734781265259	19256261	1.352810946378	FBgn0051797	1801		1e+60
1398	3R	1127841	1129729	1.73353767395	1128694	1.466794729233	FBgn0037310	2827		1e+60
1399	3R	2248687	2252568	1.733145236969	2250081	1.701373100281	FBgn0014963	17483		1e+60
1400	2R	18235773	18238046	1.729755878448	18236720	1.50344991684	FBgn0028371	7703		1e+60
1401	X	4781368	4783712	1.728255271912	4781443	1.538250340356	FBgn0029738	56		1e+60
1402	2R	4434565	4436019	1.727182388306	4435282	1.018193637624	FBgn0033349	681		1e+60
1403	3R	21470778	21474875	1.726987838745	21471808	1.405172348022	FBgn0067682	474		1e+60
1404	3R	26579857	26583217	1.726541519165	26580984	1.644030570984	FBgn0039801	8974		1e+60
1405	2L	8477692	8480234	1.725553512573	8478521	1.746222271639	FBgn0053194	1172		1e+60
1406	2R	12958790	12960548	1.724422454834	12959613	1.415198594332	FBgn0027506	188		1e+60
1407	3R	9853915	9855933	1.723874092102	9854749	1.50871527195	FBgn0038194	203		1e+60
1408	3L	20553554	20558594	1.723736763	20555868	1.391155600548	FBgn0001323	1491		1e+60
1409	2L	19224693	19227484	1.723164558411	19225806	1.572787062327	FBgn0051797	32256		1e+60
1410	X	15644723	15648234	1.72251701355	15646004	1.586457490921	FBgn0003345	261		1e+60
1411	X	1998171	2004889	1.722208976746	1998995	1.404876581828	FBgn0023507	1351		1e+60
1412	2R	15377201	15379032	1.721675872803	15378066	1.605504821329	FBgn0043532	4913		1e+60
1413	X	3204187	3206043	1.721031188965	3205109	1.455287350549	FBgn0000472	24230		1e+60
1414	X	4441256	4442978	1.720931053162	4442116	1.558206586277	FBgn0003053	20690		1e+60
1415	3R	23275544	23277757	1.720773220062	23277041	1.240190477932	FBgn0039518	12870		1e+60
1416	3R	27508242	27510283	1.71911239624	27509389	1.53298107783	FBgn0039864	3787		1e+60
1417	X	8290201	8291596	1.718979358673	8290702	1.396346062422	FBgn0030039	3125		1e+60
1418	3L	15630188	15632657	1.718433380127	15631581	1.38509537192	FBgn0014851	5074		1e+60
1419	3R	6492865	6494654	1.717974185944	6493856	1.524611383677	FBgn0037818	9036		1e+60
1420	2R	2037778	2040853	1.717433452606	2038901	1.332063534681	FBgn0010347	24829		1e+60
1421	2R	3038400	3044106	1.716522216797	3042677	1.606494930055	FBgn0033188	2118		1e+60
1422	2R	1659025	1660547	1.716499328613	1660095	1.467247366905	FBgn0011938	31		1e+60
1423	2L	12892162	12894056	1.714738845825	12892999	1.5130879879	FBgn0040508	19531		1e+60
1424	3R	5203915	5207287	1.714550971985	5205335	1.586673680474	FBgn0037684	14193		1e+60
1425	2L	20551140	20554030	1.713759422302	20553235	1.156094943776	FBgn0032865	21001		1e+60
1426	3L	17343524	17345597	1.713656425476	17344665	1.468145582411	FBgn0036715	123		1e+60
1427	X	13654645	13656719	1.713313102722	13655707	1.480989074707	FBgn0030529	554		1e+60
1428	3R	24456639	24458380	1.710777759552	24457500	1.534155116362	FBgn0039590	3285		1e+60
1429	3R	10289936	10294973	1.710280895233	10293059	1.538768990835	FBgn0051330	34157		1e+60
1430	X	5741895	5748213	1.70894575119	5744947	1.52623053158	FBgn0000042	1153		1e+60
1431	3L	22340667	22342992	1.708898544312	22341957	1.476718127728	FBgn0004449	229		1e+60
1432	3R	16980450	16983596	1.708783149719	16982642	1.620934665203	FBgn0038865	4173		1e+60
1433	2R	5203087	5205479	1.708265304565	5204233	1.351142602808	FBgn0023143	908		1e+60
1434	3L	15749613	15751762	1.707776069641	15750795	1.581090478336	FBgn0036531	22882		1e+60
1435	3L	19047715	19052346	1.70593547821	19051510	1.540221571922	FBgn0036844	171		1e+60
1436	3R	18954339	18961083	1.705898284912	18959655	1.519690008724	FBgn0051457	5949		1e+60
1437	2L	17479114	17481173	1.704929351807	17480258	1.7482432127	FBgn0032643	27		1e+60
1438	X	16432173	16435192	1.704816818237	16433927	1.491230908562	FBgn0061200	165		1e+60
1439	3L	16744891	16746325	1.703100681305	16745620	1.321839392185	FBgn0036661	260		1e+60
1440	3R	484664	487070	1.702978610992	486128	1.528593708487	FBgn0051531	823		1e+60
1441	3R	20058989	20060789	1.702771186829	20060019	1.202725172043	FBgn0043884	2573		1e+60
1442	2R	12108175	12110050	1.70263004303	12109170	1.62409260869	FBgn0034142	406		1e+60
1443	3L	3767994	3772115	1.702075481415	3768963	1.324366855621	FBgn0052266	5373		1e+60
1444	X	3794175	3795805	1.70151424408	3794540	1.670510609945	FBgn0029687	327		1e+60
1445	3L	8976221	8979734	1.701483726501	8977696	1.521792467903	FBgn0035954	1449		1e+60
1446	3R	8077423	8079621	1.701344013214	8078676	1.607069524129	FBgn0038008	1233		1e+60
1447	X	17991827	17994350	1.701328277588	17993542	1.239677518606	FBgn0030897	4237		1e+60
1448	2L	4374345	4376157	1.701318740845	4375248	1.419841647148	FBgn0026319	3258		1e+60
1449	3L	5603948	5605611	1.701292037964	5604839	1.473580136019	FBgn0035625	91		1e+60
1450	X	15984083	15989994	1.699375629425	15988923	1.724739074707	FBgn0042650	31792		1e+60
1451	3L	12692893	12694771	1.699080467224	12693706	1.340208558475	FBgn0016940	14849		1e+60
1452	2L	3631315	3633527	1.699004173279	3632421	1.530361624325	FBgn0031554	10740		1e+60
1453	X	10998083	11002013	1.698837280273	11000044	1.478055127462	FBgn0030276	425		1e+60
1454	3R	26987069	26990700	1.698622226715	26989415	1.350311219692	FBgn0051006	5410		1e+60
1455	3L	355744	362597	1.698535919189	361693	1.449884668986	FBgn0003749	845		1e+60
1456	X	16991024	17000474	1.697251319885	16996374	1.508451405694	FBgn0000163	1498		1e+60
1457	3R	13651019	13653049	1.696971893311	13652119	1.657861316905	FBgn0051246	14853		1e+60
1458	3L	9837484	9840320	1.696852207184	9838853	1.518773976494	FBgn0027567	300		1e+60
1459	3R	2669768	2673019	1.696066856384	2671425	1.717650806203	FBgn0003339	4461		1e+60
1460	X	9537353	9540055	1.695838451385	9539258	1.493395839419	FBgn0000233	151		1e+60
1461	2L	17261835	17264351	1.695444583893	17263530	1.175679172788	FBgn0032629	6869		1e+60
1462	3R	26101142	26104457	1.694650173187	26102129	1.428425227895	FBgn0010113	1527		1e+60
1463	X	625524	632949	1.69407749176	630313	1.650701493025	FBgn0027343	3464		1e+60
1464	3L	11330119	11331997	1.69319152832	11331079	1.515116246541	FBgn0036155	7753		1e+60
1465	2L	21842654	21844412	1.693021774292	21843559	1.633090555668	FBgn0003866	27371		1e+60
1466	3R	25522732	25524940	1.692318916321	25523735	1.537888470818	FBgn0039683	5206		1e+60
1467	X	7063124	7065292	1.691351413727	7064305	1.541078239679	FBgn0029939	25993		1e+60
1468	2L	4019005	4020817	1.690925121307	4020040	1.423545658588	FBgn0000547	11339		1e+60
1469	2L	4332541	4336901	1.690856456757	4333623	1.375687185923	FBgn0020762	303		1e+60
1470	3L	11805996	11808039	1.69072675705	11807078	1.403280764818	FBgn0000404	446		1e+60
1471	X	20561083	20565508	1.690198898315	20562462	1.5211724674	FBgn0031130	5837		1e+60
1472	2L	9607376	9609780	1.690109968185	9608324	1.611788581399	FBgn0019809	155		1e+60
1473	2L	8424291	8427839	1.68941783905	8426039	1.563710605397	FBgn0051894	79		1e+60
1474	3L	9588017	9590637	1.689175605774	9589436	1.58576631546	FBgn0002528	570		1e+60
1475	2R	11993401	11995653	1.688939571381	11994696	1.687358351315	FBgn0034131	5707		1e+60
1476	X	19533979	19535833	1.688645362854	19534732	1.40203927358	FBgn0031060	958		1e+60
1477	3R	26751100	26753855	1.68862247467	26752595	1.451822072268	FBgn0039810	9634		1e+60
1478	2L	17738228	17740422	1.688583374023	17739150	1.533739735098	FBgn0015609	3700		1e+60
1479	2L	21735598	21737587	1.688443183899	21736743	1.402494966984	FBgn0032960	8311		1e+60
1480	2L	5304833	5307142	1.688393831253	5305619	1.330276876688	FBgn0016076	5972		1e+60
1481	2R	12096672	12099741	1.687747955322	12098585	1.492077771355	FBgn0003274	2372		1e+60
1482	3L	14072705	14074285	1.687133789062	14073469	1.471018314362	FBgn0036411	1136		1e+60
1483	3L	15519240	15520220	1.686579704285	15519744	1.595121713785	FBgn0046812	368		1e+60
1484	3L	6740147	6742087	1.685667037964	6741248	1.466086724225	FBgn0052392	4055		1e+60
1485	2R	16420793	16422837	1.684743404388	16421725	1.667829345254	FBgn0020617	2637		1e+60
1486	3L	896169	898515	1.683769226074	897650	1.371012715732	FBgn0025593	44		1e+60
1487	2R	19204067	19206590	1.682419776917	19205642	1.241426467896	FBgn0034893	66		1e+60
1488	3L	18186014	18187554	1.681527614594	18186680	1.191300834928	FBgn0036782	19582		1e+60
1489	2L	1969835	1973647	1.680933237076	1971006	1.609933503469	FBgn0031376	3139		1e+60
1490	3L	8480075	8481775	1.68060874939	8480943	1.327379619374	FBgn0035900	2751		1e+60
1491	X	8454691	8457309	1.680589675903	8456372	1.609981791178	FBgn0030054	4834		1e+60
1492	3R	7145497	7148021	1.680578231812	7146644	1.455566167831	FBgn0051386	15314		1e+60
1493	2L	1947041	1948870	1.680078983307	1947885	1.427309148452	FBgn0053673	526		1e+60
1494	3R	10643002	10646255	1.679666519165	10643898	1.693057537079	FBgn0038262	16371		1e+60
1495	2R	5588713	5591309	1.678953170776	5590336	1.391741416034	FBgn0033483	158		1e+60
1496	3L	14176238	14178029	1.6780128479	14177010	1.379110700944	FBgn0036415	6158		1e+60
1497	3L	10298294	10300466	1.677604675293	10299338	1.364013135433	FBgn0067716	5545		1e+60
1498	3L	13647686	13649868	1.677268981934	13649128	1.444964296678	FBgn0036379	8432		1e+60
1499	3L	8368309	8370931	1.676911830902	8369815	1.338625878096	FBgn0035888	2190		1e+60
1500	2L	16134336	16135832	1.676342964172	16135147	1.233527481556	FBgn0028883	1705		1e+60
1501	X	2498096	2500379	1.676334381104	2499161	1.470004979302	FBgn0003371	9055		1e+60
1502	2R	12657152	12658384	1.676197528839	12658305	1.719742033217	FBgn0065048	251		1e+60
1503	3R	25206314	25207497	1.676187753677	25206879	0.951790392399	FBgn0039661	45545		1e+60
1504	X	13847835	13850031	1.676080226898	13848522	1.233872159322	FBgn0011952	229		1e+60
1505	3L	21741232	21743364	1.675707817078	21742414	1.215281853309	FBgn0000560	130		1e+60
1506	2R	20515166	20516457	1.675576210022	20515824	1.077298557057	FBgn0005634	3249		1e+60
1507	2L	7634647	7636281	1.675507545471	7635420	1.364997695474	FBgn0031927	10577		1e+60
1508	2R	20699094	20700975	1.675003051758	20700120	1.533477338155	FBgn0035094	3683		1e+60
1509	3L	1438665	1441368	1.674670219421	1440123	1.686358511448	FBgn0004635	7201		1e+60
1510	2L	8822021	8828431	1.674573898315	8825527	1.609081967672	FBgn0029123	98		1e+60
1511	X	12771636	12775394	1.674539089203	12774146	1.468502491713	FBgn0047242	1674		1e+60
1512	2R	10544134	10546058	1.673954963684	10545197	1.37433422313	FBgn0043530	5495		1e+60
1513	X	9588572	9590215	1.673797607422	9589297	1.465975829533	FBgn0020378	8883		1e+60
1514	3L	9440993	9442923	1.673469543457	9442113	1.502212781173	FBgn0036003	4704		1e+60
1515	X	8115518	8119648	1.673205375671	8116595	1.617386013269	FBgn0030028	45		1e+60
1516	X	15067532	15068838	1.671481132507	15068239	1.170443117619	FBgn0030622	4611		1e+60
1517	3L	10633683	10635486	1.671088218689	10634502	1.533345082227	FBgn0052066	458		1e+60
1518	3L	13723370	13725344	1.670282363892	13724169	1.296577503807	FBgn0036380	83330		1e+60
1519	2R	17378536	17381505	1.669466018677	17379370	1.393428176641	FBgn0034667	4929		1e+60
1520	3R	184281	185942	1.669404983521	185124	1.475005738875	FBgn0037238	386		1e+60
1521	3L	15089618	15091458	1.669037342072	15090461	1.395610237122	FBgn0036481	116		1e+60
1522	2L	19805311	19808631	1.668742179871	19807884	1.409521750041	FBgn0043022	119		1e+60
1523	3R	19014067	19016054	1.668723583221	19015320	1.385154374441	FBgn0039061	6678		1e+60
1524	3L	2803809	2805804	1.66791677475	2805031	1.535584870507	FBgn0035376	21369		1e+60
1525	3L	1867910	1870726	1.666131973267	1869809	1.552517473698	FBgn0035289	618		1e+60
1526	3R	21024630	21026419	1.666121006012	21025497	1.518910436069	FBgn0039288	4215		1e+60
1527	X	2123792	2127856	1.666038990021	2126816	1.447413388421	FBgn0023528	96		1e+60
1528	X	2254193	2256047	1.665630340576	2255590	1.297468045179	FBgn0040385	11465		1e+60
1529	3R	24393069	24394883	1.665364742279	24393928	1.394236862659	FBgn0040618	13843		1e+60
1530	2L	13165067	13166620	1.665072441101	13165826	1.625782330831	FBgn0032474	246		1e+60
1531	3L	17953474	17956110	1.665058612823	17954837	1.477303584417	FBgn0052193	27918		1e+60
1532	3R	10414286	10417873	1.664762020111	10415371	1.436209342059	FBgn0020299	2814		1e+60
1533	3R	8900309	8902808	1.664611816406	8901498	1.589300261603	FBgn0038118	12875		1e+60
1534	3L	14165377	14166940	1.663391113281	14166114	1.590464323759	FBgn0052141	2579		1e+60
1535	2R	18713670	18715691	1.663171768188	18714916	1.521231412888	FBgn0034834	4223		1e+60
1536	X	16957820	16959924	1.662757873535	16959022	1.349638686461	FBgn0030820	17448		1e+60
1537	3R	2824220	2827689	1.662342071533	2826762	1.532887903849	FBgn0000095	1812		1e+60
1538	3L	10939746	10941487	1.661483764648	10940570	1.340411424637	FBgn0052070	2572		1e+60
1539	3R	16589092	16590464	1.661189079285	16589861	1.129541047414	FBgn0051195	1774		1e+60
1540	X	17155193	17157564	1.660455703735	17156008	1.497308939695	FBgn0004854	7490		1e+60
1541	2L	17374123	17381829	1.659767627716	17378560	1.535225026748	FBgn0032633	1516		1e+60
1542	3R	5242865	5245629	1.659290790558	5243540	1.435486525297	FBgn0024515	124		1e+60
1543	3R	5455127	5459066	1.659237384796	5457947	1.292001247406	FBgn0037723	566		1e+60
1544	X	8954473	8957596	1.659029960632	8955463	1.407154202461	FBgn0030089	1549		1e+60
1545	3R	10919541	10922079	1.658484458923	10920496	1.664808778202	FBgn0051304	7426		1e+60
1546	2R	14229549	14230988	1.658437252045	14230321	1.213152974844	FBgn0053147	2671		1e+60
1547	3R	25200460	25203727	1.657903671265	25201377	1.502034243415	FBgn0039661	51047		1e+60
1548	2R	6881336	6884172	1.656896591187	6883196	1.350555956364	FBgn0033627	578		1e+60
1549	2L	16320967	16322678	1.656258106232	16321844	1.375487187329	FBgn0000250	186		1e+60
1550	3R	14068199	14072556	1.65606546402	14069371	1.469016583761	FBgn0020238	1118		1e+60
1551	3R	11032561	11034156	1.655846118927	11033330	1.407543003559	FBgn0038299	1154		1e+60
1552	X	11748032	11749575	1.653884410858	11748900	1.152201026678	FBgn0030355	2270		1e+60
1553	3R	11488167	11493264	1.653865337372	11490767	1.32342668942	FBgn0053207	1141		1e+60
1554	3R	4102151	4104916	1.653633594513	4103550	1.451893133276	FBgn0010433	36		1e+60
1555	3R	2687994	2692516	1.653068065643	2691572	1.412930123946	FBgn0001077	1526		1e+60
1556	2R	3737861	3739572	1.652607440948	3738578	1.408778697252	FBgn0010109	5562		1e+60
1557	2L	700961	702906	1.651515960693	701914	1.558553600311	FBgn0000497	13054		1e+60
1558	2L	3004311	3006818	1.651358127594	3005471	1.645708481471	FBgn0031488	8030		1e+60
1559	2L	7048254	7050669	1.650846481323	7049331	1.488497509676	FBgn0051630	6864		1e+60
1560	3L	3372152	3373806	1.649379730225	3372970	1.364885075887	FBgn0035445	11153		1e+60
1561	X	4783932	4786916	1.647463321686	4785094	1.495805347667	FBgn0004368	725		1e+60
1562	3L	5192641	5193703	1.647375583649	5193184	0.810096422831	FBgn0035598	15242		1e+60
1563	2R	12658898	12660291	1.6473736763	12660008	1.217186560998	FBgn0050235	155		1e+60
1564	3L	6759763	6762665	1.647241592407	6761686	1.379025369883	FBgn0003995	2421		1e+60
1565	3L	13335771	13337174	1.646988391876	13336442	1.131672606749	FBgn0040813	5962		1e+60
1566	2L	7677785	7679717	1.646946430206	7678595	1.5341893514	FBgn0024290	3517		1e+60
1567	3R	634664	638230	1.646660089493	635991	1.497699429007	FBgn0026417	1792		1e+60
1568	3R	20342991	20344675	1.646200180054	20343791	1.386201073142	FBgn0003134	188		1e+60
1569	3R	19875596	19877119	1.646196842194	19876366	1.274976337657	FBgn0026576	145		1e+60
1570	2R	11867778	11869139	1.645799636841	11868539	1.041414877948	FBgn0050098	1539		1e+60
1571	3L	19027463	19030123	1.645307540894	19028462	1.269558037029	FBgn0036843	31		1e+60
1572	2L	7589825	7592410	1.644107818604	7591445	1.374541312456	FBgn0083141	9510		1e+60
1573	3R	15147043	15148494	1.643746852875	15147848	1.261255628922	FBgn0000463	4087		1e+60
1574	2R	14829827	14831406	1.643283843994	14830739	1.291641235352	FBgn0034433	5184		1e+60
1575	3L	10486929	10489041	1.643013954163	10487640	1.304173022509	FBgn0052062	2312		1e+60
1576	X	12561135	12562617	1.640907287598	12562057	1.115765162877	FBgn0024308	14323		1e+60
1577	3L	4947483	4948934	1.638686180115	4948309	1.192171938279	FBgn0005775	8710		1e+60
1578	3L	12029635	12031619	1.638580322266	12030539	1.468305307276	FBgn0041096	8267		1e+60
1579	2R	9506955	9510080	1.638126850128	9507897	1.479386217454	FBgn0002643	809		1e+60
1580	3L	21659710	21662350	1.638013839722	21661272	1.464728057384	FBgn0037120	1239		1e+60
1581	3L	525756	528611	1.637791633606	526675	1.385896121754	FBgn0035142	73		1e+60
1582	X	5262951	5266332	1.637616157532	5265323	1.256475857326	FBgn0029764	777		1e+60
1583	2R	12660685	12661508	1.637279987335	12660845	1.20151079618	FBgn0065047	328		1e+60
1584	2R	14226239	14228339	1.637057781219	14227395	1.12006482482	FBgn0062961	1141		1e+60
1585	2R	2113433	2120289	1.637054920197	2119439	1.489262132084	FBgn0041145	2879		1e+60
1586	3L	17956673	17960489	1.636556625366	17959592	1.326607465744	FBgn0052193	32673		1e+60
1587	2L	15820961	15822838	1.636146068573	15821695	1.377119445801	FBgn0028900	9842		1e+60
1588	3R	1395707	1397515	1.635517835617	1396693	1.273840874434	FBgn0023023	137		1e+60
1589	2L	2012697	2015319	1.635369300842	2014058	1.607786459081	FBgn0051669	808		1e+60
1590	3L	16625044	16628005	1.635313510895	16626495	1.464126502766	FBgn0036650	391		1e+60
1591	2R	14871610	14873886	1.63432431221	14872481	1.243696437163	FBgn0034436	113		1e+60
1592	2R	5939772	5942950	1.631776809692	5940482	1.535615881284	FBgn0033521	756		1e+60
1593	3L	18235245	18239841	1.631439208984	18236428	1.273540160235	FBgn0036783	19081		1e+60
1594	2R	4418062	4420759	1.630693435669	4419410	1.58368897438	FBgn0050349	77		1e+60
1595	X	21646517	21648964	1.630244255066	21647211	1.201325803995	FBgn0031183	942		1e+60
1596	2R	10892952	10897287	1.629954338074	10895679	1.381324976683	FBgn0026370	98		1e+60
1597	X	15919351	15921699	1.629913330078	15920436	1.35795730703	FBgn0030725	3267		1e+60
1598	X	18332978	18334864	1.62988948822	18333697	1.169440895319	FBgn0030930	109		1e+60
1599	3R	17860528	17862357	1.629800319672	17861563	1.323514573714	FBgn0038928	1359		1e+60
1600	2L	3805410	3807585	1.629650115967	3806316	1.581228648915	FBgn0021800	2735		1e+60
1601	X	5884619	5886939	1.628536224365	5885827	1.412597824545	FBgn0029834	1072		1e+60
1602	3R	4679907	4681439	1.628281593323	4680693	1.350080237669	FBgn0011966	6909		1e+60
1603	X	17717968	17721777	1.628131866455	17719615	1.5753300488	FBgn0002777	1529		1e+60
1604	3R	20545371	20547408	1.627732753754	20546634	1.343840718269	FBgn0004885	1215		1e+60
1605	3R	9484297	9488329	1.62756729126	9486189	1.466144365423	FBgn0004237	52		1e+60
1606	X	19186450	19189046	1.627019166946	19187313	1.552211910486	FBgn0031016	191		1e+60
1607	3R	26589227	26593455	1.626853466034	26590007	1.439475536346	FBgn0004606	1641		1e+60
1608	3L	21218148	21220836	1.626611709595	21219811	1.343668699265	FBgn0037065	8		1e+60
1609	3R	18192368	18195525	1.623672485352	18194421	1.458886314841	FBgn0003178	1187		1e+60
1610	2L	13244579	13245925	1.622885227203	13245132	1.373641935984	FBgn0003935	284		1e+60
1611	3L	18996806	18999743	1.622737407684	18999098	1.308392763138	FBgn0002945	11492		1e+60
1612	3L	22094978	22098745	1.622226715088	22097234	1.515584216398	FBgn0037152	2034		1e+60
1613	2L	7529045	7531208	1.622094154358	7530338	1.327196333143	FBgn0053529	14085		1e+60
1614	3L	16576538	16578973	1.621235847473	16578094	1.54668375651	FBgn0025558	259		1e+60
1615	2L	16680881	16683662	1.620837688446	16682697	1.27130020366	FBgn0053552	4149		1e+60
1616	X	3675820	3678108	1.620812416077	3677248	1.296575895945	FBgn0029679	3709		1e+60
1617	X	10645027	10649167	1.620513916016	10647289	1.528424599591	FBgn0003360	15126		1e+60
1618	2R	15182311	15186294	1.620018005371	15183909	1.291809022427	FBgn0015949	774		1e+60
1619	3R	26628466	26632759	1.619749546051	26629514	1.516173755421	FBgn0011739	2827		1e+60
1620	3R	4877770	4880679	1.619731903076	4878565	1.327484220266	FBgn0037659	325		1e+60
1621	3R	12031876	12033740	1.619324684143	12032945	1.329038693355	FBgn0010438	1972		1e+60
1622	3L	10065558	10068065	1.619186162949	10066497	1.495003616109	FBgn0052053	211		1e+60
1623	3R	7034423	7037682	1.618387699127	7036142	1.452955442316	FBgn0037874	167		1e+60
1624	3L	16974703	16978331	1.61838388443	16976332	1.495005697012	FBgn0036685	5107		1e+60
1625	3R	17649646	17652333	1.618332862854	17650805	1.401814937592	FBgn0013759	2441		1e+60
1626	3L	21776333	21777781	1.618282318115	21777042	1.173617571592	FBgn0037139	846		1e+60
1627	2L	12079237	12086350	1.616833686829	12082777	1.497159032261	FBgn0003145	3015		1e+60
1628	2L	12790096	12791626	1.6162981987	12790987	1.257375128129	FBgn0032457	29147		1e+60
1629	X	10773946	10777852	1.615556716919	10775946	1.46698846817	FBgn0030251	3329		1e+60
1630	2R	11400549	11402788	1.614582538605	11401823	1.500341892242	FBgn0003425	3894		1e+60
1631	2L	9204776	9206466	1.614474773407	9205710	1.378333821016	FBgn0051885	30884		1e+60
1632	2L	14021918	14027262	1.614434719086	14023977	1.059988349676	FBgn0051840	270		1e+60
1633	3L	10294914	10297124	1.61430644989	10296296	1.327197760344	FBgn0067716	2503		1e+60
1634	X	8525870	8528425	1.614203453064	8526854	1.41185477376	FBgn0030056	36		1e+60
1635	3R	24139821	24141944	1.614152908325	24141145	1.445487320423	FBgn0039577	10883		1e+60
1636	X	10706589	10708022	1.613713264465	10707352	1.11645565033	FBgn0030243	4477		1e+60
1637	3R	24893868	24897163	1.613516807556	24895508	1.336202939351	FBgn0039632	6627		1e+60
1638	3R	5252507	5255659	1.61333656311	5253425	1.398270827073	FBgn0026188	4899		1e+60
1639	3R	15195719	15197354	1.612654685974	15196686	1.334801435471	FBgn0038697	3785		1e+60
1640	2R	15579427	15583016	1.610781908035	15580541	1.562050174264	FBgn0004364	45833		1e+60
1641	3R	24157669	24160463	1.610321998596	24158726	1.3290254275	FBgn0039579	1514		1e+60
1642	2R	17745240	17746775	1.609445095062	17746062	1.224514540504	FBgn0020307	5483		1e+60
1643	X	14851760	14854315	1.609359741211	14853369	1.52298485438	FBgn0052594	5002		1e+60
1644	3R	5189847	5191936	1.608413934708	5190817	1.494074434042	FBgn0037684	325		1e+60
1645	3R	5905454	5907014	1.608108520508	5906189	1.208375665877	FBgn0037786	5101		1e+60
1646	X	18986773	18989772	1.607692718506	18987599	1.466225624084	FBgn0030987	1291		1e+60
1647	3R	27514333	27517261	1.607604026794	27516237	1.600436799666	FBgn0039864	10635		1e+60
1648	3L	12239033	12241444	1.607290744781	12240486	1.461373120546	FBgn0036268	250		1e+60
1649	2L	18354904	18358259	1.606429576874	18357469	1.309267298381	FBgn0011559	2514		1e+60
1650	X	5539707	5546005	1.606066703796	5541886	1.392171353102	FBgn0027564	1443		1e+60
1651	X	7536761	7538644	1.605772256851	7537544	1.45251840353	FBgn0029504	4386		1e+60
1652	X	11234311	11237026	1.604043960571	11235332	1.381752933775	FBgn0030296	19315		1e+60
1653	X	21658590	21660992	1.603802680969	21659441	1.642741229799	FBgn0031187	239		1e+60
1654	4	78895	81639	1.602962493896	80721	1.15543622237	FBgn0004859	3054		1e+60
1655	3R	12655087	12656899	1.602119922638	12656146	1.405585646629	FBgn0000014	377		1e+60
1656	X	11650787	11654513	1.598617553711	11651716	1.445402920246	FBgn0030336	1248		1e+60
1657	X	6444643	6447930	1.598613739014	6446532	1.40076905489	FBgn0029881	1231		1e+60
1658	2R	1730514	1732260	1.598156690598	1731415	1.33167129755	FBgn0033074	1600		1e+60
1659	2L	8286862	8288652	1.59814620018	8287800	1.160418173846	FBgn0011902	2927		1e+60
1660	X	19379366	19381364	1.598023414612	19380641	1.203057924906	FBgn0052532	778		1e+60
1661	X	2536972	2539394	1.596801757812	2538623	1.01286944221	FBgn0025838	465		1e+60
1662	3L	21138490	21140473	1.596552848816	21139321	1.289462370031	FBgn0053056	2248		1e+60
1663	3R	14106007	14107869	1.595092773438	14106967	1.435895601908	FBgn0038595	1715		1e+60
1664	X	20059590	20062580	1.594667434692	20060438	1.19658946991	FBgn0015789	1662		1e+60
1665	3R	2914142	2916323	1.594398975372	2916291	1.707526048024	FBgn0040670	3555		1e+60
1666	2R	10613979	10615914	1.594201087952	10615102	1.363157302141	FBgn0015371	15018		1e+60
1667	2L	21183066	21185179	1.594043731689	21183844	1.274772971869	FBgn0011829	2494		1e+60
1668	2R	20389290	20391422	1.593991994858	20390220	1.480224043131	FBgn0035075	1051		1e+60
1669	2L	10546833	10550056	1.593970775604	10549079	1.460667312145	FBgn0051721	4198		1e+60
1670	3R	24459386	24461403	1.593583583832	24460540	1.310302797953	FBgn0039590	245		1e+60
1671	3R	7635699	7637514	1.593529701233	7636611	1.229041278362	FBgn0051116	4328		1e+60
1672	X	17677486	17681727	1.593197822571	17679217	1.359191277448	FBgn0030872	292		1e+60
1673	3R	13822120	13823555	1.592401504517	13822796	0.838808745146	FBgn0000477	22303		1e+60
1674	3L	15480305	15483729	1.59234046936	15482227	1.374555773205	FBgn0036503	58		1e+60
1675	3L	2781640	2784028	1.592040061951	2783164	1.241261094809	FBgn0035376	498		1e+60
1676	3R	8857312	8859777	1.590503692627	8858656	1.517528861761	FBgn0003308	397		1e+60
1677	3L	2728436	2730438	1.590295314789	2729495	1.486718028784	FBgn0020509	6213		1e+60
1678	3R	17291018	17292728	1.590240478516	17292027	1.351462644689	FBgn0038889	16020		1e+60
1679	2R	9094019	9097099	1.590116500854	9095876	1.365009212494	FBgn0033857	5740		1e+60
1680	4	1027900	1029455	1.589374542236	1028788	1.197118759155	FBgn0025741	18556		1e+60
1681	X	5023122	5025388	1.589200496674	5024273	1.527481460571	FBgn0029747	3333		1e+60
1682	3L	1529171	1531080	1.588555335999	1530208	1.480645319995	FBgn0041342	595		1e+60
1683	2L	7289117	7292478	1.588106632233	7291359	1.235950750463	FBgn0031901	8826		1e+60
1684	2L	12606191	12609891	1.587856292725	12608993	1.490245819092	FBgn0051859	735		1e+60
1685	2R	6462831	6463976	1.587133407593	6463534	0.987229466438	FBgn0033574	5961		1e+60
1686	2L	6478794	6482189	1.586493968964	6479829	1.354588172015	FBgn0026571	660		1e+60
1687	3R	12707568	12709203	1.586256027222	12708404	1.386666690602	FBgn0015350	2954		1e+60
1688	2L	8364094	8366907	1.586176872253	8366144	1.259924438265	FBgn0005776	1277		1e+60
1689	2R	9513864	9518582	1.586123466492	9516778	1.308033159801	FBgn0050482	5419		1e+60
1690	2R	20492768	20495212	1.585063934326	20494343	1.463143467903	FBgn0035091	788		1e+60
1691	3R	26208886	26210124	1.583739280701	26209239	1.373131215572	FBgn0015221	4315		1e+60
1692	3R	13542161	13544533	1.582655906677	13543037	1.472097333272	FBgn0003013	1022		1e+60
1693	2L	11704749	11706557	1.582529067993	11705554	1.364894390106	FBgn0032372	10698		1e+60
1694	2L	33086	34875	1.582328796387	34052	1.445263413822	FBgn0031209	10164		1e+60
1695	2R	17391040	17393029	1.580610752106	17391872	1.358202289133	FBgn0025573	1757		1e+60
1696	2R	20583104	20585371	1.580003738403	20584497	1.48918762207	FBgn0050199	132		1e+60
1697	2L	21237617	21239869	1.578928947449	21238386	1.231859655941	FBgn0021856	10366		1e+60
1698	3L	12922563	12924095	1.578785896301	12923199	1.115396753947	FBgn0036325	5310		1e+60
1699	2R	16466139	16469684	1.578464746475	16468637	1.445031951456	FBgn0008636	146		1e+60
1700	2L	16143301	16144783	1.578423976898	16143992	1.174821048975	FBgn0028883	10550		1e+60
1701	3L	12615932	12617845	1.576975822449	12616745	1.44707068275	FBgn0052111	14862		1e+60
1702	2R	17904489	17908976	1.5767993927	17905347	1.493472379797	FBgn0034724	4291		1e+60
1703	X	8510751	8512722	1.576601028442	8511642	1.194335881402	FBgn0030055	10657		1e+60
1704	3R	11067677	11073638	1.576526641846	11069499	1.256076504202	FBgn0001219	1132		1e+60
1705	2R	17777116	17779277	1.576233863831	17778229	1.362503349781	FBgn0034717	22812		1e+60
1706	3R	1483952	1485886	1.575951814651	1484681	1.175173002131	FBgn0037360	950		1e+60
1707	2L	16226596	16228380	1.575637817383	16227474	1.363578504986	FBgn0028859	2622		1e+60
1708	2R	14166327	14169945	1.575132369995	14169150	1.377999560038	FBgn0034371	3913		1e+60
1709	X	21440028	21441863	1.575070381165	21440884	1.423830658197	FBgn0024807	50		1e+60
1710	3R	15288786	15290764	1.574998855591	15289833	1.409033552806	FBgn0024242	578		1e+60
1711	X	17411914	17414685	1.574779987335	17412579	1.169123425203	FBgn0028343	587		1e+60
1712	2R	16869443	16875962	1.574668884277	16871855	1.435976155599	FBgn0000395	2668		1e+60
1713	2L	21855484	21857685	1.574638843536	21856607	1.52549272425	FBgn0032965	29247		1e+60
1714	2L	18732542	18734167	1.574066162109	18733494	1.398462384939	FBgn0032709	2845		1e+60
1715	2R	14097142	14098930	1.573747634888	14098172	1.352183461189	FBgn0050115	21674		1e+60
1716	X	18801312	18802631	1.570470333099	18801823	0.834370106459	FBgn0052541	37527		1e+60
1717	3R	19045294	19048072	1.570041656494	19046063	1.365069746971	FBgn0000338	1620		1e+60
1718	3R	21710306	21712229	1.569702148438	21711224	1.398200541735	FBgn0028717	3041		1e+60
1719	2L	16263439	16266747	1.56934261322	16265379	1.378313373117	FBgn0028897	7327		1e+60
1720	X	5590825	5593552	1.569063186646	5592315	1.393966972828	FBgn0027321	145		1e+60
1721	2R	8537745	8539575	1.568935394287	8538467	1.318371772766	FBgn0033788	24728		1e+60
1722	X	17004078	17006142	1.568603277206	17004783	1.424118586949	FBgn0000163	9907		1e+60
1723	2R	12066755	12068244	1.566690444946	12067495	1.082636992137	FBgn0034135	372		1e+60
1724	3R	5811117	5812543	1.566604614258	5811736	1.131954701742	FBgn0037770	41		1e+60
1725	3R	11465018	11466817	1.565521240234	11466061	1.413689052357	FBgn0038351	7456		1e+60
1726	3R	26605657	26609346	1.565509796143	26607853	1.457916365729	FBgn0004606	16205		1e+60
1727	2R	7628808	7630728	1.565475463867	7629735	1.182728068034	FBgn0033681	5044		1e+60
1728	3R	929144	933183	1.565070152283	930148	1.387509584427	FBgn0010313	17740		1e+60
1729	3R	18572028	18573064	1.564981460571	18572519	0.753056913614	FBgn0039020	759		1e+60
1730	X	9960394	9962573	1.563908576965	9961283	1.427098337809	FBgn0030179	29529		1e+60
1731	X	12556714	12559621	1.563761234283	12557427	1.202563456127	FBgn0030417	17292		1e+60
1732	3R	950500	952719	1.56374835968	951834	1.272811132319	FBgn0037293	1976		1e+60
1733	X	4434341	4436408	1.563215255737	4435616	1.43770831426	FBgn0029717	18498		1e+60
1734	3L	7341726	7346509	1.562556266785	7344622	1.380089521408	FBgn0082598	876		1e+60
1735	2R	4308478	4311253	1.562347412109	4310263	1.352761586507	FBgn0024189	67		1e+60
1736	3L	2618028	2620369	1.561697006226	2618963	1.424284279346	FBgn0035357	3711		1e+60
1737	2L	3832783	3837689	1.56111240387	3836602	1.400699334986	FBgn0004567	240		1e+60
1738	3R	880857	882894	1.561010360718	881913	1.342179268599	FBgn0010313	30495		1e+60
1739	3R	14879828	14881416	1.560639381409	14880632	1.33372938633	FBgn0038676	15359		1e+60
1740	3L	11734972	11736451	1.5597615242	11735686	1.279350785648	FBgn0036202	4443		1e+60
1741	3R	13491141	13493051	1.557616710663	13491985	1.387924820185	FBgn0051576	1924		1e+60
1742	2L	2896340	2898405	1.557203769684	2897209	1.493892252445	FBgn0041111	11257		1e+60
1743	3L	14069675	14071781	1.556935787201	14070784	1.293884531657	FBgn0036411	1549		1e+60
1744	2R	13664290	13667352	1.556910991669	13666470	1.348461687565	FBgn0000057	97		1e+60
1745	3R	8073114	8075233	1.556604862213	8074192	1.520100958207	FBgn0038008	5717		1e+60
1746	X	5534400	5536669	1.556385040283	5535466	1.477180926005	FBgn0000394	233		1e+60
1747	3L	274746	277055	1.555013418198	275999	1.255276829004	FBgn0035127	438		1e+60
1748	2R	7633072	7636007	1.554491043091	7634990	1.425327573504	FBgn0033681	211		1e+60
1749	3R	25515861	25518938	1.554225921631	25517148	1.231226360097	FBgn0039683	1381		1e+60
1750	3R	16590960	16592845	1.55410027504	16592025	1.306543439627	FBgn0051195	3938		1e+60
1751	2L	4286139	4288424	1.553884029388	4287440	1.385946452618	FBgn0010473	4289		1e+60
1752	X	1334466	1340797	1.553463935852	1337154	1.307152355418	FBgn0025381	1781		1e+60
1753	3R	878666	880609	1.553412437439	879554	1.445899128914	FBgn0010313	32854		1e+60
1754	3L	13827078	13832684	1.552725315094	13828878	1.495383560658	FBgn0036381	3266		1e+60
1755	3L	8992606	8995651	1.55234670639	8993337	1.204519176483	FBgn0035956	1019		1e+60
1756	3L	2188071	2189659	1.551886081696	2188686	1.363136095159	FBgn0035316	7349		1e+60
1757	3L	9331583	9333452	1.551781177521	9332540	1.310038775206	FBgn0035978	258		1e+60
1758	3R	20262435	20263828	1.551361083984	20263079	1.099972456694	FBgn0000036	19572		1e+60
1759	3R	303147	305491	1.551006793976	304217	1.482596576214	FBgn0051523	611		1e+60
1760	2L	8587532	8589081	1.550223350525	8588170	1.132105574888	FBgn0051895	17282		1e+60
1761	3R	10479976	10482663	1.549468994141	10481135	1.398861071643	FBgn0026578	288		1e+60
1762	2R	4795327	4797788	1.54847240448	4796250	1.449891230639	FBgn0020621	660		1e+60
1763	2L	9520590	9523477	1.548320770264	9521561	1.311562347412	FBgn0032123	346		1e+60
1764	3R	12903166	12909740	1.546812534332	12905382	1.364429389729	FBgn0038475	283		1e+60
1765	2L	5099076	5100765	1.546001434326	5099861	1.435966800241	FBgn0031684	317		1e+60
1766	3L	19148431	19150637	1.545610904694	19149601	1.445303559303	FBgn0016797	13716		1e+60
1767	3R	2548225	2552479	1.545400619507	2549712	1.466841906309	FBgn0051481	18073		1e+60
1768	X	2250077	2252457	1.545097351074	2251643	1.309942901134	FBgn0040387	7823		1e+60
1769	3L	17219180	17221170	1.54451751709	17220080	1.343087524176	FBgn0036704	818		1e+60
1770	3L	17410398	17412225	1.544289588928	17411351	1.307592105865	FBgn0036725	6681		1e+60
1771	2L	8871451	8877031	1.543072223663	8872585	1.442532174727	FBgn0032072	5818		1e+60
1772	2L	16778562	16780380	1.542655944824	16779625	1.381317734718	FBgn0000406	7022		1e+60
1773	2R	17037241	17039369	1.542337417603	17038450	1.415606751161	FBgn0050286	5870		1e+60
1774	3R	2791891	2793447	1.542251110077	2792730	1.380757838488	FBgn0051488	9274		1e+60
1775	2R	14964471	14966711	1.542186737061	14965700	1.378170460463	FBgn0003887	780		1e+60
1776	3L	11379743	11381729	1.541584968567	11380792	1.443552643061	FBgn0036156	12074		1e+60
1777	2L	7494880	7496740	1.539726257324	7495988	1.29675393946	FBgn0011283	1372		1e+60
1778	3R	20874987	20878169	1.539577007294	20875841	1.302661559161	FBgn0039266	327		1e+60
1779	3R	26680286	26684064	1.539464950562	26681137	1.251443266869	FBgn0003720	3100		1e+60
1780	2L	11454645	11456658	1.53946352005	11455553	1.242702811956	FBgn0004579	9950		1e+60
1781	3R	13946710	13948448	1.539211273193	13947489	1.249947607517	FBgn0051518	12774		1e+60
1782	X	13254566	13255906	1.538368225098	13255368	1.05672493577	FBgn0030486	8153		1e+60
1783	X	3412441	3415087	1.537923574448	3414283	1.13954731822	FBgn0052792	10276		1e+60
1784	3R	2193310	2195350	1.537379741669	2193944	1.248528732973	FBgn0053097	66		1e+60
1785	2L	20770364	20773154	1.536863803864	20771983	1.343384679159	FBgn0032884	3259		1e+60
1786	3L	120508	122468	1.536115169525	121445	1.271293471841	FBgn0020386	8461		1e+60
1787	X	8260908	8264233	1.534754753113	8262107	1.280030409495	FBgn0052711	6776		1e+60
1788	2L	21740548	21742254	1.534406661987	21741281	1.215237967173	FBgn0032960	3773		1e+60
1789	3L	19751321	19753071	1.534339904785	19752150	1.527691332499	FBgn0013799	127		1e+60
1790	2L	19356970	19359557	1.534284591675	19358744	1.437644565807	FBgn0024245	409		1e+60
1791	2L	1424798	1427798	1.533131122589	1426389	1.197341975044	FBgn0002543	5940		1e+60
1792	3R	4493262	4499257	1.532913684845	4496549	1.442625552416	FBgn0012024	1653		1e+60
1793	2L	10118352	10119987	1.532300949097	10119244	1.27334912618	FBgn0040966	1338		1e+60
1794	X	13617267	13619188	1.532042980194	13618479	1.063869535923	FBgn0053174	793		1e+60
1795	2R	9015537	9019504	1.532022476196	9016707	1.31252263387	FBgn0033845	2001		1e+60
1796	3R	19555255	19556991	1.531801223755	19556085	1.324345925275	FBgn0065098	73		1e+60
1797	3L	8753566	8755211	1.531427383423	8754400	1.383029040168	FBgn0035926	8087		1e+60
1798	3R	17201255	17203614	1.531182765961	17202747	1.413953556734	FBgn0002781	374		1e+60
1799	2R	13756011	13758131	1.531114578247	13757041	1.328892389933	FBgn0000658	9415		1e+60
1800	2R	19252612	19255137	1.531088352203	19253730	1.415855435764	FBgn0000562	695		1e+60
1801	2R	3575695	3578392	1.531061172485	3577595	1.395989954472	FBgn0033252	231		1e+60
1802	2L	3583290	3585323	1.530832290649	3584219	1.428836962756	FBgn0004892	3453		1e+60
1803	2L	430189	432256	1.530592918396	430985	1.424765795469	FBgn0004583	268		1e+60
1804	3L	1575854	1577571	1.529864311218	1576622	1.171187609434	FBgn0035237	172		1e+60
1805	2R	18463836	18465530	1.529810905457	18464604	1.087567538023	FBgn0052835	3204		1e+60
1806	3R	11618828	11621087	1.529674053192	11619881	1.338155110677	FBgn0038364	363		1e+60
1807	3L	122949	124900	1.529116153717	123963	1.184529364109	FBgn0035099	6022		1e+60
1808	3R	27618473	27621305	1.528892040253	27620227	1.432558119297	FBgn0027620	416		1e+60
1809	3R	22935361	22938727	1.52837395668	22936429	1.52770022785	FBgn0039487	1548		1e+60
1810	3R	11798028	11800176	1.528189659119	11799241	1.387440496021	FBgn0002783	610		1e+60
1811	X	16449450	16450688	1.527383804321	16450151	0.970622271299	FBgn0030763	5372		1e+60
1812	3R	14730757	14734494	1.527007579803	14732447	1.22184406008	FBgn0038659	115		1e+60
1813	2R	13749679	13751004	1.526841163635	13750285	0.978772752425	FBgn0000658	2659		1e+60
1814	2R	9061086	9063768	1.526223659515	9062096	1.394910419689	FBgn0033853	799		1e+60
1815	2R	10083497	10085068	1.525857925415	10084277	1.331285985311	FBgn0010397	6388		1e+60
1816	3R	171445	174233	1.525811195374	172432	1.393998801708	FBgn0001204	60		1e+60
1817	2R	10476521	10480009	1.52577495575	10479009	1.363470315933	FBgn0033987	832		1e+60
1818	2L	5889691	5892154	1.525757789612	5890413	1.395372026107	FBgn0002856	2449		1e+60
1819	2R	13383163	13387313	1.524649143219	13383990	1.309151619673	FBgn0034282	2883		1e+60
1820	X	3522279	3524244	1.523627758026	3523240	1.411298937268	FBgn0023216	5947		1e+60
1821	3R	26425702	26427611	1.523535728455	26426829	1.337630608503	FBgn0039790	382		1e+60
1822	2R	12858543	12860936	1.523449420929	12859361	0.979356378317	FBgn0050232	47347		1e+60
1823	X	10697804	10699897	1.522850513458	10698677	1.138596693675	FBgn0030241	1415		1e+60
1824	X	3303559	3305790	1.522793054581	3304334	1.142193317413	FBgn0029659	12061		1e+60
1825	2R	6821888	6824197	1.522691726685	6823223	1.168580561876	FBgn0025373	249		1e+60
1826	3R	12651255	12653181	1.522419929504	12652068	1.162841409445	FBgn0000014	3701		1e+60
1827	X	7451438	7454481	1.522356033325	7453516	1.350861212787	FBgn0004198	868		1e+60
1828	3L	14041289	14042979	1.521329879761	14042082	1.551060880933	FBgn0005592	1051		1e+60
1829	3L	15316547	15318558	1.521029949188	15317508	1.284208353828	FBgn0036494	15549		1e+60
1830	2R	11349319	11353559	1.519985675812	11350123	1.222875567044	FBgn0003130	485		1e+60
1831	3R	8138707	8140753	1.519892692566	8139533	1.352220871869	FBgn0038011	2458		1e+60
1832	2R	14692740	14694833	1.519721031189	14693706	1.420142531395	FBgn0034421	89		1e+60
1833	2L	21886250	21887762	1.519680023193	21886954	1.05811773936	FBgn0032965	1100		1e+60
1834	2L	11174674	11176445	1.519181489944	11175501	1.28148958087	FBgn0032354	3540		1e+60
1835	3R	2566930	2568908	1.519027233124	2568064	1.457368910313	FBgn0051481	279		1e+60
1836	2L	20720895	20723099	1.51888012886	20721822	1.362379133701	FBgn0032880	81		1e+60
1837	3L	19000488	19002456	1.517555713654	19001537	1.347602039576	FBgn0002945	9053		1e+60
1838	3R	16776640	16778753	1.515733718872	16777615	1.432897006764	FBgn0002921	3179		1e+60
1839	2R	15387803	15389918	1.515398979187	15388865	1.503034353256	FBgn0043532	5886		1e+60
1840	2L	14094255	14096087	1.515322685242	14095110	1.288633234361	FBgn0052973	5779		1e+60
1841	2L	18834543	18836315	1.515037536621	18835500	1.16290992849	FBgn0032717	96		1e+60
1842	3L	13462606	13464605	1.514875411987	13463836	1.117437299093	FBgn0036373	3085		1e+60
1843	3R	1153163	1154920	1.514140129089	1153971	1.216559802785	FBgn0013576	7655		1e+60
1844	3L	14000854	14004160	1.513724803925	14002840	1.338983171126	FBgn0026418	557		1e+60
1845	3R	6468305	6470192	1.51363992691	6469160	1.502606630325	FBgn0001235	4774		1e+60
1846	3R	1425237	1427344	1.513257026672	1426365	1.326278237736	FBgn0037346	526		1e+60
1847	2R	5225396	5227491	1.513122558594	5226438	1.502322737376	FBgn0010316	2302		1e+60
1848	3L	21807538	21808853	1.512510299683	21808240	1.06089755467	FBgn0014362	5230		1e+60
1849	2L	11346013	11348459	1.512185096741	11347141	1.06877265257	FBgn0032360	3878		1e+60
1850	X	20298884	20301641	1.511830568314	20300624	1.297404915094	FBgn0031118	1158		1e+60
1851	3R	24372204	24375182	1.511567592621	24374026	1.29937645793	FBgn0039588	3502		1e+60
1852	2R	6605556	6608249	1.510511398315	6606679	1.330388132731	FBgn0040765	9231		1e+60
1853	3R	26450131	26451961	1.510491847992	26450746	1.160551452637	FBgn0039792	4004		1e+60
1854	4	844458	846475	1.509568214417	845506	1.372212830712	FBgn0039938	8757		1e+60
1855	2L	2362738	2366513	1.509530067444	2365478	1.453544378281	FBgn0014010	116		1e+60
1856	3R	21440950	21443290	1.509438037872	21442388	1.319462716579	FBgn0039347	1748		1e+60
1857	3R	10394664	10397379	1.509104728699	10396528	1.362251249949	FBgn0004629	1165		1e+60
1858	2R	20522413	20524855	1.50905418396	20523311	1.318109456231	FBgn0004055	3661		1e+60
1859	3R	5958254	5960617	1.509031295776	5959384	1.445401615567	FBgn0004889	6108		1e+60
1860	3R	4034724	4038688	1.508950233459	4036125	1.333365103778	FBgn0053779	5581		1e+60
1861	3R	4113793	4115738	1.508947849274	4114773	1.403926148134	FBgn0037562	1112		1e+60
1862	2L	1953832	1955648	1.50855922699	1954641	1.516930133104	FBgn0031375	122		1e+60
1863	2L	20927238	20928512	1.508090019226	20928012	0.959284698262	FBgn0032908	6719		1e+60
1864	2R	6389322	6391331	1.50799369812	6390257	1.294448725382	FBgn0050015	374		1e+60
1865	2R	17008988	17010825	1.507905960083	17009900	1.27255359292	FBgn0043070	232		1e+60
1866	2R	2918393	2920143	1.507884025574	2919405	0.994796528536	FBgn0033166	229		1e+60
1867	2R	16647450	16650321	1.507294178009	16648451	1.237465222677	FBgn0034592	1574		1e+60
1868	3L	15780185	15782540	1.507170200348	15780820	1.176182550542	FBgn0036533	848		1e+60
1869	X	8749992	8754380	1.50700378418	8751092	1.20062046051	FBgn0011586	388		1e+60
1870	3R	564268	567225	1.506453037262	564975	1.233524715199	FBgn0027570	7380		1e+60
1871	2L	15034768	15036346	1.506119728088	15035443	1.095398076375	FBgn0004837	18		1e+60
1872	3L	17608956	17611082	1.505420684814	17609924	1.167119503021	FBgn0004401	366		1e+60
1873	2R	20320616	20323016	1.505226135254	20322206	1.357181966305	FBgn0000157	224		1e+60
1874	X	3530516	3535810	1.504955291748	3534911	1.3963586092	FBgn0023215	949		1e+60
1875	3R	16715889	16718293	1.504719734192	16717441	1.174232387543	FBgn0051333	61		1e+60
1876	4	525338	528696	1.504137992859	526648	1.342989593744	FBgn0004607	2547		1e+60
1877	2L	18479490	18480933	1.503883361816	18480225	1.11132106185	FBgn0032681	215		1e+60
1878	3R	24494303	24495447	1.503843307495	24494906	0.822822739096	FBgn0053346	437		1e+60
1879	3R	13382532	13386491	1.503635406494	13384599	1.380072148641	FBgn0038520	487		1e+60
1880	2L	21201279	21203498	1.502908706665	21202586	1.292763614655	FBgn0003930	185		1e+60
1881	2R	6077955	6081955	1.502535820007	6080804	1.34349155426	FBgn0004399	11087		1e+60
1882	3R	12726870	12728676	1.502461910248	12727842	1.278685927391	FBgn0051270	21665		1e+60
1883	X	5615049	5617338	1.502377033234	5616145	1.423762945028	FBgn0029804	130		1e+60
1884	2R	19318450	19320635	1.501708984375	19319585	1.462578743696	FBgn0028411	12		1e+60
1885	3R	25846682	25848883	1.501658439636	25847791	1.340635908975	FBgn0039738	189		1e+60
1886	3R	4682064	4685549	1.501412391663	4683501	1.440358996391	FBgn0011966	4101		1e+60
1887	2L	8704318	8705858	1.501114368439	8705129	1.17430254817	FBgn0032061	443		1e+60
1888	3R	23106485	23108420	1.501088142395	23107697	1.38112150828	FBgn0039507	131		1e+60
1889	4	898475	900075	1.501039028168	899223	1.119840494792	FBgn0039936	11947		1e+60
1890	X	10601524	10603526	1.50076675415	10602357	1.201180654414	FBgn0030230	527		1e+60
1891	X	8569509	8571202	1.50058889389	8570328	1.221067607403	FBgn0030063	4535		1e+60
1892	3R	12540867	12542561	1.50030708313	12541557	1.392354393005	FBgn0003944	18791		1e+60
1893	X	3862563	3864236	1.49995803833	3863515	1.188406888176	FBgn0029690	46930		1e+60
1894	2L	3852557	3855759	1.499563694	3853522	1.269046942393	FBgn0031574	9159		1e+60
1895	2L	14584436	14586262	1.499172687531	14585364	1.401793181896	FBgn0028912	13495		1e+60
1896	3L	3991520	3992911	1.498572826385	3992284	1.11739256978	FBgn0035482	5280		1e+60
1897	2L	18912943	18914526	1.497665405273	18913633	1.388056874275	FBgn0032723	26244		1e+60
1898	X	10990733	10993890	1.496841907501	10992133	1.318052347969	FBgn0020255	1674		1e+60
1899	3R	867716	871480	1.496425628662	869022	1.465304318596	FBgn0010313	43386		1e+60
1900	3R	2781701	2783787	1.496295928955	2782669	1.444082392587	FBgn0051488	787		1e+60
1901	X	21148962	21151598	1.496287345886	21150443	1.395458645291	FBgn0000709	29		1e+60
1902	3R	6427800	6431525	1.496069431305	6429259	1.390626370907	FBgn0001235	35127		1e+60
1903	2L	14576630	14580057	1.49561548233	14577536	1.377972154056	FBgn0028913	13810		1e+60
1904	3L	21254639	21256463	1.495429039001	21255698	1.187037388484	FBgn0037072	3083		1e+60
1905	3L	22417689	22419129	1.495088100433	22418479	1.013328075409	FBgn0037167	9843		1e+60
1906	2R	10473231	10474864	1.494991779327	10473961	1.179141879082	FBgn0022131	3848		1e+60
1907	3L	15257582	15259620	1.494035720825	15258764	1.364032300313	FBgn0036491	5796		1e+60
1908	2L	18773155	18775757	1.493880748749	18774640	1.452468928169	FBgn0045852	3593		1e+60
1909	2R	13018605	13020955	1.492938041687	13019542	1.278733889262	FBgn0034228	1782		1e+60
1910	2L	11044414	11046362	1.492875576019	11045466	1.263015508652	FBgn0040967	10614		1e+60
1911	2L	3082308	3084550	1.492334365845	3083474	1.2389496074	FBgn0005779	26198		1e+60
1912	3L	12822741	12824807	1.491953372955	12823912	1.362981160482	FBgn0036317	149		1e+60
1913	X	13439785	13441543	1.491932868958	13440492	1.276102627025	FBgn0030499	872		1e+60
1914	2L	7217239	7220448	1.491547584534	7219728	1.2654337883	FBgn0031897	301		1e+60
1915	X	1763579	1765475	1.490743160248	1764688	1.378417342901	FBgn0023509	289		1e+60
1916	3L	6155779	6159507	1.488845825195	6158804	1.209619858686	FBgn0022699	181		1e+60
1917	3L	20879236	20880639	1.488346099854	20880062	1.117117524147	FBgn0011591	3288		1e+60
1918	3R	25341556	25344356	1.488339424133	25342773	1.454137072844	FBgn0039669	1206		1e+60
1919	2L	4822931	4824933	1.488304138184	4823903	1.32610724954	FBgn0031632	2127		1e+60
1920	2L	21781756	21783413	1.487698554993	21782944	1.291293948889	FBgn0051612	94		1e+60
1921	3R	6656065	6657762	1.487299442291	6656951	1.312054886537	FBgn0037839	6164		1e+60
1922	2R	18883142	18885468	1.487053871155	18884369	1.287713766098	FBgn0034854	243		1e+60
1923	3L	12488038	12491034	1.48638010025	12489502	1.29742790671	FBgn0041775	528		1e+60
1924	3R	21645661	21646964	1.485947608948	21646186	1.00564176896	FBgn0039376	4985		1e+60
1925	3R	11921622	11926453	1.485016345978	11925640	1.500684529543	FBgn0010379	702		1e+60
1926	X	7130377	7132307	1.484121322632	7131284	1.290714263916	FBgn0029941	145		1e+60
1927	2L	18364604	18367782	1.483963012695	18365566	1.445728610544	FBgn0011559	10611		1e+60
1928	3R	12274680	12277729	1.483825206757	12275431	1.401062937344	FBgn0044826	4119		1e+60
1929	3R	12806851	12809878	1.482830047607	12807898	1.439705904792	FBgn0015011	7		1e+60
1930	3R	17012174	17015296	1.482251167297	17014510	1.298657059669	FBgn0038867	20660		1e+60
1931	2R	8991678	8993383	1.482166290283	8992408	1.172074049711	FBgn0000119	6717		1e+60
1932	2R	2977223	2980312	1.481866359711	2978374	1.381097793579	FBgn0033179	170		1e+60
1933	2L	13745574	13747225	1.481781005859	13746431	1.212137579918	FBgn0053697	30		1e+60
1934	3L	2375888	2378079	1.481705188751	2377027	1.22589599385	FBgn0052298	2503		1e+60
1935	3L	11657414	11659702	1.481493473053	11658944	1.218229234219	FBgn0036191	1013		1e+60
1936	2R	13336686	13339554	1.481307983398	13337486	1.327535837889	FBgn0050111	8278		1e+60
1937	2R	20568413	20570436	1.481117248535	20569390	1.220405438367	FBgn0001148	190		1e+60
1938	2L	9466431	9468364	1.481030464172	9467209	1.329467671258	FBgn0053723	26469		1e+60
1939	2L	20064686	20066581	1.480988025665	20065857	1.207031951231	FBgn0032843	2281		1e+60
1940	2L	5996382	6001305	1.480426311493	5997504	1.313856180976	FBgn0031759	1979		1e+60
1941	2R	8857878	8859657	1.480307579041	8858749	1.226222872734	FBgn0033828	11491		1e+60
1942	3R	15149726	15152436	1.48024559021	15150689	1.086141139269	FBgn0000463	1246		1e+60
1943	2R	20087427	20089388	1.480226039886	20088530	1.24405002594	FBgn0020521	342		1e+60
1944	2R	6284236	6285659	1.479820251465	6284817	1.131236672401	FBgn0053144	13935		1e+60
1945	3R	2773925	2776568	1.479341506958	2774856	1.431210815907	FBgn0051488	8600		1e+60
1946	3L	22842516	22845119	1.479063987732	22843214	1.307197851293	FBgn0037206	1118		1e+60
1947	X	12920640	12922662	1.478911399841	12921666	1.298456921297	FBgn0010303	2704		1e+60
1948	3R	18864480	18866407	1.47861623764	18865486	1.207378359402	FBgn0039041	2477		1e+60
1949	3L	22066128	22071121	1.476885795593	22070206	1.305940926075	FBgn0037153	249		1e+60
1950	2L	13547261	13551553	1.47684431076	13548527	1.407555282116	FBgn0023407	796		1e+60
1951	3L	13533524	13534884	1.476386070251	13534169	1.059430503845	FBgn0036377	40621		1e+60
1952	2L	15315022	15316895	1.476201534271	15315945	1.27616916384	FBgn0041103	110		1e+60
1953	3R	12943266	12945526	1.475166320801	12944726	1.120963685653	FBgn0014141	137		1e+60
1954	3R	16371922	16373516	1.475111484528	16372774	1.242902815342	FBgn0016917	5260		1e+60
1955	X	19080659	19082252	1.475102901459	19081527	1.191862851381	FBgn0031004	371		1e+60
1956	2L	5423885	5425412	1.474810600281	5424544	1.264236092567	FBgn0016660	20202		1e+60
1957	3L	18157083	18158643	1.474697113037	18157829	1.274527437547	FBgn0003997	6933		1e+60
1958	2R	11304666	11306573	1.473579883575	11305521	1.083194171681	FBgn0050321	2666		1e+60
1959	X	9000087	9005434	1.473121166229	9001273	1.310451157888	FBgn0004828	636		1e+60
1960	X	8134045	8135496	1.473077297211	8134627	1.261690579928	FBgn0030030	15974		1e+60
1961	3L	668425	670001	1.472146987915	669281	1.213533036849	FBgn0035153	204		1e+60
1962	X	9331502	9332899	1.471821784973	9332193	1.014870802561	FBgn0030133	13149		1e+60
1963	3R	9842615	9844921	1.471714019775	9843506	1.469430923462	FBgn0038194	11446		1e+60
1964	2L	5876131	5878675	1.471681594849	5877943	1.293388485909	FBgn0031745	1538		1e+60
1965	3L	11464776	11466932	1.471374034882	11466036	1.276610225439	FBgn0036165	4529		1e+60
1966	X	5450024	5454906	1.471061229706	5453605	1.266781240702	FBgn0029776	7392		1e+60
1967	3R	16386184	16387938	1.470666408539	16387067	1.149537404378	FBgn0038803	485		1e+60
1968	3L	15111625	15112877	1.46981048584	15112205	1.054327692304	FBgn0036485	194		1e+60
1969	3L	6715094	6718720	1.469634056091	6716867	1.386218607426	FBgn0052393	229		1e+60
1970	2R	8429462	8433125	1.469544410706	8430724	1.128583761362	FBgn0010488	1180		1e+60
1971	2R	13654789	13657270	1.469453811646	13656253	1.382710367441	FBgn0003031	1312		1e+60
1972	3L	20038010	20041368	1.469077110291	20039257	1.476986348629	FBgn0036936	705		1e+60
1973	2R	11079399	11081071	1.468835830688	11080249	1.280762896818	FBgn0034032	400		1e+60
1974	3L	363787	365791	1.468059539795	364670	1.328626513481	FBgn0003749	3822		1e+60
1975	3R	12271783	12273940	1.46673822403	12272828	1.236409723759	FBgn0038429	3852		1e+60
1976	X	19720179	19722056	1.466337680817	19721078	1.261639475822	FBgn0000076	2919		1e+60
1977	3L	11460758	11462407	1.466318130493	11461710	1.243310345544	FBgn0036165	203		1e+60
1978	2L	21863832	21865177	1.466151237488	21864652	1.31744492054	FBgn0032965	21202		1e+60
1979	3L	3148093	3150695	1.465084075928	3149719	1.256115296308	FBgn0035407	63		1e+60
1980	X	1629180	1631421	1.464961051941	1630170	1.282912618974	FBgn0026086	264		1e+60
1981	2L	3608496	3615993	1.464563369751	3614761	1.262334525585	FBgn0015663	4531		1e+60
1982	3R	18045400	18049386	1.463514328003	18048254	0.984711170197	FBgn0038934	10708		1e+60
1983	2L	12631946	12633924	1.463444709778	12632761	1.226244608561	FBgn0002970	14413		1e+60
1984	3L	11298024	11299578	1.462914466858	11298835	1.220259750591	FBgn0036154	3169		1e+60
1985	2R	20233200	20235548	1.462795257568	20235305	1.25775718689	FBgn0053988	8948		1e+60
1986	X	18204318	18206666	1.462662696838	18205078	1.306906282902	FBgn0014467	992		1e+60
1987	X	2544327	2545508	1.460353374481	2544873	1.001719166251	FBgn0003068	3137		1e+60
1988	2R	20563688	20565768	1.458302974701	20564779	1.288499772549	FBgn0001148	4801		1e+60
1989	X	19727306	19730300	1.45806312561	19728890	1.405187543233	FBgn0000076	4893		1e+60
1990	3L	15653361	15658194	1.457698822021	15656251	1.269976419561	FBgn0053999	1645		1e+60
1991	3R	12773657	12775562	1.457677364349	12774695	1.209855219897	FBgn0000015	23263		1e+60
1992	2R	16101874	16104071	1.457571029663	16102932	1.349967507755	FBgn0015907	564		1e+60
1993	3L	12416655	12418431	1.456938743591	12417678	1.212835536284	FBgn0036285	11063		1e+60
1994	2L	14496805	14498682	1.456619739532	14497841	1.251669764519	FBgn0028882	1963		1e+60
1995	2R	18185270	18187811	1.456153869629	18186033	1.177581787109	FBgn0034763	7699		1e+60
1996	2L	9575498	9577368	1.456020355225	9576562	1.205331921577	FBgn0028479	206		1e+60
1997	2R	3253952	3258590	1.455691337585	3254815	1.22514298984	FBgn0042135	7383		1e+60
1998	3L	13626486	13628660	1.455599784851	13627162	0.993999868631	FBgn0036379	13534		1e+60
1999	3L	11246571	11248604	1.455419540405	11247289	1.277074873447	FBgn0052083	7485		1e+60
[truncated: 6,504 more rows]
