# Supplementary material for: The role of chromatin accessibility in directing the widespread, overlapping patterns of Drosophila transcription factor binding
Source: Genome Biol. 2011 Apr 7;12(4):R34. doi: 10.1186/gb-2011-12-4-r34 (PMC3218860; doi:10.1186/gb-2011-12-4-r34)
Supplement: Additional file 12 — 1% and 25% FDR ChIP-chip bound regions for HB at stage 9 and MED at stages 10 and 14. [file gb-2011-12-4-r34-S12.ZIP › med_2S10_070706-sym-25_table.txt]

Interval	Chr	Bound_Region_Start	Bound_Region_Stop	Bound_Region_Score	Peak_start	Peak_score	Closest_gene	Closest_gene_dist	Closest_transcribed_gene	Closest_transcribed_gene_dist
1	2R	18185088	18200557	4.092116355896	18198033	3.766817233142	FBgn0020257	1478		1e+60
2	3L	19520892	19529130	3.791362762451	19522157	3.429293800803	FBgn0036886	4476		1e+60
3	3L	14936332	14945691	3.619896411896	14937699	3.270372835795	FBgn0000216	229		1e+60
4	3R	4630322	4639457	3.583998680115	4634254	3.128338962793	FBgn0037635	1279		1e+60
5	X	6841276	6847077	3.462473869324	6842809	3.161644767312	FBgn0027108	1090		1e+60
6	3R	20573898	20576575	3.433946609497	20575176	3.208729154923	FBgn0003719	280		1e+60
7	2L	1408643	1414825	3.431945323944	1410990	3.332437694073	FBgn0002543	9459		1e+60
8	X	265084	267807	3.402909040451	266389	2.967641860247	FBgn0002561	156		1e+60
9	2R	3742045	3745771	3.3734126091	3744294	2.505940465366	FBgn0010109	154		1e+60
10	3L	9011854	9020172	3.348159790039	9015165	3.033128009123	FBgn0028789	159		1e+60
11	3R	21846289	21859192	3.3455991745	21850535	3.083190768957	FBgn0002629	320		1e+60
12	2L	8840530	8848319	3.344623565674	8841999	3.057154739604	FBgn0029123	16374		1e+60
13	2R	16551918	16557564	3.282785415649	16555753	3.100918040556	FBgn0003391	8988		1e+60
14	2L	9987002	9990803	3.28114938736	9988601	2.917420268059	FBgn0040965	3944		1e+60
15	2R	2996755	3005703	3.271990776062	2998328	2.955749571323	FBgn0015930	3348		1e+60
16	3L	14921296	14936077	3.236423492432	14933390	3.037729936488	FBgn0026320	1216		1e+60
17	3R	6450367	6454225	3.236018180847	6452550	2.898571908474	FBgn0001235	11836		1e+60
18	3L	11315424	11319802	3.226229190826	11318305	3.025668770075	FBgn0036155	20527		1e+60
19	3L	22332632	22338469	3.21045923233	22336807	2.921221452601	FBgn0004449	4921		1e+60
20	2R	17051204	17056214	3.209849357605	17053162	3.049234390259	FBgn0050283	5007		1e+60
21	2R	2083595	2091627	3.19139957428	2085269	3.172168170705	FBgn0033076	27522		1e+60
22	X	3705809	3709918	3.188568115234	3707468	2.874771959641	FBgn0019661	456		1e+60
23	X	20499187	20506386	3.182157516479	20504887	2.698236910502	FBgn0003300	230		1e+60
24	2R	9074765	9087918	3.174913406372	9086922	2.903976917267	FBgn0033857	3214		1e+60
25	2L	4994226	5001892	3.173696041107	5000645	2.765470112071	FBgn0053113	9099		1e+60
26	3L	4234653	4238343	3.161590576172	4237039	2.71273988088	FBgn0041171	802		1e+60
27	2L	2160235	2167235	3.144005775452	2165061	2.981483347276	FBgn0031393	9301		1e+60
28	3L	20999205	21002605	3.130014896393	21000692	2.861198246479	FBgn0053285	22151		1e+60
29	2L	13223937	13230697	3.106667518616	13227357	2.777073355282	FBgn0032490	496		1e+60
30	3R	21834449	21840250	3.0972032547	21836096	2.855639289407	FBgn0002732	589		1e+60
31	X	2837858	2846024	3.090276241302	2841658	2.861153751612	FBgn0003285	11670		1e+60
32	3R	24683359	24688368	3.084266662598	24685148	2.87094004014	FBgn0028373	233		1e+60
33	3R	934221	941003	3.081315994263	935699	2.744331741333	FBgn0037293	18111		1e+60
34	3R	7598705	7607202	3.073251247406	7601165	2.883832622977	FBgn0011471	3661		1e+60
35	3L	2419141	2424268	3.072894096375	2422418	2.745451197905	FBgn0052306	24888		1e+60
36	2R	17029787	17034768	3.064646720886	17031418	2.691640741685	FBgn0003731	831		1e+60
37	3R	11813104	11817119	3.05144405365	11815111	2.869790161357	FBgn0003507	3188		1e+60
38	3R	1036313	1039951	3.034494400024	1038137	2.890763675465	FBgn0000340	5010		1e+60
39	3R	19122562	19129854	3.022000312805	19126826	2.767031759024	FBgn0039071	10915		1e+60
40	X	18142134	18147711	3.01869392395	18143629	2.782484203577	FBgn0004956	1867		1e+60
41	X	3680530	3684561	3.013495922089	3683157	2.593160124386	FBgn0000542	1824		1e+60
42	3R	12074629	12078450	3.011130332947	12077224	2.731093078852	FBgn0040237	12586		1e+60
43	2R	6092336	6097224	3.002416610718	6095067	2.737365531921	FBgn0004399	25350		1e+60
44	2L	21604996	21606761	2.993093490601	21606680	2.722473812103	FBgn0032955	4512		1e+60
45	3R	15174881	15179764	2.983877182007	15176316	2.807358966154	FBgn0038697	24155		1e+60
46	2R	11403679	11407918	2.955872535706	11406030	2.787228752585	FBgn0003425	313		1e+60
47	3R	26676816	26680345	2.947475910187	26677811	2.707470332875	FBgn0003720	226		1e+60
48	X	19053782	19056825	2.946686267853	19054817	2.732327842712	FBgn0031001	256		1e+60
49	3L	20332306	20341267	2.930892944336	20336733	2.773129715639	FBgn0028978	1284		1e+60
50	3R	26589412	26594136	2.923546791077	26592798	2.644112362581	FBgn0004606	1150		1e+60
51	3R	7176161	7182039	2.918752193451	7177803	2.615633934736	FBgn0026064	1436		1e+60
52	3L	11899285	11902583	2.917616844177	11901327	2.635539279265	FBgn0036222	2623		1e+60
53	X	17660101	17667801	2.911313056946	17664471	2.672912401312	FBgn0030870	306		1e+60
54	3R	21820997	21833344	2.90336227417	21825278	2.719457880656	FBgn0002735	302		1e+60
55	2R	6752411	6754813	2.894371509552	6753618	2.581141163321	FBgn0033590	1028		1e+60
56	3L	16737471	16740096	2.887254238129	16738582	2.358995854855	FBgn0036660	6392		1e+60
57	3L	15196373	15202837	2.880977630615	15198221	2.631542205811	FBgn0029114	2679		1e+60
58	2L	2749220	2756626	2.880053520203	2750621	2.426310804155	FBgn0003075	2099		1e+60
59	2R	8494622	8498134	2.878733634949	8496567	2.640260303722	FBgn0005624	329		1e+60
60	2R	13315310	13322775	2.876107692719	13316600	2.591339840608	FBgn0004586	1052		1e+60
61	3R	19711238	19713955	2.873415470123	19712276	2.682056844234	FBgn0025574	3521		1e+60
62	2R	6709743	6716683	2.87019443512	6715054	2.58983410106	FBgn0033582	20066		1e+60
63	3R	11896440	11899204	2.868457317352	11897858	2.478230139788	FBgn0038397	4624		1e+60
64	2L	8808762	8812588	2.862737178802	8809954	2.64963797962	FBgn0029123	15671		1e+60
65	3R	17977822	17980273	2.861720085144	17978930	2.130229568481	FBgn0053335	11810		1e+60
66	3R	4858555	4866918	2.860418319702	4863789	2.660167525796	FBgn0002932	1400		1e+60
67	3L	13086737	13089384	2.839507102966	13088126	2.501998484135	FBgn0010452	94		1e+60
68	3R	12065046	12069644	2.836418151855	12068488	2.449978351593	FBgn0040071	17117		1e+60
69	3L	14238676	14242915	2.833374977112	14241519	2.560315019944	FBgn0001085	1913		1e+60
70	3L	15663972	15670179	2.832004070282	15665307	2.722777591032	FBgn0041160	199		1e+60
71	2R	14768250	14774525	2.824062347412	14773425	2.663511276245	FBgn0034423	1352		1e+60
72	3L	16013172	16019073	2.822520256042	16014603	2.307031989098	FBgn0003691	1311		1e+60
73	3L	17380031	17383141	2.817723274231	17381388	2.593973845243	FBgn0027660	5383		1e+60
74	2R	8470172	8477086	2.803735733032	8474961	2.510442427226	FBgn0033787	5498		1e+60
75	3R	17462339	17471372	2.800904750824	17466716	2.668592005968	FBgn0046832	18470		1e+60
76	3L	13047122	13053935	2.797271728516	13048151	2.353207980885	FBgn0036344	12325		1e+60
77	2R	16112617	16120841	2.790993690491	16115740	2.66937494278	FBgn0050153	4028		1e+60
78	2L	3768992	3773939	2.790845394135	3771534	2.62787583295	FBgn0004893	172		1e+60
79	X	549019	550952	2.786102294922	550609	2.689433224996	FBgn0021764	6948		1e+60
80	X	2264353	2268375	2.785902023315	2264538	2.412202615004	FBgn0040385	2517		1e+60
81	2R	13723552	13728566	2.784605026245	13725996	2.54334846139	FBgn0050114	3378		1e+60
82	2R	15545147	15551581	2.782881736755	15547382	2.571931109709	FBgn0034480	27532		1e+60
83	3R	2928122	2938087	2.780425071716	2931389	2.462700395023	FBgn0040670	11543		1e+60
84	X	7735836	7739603	2.775496482849	7737829	2.484281420708	FBgn0029970	1021		1e+60
85	3L	22062934	22071085	2.775277137756	22066722	2.463265727548	FBgn0037153	3235		1e+60
86	X	3686010	3693585	2.774269580841	3690770	2.673842210036	FBgn0000542	9437		1e+60
87	X	3006291	3009592	2.773533344269	3008426	2.374100180233	FBgn0004647	17398		1e+60
88	2L	5869875	5872905	2.769031047821	5871238	2.483743555406	FBgn0031745	8243		1e+60
89	2R	6044578	6050898	2.763729095459	6047769	2.650840520859	FBgn0005630	7306		1e+60
90	3L	8805850	8809944	2.758060216904	8807111	2.477607905865	FBgn0052026	3298		1e+60
91	3R	11490285	11499888	2.753454208374	11494921	2.63143601137	FBgn0053207	3013		1e+60
92	2R	18304597	18312286	2.751268863678	18310779	2.428823709488	FBgn0000405	3788		1e+60
93	3R	12161777	12164977	2.748380661011	12163068	2.432339922587	FBgn0040284	4638		1e+60
94	3R	16367745	16371258	2.742050170898	16369125	2.5301360523	FBgn0053192	8398		1e+60
95	3R	5702833	5708371	2.741592407227	5705739	2.615687191486	FBgn0037767	4342		1e+60
96	2L	1417952	1423269	2.737833976746	1421773	2.705451875925	FBgn0002543	1324		1e+60
97	2L	848785	854203	2.727857589722	850164	2.293368548155	FBgn0020304	897		1e+60
98	3L	707022	711666	2.721435546875	710331	2.63319073783	FBgn0035160	12321		1e+60
99	2L	15726626	15730912	2.719246387482	15727947	2.427643607644	FBgn0010382	16137		1e+60
100	2L	2460073	2463830	2.718529701233	2461371	2.465737959918	FBgn0012016	1222		1e+60
101	3R	862665	866113	2.713329315186	864836	2.500789324443	FBgn0010313	47572		1e+60
102	2L	5976547	5984341	2.709703922272	5980353	2.448307261747	FBgn0000308	672		1e+60
103	3L	3019102	3023658	2.706122875214	3021314	2.226126492023	FBgn0035388	2584		1e+60
104	3R	9538958	9543774	2.703482151031	9541504	2.565529655008	FBgn0054044	1578		1e+60
105	2L	9453218	9456603	2.694192886353	9454532	2.325198918581	FBgn0053723	13792		1e+60
106	3L	8648250	8650603	2.693183898926	8649679	2.244230270386	FBgn0001168	27		1e+60
107	2L	1516962	1519285	2.691672801971	1518096	2.446967244148	FBgn0001174	88		1e+60
108	X	2318978	2326854	2.689105033875	2321873	2.536892834832	FBgn0040388	4286		1e+60
109	2R	10864135	10869553	2.686641216278	10867431	2.535741749932	FBgn0034013	2414		1e+60
110	2L	14441519	14450933	2.681682109833	14446116	2.64201259613	FBgn0028844	4700		1e+60
111	3R	4292283	4296114	2.679469108582	4293406	2.386415986454	FBgn0051369	23859		1e+60
112	2L	12084356	12086916	2.675400733948	12085940	2.237966705771	FBgn0003145	148		1e+60
113	3L	5828380	5835319	2.670016765594	5830884	2.469335387735	FBgn0003984	11323		1e+60
114	2L	4362530	4376249	2.666306495667	4363983	2.575230710647	FBgn0026319	8007		1e+60
115	3L	15226098	15228876	2.654578208923	15227418	2.455406188965	FBgn0029114	26518		1e+60
116	3L	16005295	16012989	2.651895523071	16009089	2.28893181483	FBgn0003691	6825		1e+60
117	3L	10828325	10837793	2.641191959381	10834857	2.561437466565	FBgn0026160	3018		1e+60
118	X	251478	253985	2.636862277985	252914	2.397744795855	FBgn0004170	32		1e+60
119	X	1088541	1094946	2.633131027222	1089872	2.447090685368	FBgn0026875	3582		1e+60
120	3R	13650698	13653258	2.630332946777	13652086	2.485380453222	FBgn0051246	14820		1e+60
121	3R	8470455	8476629	2.625661373138	8473584	2.404604816437	FBgn0038071	198		1e+60
122	2L	3817368	3830029	2.623044967651	3825493	2.412965101354	FBgn0003430	187		1e+60
123	3L	3391409	3395738	2.619268417358	3393697	2.438388645649	FBgn0014388	14770		1e+60
124	3R	20691102	20697416	2.61590385437	20692846	2.644283771515	FBgn0013949	1773		1e+60
125	3R	910253	917556	2.613352775574	912834	2.250607378343	FBgn0010313	426		1e+60
126	2R	9070370	9074225	2.609724998474	9071671	2.179673138787	FBgn0033855	129		1e+60
127	3L	3959649	3964761	2.603840827942	3961584	2.379479726156	FBgn0004880	5864		1e+60
128	3L	472350	475081	2.597186088562	473902	2.451704081367	FBgn0001316	50219		1e+60
129	3R	15819643	15822489	2.592491149902	15821389	2.098229099722	FBgn0038755	12855		1e+60
130	3L	14515601	14519042	2.588925361633	14517819	2.232071427738	FBgn0036428	1589		1e+60
131	2R	14313711	14320904	2.588088989258	14317660	2.275646090508	FBgn0010651	930		1e+60
132	X	13063001	13069585	2.579650878906	13068138	2.318316936493	FBgn0052639	2322		1e+60
133	2L	1460234	1464683	2.567470550537	1463462	2.166787007276	FBgn0051925	10581		1e+60
134	3L	8974684	8980327	2.563992977142	8979066	2.051103830338	FBgn0035954	79		1e+60
135	2R	16466650	16469881	2.562213897705	16468637	2.479028084699	FBgn0008636	146		1e+60
136	3R	4670898	4677193	2.562135219574	4673850	2.274667795967	FBgn0011966	13752		1e+60
137	2L	6228382	6231162	2.556820869446	6229609	2.229290783405	FBgn0026755	4559		1e+60
138	3L	12620044	12628119	2.550645828247	12621465	2.324336781221	FBgn0052111	19582		1e+60
139	3L	13093049	13095505	2.548703193665	13094361	2.290745398578	FBgn0010452	6141		1e+60
140	3R	4098668	4104990	2.548142433167	4103550	2.190505588756	FBgn0010433	36		1e+60
141	X	14851190	14855776	2.54753112793	14853369	2.150597540538	FBgn0052594	5002		1e+60
142	2R	2025250	2029653	2.54575252533	2026515	2.315549569971	FBgn0010347	12443		1e+60
143	3L	19006393	19012927	2.544605255127	19008943	2.206097960472	FBgn0002945	1647		1e+60
144	2R	11248835	11256498	2.542471408844	11250462	2.436761342562	FBgn0050089	8201		1e+60
145	3L	14911121	14916704	2.542443275452	14911345	2.603603098128	FBgn0040487	26		1e+60
146	3L	14596468	14604543	2.542420387268	14599740	2.345001316071	FBgn0041604	1861		1e+60
147	2R	10642678	10648823	2.542078971863	10647374	2.435518320869	FBgn0033993	15244		1e+60
148	3R	12636443	12638805	2.536759853363	12637794	2.31018409729	FBgn0000014	17975		1e+60
149	3L	8797933	8805096	2.535129070282	8803717	2.378958533792	FBgn0011577	2264		1e+60
150	2L	19317957	19321818	2.534989356995	19319689	2.233334849862	FBgn0032769	23454		1e+60
151	2L	2177762	2184469	2.534013271332	2181828	2.450740516186	FBgn0000097	3079		1e+60
152	3R	17647749	17654680	2.533755779266	17650618	2.258594870567	FBgn0013759	2254		1e+60
153	3L	4209696	4217199	2.528604507446	4214392	2.591009914875	FBgn0001257	5287		1e+60
154	3R	15622350	15626563	2.526647567749	15625517	2.204725295305	FBgn0051471	2895		1e+60
155	2L	8477487	8480365	2.525476455688	8478561	2.513298458523	FBgn0053194	1212		1e+60
156	3R	15	1957	2.521813869476	132	2.408081834966	FBgn0037213	248		1e+60
157	3L	882041	885712	2.519635677338	884231	2.188156336546	FBgn0035176	2232		1e+60
158	3L	1728774	1731409	2.516780376434	1730059	2.562756448984	FBgn0035267	383		1e+60
159	3R	21859855	21869913	2.514893054962	21865593	2.299210429192	FBgn0000591	453		1e+60
160	2R	6697393	6701524	2.512756824493	6698863	2.293869435787	FBgn0003396	9136		1e+60
161	X	225310	227922	2.508844852448	226760	2.267386212068	FBgn0000022	93		1e+60
162	3L	14140759	14144354	2.508367061615	14143105	2.181555390358	FBgn0000411	774		1e+60
163	2R	9942710	9949316	2.506999492645	9945946	2.484973073006	FBgn0013725	1252		1e+60
164	3L	14909339	14910934	2.505887985229	14909532	2.356814490424	FBgn0040809	19		1e+60
165	3R	6177637	6184057	2.505307197571	6178858	2.084113401525	FBgn0015396	2952		1e+60
166	3R	15163742	15172879	2.504085540771	15171076	2.309959948063	FBgn0000463	19141		1e+60
167	2R	12153893	12156872	2.500373363495	12155348	2.117497622967	FBgn0024232	755		1e+60
168	3R	21840458	21845341	2.492504119873	21843718	2.21625439326	FBgn0002592	526		1e+60
169	2L	15736606	15744442	2.486917972565	15739257	2.084625524633	FBgn0010382	4827		1e+60
170	3R	11471801	11476430	2.485200405121	11472995	2.273525506258	FBgn0038351	14390		1e+60
171	3R	9734432	9738051	2.484740257263	9735536	2.121354579926	FBgn0000576	7955		1e+60
172	3L	1346786	1349346	2.483805179596	1348087	2.164635097279	FBgn0003295	6065		1e+60
173	2L	20756988	20759182	2.480627536774	20758077	2.106382033404	FBgn0000251	251		1e+60
174	2L	14260316	14263898	2.479860305786	14262065	2.409401557025	FBgn0004002	1457		1e+60
175	2R	9721722	9724190	2.471782207489	9722991	2.087842285633	FBgn0050071	3471		1e+60
176	X	18631264	18635082	2.470643997192	18633541	2.262850256527	FBgn0001090	1925		1e+60
177	3L	7961667	7963754	2.469017028809	7962544	2.40693532096	FBgn0011817	9548		1e+60
178	2L	9145049	9147602	2.46509552002	9146379	2.052572541767	FBgn0051887	16536		1e+60
179	X	18780050	18782668	2.464946746826	18781306	2.214403152466	FBgn0052541	17010		1e+60
180	2R	19078775	19089383	2.46418762207	19081204	2.182841809591	FBgn0015903	8707		1e+60
181	X	12496316	12503320	2.462329864502	12497893	2.158407084147	FBgn0053963	4494		1e+60
182	X	7070164	7074312	2.461315155029	7071530	2.202797979116	FBgn0029939	33218		1e+60
183	X	7162977	7170740	2.459345817566	7165950	2.156659507751	FBgn0029943	3026		1e+60
184	3L	2367299	2370452	2.457324504852	2369161	2.193387687206	FBgn0052299	4605		1e+60
185	3R	19606492	19610220	2.456853866577	19608607	2.187835468965	FBgn0015513	1099		1e+60
186	3L	678252	684358	2.456685066223	683158	2.282173493329	FBgn0035157	483		1e+60
187	3L	13381562	13384641	2.445027351379	13382930	2.180414059583	FBgn0036356	3470		1e+60
188	2R	9995369	9998423	2.441957950592	9997116	2.308868941139	FBgn0001332	1050		1e+60
189	2L	4033453	4035806	2.441479682922	4034727	2.265685594999	FBgn0000547	3348		1e+60
190	X	8971483	8975869	2.439607143402	8972881	2.171365618706	FBgn0030090	7358		1e+60
191	2R	12974884	12978339	2.43759059906	12976864	2.046900526683	FBgn0028953	4320		1e+60
192	3R	25123133	25136715	2.435309410095	25130242	2.164733695984	FBgn0039659	7291		1e+60
193	X	1754131	1757141	2.430463790894	1755720	2.19188266642	FBgn0000117	1076		1e+60
194	X	19605265	19610588	2.429786205292	19608055	1.887945147122	FBgn0031071	8810		1e+60
195	3R	27514028	27517298	2.427348613739	27516134	2.229549831814	FBgn0039864	10532		1e+60
196	2R	18724390	18727003	2.426899433136	18725932	2.016090720892	FBgn0034834	6793		1e+60
197	3L	595057	600458	2.425454139709	597494	2.356745216582	FBgn0016715	7404		1e+60
198	2L	19214270	19217271	2.422218322754	19215680	2.288080047159	FBgn0015380	29405		1e+60
199	2L	1060871	1069704	2.417367935181	1068190	2.146506085115	FBgn0003310	9621		1e+60
200	2R	6107003	6109978	2.416724205017	6108192	2.206618853978	FBgn0033538	21285		1e+60
201	3R	16116156	16119999	2.41646194458	16118123	2.441459274292	FBgn0028386	865		1e+60
202	2R	5996265	5999547	2.416177749634	5998432	2.421409045949	FBgn0033529	6459		1e+60
203	X	4811240	4816998	2.414789199829	4815917	2.092446274228	FBgn0061196	9680		1e+60
204	3L	5947250	5951494	2.413694381714	5950132	1.931043849272	FBgn0035656	180		1e+60
205	2R	13061264	13064316	2.413414955139	13063159	2.196798773373	FBgn0034240	514		1e+60
206	X	18092735	18096014	2.411246776581	18094154	2.194852492389	FBgn0030905	761		1e+60
207	3R	4848431	4852065	2.409507274628	4850898	2.152669727802	FBgn0015014	5159		1e+60
208	2R	13015764	13021453	2.402121543884	13019821	2.074301600456	FBgn0034228	2061		1e+60
209	2R	8499362	8502879	2.400940418243	8501724	2.167022368487	FBgn0005624	4828		1e+60
210	3R	7203449	7204990	2.397928476334	7204602	2.123263001442	FBgn0004595	6092		1e+60
211	2R	20319740	20323698	2.395910739899	20322087	2.136508703232	FBgn0000157	343		1e+60
212	3L	12588822	12591515	2.392103672028	12590213	2.344678878784	FBgn0015919	6140		1e+60
213	3R	8207547	8209613	2.390257835388	8208532	2.227548627292	FBgn0038028	120		1e+60
214	2L	11444770	11453695	2.390079975128	11445845	2.121250033379	FBgn0004579	242		1e+60
215	3R	17986795	17991781	2.387969017029	17989998	2.321815490723	FBgn0053335	742		1e+60
216	X	4043121	4046903	2.38293838501	4044399	2.000153923035	FBgn0000635	6928		1e+60
217	3L	11209604	11213017	2.381598472595	11211119	2.105320036411	FBgn0036150	1234		1e+60
218	3L	17977854	17982507	2.380030155182	17980540	2.006592694451	FBgn0052192	25036		1e+60
219	2L	19860855	19863894	2.377949237823	19862785	1.996534656076	FBgn0032826	399		1e+60
220	X	19584194	19589227	2.377925872803	19588064	2.269805703844	FBgn0031069	3327		1e+60
221	3R	12885889	12888713	2.376454353333	12887492	1.860197992886	FBgn0051263	483		1e+60
222	3R	10476106	10482483	2.370306968689	10478339	2.287721409517	FBgn0026578	3084		1e+60
223	3L	19647255	19649244	2.369999408722	19648213	2.109214693308	FBgn0036900	4404		1e+60
224	2L	11966923	11972183	2.369585037231	11971231	1.874574899673	FBgn0041606	137		1e+60
225	X	8055298	8062389	2.367647647858	8059817	2.140047550201	FBgn0030025	26103		1e+60
226	X	8976216	8981027	2.362844467163	8978866	2.275495080387	FBgn0030090	1373		1e+60
227	2L	2575388	2578307	2.362532615662	2576605	2.249478594462	FBgn0031434	401		1e+60
228	3R	25495460	25498727	2.358400583267	25496739	2.074492067099	FBgn0039678	643		1e+60
229	X	18743557	18746067	2.354771137238	18744592	2.24321828169	FBgn0030976	10245		1e+60
230	3L	16372345	16377795	2.35400724411	16376080	2.0954543282	FBgn0014163	1018		1e+60
231	3L	4141776	4145300	2.353512763977	4142938	1.951740384102	FBgn0053545	1503		1e+60
232	3L	8983979	8996140	2.352768421173	8991345	2.147919851191	FBgn0035956	3011		1e+60
233	2L	18875867	18878382	2.349639892578	18877209	1.969177007675	FBgn0003896	24		1e+60
234	2L	12009227	12013068	2.348824977875	12010705	2.040484428406	FBgn0014019	2329		1e+60
235	3R	169259	173801	2.346660614014	172432	2.182389676571	FBgn0001204	60		1e+60
236	3L	279302	284922	2.345199346542	280670	2.139758138096	FBgn0035128	684		1e+60
237	2L	21855450	21857806	2.340601444244	21856460	2.006247548496	FBgn0032965	29394		1e+60
238	X	9930511	9935242	2.337664604187	9933521	2.144816684723	FBgn0030179	1767		1e+60
239	2R	17824523	17827099	2.337283611298	17825784	2.270708858967	FBgn0013272	540		1e+60
240	3R	11478948	11483490	2.334869384766	11482349	2.127156257629	FBgn0053207	9559		1e+60
241	X	7150829	7154530	2.334545612335	7153172	1.950934914982	FBgn0024250	5		1e+60
242	3L	10820692	10827532	2.333752632141	10821983	2.124739871306	FBgn0026160	9856		1e+60
243	2R	17209379	17216320	2.332362174988	17210871	2.134676786569	FBgn0010228	1199		1e+60
244	3L	11297900	11300044	2.331346035004	11299044	2.025065870846	FBgn0036154	3378		1e+60
245	3R	4751127	4754782	2.329758644104	4753600	2.172721582301	FBgn0003177	3378		1e+60
246	2L	17257152	17261227	2.326920986176	17259395	2.235787259208	FBgn0032629	2734		1e+60
247	2R	12971907	12974619	2.321880817413	12973212	2.184369683266	FBgn0028953	668		1e+60
248	3R	22619066	22625784	2.321581840515	22622472	2.176760925966	FBgn0003717	2293		1e+60
249	3L	21209414	21212234	2.318956375122	21210515	2.076728884379	FBgn0012034	3569		1e+60
250	3L	11215632	11222771	2.318955421448	11217527	2.135768722085	FBgn0036150	7642		1e+60
251	X	10666888	10672432	2.314819335938	10668495	2.153759903378	FBgn0030235	495		1e+60
252	2L	3605471	3607907	2.313955307007	3606785	1.972383880615	FBgn0002985	37		1e+60
253	3R	8077086	8079580	2.313519001007	8078417	2.199114434859	FBgn0038008	1492		1e+60
254	2R	10892365	10896391	2.313206672668	10893863	2.094226956367	FBgn0026370	1718		1e+60
255	3R	25082652	25090702	2.312873840332	25089220	2.300550013781	FBgn0003525	7718		1e+60
256	2R	8291080	8297505	2.310836315155	8296011	2.07528334856	FBgn0003326	440		1e+60
257	3R	18497846	18501362	2.307367324829	18499207	2.097165520986	FBgn0039000	684		1e+60
258	3R	6422630	6431655	2.307293891907	6425864	1.983522772789	FBgn0001235	38522		1e+60
259	3R	12079781	12082045	2.306886196136	12081035	2.239599496126	FBgn0040237	8775		1e+60
260	2L	2171345	2173638	2.303641319275	2172589	2.051910579205	FBgn0000097	6160		1e+60
261	3L	15284930	15289397	2.303400993347	15286010	1.924440664404	FBgn0036494	15949		1e+60
262	2L	18591848	18596191	2.303072929382	18593104	2.086256853739	FBgn0003270	25		1e+60
263	3R	27525461	27533330	2.301309585571	27527833	2.193877332351	FBgn0054046	7021		1e+60
264	X	4297850	4303720	2.29864358902	4299334	2.119366673862	FBgn0000179	41241		1e+60
265	3L	16439639	16442215	2.29368019104	16440944	1.903033985811	FBgn0004569	8016		1e+60
266	2L	5231565	5241193	2.291750907898	5239672	2.04805430244	FBgn0051971	1094		1e+60
267	3L	15811341	15814147	2.291680812836	15812546	1.838950225285	FBgn0052150	3229		1e+60
268	3R	5695222	5701390	2.289522647858	5699923	2.152780280394	FBgn0040536	940		1e+60
269	2R	11411992	11416947	2.289518356323	11413074	1.801061089834	FBgn0053463	1784		1e+60
270	2L	1884074	1888500	2.289244651794	1886768	2.014913618565	FBgn0031374	1784		1e+60
271	2R	11189507	11192683	2.288875579834	11190994	2.244663536549	FBgn0023441	537		1e+60
272	3R	25595878	25601372	2.28840303421	25597520	2.039900751675	FBgn0001297	4813		1e+60
273	2L	440382	443587	2.285614013672	441972	2.117379426956	FBgn0004583	10719		1e+60
274	2R	19152282	19155503	2.278303623199	19153582	2.024814633762	FBgn0034886	11594		1e+60
275	2L	19150346	19162540	2.276034832001	19154535	2.082872708639	FBgn0032763	23096		1e+60
276	3R	12588667	12592814	2.275402069092	12589842	1.905205607414	FBgn0020556	9069		1e+60
277	2R	10563355	10565696	2.275070667267	10564405	1.848396020777	FBgn0053467	6699		1e+60
278	3L	3825646	3828112	2.264438152313	3827094	1.833924353123	FBgn0013751	2591		1e+60
279	3R	24456344	24458511	2.264024734497	24457421	1.862892038682	FBgn0039590	3364		1e+60
280	2L	707030	709412	2.260972976685	708381	1.999246946971	FBgn0000497	6587		1e+60
281	X	7013134	7017154	2.260603904724	7014753	1.927174455979	FBgn0047092	19667		1e+60
282	3L	5942184	5945764	2.257928371429	5944773	1.832805424929	FBgn0035656	5179		1e+60
283	3L	4388081	4393495	2.256511688232	4391794	1.990176874049	FBgn0035542	2050		1e+60
284	2L	4596483	4598914	2.255832672119	4597583	2.062366575003	FBgn0053196	5620		1e+60
285	3L	21531365	21533564	2.255231380463	21532495	1.884950041771	FBgn0023417	204		1e+60
286	3L	15674844	15680066	2.25475025177	15677226	2.201055109501	FBgn0041160	12118		1e+60
287	2L	15470262	15480217	2.253755569458	15474244	1.923573684692	FBgn0003448	46		1e+60
288	3R	2718203	2720998	2.250167369843	2719551	1.989852119895	FBgn0001077	29505		1e+60
289	X	19675160	19677788	2.249877929688	19676861	1.887100920958	FBgn0031079	9127		1e+60
290	3L	1867746	1870367	2.249238014221	1869038	2.087666066488	FBgn0035289	153		1e+60
291	3R	10642562	10647233	2.246073246002	10643820	2.257258218877	FBgn0038262	16293		1e+60
292	2L	14428958	14433581	2.242412567139	14431610	2.134271677803	FBgn0028871	6479		1e+60
293	3L	736296	738472	2.238512992859	737267	1.755289942026	FBgn0000575	4329		1e+60
294	3R	4682260	4685000	2.230904579163	4683612	2.030034478505	FBgn0011966	3990		1e+60
295	X	1989751	1997411	2.230205059052	1993681	2.158522814512	FBgn0004861	980		1e+60
296	2R	11400549	11402746	2.228580474854	11401593	1.85911282897	FBgn0003425	4124		1e+60
297	X	2148018	2164989	2.228212833405	2164836	1.985741813978	FBgn0054052	13584		1e+60
298	3R	24897571	24901453	2.226181983948	24900121	2.027907073498	FBgn0039632	11240		1e+60
299	3R	9726667	9728330	2.222657203674	9727429	1.946374556598	FBgn0000576	152		1e+60
300	2L	3475351	3479528	2.22123670578	3476509	2.119534552097	FBgn0022073	1925		1e+60
301	2L	19328761	19331524	2.221029281616	19329939	2.215222093794	FBgn0024245	29214		1e+60
302	3R	9813724	9817218	2.216539382935	9814730	2.000853538513	FBgn0015270	24091		1e+60
303	2L	12457122	12462067	2.215986251831	12460223	2.163199361165	FBgn0032437	6541		1e+60
304	3L	19148352	19150637	2.215605735779	19149531	2.037011988023	FBgn0016797	13646		1e+60
305	2L	7136249	7139628	2.215330123901	7138644	2.045986007242	FBgn0031889	4961		1e+60
306	3L	19599483	19603591	2.214289665222	19602313	1.856387867647	FBgn0036896	1458		1e+60
307	2R	9821192	9824174	2.212361812592	9822178	2.080089747906	FBgn0033921	4962		1e+60
308	2L	19128418	19137029	2.201677322388	19132763	1.82198369503	FBgn0010300	3028		1e+60
309	3R	9636804	9639658	2.199678421021	9638622	1.934001604716	FBgn0053327	219		1e+60
310	2L	219448	225690	2.198343276978	223039	1.927254115834	FBgn0031235	9475		1e+60
311	3R	17430055	17433611	2.196182250977	17431345	1.778495152791	FBgn0046832	16901		1e+60
312	2L	19332817	19339197	2.194443702698	19335240	1.962016442243	FBgn0024245	23913		1e+60
313	2R	16869575	16877392	2.192235946655	16871887	1.676480642955	FBgn0000395	2636		1e+60
314	2R	15371628	15373648	2.191679000854	15372473	1.501515134176	FBgn0043532	10506		1e+60
315	3L	3828465	3830632	2.18782043457	3829547	2.016477977528	FBgn0013751	138		1e+60
316	X	7135554	7142291	2.186750411987	7139347	1.805246263742	FBgn0025549	2807		1e+60
317	3R	16398537	16401575	2.186215400696	16399997	2.106267929077	FBgn0038806	2733		1e+60
318	2L	5876506	5880491	2.18351483345	5877811	1.944262644824	FBgn0031745	1670		1e+60
319	2R	16159899	16162908	2.182673454285	16161090	2.002576128642	FBgn0034537	2189		1e+60
320	3L	10939615	10941928	2.180115699768	10940767	1.807865006583	FBgn0052070	2769		1e+60
321	3R	24408359	24412794	2.176965713501	24411270	1.895428180695	FBgn0000659	465		1e+60
322	2R	15620089	15623506	2.176877737045	15621511	1.944273286396	FBgn0004364	4863		1e+60
323	2L	4220469	4223998	2.173605442047	4222372	1.97887301445	FBgn0001075	4520		1e+60
324	3L	5626247	5630813	2.173557281494	5628633	1.850553333759	FBgn0035626	3		1e+60
325	3R	10302974	10311469	2.172465801239	10310358	1.901456654072	FBgn0038233	27056		1e+60
326	3L	301733	308610	2.169010162354	303315	1.916850903455	FBgn0004373	97		1e+60
327	2R	8534195	8536430	2.165127277374	8535332	1.905334472656	FBgn0008654	22302		1e+60
328	3L	3053405	3060297	2.164413928986	3057688	2.038201556486	FBgn0035397	3028		1e+60
329	X	6939960	6943633	2.163571357727	6941715	1.979597372167	FBgn0029933	1574		1e+60
330	3R	18954729	18960918	2.161881446838	18957349	1.729386329651	FBgn0051457	3643		1e+60
331	3L	20958418	20962859	2.153585195541	20960082	1.850358570323	FBgn0003415	1183		1e+60
332	X	16164901	16169143	2.150022983551	16167414	1.743386521059	FBgn0011764	135		1e+60
333	3R	11242563	11247105	2.145545959473	11243862	1.993725657463	FBgn0067339	357		1e+60
334	3R	20670853	20673602	2.144843578339	20671991	2.007126539946	FBgn0013953	745		1e+60
335	2L	14264126	14266126	2.144530773163	14265245	1.706732806037	FBgn0004002	1723		1e+60
336	3L	14114189	14119725	2.144354820251	14115554	1.948581415064	FBgn0042630	18971		1e+60
337	2R	6615671	6618261	2.142129421234	6616748	1.820731312037	FBgn0040765	838		1e+60
338	2L	6176772	6180783	2.142035484314	6179313	1.902605365304	FBgn0040951	11158		1e+60
339	3R	4030032	4032648	2.140313863754	4031428	1.945638796862	FBgn0053779	884		1e+60
340	3R	16671062	16674545	2.140019416809	16672376	1.882491320372	FBgn0038833	457		1e+60
341	3L	16730379	16735912	2.138928890228	16733878	1.738297181971	FBgn0004108	2545		1e+60
342	2R	18017403	18024918	2.138891220093	18023348	1.939645171165	FBgn0034735	23552		1e+60
343	2R	20552014	20554461	2.137856483459	20553041	1.955513238907	FBgn0001147	6886		1e+60
344	2L	14481306	14488320	2.134872436523	14483508	1.932179983924	FBgn0005771	7354		1e+60
345	X	3017014	3020742	2.13450050354	3018859	1.90797072649	FBgn0028746	10419		1e+60
346	2R	17903930	17906863	2.129621505737	17905375	1.990241780001	FBgn0034724	4263		1e+60
347	3L	15629995	15632472	2.127497196198	15631115	1.846634328365	FBgn0014851	4608		1e+60
348	2R	1627093	1630695	2.125914573669	1629720	1.882596857408	FBgn0033063	15058		1e+60
349	2L	16277346	16278922	2.125568389893	16277435	2.046553230286	FBgn0001994	6222		1e+60
350	3L	15315184	15320738	2.122935771942	15317474	2.035729492412	FBgn0036494	15515		1e+60
351	2R	2891374	2894496	2.116287231445	2892788	1.732369787553	FBgn0033159	894		1e+60
352	3L	20450128	20453547	2.115990638733	20451318	1.776250839233	FBgn0037007	1955		1e+60
353	2R	8101894	8109472	2.113119125366	8105335	1.949265867472	FBgn0050055	125		1e+60
354	3L	4044793	4047030	2.111052036285	4045745	1.903572166667	FBgn0000449	91		1e+60
355	3R	25110363	25117091	2.110418319702	25111820	1.886142338023	FBgn0039659	11131		1e+60
356	2R	1700508	1705798	2.109728813171	1701545	1.890108837801	FBgn0033068	1850		1e+60
357	2L	21830423	21832373	2.108572006226	21831442	1.711522728205	FBgn0003866	15254		1e+60
358	3L	9827186	9831256	2.107944011688	9829960	1.803265263053	FBgn0004390	734		1e+60
359	3L	10742435	10744691	2.106905937195	10743547	1.756218560537	FBgn0036102	31592		1e+60
360	X	19680463	19686745	2.106293678284	19685254	1.735090065002	FBgn0031079	734		1e+60
361	3R	8896957	8899058	2.105784416199	8897974	1.909030942356	FBgn0004666	14493		1e+60
362	2L	15326203	15330718	2.10183095932	15329591	1.806398808956	FBgn0001981	202		1e+60
363	2L	478423	482409	2.101715087891	481071	2.078031960656	FBgn0043364	1389		1e+60
364	2R	12989855	12994175	2.101137161255	12991165	1.868897851308	FBgn0034224	241		1e+60
365	2R	18012889	18016660	2.100599765778	18015207	1.908332316081	FBgn0034735	15411		1e+60
366	2L	7005786	7007900	2.094897270203	7006714	1.800425669726	FBgn0031880	6782		1e+60
367	2L	19566787	19574791	2.092858314514	19572325	1.931346332326	FBgn0005672	928		1e+60
368	2R	16413886	16416197	2.090826034546	16415269	1.937014758587	FBgn0034560	2017		1e+60
369	3L	622144	625812	2.087547302246	623977	1.94233344583	FBgn0064191	1814		1e+60
370	3R	2728266	2730599	2.086264133453	2729487	1.942294925451	FBgn0001077	39441		1e+60
371	2R	4165543	4171262	2.081938743591	4167765	2.144807066236	FBgn0050353	2254		1e+60
372	3R	20094913	20099860	2.080848693848	20098257	1.928539335728	FBgn0029146	496		1e+60
373	3R	20997248	21000787	2.080645561218	20998826	2.072562862845	FBgn0039285	443		1e+60
374	2L	17738047	17740686	2.079834938049	17739304	1.76168680191	FBgn0015609	3854		1e+60
375	2R	9825319	9829731	2.079536437988	9827460	1.699106343587	FBgn0033921	10244		1e+60
376	3R	9228384	9232353	2.075993061066	9230714	1.963723786672	FBgn0038150	124		1e+60
377	3L	253499	256119	2.075283050537	255128	2.042585690816	FBgn0029002	44		1e+60
378	3R	11922891	11926665	2.071969985962	11925602	1.782545789083	FBgn0010379	664		1e+60
379	X	11840267	11842152	2.068956375122	11841004	1.272419198354	FBgn0030360	111		1e+60
380	3R	27572394	27575315	2.068674087524	27573988	1.948012800778	FBgn0011013	737		1e+60
381	3L	6442426	6444611	2.063529968262	6443587	1.801742750056	FBgn0035700	7974		1e+60
382	3L	14040721	14043014	2.063141822815	14042082	1.756437063217	FBgn0005592	1051		1e+60
383	2R	13818328	13823863	2.062038421631	13822122	1.984623074532	FBgn0034327	3282		1e+60
384	2R	14184923	14194282	2.056818962097	14189933	1.495714992285	FBgn0023214	1538		1e+60
385	2L	711682	716761	2.055608272552	713363	2.049023039201	FBgn0000497	1605		1e+60
386	3L	15008273	15013701	2.054969787598	15009124	1.977240834917	FBgn0025776	212		1e+60
387	2R	15624903	15629527	2.05310344696	15626147	1.879065354665	FBgn0004364	227		1e+60
388	3L	12054713	12058394	2.052069664001	12057339	1.833874130249	FBgn0028679	1607		1e+60
389	X	10990829	10994155	2.047322273254	10992133	1.80242656259	FBgn0020255	1674		1e+60
390	3L	2862143	2867045	2.047027587891	2865661	1.96997662953	FBgn0035379	10035		1e+60
391	3R	13427990	13432440	2.046929836273	13430593	1.82222288847	FBgn0038524	1231		1e+60
392	3L	9434134	9438481	2.04475402832	9436381	1.814251955818	FBgn0052043	1357		1e+60
393	3L	22109304	22111683	2.044116020203	22110512	1.946622624117	FBgn0037152	11244		1e+60
394	3L	7956678	7959368	2.040681362152	7957955	1.857905808617	FBgn0011817	4959		1e+60
395	X	22038965	22041060	2.038187980652	22039925	1.769126097361	FBgn0000719	18658		1e+60
396	2R	12093780	12096468	2.036769390106	12095484	1.769029897802	FBgn0016131	1145		1e+60
397	X	2284197	2286922	2.034586906433	2285275	2.042942732573	FBgn0001150	156		1e+60
398	2R	15384397	15387420	2.034527778625	15385512	1.807800292969	FBgn0043532	2533		1e+60
399	2R	6912160	6917662	2.033808231354	6915022	1.640091955662	FBgn0050506	726		1e+60
400	X	1977503	1982603	2.033673286438	1979416	1.872757618244	FBgn0004860	1536		1e+60
401	2R	7968691	7979672	2.033657550812	7976649	1.910033162435	FBgn0010238	7551		1e+60
402	3R	15154801	15159342	2.031932830811	15158341	1.657371401787	FBgn0000463	6406		1e+60
403	2L	18139523	18142701	2.02828502655	18141306	1.6795949671	FBgn0041184	7033		1e+60
404	3R	16776265	16778753	2.027595043182	16777439	1.952533160939	FBgn0002921	3003		1e+60
405	3L	3041937	3044852	2.026475906372	3043818	1.797134429216	FBgn0035393	5184		1e+60
406	2L	245323	252951	2.025276184082	249583	1.700824176564	FBgn0001309	1212		1e+60
407	2R	8987081	8989363	2.024108409882	8988344	1.784497457392	FBgn0000119	10781		1e+60
408	3L	1461522	1464491	2.020991325378	1462803	1.785372972488	FBgn0046769	279		1e+60
409	2R	9479812	9483463	2.020371437073	9482096	1.897294312716	FBgn0020766	2158		1e+60
410	2L	158104	163643	2.018818855286	161416	1.81473493576	FBgn0016977	2382		1e+60
411	2R	8709850	8713228	2.016297340393	8712331	1.954154789448	FBgn0053182	1852		1e+60
412	2L	14045068	14048512	2.015905380249	14046450	1.68052889506	FBgn0028876	1134		1e+60
413	3L	10303483	10306085	2.015546798706	10304785	1.645526111126	FBgn0067716	10992		1e+60
414	2R	20732409	20735236	2.012411117554	20733933	1.848493800444	FBgn0001325	282		1e+60
415	2R	8419338	8422990	2.009738206863	8420181	1.800742037156	FBgn0010488	11723		1e+60
416	2L	12665216	12667382	2.009457111359	12666277	1.840058714151	FBgn0032442	2892		1e+60
417	X	3252851	3254952	2.008855819702	3254015	1.679991273319	FBgn0029657	4445		1e+60
418	X	313038	318188	2.008601665497	314048	1.871014510884	FBgn0000137	3274		1e+60
419	2L	3774753	3779948	2.007074832916	3775874	1.877063035965	FBgn0004893	4168		1e+60
420	X	2990171	2999556	2.005815505981	2994275	1.548780322075	FBgn0004647	3247		1e+60
421	3R	26097987	26103768	2.005790710449	26101859	1.497327625751	FBgn0010113	1797		1e+60
422	3R	627395	633873	2.005563735962	628204	1.823300581712	FBgn0037278	759		1e+60
423	2R	11616667	11620071	2.004645824432	11617594	1.642985512229	FBgn0014020	45		1e+60
424	X	442687	451002	2.004497051239	447553	1.852911412716	FBgn0003986	310		1e+60
425	3R	15759459	15762697	2.003911972046	15761746	1.840079419753	FBgn0021776	904		1e+60
426	3L	14718503	14725574	2.003732681274	14720869	1.730909852421	FBgn0013263	5439		1e+60
427	3L	9587836	9591046	2.002546310425	9589436	1.809103629168	FBgn0002528	570		1e+60
428	2L	16279312	16284863	2.001896858215	16282250	1.624766409397	FBgn0001994	1407		1e+60
429	3L	3831299	3833826	1.999061107635	3832600	1.853692978621	FBgn0013751	2915		1e+60
430	2R	8702429	8709387	1.997251987457	8706127	1.75571501255	FBgn0028991	146		1e+60
431	3R	4505178	4516419	1.996834754944	4506415	1.723429539624	FBgn0053325	363		1e+60
432	3R	12596308	12599682	1.996605396271	12597945	1.822002803578	FBgn0020556	966		1e+60
433	3R	23265919	23269473	1.996257305145	23268438	1.869854506324	FBgn0039518	21473		1e+60
434	X	10585151	10591519	1.995993375778	10587361	1.78449267149	FBgn0003204	2363		1e+60
435	2R	16053147	16055021	1.995312690735	16054165	1.567792583914	FBgn0034514	37		1e+60
436	3R	27548224	27552925	1.99430513382	27551052	1.793906658888	FBgn0003870	11446		1e+60
437	X	19152205	19158796	1.993103981018	19156289	1.470329795565	FBgn0028469	287		1e+60
438	3R	12454676	12459040	1.990900039673	12456650	1.849002361298	FBgn0000634	5702		1e+60
439	2L	7525147	7528091	1.990637779236	7526344	1.830884176142	FBgn0053529	18079		1e+60
440	3R	19168244	19174011	1.989678382874	19169626	1.875604264876	FBgn0003118	2258		1e+60
441	3R	4005325	4008764	1.989174842834	4007493	1.783272027969	FBgn0001138	329		1e+60
442	3L	19127502	19138199	1.986026763916	19136976	1.716495752335	FBgn0016797	1091		1e+60
443	X	12566776	12571936	1.985619544983	12569603	1.729620176203	FBgn0024308	6777		1e+60
444	2R	4913578	4920395	1.982690811157	4918479	1.820713043213	FBgn0053774	6382		1e+60
445	2L	11188136	11192573	1.980795860291	11189043	1.7217489779	FBgn0032354	10002		1e+60
446	3L	18362733	18366783	1.97855758667	18365736	1.858385955586	FBgn0011706	2074		1e+60
447	2R	14044642	14048279	1.97815990448	14046934	1.627049109515	FBgn0034356	4639		1e+60
448	3R	7584010	7590836	1.977009773254	7586439	1.69324439764	FBgn0017581	3740		1e+60
449	2R	11213806	11215778	1.97481918335	11214780	1.658189088106	FBgn0050080	1777		1e+60
450	2L	8413977	8420898	1.97425699234	8416523	1.929537268246	FBgn0027932	833		1e+60
451	3R	11408847	11415202	1.973654747009	11410588	1.864587727715	FBgn0038350	32094		1e+60
452	2L	516954	524695	1.972712993622	518352	1.578853270587	FBgn0003963	5115		1e+60
453	X	12583866	12589935	1.968178272247	12586045	1.963319333394	FBgn0030418	7642		1e+60
454	3R	2913995	2916323	1.967875480652	2915244	1.890353107452	FBgn0003884	2984		1e+60
455	2R	8044145	8048547	1.967091560364	8047035	1.852071126302	FBgn0011592	2072		1e+60
456	2R	6358881	6361804	1.964041233063	6360106	1.773525923491	FBgn0027525	5473		1e+60
457	3R	12542868	12546902	1.962910652161	12545828	1.647303521633	FBgn0003944	14520		1e+60
458	2R	16756352	16759933	1.962241172791	16758362	1.722087860107	FBgn0034606	173		1e+60
459	X	319982	324003	1.961529254913	323123	1.570817246157	FBgn0010019	3032		1e+60
460	3R	25077904	25082413	1.9575548172	25081276	1.762846887112	FBgn0003525	226		1e+60
461	3R	11744902	11748271	1.957305908203	11746877	1.529584185282	FBgn0038385	242		1e+60
462	2L	16345768	16350902	1.956981658936	16349770	1.67938581109	FBgn0028506	905		1e+60
463	3L	5953760	5960175	1.956630706787	5957176	1.668573716108	FBgn0035656	7224		1e+60
464	3L	21575934	21579792	1.955870628357	21577108	1.800773888826	FBgn0053291	1693		1e+60
465	3L	18188724	18192388	1.953349113464	18190887	1.58090578715	FBgn0036782	23789		1e+60
466	2L	8520857	8523426	1.950110435486	8522006	1.759824573994	FBgn0016122	107		1e+60
467	2R	16563241	16565888	1.947380542755	16564581	1.734935480006	FBgn0003391	160		1e+60
468	3R	1424938	1427702	1.946757316589	1426503	1.662465936997	FBgn0037346	388		1e+60
469	2L	5996189	6001237	1.946556091309	5997386	1.683001250029	FBgn0031759	2097		1e+60
470	X	2241943	2245602	1.945861816406	2244475	1.848685353994	FBgn0040387	655		1e+60
471	X	9607304	9610324	1.944507598877	9609288	1.598506599665	FBgn0020378	11108		1e+60
472	3R	12060282	12064383	1.942620277405	12061552	1.74131155014	FBgn0040071	10181		1e+60
473	2L	14433809	14437589	1.942302703857	14435901	1.825651421266	FBgn0028871	10770		1e+60
474	X	6826113	6835163	1.940153121948	6830996	1.780460332569	FBgn0029927	730		1e+60
475	2R	13851937	13857248	1.938181877136	13854898	1.766189827639	FBgn0040737	28213		1e+60
476	3R	14823043	14828578	1.9358959198	14825969	1.897156357765	FBgn0026239	16222		1e+60
477	3L	18150027	18152499	1.935428619385	18151150	1.619581540426	FBgn0003997	254		1e+60
478	2R	20388955	20391456	1.933690547943	20390376	1.656738028807	FBgn0035075	1207		1e+60
479	3R	12104695	12109234	1.933483123779	12106160	1.688422371359	FBgn0051283	2199		1e+60
480	2R	7061926	7067540	1.933156490326	7062856	1.745164934794	FBgn0000577	18739		1e+60
481	3R	19018031	19020284	1.932624816895	19019172	1.790565788746	FBgn0039061	10530		1e+60
482	X	18528364	18530661	1.931698799133	18529503	1.593891143799	FBgn0010383	2821		1e+60
483	3R	12376713	12379100	1.931584358215	12378080	1.705645024776	FBgn0038442	2321		1e+60
484	2R	15144683	15147478	1.931114196777	15145839	1.537710398436	FBgn0003435	526		1e+60
485	3L	14416617	14419191	1.930475234985	14418144	1.749639118419	FBgn0036424	35553		1e+60
486	3L	22885933	22887633	1.929508686066	22886879	1.528739823235	FBgn0052461	2247		1e+60
487	2L	1074597	1078689	1.928559303284	1076703	1.654573580798	FBgn0003310	1108		1e+60
488	2R	1638222	1643784	1.928462028503	1639460	1.704451143742	FBgn0033063	5318		1e+60
489	3R	11115480	11118281	1.927625894547	11117058	1.554762728074	FBgn0003721	9804		1e+60
490	2L	15308709	15311147	1.927572727203	15309746	1.765372812748	FBgn0041103	6089		1e+60
491	X	4528900	4532294	1.926749229431	4529640	1.313386535645	FBgn0022768	2468		1e+60
492	2L	21020395	21024826	1.926226615906	21022006	1.680993528927	FBgn0010395	18419		1e+60
493	2L	25846	29679	1.925415039062	28169	1.761631404652	FBgn0031209	4281		1e+60
494	3L	15481241	15483549	1.925005912781	15482192	1.768923170426	FBgn0036503	93		1e+60
495	2R	5932198	5936210	1.9217710495	5933273	1.861649215221	FBgn0033519	393		1e+60
496	3L	4955835	4958273	1.920556545258	4957087	1.65278636708	FBgn0005775	68		1e+60
497	3R	12724138	12726515	1.919480323792	12725302	1.805966854095	FBgn0015350	19852		1e+60
498	2L	17216434	17219495	1.918231487274	17218422	1.627372096567	FBgn0051745	23057		1e+60
499	2R	3760181	3763566	1.91459274292	3762358	1.665848970413	FBgn0033277	3711		1e+60
500	2R	13230518	13233276	1.914374351501	13231496	1.649672452141	FBgn0028494	2694		1e+60
501	2L	14511982	14514662	1.914254665375	14512959	1.7197239995	FBgn0011862	5132		1e+60
502	3R	17120298	17124144	1.913980484009	17122649	1.816363334656	FBgn0001234	304		1e+60
503	2R	2121477	2126688	1.91179227829	2124919	1.753824561834	FBgn0040673	93		1e+60
504	2L	18299738	18304217	1.910138607025	18301524	1.696479707956	FBgn0032677	10691		1e+60
505	3L	1428775	1432788	1.909341812134	1431678	1.788111120462	FBgn0043865	10503		1e+60
506	3L	16076774	16080141	1.909068107605	16078947	1.669701798757	FBgn0010280	424		1e+60
507	3R	25370287	25375074	1.908890724182	25373912	1.731801801258	FBgn0000492	8197		1e+60
508	2R	16607965	16611791	1.908869743347	16609404	1.769817084074	FBgn0015721	108		1e+60
509	2R	14779125	14783654	1.908773422241	14782410	1.725431975196	FBgn0034423	7633		1e+60
510	3R	2585827	2590621	1.908758163452	2587055	1.975097936742	FBgn0000071	1260		1e+60
511	2R	10869864	10872591	1.907984733582	10870981	1.780863649705	FBgn0034013	5964		1e+60
512	2R	20516838	20520709	1.907192707062	20518357	1.655390739441	FBgn0005634	716		1e+60
513	3L	7882790	7887191	1.906229972839	7884438	1.593083572388	FBgn0003041	1460		1e+60
514	2L	7542913	7546518	1.903537273407	7544252	1.651295213138	FBgn0053529	171		1e+60
515	2R	5057768	5062089	1.903364658356	5060167	1.738382220268	FBgn0033421	1400		1e+60
516	3R	27760888	27764964	1.902462482452	27763523	1.64813709259	FBgn0039886	40329		1e+60
517	2R	11667880	11671902	1.901471614838	11670452	1.751015726725	FBgn0034082	3205		1e+60
518	2R	3578780	3581776	1.901463985443	3580156	1.774530915653	FBgn0020279	362		1e+60
519	2R	8737053	8742724	1.89857339859	8740210	1.859317362309	FBgn0043010	1844		1e+60
520	2R	17828106	17831729	1.895869731903	17830425	1.636425018311	FBgn0013272	5181		1e+60
521	3R	15139636	15141975	1.894129753113	15141046	1.757019463707	FBgn0000463	10889		1e+60
522	3L	17520308	17523646	1.893433094025	17521310	1.705572577084	FBgn0025455	1737		1e+60
523	2L	3538008	3542633	1.891812324524	3539166	1.837620615959	FBgn0024244	85		1e+60
524	2R	18234599	18238356	1.891592502594	18237014	1.727183659871	FBgn0028371	7409		1e+60
525	2L	12433226	12436937	1.891293525696	12435627	1.620942817015	FBgn0040286	962		1e+60
526	3R	17012939	17015621	1.890929222107	17014692	1.088805168867	FBgn0038867	20842		1e+60
527	2L	14488580	14491904	1.890351772308	14490834	1.521314649021	FBgn0005771	28		1e+60
528	2L	18777801	18779979	1.888319969177	18778954	1.826897901647	FBgn0045852	721		1e+60
529	3R	1832172	1834996	1.888229370117	1833462	1.712336428025	FBgn0003261	839		1e+60
530	2R	7248093	7250058	1.88720369339	7249182	1.670985951143	FBgn0033649	9352		1e+60
531	X	2254423	2256047	1.884027481079	2255868	1.645206378056	FBgn0040385	11187		1e+60
532	2R	10632477	10634224	1.883504390717	10634102	1.60975226489	FBgn0015371	3982		1e+60
533	3L	15692663	15695628	1.881852149963	15694237	1.640068531036	FBgn0010105	555		1e+60
534	3R	9932969	9935204	1.880292415619	9934263	1.450349751641	FBgn0038202	726		1e+60
535	3R	10678344	10681999	1.879922866821	10679844	1.593344390392	FBgn0053555	218		1e+60
536	2L	13233618	13236193	1.878268241882	13235250	1.812340848586	FBgn0032493	655		1e+60
537	X	15440689	15445878	1.878092288971	15442420	1.671021580696	FBgn0052586	13410		1e+60
538	3L	18804575	18806958	1.87785243988	18805490	1.657045700971	FBgn0052027	1348		1e+60
539	2R	3529853	3531714	1.877561092377	3530816	1.480744659901	FBgn0033250	5249		1e+60
540	2L	12677440	12681776	1.876948356628	12678485	1.69346255064	FBgn0032442	9316		1e+60
541	2L	4819583	4825152	1.876779556274	4823903	1.550744365243	FBgn0031632	2127		1e+60
542	2L	10607925	10610278	1.875062942505	10608972	1.44362488389	FBgn0032271	22081		1e+60
543	X	2173604	2181021	1.87420463562	2173697	1.843816757202	FBgn0054052	4723		1e+60
544	3R	5453398	5457091	1.873258590698	5456334	1.735750310561	FBgn0005585	273		1e+60
545	3R	16653740	16656852	1.872501373291	16656035	1.443878959207	FBgn0027493	302		1e+60
546	X	17542235	17547992	1.86901140213	17546361	1.680436193943	FBgn0052560	1638		1e+60
547	X	7144410	7147098	1.868394851685	7144993	1.663811079661	FBgn0024250	8184		1e+60
548	X	10650605	10656153	1.867530345917	10654046	1.630882291233	FBgn0030235	13954		1e+60
549	X	19470096	19474129	1.866229057312	19471617	1.526522934437	FBgn0026680	672		1e+60
550	X	4896650	4899332	1.86475944519	4897781	1.59766107447	FBgn0003028	4247		1e+60
551	3R	670517	675808	1.864317417145	672187	1.670984208584	FBgn0003002	6348		1e+60
552	X	10574440	10578875	1.860857009888	10576697	1.595750451088	FBgn0003204	13027		1e+60
553	3R	25666370	25668323	1.860247612	25667375	1.4842030406	FBgn0039709	3951		1e+60
554	3L	20717848	20720599	1.859802722931	20719306	1.443883755628	FBgn0037021	741		1e+60
555	3R	9508237	9511206	1.859601020813	9509861	1.57790590735	FBgn0024555	181		1e+60
556	2L	2452312	2458611	1.858536720276	2454858	1.631457149982	FBgn0012017	5186		1e+60
557	3R	13534980	13539608	1.856352806091	13537092	1.725553448995	FBgn0003013	6967		1e+60
558	2L	11485131	11487265	1.854868412018	11486223	1.267036596934	FBgn0003313	34		1e+60
559	3R	6470433	6472474	1.854864597321	6471586	1.510512441397	FBgn0001235	7200		1e+60
560	3L	19828684	19834869	1.853551864624	19832056	1.745085461934	FBgn0014037	11170		1e+60
561	3L	12666387	12668533	1.852728843689	12667302	1.608585750355	FBgn0014343	393		1e+60
562	2L	11792920	11795133	1.852173805237	11793981	1.461964339018	FBgn0032377	102		1e+60
563	X	4407461	4411168	1.85011100769	4408384	1.607406870524	FBgn0029716	5075		1e+60
564	2R	13802855	13809126	1.849284172058	13806456	1.355712481907	FBgn0010575	1741		1e+60
565	3R	27044236	27049876	1.849243164062	27047392	1.633896291256	FBgn0039831	966		1e+60
566	3R	10547133	10550850	1.848831176758	10549755	1.653451442719	FBgn0053967	223		1e+60
567	3R	11858106	11862365	1.84853553772	11860161	1.572330082164	FBgn0003117	8342		1e+60
568	3L	118585	122543	1.847656726837	121589	1.50287510367	FBgn0035099	8396		1e+60
569	2R	3737685	3739843	1.847001552582	3738497	1.727738648653	FBgn0010109	5643		1e+60
570	3R	816996	821466	1.842699050903	820107	1.723757070654	FBgn0037292	5633		1e+60
571	3R	24887984	24891494	1.842530250549	24889282	1.628108024597	FBgn0039632	401		1e+60
572	3L	11232924	11236710	1.84183216095	11234079	1.787599861622	FBgn0041094	7823		1e+60
573	X	3282357	3285788	1.84139919281	3284310	1.664943665266	FBgn0052493	631		1e+60
574	2L	7531577	7533905	1.840257644653	7532815	1.457681357861	FBgn0053529	11608		1e+60
575	2R	12028583	12036828	1.840007781982	12034129	1.381966338438	FBgn0034134	15684		1e+60
576	3R	682899	684911	1.839360237122	683693	1.600808588664	FBgn0003002	5158		1e+60
577	3R	21004841	21012244	1.839113235474	21009610	1.613466441631	FBgn0039286	1125		1e+60
578	3L	14606314	14610164	1.839067459106	14607381	1.800704479218	FBgn0041604	9502		1e+60
579	3L	18819165	18820757	1.835874557495	18820039	1.397766085232	FBgn0067689	6202		1e+60
580	3R	12707465	12709534	1.834451675415	12708283	1.65964397788	FBgn0015350	2833		1e+60
581	2L	7631821	7634015	1.833475589752	7632982	1.458372942607	FBgn0031927	13015		1e+60
582	2L	3860314	3863047	1.832646369934	3861779	1.536623001099	FBgn0031574	902		1e+60
583	3R	17324361	17326431	1.831315040588	17325268	1.475415050983	FBgn0051179	466		1e+60
584	2R	11330917	11333099	1.830090999603	11331998	1.438545395346	FBgn0050084	326		1e+60
585	2R	19781946	19785315	1.83000087738	19783152	1.665627539158	FBgn0005636	185		1e+60
586	2R	4649118	4651752	1.827988147736	4650490	1.543478429317	FBgn0028955	203		1e+60
587	3R	25492042	25494374	1.827902793884	25492876	1.517125844955	FBgn0039676	1723		1e+60
588	3R	7197034	7199491	1.825748443604	7198246	1.618006186052	FBgn0004595	264		1e+60
589	2R	2616783	2619619	1.825047492981	2618040	1.698573224685	FBgn0033142	715		1e+60
590	2L	4376988	4380304	1.824789047241	4378425	1.760963327744	FBgn0031597	4294		1e+60
591	X	7470284	7474310	1.823927879333	7472519	1.650607585907	FBgn0004198	18135		1e+60
592	2L	2998629	3001731	1.82225561142	3000578	1.473638653755	FBgn0025681	7614		1e+60
593	3R	12682510	12684799	1.821454524994	12683481	1.709852784872	FBgn0082171	1444		1e+60
594	3R	2635092	2639182	1.820876598358	2636411	1.523447096348	FBgn0046833	1115		1e+60
595	2L	7518009	7520991	1.819919109344	7520055	1.535156190395	FBgn0011283	22695		1e+60
596	X	377312	385022	1.816930770874	384017	1.65118969188	FBgn0024983	3096		1e+60
597	2R	15825351	15827873	1.816320419312	15826741	1.480208545923	FBgn0034500	3213		1e+60
598	3R	24160567	24162964	1.814609527588	24161736	1.700640790603	FBgn0039579	1496		1e+60
599	3R	20083369	20086808	1.812529087067	20085586	1.657420545816	FBgn0051130	5395		1e+60
600	2L	11223844	11226315	1.811686754227	11225404	1.669015824795	FBgn0000011	14723		1e+60
601	2R	3590893	3596113	1.809440612793	3595141	1.65196536569	FBgn0028563	350		1e+60
602	3R	17290753	17293713	1.808309078217	17292059	1.695629400365	FBgn0038889	15988		1e+60
603	X	542701	545364	1.808125495911	544008	1.758007049561	FBgn0021764	347		1e+60
604	X	5591115	5593552	1.808051109314	5592275	1.62563606898	FBgn0027321	185		1e+60
605	3R	165476	168148	1.806035995483	167239	1.619365632534	FBgn0037236	1952		1e+60
606	3L	2850259	2853368	1.805000305176	2852203	1.62919698042	FBgn0035378	3039		1e+60
607	X	19720179	19724949	1.804103851318	19723023	1.541375500815	FBgn0000076	974		1e+60
608	3L	14619449	14621787	1.803312301636	14620873	1.600689442952	FBgn0011927	18399		1e+60
609	3R	17958533	17961553	1.801177024841	17960191	1.705131194171	FBgn0051163	611		1e+60
610	3R	784806	786920	1.798557281494	785690	1.570847630501	FBgn0037289	1380		1e+60
611	X	9594121	9596277	1.798461914062	9595247	1.72386489195	FBgn0020378	2933		1e+60
612	2R	1232665	1235395	1.797709465027	1233935	1.653059033787	FBgn0000099	283		1e+60
613	3L	6740183	6742087	1.793970108032	6741248	1.464068244485	FBgn0052392	4055		1e+60
614	X	19129838	19133797	1.793924331665	19132438	1.612856558391	FBgn0065084	3372		1e+60
615	3L	16453532	16457818	1.793766021729	16456662	1.630862292121	FBgn0003515	6251		1e+60
616	3L	22878566	22884217	1.792771339417	22882150	1.694608624776	FBgn0037207	3095		1e+60
617	3R	5375491	5379013	1.79145860672	5376673	1.606445821126	FBgn0037705	855		1e+60
618	X	5866876	5872027	1.7911195755	5868093	1.614301472902	FBgn0029003	9679		1e+60
619	3L	17953867	17958698	1.790223121643	17954837	1.222408692042	FBgn0052193	27918		1e+60
620	3R	8835770	8843531	1.789335250854	8842363	1.629023969173	FBgn0020496	4975		1e+60
621	X	11166985	11171429	1.787737846375	11168048	1.583110279507	FBgn0003411	484		1e+60
622	3R	17271462	17274716	1.787533760071	17273739	1.734537601471	FBgn0011278	1697		1e+60
623	2L	8273940	8282556	1.785900115967	8276409	1.635170992683	FBgn0011902	14318		1e+60
624	X	19597478	19601029	1.784955501556	19600015	1.642576249441	FBgn0031070	3755		1e+60
625	2R	9846335	9850188	1.784684658051	9849237	1.666497370776	FBgn0033923	1979		1e+60
626	3R	8888997	8892048	1.784614562988	8891010	1.590946435928	FBgn0004666	7529		1e+60
627	2L	7583794	7586301	1.783628940582	7585087	1.567709445953	FBgn0083141	3152		1e+60
628	3L	11065807	11067728	1.782527446747	11066967	1.433542072773	FBgn0020412	119		1e+60
629	3L	16708002	16710798	1.781502723694	16709734	1.536302061642	FBgn0036659	10901		1e+60
630	3L	742627	747596	1.779752254486	743954	1.671572744846	FBgn0052480	9081		1e+60
631	2L	14539383	14541285	1.77970457077	14540342	1.562508910894	FBgn0028881	8733		1e+60
632	X	7117184	7120330	1.779699325562	7119339	1.448847025633	FBgn0029940	7199		1e+60
633	3R	2711124	2713640	1.779445648193	2712240	1.599084854126	FBgn0001077	22194		1e+60
634	X	16607490	16610788	1.777164459229	16608981	1.47216835618	FBgn0001250	8390		1e+60
635	3R	26737206	26739231	1.773920059204	26738313	1.374925954001	FBgn0020912	297		1e+60
636	2R	12933828	12937877	1.772285461426	12935376	1.427835716921	FBgn0022029	80		1e+60
637	X	16625364	16628695	1.771942138672	16627362	1.605531990528	FBgn0030790	1271		1e+60
638	2L	16318368	16323384	1.767444133759	16319693	1.609413287219	FBgn0000250	2337		1e+60
639	X	9529008	9533205	1.765006065369	9531452	1.637505173683	FBgn0030150	2559		1e+60
640	3R	10503060	10507010	1.764599323273	10505655	1.76648346583	FBgn0038252	16490		1e+60
641	2L	18942769	18945166	1.763121128082	18943616	1.351528476266	FBgn0032724	1210		1e+60
642	3R	2640456	2645809	1.762656211853	2644026	1.430589824915	FBgn0051485	1034		1e+60
643	2R	9099331	9101721	1.762560844421	9100260	1.611255056718	FBgn0027581	8983		1e+60
644	2R	5470361	5473633	1.7624168396	5471874	1.460725644056	FBgn0033467	386		1e+60
645	2L	165042	167580	1.762385368347	166298	1.687530008952	FBgn0016977	7264		1e+60
646	2R	14784618	14793046	1.76128578186	14790445	1.401182006387	FBgn0003254	144		1e+60
647	3L	15766703	15768718	1.761039733887	15767723	1.434938139386	FBgn0036531	5954		1e+60
648	3R	19651197	19654604	1.760831356049	19653517	1.706821918488	FBgn0004186	75		1e+60
649	2L	8824536	8827362	1.760223865509	8825497	1.683041636149	FBgn0029123	128		1e+60
650	X	17337735	17345972	1.759207248688	17345051	1.61787456274	FBgn0030842	21799		1e+60
651	X	7901007	7909000	1.758432388306	7906390	1.547714173794	FBgn0004656	282		1e+60
652	X	16255142	16263200	1.757773399353	16259745	1.478872044881	FBgn0026575	2964		1e+60
653	2R	16981804	16985967	1.757627487183	16982960	1.541098390307	FBgn0010415	5790		1e+60
654	3R	5203737	5206286	1.757527351379	5205228	1.700940936804	FBgn0037684	14086		1e+60
655	3R	1152879	1154820	1.757143974304	1153724	1.653026636909	FBgn0013576	7902		1e+60
656	3L	11386553	11393701	1.756015300751	11392575	1.232235761789	FBgn0036157	6522		1e+60
657	X	3583814	3590577	1.755903720856	3587657	1.46480700549	FBgn0029675	4741		1e+60
658	X	17484249	17487102	1.755007266998	17485708	1.690795660019	FBgn0026375	781		1e+60
659	3R	11170067	11172919	1.752921104431	11171475	1.52009268368	FBgn0019925	430		1e+60
660	2L	20472828	20476242	1.752734661102	20473979	1.593540579081	FBgn0046834	1110		1e+60
661	3R	901329	903438	1.751413345337	902414	1.473993133096	FBgn0010313	9994		1e+60
662	2L	6916711	6923347	1.750487327576	6921715	1.606299961314	FBgn0004838	1005		1e+60
663	3R	9117753	9120951	1.749103069305	9119047	1.692579180002	FBgn0038134	127		1e+60
664	3L	3600235	3603424	1.748108863831	3602432	1.422128761516	FBgn0040694	2099		1e+60
665	X	989822	992858	1.747966766357	991721	1.587854693918	FBgn0040365	10778		1e+60
666	2R	5202629	5207488	1.747519016266	5204269	1.676541861366	FBgn0023143	872		1e+60
667	X	15542842	15548757	1.747224807739	15544258	1.489936688367	FBgn0030672	277		1e+60
668	3L	6786929	6788589	1.746007919312	6787775	1.409128245185	FBgn0003995	23668		1e+60
669	X	16050023	16052276	1.743714332581	16051271	1.630254689385	FBgn0000459	600		1e+60
670	2R	4160430	4162542	1.743371963501	4161579	1.345664680004	FBgn0003892	131		1e+60
671	2R	16829902	16832274	1.741991043091	16831040	1.361476617701	FBgn0020306	14		1e+60
672	3R	801025	807207	1.740578651428	806291	1.5177767978	FBgn0037291	3663		1e+60
673	2R	9017104	9019791	1.739109039307	9018606	1.557700306177	FBgn0033845	102		1e+60
674	2L	12669737	12671699	1.738927364349	12670658	1.548365354538	FBgn0032442	1489		1e+60
675	X	18517690	18522435	1.73734664917	18519201	1.433793120914	FBgn0004959	505		1e+60
676	X	1679241	1681435	1.736709117889	1680241	1.604312717915	FBgn0029591	1575		1e+60
677	3R	4854681	4858029	1.736277580261	4855805	1.641463518143	FBgn0002932	9384		1e+60
678	2R	19876049	19879506	1.735925197601	19877488	1.581067979336	FBgn0053537	4175		1e+60
679	3R	17479147	17481123	1.734943389893	17480117	1.600691683152	FBgn0011766	6010		1e+60
680	2L	4280615	4284768	1.72987985611	4282946	1.34100002401	FBgn0010473	205		1e+60
681	3R	22709682	22714376	1.729822158813	22712761	1.569102399489	FBgn0004359	5305		1e+60
682	3L	111496	116471	1.728583335876	114695	1.553247656141	FBgn0020386	1711		1e+60
683	2L	11416601	11420026	1.728470802307	11418947	1.653779590831	FBgn0004579	26656		1e+60
684	X	7074778	7077067	1.725126266479	7076012	1.692867100239	FBgn0029940	36128		1e+60
685	2L	12006289	12008445	1.724603176117	12007468	1.504903078079	FBgn0014019	908		1e+60
686	3R	2487874	2490721	1.722989082336	2488924	1.501684357138	FBgn0024912	3102		1e+60
687	3R	12626379	12630080	1.722585678101	12628791	1.636234732235	FBgn0015230	14758		1e+60
688	3L	245681	248648	1.721917152405	247355	1.444776177406	FBgn0035121	555		1e+60
689	3R	487603	490133	1.721685409546	488519	1.327245950699	FBgn0051531	3214		1e+60
690	3R	12502652	12504930	1.719405174255	12504051	1.549316048622	FBgn0051498	13424		1e+60
691	2R	5002421	5003860	1.716336727142	5002997	1.467648863792	FBgn0004360	2985		1e+60
692	3R	5061670	5063887	1.71524810791	5063082	1.282974211375	FBgn0003165	322		1e+60
693	2L	12611142	12613205	1.715143203735	12612025	1.48939113056	FBgn0032439	644		1e+60
694	3R	2230026	2233877	1.714512348175	2231148	1.558251605314	FBgn0037443	465		1e+60
695	X	11337702	11341168	1.714116573334	11340222	1.376869846793	FBgn0052666	1834		1e+60
696	2R	10613737	10616121	1.713481426239	10614883	1.600934565067	FBgn0015371	15237		1e+60
697	3L	13966802	13970653	1.713428497314	13968779	1.513190150261	FBgn0036398	1371		1e+60
698	X	9960316	9962788	1.713140010834	9961770	1.65085786581	FBgn0030180	29637		1e+60
699	3L	21392712	21395171	1.712460517883	21394204	1.425278046552	FBgn0033583	14541		1e+60
700	3R	13873333	13876892	1.711877822876	13875569	1.358496718936	FBgn0010389	3137		1e+60
701	3R	26159461	26161530	1.710216522217	26160630	1.518457004002	FBgn0015221	52924		1e+60
702	2L	9447526	9450795	1.70983505249	9449457	1.591948445638	FBgn0053723	8717		1e+60
703	3L	10991720	10993749	1.709393978119	10992975	1.460362658781	FBgn0029172	4511		1e+60
704	2L	12507237	12508903	1.708600759506	12508074	1.35848385493	FBgn0051857	9026		1e+60
705	2L	9565923	9571385	1.7085313797	9568482	1.499007493258	FBgn0032130	410		1e+60
706	3L	522601	528440	1.708180904388	526603	1.343591101029	FBgn0035142	1		1e+60
707	2L	15420616	15424469	1.705317020416	15422880	1.523890327005	FBgn0001983	1366		1e+60
708	2R	3540838	3544053	1.704967498779	3542936	1.361649513245	FBgn0025360	510		1e+60
709	2L	9120269	9122273	1.702816009521	9121013	1.234672218561	FBgn0052982	4738		1e+60
710	2R	4151250	4156203	1.7021484375	4153250	1.53119969368	FBgn0003892	8198		1e+60
711	3R	20962753	20964700	1.70206451416	20963796	1.382605195045	FBgn0039283	3		1e+60
712	2L	8080396	8087119	1.701396942139	8081809	1.633772500356	FBgn0020240	1160		1e+60
713	3L	7920910	7922945	1.701376914978	7922089	1.316498219967	FBgn0041156	49		1e+60
714	3L	18185644	18187820	1.700176239014	18186645	1.454224143709	FBgn0036782	19547		1e+60
715	X	18696229	18702993	1.69953250885	18700575	1.373100707405	FBgn0040883	1198		1e+60
716	2L	18869971	18874231	1.699204444885	18871554	1.53363019228	FBgn0003896	5631		1e+60
717	2R	16342531	16347453	1.69707775116	16346093	1.497255185071	FBgn0011674	2447		1e+60
718	2R	4952309	4955596	1.695417404175	4954207	1.448918034049	FBgn0029092	834		1e+60
719	3R	12876456	12885527	1.692986965179	12882119	1.636573034174	FBgn0020493	2390		1e+60
720	3R	685113	695268	1.692228317261	689849	1.299633026123	FBgn0003002	11314		1e+60
721	2L	5457949	5462542	1.690709114075	5461592	1.38724181056	FBgn0005511	49		1e+60
722	3L	14100141	14102099	1.690550327301	14101189	1.454243603875	FBgn0042630	4606		1e+60
723	3L	2375546	2378225	1.689737319946	2377027	1.578350515927	FBgn0052298	2503		1e+60
724	2R	8485630	8488656	1.688961029053	8486959	1.567515793969	FBgn0005624	9937		1e+60
725	3L	20620402	20622885	1.68732881546	20621580	1.374564915895	FBgn0052431	3		1e+60
726	3R	2987364	2989736	1.686256408691	2988474	1.518761242137	FBgn0002306	77		1e+60
727	2L	17560281	17562780	1.68608379364	17561993	1.328337775336	FBgn0067341	362		1e+60
728	3R	13765984	13770242	1.685073852539	13767053	1.311595916748	FBgn0000363	9458		1e+60
729	2R	20572188	20574548	1.685047626495	20573292	1.478891551495	FBgn0001148	3712		1e+60
730	2R	5566288	5570426	1.682809829712	5567707	1.688000329336	FBgn0010385	1327		1e+60
731	3R	2816824	2818637	1.681642532349	2817710	1.375782826368	FBgn0000095	7240		1e+60
732	3R	25117974	25121819	1.681042671204	25120434	1.362719760222	FBgn0039659	2517		1e+60
733	3L	11379707	11381948	1.679365158081	11380978	1.477081074434	FBgn0036156	12260		1e+60
734	3R	12228504	12230627	1.679195404053	12229527	1.480280932258	FBgn0003513	122		1e+60
735	2L	18888800	18892483	1.678079605103	18891260	1.66364069546	FBgn0003896	14075		1e+60
736	3L	6189551	6193212	1.677218437195	6191386	1.580558047575	FBgn0002526	545		1e+60
737	X	16036521	16039776	1.670164108276	16037509	1.488874405622	FBgn0000459	13162		1e+60
738	X	10169419	10171892	1.66870880127	10170825	1.449980556965	FBgn0010338	353		1e+60
739	3L	15981291	15984877	1.667006492615	15982900	1.424048074087	FBgn0036558	5829		1e+60
740	3R	21297187	21299612	1.666837692261	21298511	1.637428045273	FBgn0004509	267		1e+60
741	2L	3599773	3604214	1.665510177612	3602871	1.477379658643	FBgn0002985	3877		1e+60
742	X	8892145	8894563	1.660221576691	8893577	1.426630783081	FBgn0030073	631		1e+60
743	3L	15634286	15637198	1.660098075867	15636160	1.413303322262	FBgn0036527	7332		1e+60
744	3R	11617924	11621159	1.659603118896	11619764	1.415645688772	FBgn0038364	246		1e+60
745	3R	11464942	11471538	1.658203125	11465877	1.526563195621	FBgn0038351	7272		1e+60
746	2L	430349	432532	1.657872676849	431298	1.455201327801	FBgn0004583	45		1e+60
747	3L	205377	209330	1.657085418701	207991	1.39092618227	FBgn0053229	328		1e+60
748	3R	277258	280452	1.656519412994	279218	1.552015125751	FBgn0051522	182		1e+60
749	4	404517	406724	1.656324386597	405567	1.288769155741	FBgn0039905	8073		1e+60
750	3L	15004145	15006784	1.655498981476	15005948	1.420987963676	FBgn0036465	1881		1e+60
751	2L	6610237	6613861	1.654629707336	6611727	1.475627332926	FBgn0031836	704		1e+60
752	X	3199709	3202612	1.653144836426	3200405	1.228398259481	FBgn0029656	27847		1e+60
753	3R	20380653	20383595	1.652479171753	20381683	1.451183229685	FBgn0004188	127		1e+60
754	3L	6937096	6939479	1.651307582855	6938549	1.5128587087	FBgn0010851	200		1e+60
755	2L	12472375	12474835	1.649063110352	12473416	1.19777405262	FBgn0032437	19734		1e+60
756	3L	600882	608588	1.648267269135	604962	1.43422090306	FBgn0052345	886		1e+60
757	3R	10109338	10113166	1.648065567017	10112254	1.472916513681	FBgn0003862	369		1e+60
758	2L	4573656	4575880	1.647691726685	4574759	1.480517089367	FBgn0031613	3344		1e+60
759	3L	10744951	10746901	1.646203041077	10745884	1.534768263499	FBgn0036102	29255		1e+60
760	X	20060611	20063479	1.645271778107	20062014	1.213119538625	FBgn0015789	86		1e+60
761	X	16074699	16077663	1.642843723297	16076228	1.437145137787	FBgn0003933	11826		1e+60
762	2L	16274802	16276222	1.642554283142	16276174	1.666806009081	FBgn0001994	7483		1e+60
763	2L	10546933	10550463	1.642479896545	10548892	1.435088698069	FBgn0051721	4011		1e+60
764	3L	22791	24811	1.642432689667	24085	1.327874279022	FBgn0052475	17607		1e+60
765	3R	17692863	17694958	1.641567707062	17693881	1.305634105907	FBgn0038909	56		1e+60
766	3L	8480123	8481994	1.63924407959	8481014	1.321468745961	FBgn0035900	2680		1e+60
767	3R	20901901	20904716	1.638935089111	20902977	1.290133588454	FBgn0039274	2373		1e+60
768	X	5845380	5848023	1.638058185577	5846460	1.556796232859	FBgn0027546	427		1e+60
769	3L	7965642	7967656	1.637811660767	7966581	1.386929427876	FBgn0046767	6914		1e+60
770	X	15152815	15155021	1.636426925659	15154002	1.4190787673	FBgn0004924	573		1e+60
771	3R	2503495	2506277	1.635362625122	2504149	1.485379491534	FBgn0002522	163		1e+60
772	X	4889186	4894333	1.634518146515	4892406	1.5881934762	FBgn0003028	1128		1e+60
773	3L	12676775	12679286	1.63356924057	12677685	1.454322719574	FBgn0014343	9990		1e+60
774	3R	17437361	17439882	1.633270263672	17437936	1.351720753838	FBgn0046832	10310		1e+60
775	X	11550581	11555855	1.63249206543	11553776	1.574304326375	FBgn0030329	963		1e+60
776	2R	5219478	5224912	1.631197929382	5220799	1.502143691568	FBgn0033440	1415		1e+60
777	2R	20361443	20364207	1.631116867065	20362649	1.319494456053	FBgn0035071	134		1e+60
778	2L	19322040	19324078	1.629441261292	19322932	1.330352334415	FBgn0032769	26697		1e+60
779	2L	6077920	6080158	1.629380226135	6078900	1.415597862668	FBgn0031778	447		1e+60
780	2L	15486260	15489250	1.629022598267	15487932	1.401465638479	FBgn0002524	7107		1e+60
781	2L	2445692	2452006	1.627572059631	2448068	1.378516589894	FBgn0012017	11976		1e+60
782	3R	26595165	26596879	1.626847267151	26595911	1.289678940406	FBgn0004606	4263		1e+60
783	3R	15755993	15758170	1.625573158264	15757105	1.471942795648	FBgn0038753	2788		1e+60
784	X	9957601	9959799	1.624204158783	9958524	1.412048423991	FBgn0030179	26770		1e+60
785	2L	4285909	4288131	1.623538017273	4287197	1.295670954386	FBgn0010473	4046		1e+60
786	2L	21224212	21226512	1.623039722443	21225022	1.347282914554	FBgn0010229	192		1e+60
787	2L	7826269	7829749	1.621124267578	7828298	1.493416084963	FBgn0004177	555		1e+60
788	2L	6535007	6537191	1.617998600006	6536080	1.3535787358	FBgn0000320	10892		1e+60
789	X	3222464	3224672	1.611799240112	3223413	1.430217266083	FBgn0000472	5926		1e+60
790	2L	11337280	11339794	1.611762523651	11338308	1.091782850378	FBgn0032360	4955		1e+60
791	3L	13647755	13649910	1.610604763031	13649050	1.297763319576	FBgn0036379	8354		1e+60
792	3R	17457677	17460622	1.610043048859	17458839	1.136810153723	FBgn0046832	10593		1e+60
793	3L	18192980	18195488	1.60973739624	18193908	1.200253795175	FBgn0036783	23439		1e+60
794	3R	4158757	4163371	1.609048366547	4159652	1.220878950755	FBgn0040529	7111		1e+60
795	X	16957512	16959924	1.608226299286	16959022	1.168936336742	FBgn0030820	17448		1e+60
796	3L	15602877	15604778	1.607277870178	15603918	1.176911115646	FBgn0053209	6209		1e+60
797	2L	13164761	13166997	1.605534076691	13165826	1.362499427795	FBgn0032474	246		1e+60
798	X	15645002	15648202	1.605387687683	15646004	1.465958152499	FBgn0003345	261		1e+60
799	3L	22095326	22098332	1.60448551178	22097089	1.334084679099	FBgn0037152	2179		1e+60
800	2R	9688766	9691808	1.604048728943	9690766	1.38614410162	FBgn0000289	1181		1e+60
801	3L	15985277	15991592	1.603511810303	15990629	1.333202779293	FBgn0044028	1890		1e+60
802	3R	1494099	1499962	1.602717399597	1498131	1.364311337471	FBgn0037363	2696		1e+60
803	3L	15976110	15978959	1.602604866028	15977970	1.468547514507	FBgn0036558	899		1e+60
804	3R	8138548	8140675	1.602252006531	8139489	1.378710297977	FBgn0038011	2414		1e+60
805	X	9340030	9343346	1.601229667664	9342259	1.429686248302	FBgn0030133	3083		1e+60
806	3L	19045994	19049651	1.600522041321	19048621	1.330814838409	FBgn0036844	3060		1e+60
807	3R	18491621	18494367	1.597871780396	18493094	1.131177991629	FBgn0038999	2623		1e+60
808	2R	11349117	11351945	1.597432136536	11350196	1.261079728603	FBgn0003130	558		1e+60
809	2L	16324310	16326826	1.597225189209	16325566	1.275193775401	FBgn0040984	290		1e+60
810	3R	23088413	23090537	1.596819400787	23089524	1.310570748647	FBgn0010328	234		1e+60
811	X	4522214	4525344	1.594967842102	4523888	1.454039573669	FBgn0003200	935		1e+60
812	3L	10308945	10312512	1.594126701355	10311666	1.343515247107	FBgn0067716	17873		1e+60
813	X	19619738	19623603	1.593829154968	19620802	1.320155302684	FBgn0031071	3937		1e+60
814	2L	14039380	14041388	1.593784332275	14040289	1.187020498164	FBgn0028873	2875		1e+60
815	2L	9704682	9707049	1.593509674072	9705824	1.279962599277	FBgn0051710	120		1e+60
816	3R	17201255	17206752	1.592517852783	17202386	1.422211731181	FBgn0002781	735		1e+60
817	2L	4027646	4032649	1.590374469757	4028676	1.251244685229	FBgn0000547	2703		1e+60
818	3L	6762894	6766303	1.590093612671	6763850	1.404376086067	FBgn0003995	257		1e+60
819	3L	18313002	18315596	1.589602470398	18314215	1.216385155916	FBgn0015946	44542		1e+60
820	3R	17678903	17684999	1.588650226593	17683459	1.472913233439	FBgn0015229	1475		1e+60
821	3R	23019059	23020915	1.587142944336	23019999	1.359707546234	FBgn0004197	283		1e+60
822	3R	24912223	24916127	1.585877418518	24913906	1.436923251433	FBgn0039633	8803		1e+60
823	3L	8996535	8998857	1.58571767807	8997757	1.45783290863	FBgn0035956	3401		1e+60
824	X	16993350	16997290	1.584594726562	16994540	1.28316795826	FBgn0000163	336		1e+60
825	3L	13826015	13829866	1.583876609802	13828719	1.384146690369	FBgn0036381	3425		1e+60
826	2L	8286704	8288909	1.583701133728	8288127	1.144277691841	FBgn0011902	2600		1e+60
827	3R	12350867	12353630	1.581524848938	12352606	1.418413386625	FBgn0038441	13434		1e+60
828	3R	19693393	19696015	1.580761432648	19694909	1.206039369106	FBgn0004185	9557		1e+60
829	3R	12032135	12033781	1.579890727997	12032876	1.216453992403	FBgn0010438	1903		1e+60
830	2L	19203993	19205908	1.579449653625	19205047	1.249914702247	FBgn0015380	18772		1e+60
831	X	14576586	14578936	1.577745914459	14577475	1.349554300308	FBgn0015774	5736		1e+60
832	2L	15465720	15468299	1.57772064209	15466794	1.438408290639	FBgn0003448	7404		1e+60
833	2L	7305961	7307949	1.576855659485	7307154	1.415812436272	FBgn0004009	7		1e+60
834	3R	25522685	25525570	1.574814796448	25523663	1.366547836977	FBgn0039683	5134		1e+60
835	3R	2862252	2864397	1.574394226074	2863535	1.511850889991	FBgn0024289	14522		1e+60
836	3L	11224738	11228809	1.573272228241	11226091	1.337538480759	FBgn0041094	165		1e+60
837	3R	19529722	19531518	1.572644233704	19530685	1.313345067641	FBgn0051414	63		1e+60
838	3L	8626253	8628324	1.571935176849	8627273	1.389447773204	FBgn0035922	3802		1e+60
839	2L	17376537	17381477	1.569258213043	17379581	1.326452404261	FBgn0032633	495		1e+60
840	3L	11525730	11529481	1.56778383255	11527225	1.422603066762	FBgn0036172	8955		1e+60
841	3L	5603904	5605611	1.567179679871	5604839	1.403001616983	FBgn0035625	91		1e+60
842	X	6448471	6450328	1.566841125488	6449605	1.276147544384	FBgn0029881	4304		1e+60
843	2R	16457862	16460319	1.56621837616	16459262	1.495710134506	FBgn0053704	1578		1e+60
844	2L	21743770	21746325	1.566209793091	21744723	1.504172801971	FBgn0032960	331		1e+60
845	X	17571610	17578195	1.566112518311	17572758	1.310449940818	FBgn0030866	453		1e+60
846	2L	20903563	20907079	1.56548166275	20904486	1.375487089157	FBgn0032901	2035		1e+60
847	3R	9808316	9812006	1.563914299011	9811192	1.183640648337	FBgn0015270	20553		1e+60
848	2L	6478410	6482252	1.563602924347	6481053	1.447352558374	FBgn0031820	97		1e+60
849	2L	18145141	18148920	1.562484741211	18146059	1.206377565861	FBgn0041184	2280		1e+60
850	2R	4176892	4183112	1.562223672867	4179190	1.284927845001	FBgn0010609	1522		1e+60
851	X	8115623	8119413	1.562151432037	8116595	1.502947717905	FBgn0030028	45		1e+60
852	2L	12613520	12619744	1.561985015869	12618545	1.349991253444	FBgn0002970	197		1e+60
853	3R	9485286	9488413	1.560655593872	9487157	1.244597883785	FBgn0004587	135		1e+60
854	3R	10538983	10543574	1.560587882996	10539785	1.339846452077	FBgn0053967	10193		1e+60
855	X	5743458	5748219	1.559778213501	5747106	1.434010982513	FBgn0000042	1006		1e+60
856	X	2937953	2939691	1.55964756012	2938758	1.335745588938	FBgn0029649	15040		1e+60
857	X	1806620	1808837	1.559366226196	1807777	1.413897387187	FBgn0023521	11385		1e+60
858	2R	15407500	15409474	1.558872699738	15408397	1.175499916077	FBgn0034477	12614		1e+60
859	2R	9135416	9140561	1.558395385742	9137398	1.41565062205	FBgn0000633	1597		1e+60
860	2R	6605628	6607772	1.557941436768	6606640	1.458557637533	FBgn0040765	9270		1e+60
861	2L	9520553	9523721	1.556774139404	9521482	1.38139034907	FBgn0032123	267		1e+60
862	3R	25384538	25386399	1.554804325104	25385465	1.238913834095	FBgn0000492	3356		1e+60
863	2L	7309077	7313207	1.552120685577	7311812	1.308604389429	FBgn0004009	4651		1e+60
864	3L	18260883	18263857	1.551409721375	18261897	1.369719224818	FBgn0036784	2260		1e+60
865	2L	5324180	5327817	1.551342964172	5326566	1.396952279409	FBgn0015031	675		1e+60
866	3L	5818700	5820633	1.550930976868	5819635	1.336544653949	FBgn0003984	74		1e+60
867	3L	13886959	13889112	1.550261735916	13888217	1.299565911293	FBgn0026376	2290		1e+60
868	2R	3747906	3750870	1.550090551376	3749565	1.206977171056	FBgn0013726	483		1e+60
869	3R	25410615	25413671	1.549696922302	25412621	1.565481212404	FBgn0039670	1201		1e+60
870	3R	2911507	2913613	1.549279689789	2912467	1.322206777685	FBgn0003884	207		1e+60
871	3R	19742611	19744519	1.549010276794	19743496	1.302759114434	FBgn0016754	5199		1e+60
872	3L	13054320	13057864	1.548358917236	13056168	1.411192837883	FBgn0036345	5068		1e+60
873	3R	1155548	1158811	1.546391963959	1157793	1.377210881975	FBgn0013576	3833		1e+60
874	3R	4109271	4112872	1.545562744141	4112071	1.167344486012	FBgn0037562	1590		1e+60
875	2R	14937409	14940744	1.543547153473	14939117	1.280684322119	FBgn0004873	695		1e+60
876	3R	18966730	18975448	1.543123245239	18971547	1.388858318329	FBgn0004644	3666		1e+60
877	2R	15354610	15356951	1.541069507599	15355667	1.276040357702	FBgn0034476	13899		1e+60
878	2L	8028931	8032752	1.540518760681	8031398	1.459421608183	FBgn0044323	675		1e+60
879	X	18076110	18079942	1.539711952209	18077562	1.442540270942	FBgn0030904	491		1e+60
880	2R	7256118	7259154	1.53876209259	7258348	1.148422598839	FBgn0033649	18518		1e+60
881	X	15650057	15652896	1.538723945618	15651008	1.291756184896	FBgn0003345	4743		1e+60
882	X	6196981	6199663	1.538014888763	6197689	1.275131479899	FBgn0026708	1824		1e+60
883	2R	13267322	13269338	1.537692070007	13268237	1.191916634055	FBgn0034276	3044		1e+60
884	X	8253482	8258886	1.537144184113	8256890	1.238020672518	FBgn0052711	1559		1e+60
885	2L	21614776	21621791	1.537061691284	21616827	1.358883738518	FBgn0022893	694		1e+60
886	3R	6396082	6398500	1.537016868591	6397150	1.285962939262	FBgn0051394	42272		1e+60
887	3R	10563953	10567939	1.534569740295	10566539	1.176043454339	FBgn0011217	394		1e+60
888	2R	13925789	13929704	1.533460140228	13928261	1.356961362502	FBgn0013983	174		1e+60
889	3R	6439296	6445795	1.531291007996	6440132	1.502703130245	FBgn0001235	24254		1e+60
890	X	9544669	9547676	1.531079292297	9545566	1.056652237387	FBgn0000233	6157		1e+60
891	3L	1332153	1336151	1.530623912811	1333078	1.271665275097	FBgn0029514	1593		1e+60
892	3R	21458020	21464648	1.528908252716	21459130	1.379327213063	FBgn0039350	4419		1e+60
893	2L	5943400	5945678	1.528239250183	5944423	1.222650471856	FBgn0001128	741		1e+60
894	3L	730704	734397	1.526601791382	732705	1.380091891569	FBgn0000575	233		1e+60
895	3L	19839627	19845211	1.526497364044	19843583	1.319884664872	FBgn0014037	357		1e+60
896	X	20561609	20565255	1.525197982788	20564034	1.364002788768	FBgn0031130	7409		1e+60
897	2L	375695	378919	1.525072097778	377805	1.324085891247	FBgn0000061	311		1e+60
898	3L	13041669	13046605	1.524052619934	13043017	1.270022451878	FBgn0036344	7191		1e+60
899	3R	26634057	26636254	1.523639202118	26635170	1.267342904035	FBgn0027598	821		1e+60
900	2R	10495507	10498202	1.522954463959	10497353	1.431395977736	FBgn0033988	1195		1e+60
901	2R	13106542	13109061	1.522226333618	13108022	1.478820025921	FBgn0029006	345		1e+60
902	X	8402480	8407811	1.519981384277	8406775	1.440342028936	FBgn0030049	878		1e+60
903	2R	2383073	2385359	1.519896030426	2384253	1.308035596212	FBgn0033109	329		1e+60
904	2L	3631180	3633565	1.519387245178	3632380	1.585632920265	FBgn0031554	10699		1e+60
905	X	6123925	6126253	1.518447399139	6124819	1.468400359154	FBgn0052744	312		1e+60
906	2R	6821742	6824588	1.51843547821	6823080	1.313035516178	FBgn0025373	392		1e+60
907	X	5539832	5544498	1.515779018402	5541467	1.296026945114	FBgn0027564	1024		1e+60
908	3R	5428115	5432202	1.515429496765	5430459	1.386211844052	FBgn0037720	13426		1e+60
909	3L	1777332	1780063	1.515113830566	1778717	1.293774604797	FBgn0024510	133		1e+60
910	2R	20699130	20701273	1.514825344086	20700082	1.240845266978	FBgn0035094	3645		1e+60
911	3L	12579368	12584385	1.514530181885	12583518	1.272160586189	FBgn0015919	555		1e+60
912	3R	7712118	7714787	1.514149188995	7713809	1.430021985372	FBgn0037960	922		1e+60
913	X	1923641	1930328	1.513929367065	1924725	1.294480111864	FBgn0025627	38		1e+60
914	2R	15554287	15558884	1.512531280518	15556166	1.408348053694	FBgn0034480	36316		1e+60
915	2R	5225326	5227194	1.511086940765	5226330	1.309019215902	FBgn0010316	2194		1e+60
916	4	520738	523844	1.510730743408	522063	1.258611828089	FBgn0004607	2038		1e+60
917	2L	9580804	9585962	1.510645866394	9581908	1.392180526958	FBgn0014179	166		1e+60
918	3R	20046206	20048320	1.510377883911	20047317	1.331497605642	FBgn0011725	370		1e+60
919	3L	19143288	19146727	1.509940624237	19144699	1.23642796278	FBgn0016797	8814		1e+60
920	3L	15294184	15296984	1.509654998779	15296046	1.46527856939	FBgn0036494	5913		1e+60
921	X	620727	624035	1.509522438049	623164	1.206351786852	FBgn0015288	1204		1e+60
922	3L	15089653	15091666	1.509340286255	15090420	1.25467338562	FBgn0036481	157		1e+60
923	2R	20492096	20495212	1.50755405426	20493862	1.307042241096	FBgn0035091	307		1e+60
924	3R	950289	952719	1.505882263184	951079	1.355474978685	FBgn0037293	2731		1e+60
925	3L	4996605	4999552	1.504347801208	4998565	1.277873740477	FBgn0035585	5604		1e+60
926	3L	1414406	1418232	1.504078865051	1415633	1.282158434391	FBgn0043865	5542		1e+60
927	3L	3607694	3610612	1.503460884094	3609849	1.349994210636	FBgn0040694	5318		1e+60
928	3R	25381025	25383461	1.50321149826	25382041	1.394977289088	FBgn0000492	68		1e+60
929	2R	2109061	2116497	1.502890586853	2114842	1.355999245363	FBgn0033076	2051		1e+60
930	3R	2824347	2827626	1.502755641937	2826801	1.284416548411	FBgn0000095	1851		1e+60
931	2R	20568385	20570686	1.502618789673	20569358	1.473522186279	FBgn0001148	222		1e+60
932	2L	824831	827338	1.502553939819	826460	1.303240001202	FBgn0010583	496		1e+60
933	2L	21331508	21333337	1.502194404602	21332456	1.128844916821	FBgn0032943	236		1e+60
934	2L	8871226	8876964	1.501935005188	8872268	1.381611992331	FBgn0032072	5501		1e+60
935	2R	10547063	10549741	1.500057220459	10548816	1.135288238525	FBgn0043530	9114		1e+60
936	2R	15450043	15453514	1.499238491058	15452656	1.210920453072	FBgn0050447	9523		1e+60
937	3R	24150288	24153739	1.499157905579	24151901	1.198834279004	FBgn0040108	2104		1e+60
938	3L	21517221	21519708	1.49876499176	21518879	1.273576895396	FBgn0037104	3686		1e+60
939	3R	21452714	21457488	1.49848651886	21454435	1.366169840097	FBgn0039349	1792		1e+60
940	2L	13546956	13551331	1.498305559158	13548527	1.333852142096	FBgn0023407	796		1e+60
941	3L	22657525	22659416	1.497852802277	22658304	1.225180178881	FBgn0016034	229		1e+60
942	3R	2248560	2252533	1.496919631958	2249854	1.44751921822	FBgn0014963	17256		1e+60
943	X	3620400	3627187	1.495104789734	3621684	1.337084561586	FBgn0026698	3960		1e+60
944	3L	1077150	1081882	1.494566440582	1079677	1.418051607469	FBgn0004870	4944		1e+60
945	3L	4593328	4595617	1.493851184845	4594787	1.401055049896	FBgn0052247	5396		1e+60
946	3L	7318327	7320432	1.491056442261	7319261	1.253271888284	FBgn0035767	133		1e+60
947	2L	1953789	1955615	1.490498542786	1954679	1.260394517113	FBgn0031375	160		1e+60
948	3R	2673537	2676640	1.490336418152	2674563	1.414564482371	FBgn0003339	1323		1e+60
949	X	5534400	5536787	1.489941596985	5535365	1.24912295622	FBgn0000394	132		1e+60
950	2R	19908960	19911661	1.488416194916	19909981	1.349538266659	FBgn0035001	307		1e+60
951	2R	13197140	13199281	1.487894058228	13198301	1.404520004988	FBgn0016059	57		1e+60
952	2R	17059171	17061664	1.48784828186	17059956	1.109357237816	FBgn0050283	11801		1e+60
953	2R	17377073	17380162	1.487838745117	17379370	1.095691382885	FBgn0034667	4929		1e+60
954	X	7180453	7183801	1.487572669983	7182160	1.26168179512	FBgn0026144	446		1e+60
955	3R	7701861	7703950	1.487339019775	7703016	1.331217944622	FBgn0003312	59		1e+60
956	2R	15617072	15619646	1.486917495728	15618063	1.378656089306	FBgn0004364	8311		1e+60
957	2L	2195974	2198063	1.485931396484	2197149	1.395458579063	FBgn0031395	4777		1e+60
958	2R	12014052	12016261	1.485691547394	12014951	1.277366750381	FBgn0011260	108		1e+60
959	3R	12574397	12577102	1.484752655029	12575998	1.253694951534	FBgn0063261	1113		1e+60
960	3R	20119054	20124658	1.484340667725	20123424	1.353515120114	FBgn0000368	2286		1e+60
961	2L	21832560	21842139	1.484268188477	21839128	1.456128176521	FBgn0003866	22940		1e+60
962	2R	6804406	6806463	1.482866287231	6805514	1.227291703224	FBgn0033609	141		1e+60
963	3R	27431134	27438403	1.482493877411	27433334	1.385478079319	FBgn0011655	3436		1e+60
964	3R	23406108	23409179	1.482213973999	23407610	1.519070243835	FBgn0027492	351		1e+60
965	2R	19484572	19487617	1.481043815613	19486147	1.39929202199	FBgn0005612	674		1e+60
966	3R	12672232	12678061	1.480266571045	12674598	1.267852390514	FBgn0020546	1128		1e+60
967	X	3203165	3208556	1.478198051453	3205146	1.410525454415	FBgn0000472	24193		1e+60
968	X	12487148	12489429	1.478077411652	12488186	1.252283993889	FBgn0015024	466		1e+60
969	3L	9340791	9343744	1.478042602539	9342834	1.17071723938	FBgn0035981	1561		1e+60
970	2L	12465800	12467784	1.477720737457	12466783	1.130515158176	FBgn0032437	13101		1e+60
971	2R	8962578	8966959	1.476786613464	8963850	1.348528252708	FBgn0050062	1605		1e+60
972	3R	13946565	13948561	1.476652145386	13947416	1.353842914104	FBgn0051518	12701		1e+60
973	3R	19139055	19142471	1.475755691528	19141107	1.195039664998	FBgn0039071	25196		1e+60
974	3R	8103892	8107662	1.475571632385	8106796	1.303540420532	FBgn0038009	10154		1e+60
975	3L	6310699	6312238	1.47531747818	6311408	1.132144600153	FBgn0035699	4565		1e+60
976	3L	1148964	1154231	1.47437620163	1150844	1.353523000081	FBgn0025525	9962		1e+60
977	3L	15277634	15281793	1.473729133606	15280941	1.22605869174	FBgn0036493	11313		1e+60
978	2L	4348218	4353334	1.47346496582	4351122	1.326247159173	FBgn0031596	1853		1e+60
979	2R	17219116	17223098	1.473271369934	17221192	1.204169972738	FBgn0004362	279		1e+60
980	3L	4171218	4174319	1.473036766052	4172945	1.229105164023	FBgn0003710	883		1e+60
981	2L	9991672	9993775	1.472486495972	9992884	1.116292446852	FBgn0051875	3688		1e+60
982	3R	26884822	26889177	1.472377300262	26886637	1.317456275225	FBgn0002413	294		1e+60
983	2L	6936614	6938470	1.472158432007	6937433	1.179966842427	FBgn0031869	3485		1e+60
984	3L	5966276	5969562	1.472072601318	5968705	1.283998548985	FBgn0052406	2456		1e+60
985	3R	2803089	2805254	1.472051143646	2803934	1.248419125875	FBgn0051488	20478		1e+60
986	2R	13870287	13873311	1.471821308136	13872407	1.368816039141	FBgn0034328	25688		1e+60
987	3L	7341726	7346316	1.470960617065	7344259	1.35498240259	FBgn0082598	513		1e+60
988	2L	866684	872156	1.470546722412	871204	1.336717212901	FBgn0053526	740		1e+60
989	2R	3077568	3079572	1.469401359558	3078651	1.231882307265	FBgn0004132	103		1e+60
990	3R	12527825	12529650	1.468950748444	12528752	1.141866263221	FBgn0003944	31596		1e+60
991	3L	21812542	21815364	1.468028068542	21814479	1.251004964113	FBgn0014362	1009		1e+60
992	3L	15166019	15169282	1.467553138733	15168259	1.310807648827	FBgn0036490	4844		1e+60
993	3R	20874916	20877222	1.467205047607	20875970	1.301574931425	FBgn0039266	456		1e+60
994	3L	14374249	14376616	1.467131614685	14375284	1.474438826243	FBgn0003459	102		1e+60
995	2R	7129393	7133094	1.467109680176	7131989	1.388610952041	FBgn0033636	251		1e+60
996	3L	22602867	22607402	1.466684341431	22603898	1.42850558898	FBgn0037174	101		1e+60
997	3R	5054467	5056876	1.466644287109	5055320	1.228973024032	FBgn0003165	8084		1e+60
998	2L	4332641	4337191	1.46629357338	4333969	1.123650729656	FBgn0020762	43		1e+60
999	3L	4579890	4581868	1.465282440186	4580807	1.279008500716	FBgn0052247	19376		1e+60
1000	2R	18440926	18442865	1.461567401886	18441931	1.292834490538	FBgn0034800	808		1e+60
1001	2R	20087046	20089610	1.460786342621	20088281	1.339308202267	FBgn0020521	591		1e+60
1002	2R	7407284	7410277	1.460209846497	7408683	1.270826220512	FBgn0015543	347		1e+60
1003	3L	22803735	22806988	1.459606170654	22805933	1.122122019529	FBgn0010348	35		1e+60
1004	2R	8511076	8513588	1.459392547607	8512407	1.412307066076	FBgn0008654	623		1e+60
1005	3L	17617958	17620338	1.459341049194	17619006	1.132026970387	FBgn0052179	529		1e+60
1006	X	16477199	16480272	1.45934009552	16478820	1.326646029949	FBgn0030766	3978		1e+60
1007	3L	21409701	21411652	1.459163665771	21410540	1.193396494939	FBgn0014143	143		1e+60
1008	X	624696	632308	1.458606719971	626753	1.224696327658	FBgn0027343	96		1e+60
1009	2L	3301770	3304317	1.458013534546	3303217	1.263282171885	FBgn0031516	88		1e+60
1010	2R	5170920	5173085	1.457630157471	5172096	1.116197824478	FBgn0011921	942		1e+60
1011	3R	13542131	13544991	1.457545280457	13543037	1.293206310272	FBgn0003013	1022		1e+60
1012	X	21657855	21661094	1.456572055817	21659840	1.228084648357	FBgn0031187	638		1e+60
1013	2L	20955635	20958093	1.456561088562	20956963	1.354841709137	FBgn0032909	427		1e+60
1014	3L	18235996	18240312	1.456346511841	18237793	1.339041590691	FBgn0036783	20446		1e+60
1015	3L	725345	730156	1.455421447754	727768	1.482287168503	FBgn0052482	442		1e+60
1016	2L	6258839	6261016	1.453189849854	6259927	1.260331350214	FBgn0031791	4051		1e+60
1017	2L	22005967	22007675	1.452364444733	22006717	1.281720280647	FBgn0053987	192		1e+60
1018	3R	1436684	1439776	1.45231294632	1438517	1.313175392151	FBgn0017550	313		1e+60
1019	3R	22626517	22630539	1.451082706451	22627843	1.26162370046	FBgn0003717	3078		1e+60
1020	2R	17152374	17155166	1.450313568115	17153918	1.222818166018	FBgn0034644	158		1e+60
1021	2L	21768925	21771622	1.450110435486	21769954	1.331156842849	FBgn0032964	1652		1e+60
1022	3L	13026996	13030171	1.449420452118	13027925	1.308582894942	FBgn0036342	6954		1e+60
1023	X	9533667	9536053	1.449385643005	9535170	1.275290266673	FBgn0000233	4239		1e+60
1024	3R	658965	662155	1.448104858398	661171	1.295061223647	FBgn0037284	4186		1e+60
1025	X	17411808	17416948	1.447938919067	17412884	1.07403272741	FBgn0028343	282		1e+60
1026	3L	4603344	4609127	1.447499275208	4606784	1.193173348904	FBgn0003501	259		1e+60
1027	3R	4644331	4647059	1.446666717529	4645533	1.260369805729	FBgn0037636	853		1e+60
1028	2R	16420931	16425027	1.445952415466	16424199	1.262291844686	FBgn0020617	163		1e+60
1029	2R	15493043	15495072	1.445182800293	15494191	1.149759948254	FBgn0034479	1741		1e+60
1030	2R	12298049	12300949	1.444802761078	12300001	1.475947997149	FBgn0034158	1447		1e+60
1031	2L	7217239	7220709	1.441613912582	7218305	1.172597043654	FBgn0031897	1724		1e+60
1032	2L	7009044	7011314	1.441474437714	7010303	1.283626949086	FBgn0031880	3193		1e+60
1033	3R	10392983	10397489	1.441359519958	10394053	1.247075669906	FBgn0038243	479		1e+60
1034	2R	19567492	19572410	1.44004368782	19571085	1.202618851381	FBgn0025806	432		1e+60
1035	2L	7990913	7996113	1.439788341522	7994290	1.321573376656	FBgn0031969	108		1e+60
1036	3R	25847000	25849190	1.439569473267	25847846	1.245547266567	FBgn0039738	134		1e+60
1037	3R	22691662	22694080	1.438195705414	22692986	1.277573894052	FBgn0001197	333		1e+60
1038	3R	11067749	11070344	1.436641693115	11069421	1.248771846294	FBgn0001219	1054		1e+60
1039	X	14460319	14465479	1.43617773056	14463068	1.143683115641	FBgn0015773	24700		1e+60
1040	3L	22201280	22203470	1.436038017273	22201401	1.314197193493	FBgn0004179	299		1e+60
1041	3L	690686	692672	1.435902118683	691768	1.21857303381	FBgn0035158	35		1e+60
1042	X	15426561	15428501	1.435689926147	15427397	1.098247766495	FBgn0030662	2532		1e+60
1043	3R	17239333	17241056	1.43466091156	17240260	1.109034717083	FBgn0051438	5411		1e+60
1044	3L	2791038	2793674	1.434243202209	2792004	1.332153933389	FBgn0035376	8342		1e+60
1045	2R	5939772	5943457	1.434156894684	5940482	1.45690814654	FBgn0033521	756		1e+60
1046	2L	6336363	6340367	1.432878017426	6339013	1.262597709894	FBgn0015623	241		1e+60
1047	2R	13382939	13387341	1.432271003723	13384202	1.129793840296	FBgn0034282	2671		1e+60
1048	2R	20050345	20053462	1.431920528412	20051479	1.39820125699	FBgn0035023	3907		1e+60
1049	2L	8164867	8167190	1.431904554367	8166290	1.304114762475	FBgn0031992	3965		1e+60
1050	X	15985906	15990418	1.431509017944	15989158	1.348213195801	FBgn0042650	32027		1e+60
1051	3R	21470947	21474699	1.431437492371	21472001	1.212320804596	FBgn0067682	281		1e+60
1052	2R	8997243	8999652	1.429955005646	8998797	1.148935496807	FBgn0000119	328		1e+60
1053	2R	9968116	9969987	1.429694652557	9968993	1.121678688947	FBgn0033939	4606		1e+60
1054	3L	4674881	4679654	1.429677009583	4675592	1.098019291373	FBgn0035569	6		1e+60
1055	3L	3793908	3796327	1.429602622986	3795254	1.142792617573	FBgn0035464	453		1e+60
1056	2R	18710716	18715776	1.429343223572	18714572	1.33495499106	FBgn0034834	4567		1e+60
1057	3R	18982113	18985247	1.428822517395	18983118	1.172670925365	FBgn0004395	474		1e+60
1058	3R	21419466	21423629	1.426568508148	21421616	1.339196373435	FBgn0039344	12930		1e+60
1059	2R	10836696	10838590	1.426380157471	10837676	1.128072452545	FBgn0013750	339		1e+60
1060	X	18986747	18990721	1.426150798798	18987804	1.279851019382	FBgn0030987	1086		1e+60
1061	3R	11797333	11800692	1.426110267639	11799241	1.355314466688	FBgn0002783	610		1e+60
1062	3R	24424924	24427200	1.425603866577	24425895	1.312766926629	FBgn0001215	366		1e+60
1063	2L	18703137	18705153	1.42449760437	18704016	1.206216335297	FBgn0025608	601		1e+60
1064	3L	5594247	5596171	1.423754692078	5595075	1.253872338463	FBgn0035625	9855		1e+60
1065	3L	18183171	18185354	1.423279285431	18184076	1.243296205997	FBgn0036782	16978		1e+60
1066	3L	6468806	6471284	1.421276092529	6470030	1.24012890984	FBgn0020251	353		1e+60
1067	2R	20605203	20609451	1.419585227966	20606027	1.018295372234	FBgn0004919	14107		1e+60
1068	3L	13372551	13376075	1.419402122498	13375197	1.258057892323	FBgn0002573	125		1e+60
1069	2L	20981366	20984633	1.41912484169	20983739	1.216794043779	FBgn0032909	27203		1e+60
1070	2L	14576585	14578428	1.416440963745	14577628	1.153804049772	FBgn0028913	13902		1e+60
1071	X	18130117	18135788	1.4146027565	18132095	1.181698024273	FBgn0030911	5579		1e+60
1072	X	16470395	16472701	1.413967370987	16471541	1.089121309916	FBgn0026181	185		1e+60
1073	2R	20565861	20567923	1.413954734802	20566902	1.166639159707	FBgn0001148	2678		1e+60
1074	2L	6240045	6242507	1.413882255554	6241010	1.255214869976	FBgn0031791	14866		1e+60
1075	3L	20940524	20946202	1.413697957993	20942918	1.282086793114	FBgn0037042	17361		1e+60
1076	4	645362	646528	1.412159919739	646492	1.488998293877	FBgn0039914	212		1e+60
1077	3L	14160939	14162905	1.410999774933	14161706	1.292631093194	FBgn0013718	5570		1e+60
1078	2L	5541273	5543842	1.410852432251	5542724	1.2319201231	FBgn0002525	197		1e+60
1079	X	20549294	20551912	1.409892082214	20550737	1.266904234886	FBgn0031129	4101		1e+60
1080	2L	2363283	2366513	1.409469127655	2364486	0.990665823221	FBgn0028485	849		1e+60
1081	2L	6792839	6796197	1.40721988678	6794372	1.312651216984	FBgn0015777	4492		1e+60
1082	X	11194599	11197211	1.405789375305	11195758	1.244970097261	FBgn0030293	94		1e+60
1083	2R	13743766	13748592	1.405470371246	13747679	1.17646420002	FBgn0000658	53		1e+60
1084	3L	11804808	11808039	1.403798103333	11807100	1.362682402134	FBgn0000404	424		1e+60
1085	3L	20553739	20557949	1.403736114502	20555868	1.222648799419	FBgn0001323	1491		1e+60
1086	X	3961553	3963319	1.403663635254	3962465	1.136419773102	FBgn0026080	214		1e+60
1087	2L	4809813	4812427	1.403545379639	4810683	1.228053878335	FBgn0031630	2342		1e+60
1088	X	18204183	18206310	1.402967453003	18205078	1.173557192087	FBgn0014467	992		1e+60
1089	2L	7886408	7888608	1.40258026123	7887834	0.829057693481	FBgn0031961	345		1e+60
1090	2L	20784922	20791391	1.402215957642	20786675	1.321146130562	FBgn0032886	1351		1e+60
1091	2R	14097403	14100266	1.401674747467	14098287	1.216170430183	FBgn0050115	21789		1e+60
1092	X	19186450	19189297	1.401267051697	19187552	1.263745816549	FBgn0031016	430		1e+60
1093	2R	12540583	12544831	1.40017747879	12542765	1.267633318901	FBgn0023172	661		1e+60
1094	2R	15562958	15568129	1.399973869324	15565185	1.282883840449	FBgn0034480	45335		1e+60
1095	3L	13200967	13203205	1.399421215057	13202299	1.138016909361	FBgn0023095	337		1e+60
1096	2R	7115925	7122074	1.399056434631	7119574	1.194650537827	FBgn0033636	12164		1e+60
1097	2R	5445111	5448860	1.398984909058	5447356	0.981674459245	FBgn0011656	23265		1e+60
1098	X	509712	513938	1.39885187149	512557	1.18005399143	FBgn0025639	306		1e+60
1099	3L	18170191	18172257	1.39804983139	18170986	1.194527244568	FBgn0036782	3888		1e+60
1100	2L	2860676	2863143	1.396837711334	2861694	1.065852046013	FBgn0031474	4535		1e+60
1101	3R	2669768	2672621	1.39682674408	2671529	1.198028957143	FBgn0003339	4357		1e+60
1102	3L	360076	362999	1.396566390991	361847	1.306229948997	FBgn0003749	999		1e+60
1103	3L	9394447	9398032	1.396090984344	9395835	1.204936953152	FBgn0023129	1365		1e+60
1104	2L	19805449	19808631	1.395319461823	19806535	1.223659992218	FBgn0003931	128		1e+60
1105	3L	2618169	2620168	1.395286560059	2619162	1.256952369914	FBgn0035357	3910		1e+60
1106	2L	12002565	12005592	1.394525051117	12004169	1.268028914928	FBgn0032394	1893		1e+60
1107	2R	17777253	17779318	1.393989562988	17778350	1.437183260918	FBgn0034717	22691		1e+60
1108	3R	7773634	7776344	1.393768787384	7774861	1.057126194239	FBgn0051211	541		1e+60
1109	3R	11853810	11856224	1.391952514648	11855396	1.076059609652	FBgn0003117	3577		1e+60
1110	4	723968	725741	1.391917705536	724783	1.197011302499	FBgn0005558	6844		1e+60
1111	X	19546346	19548347	1.391856431961	19547428	1.189077472687	FBgn0040089	450		1e+60
1112	3R	7366798	7370384	1.391426086426	7367577	1.234536872191	FBgn0053512	2608		1e+60
1113	3R	22361452	22363361	1.391363143921	22362314	1.109527778625	FBgn0026178	246		1e+60
1114	X	4352649	4354531	1.39030456543	4353679	1.11391359217	FBgn0040910	7172		1e+60
1115	3L	15300630	15304272	1.390239715576	15301915	1.27937400341	FBgn0036494	44		1e+60
1116	3R	789026	790636	1.390061378479	789792	0.947718461355	FBgn0037290	1377		1e+60
1117	3R	17331177	17333207	1.389439105988	17332299	1.103369235992	FBgn0004863	6322		1e+60
1118	3R	12711340	12713017	1.389037132263	12712071	1.214922624476	FBgn0015350	6621		1e+60
1119	X	635517	637976	1.389028549194	637224	1.183006972075	FBgn0025618	4388		1e+60
1120	3R	27508421	27512774	1.38853263855	27509353	1.299376347486	FBgn0039864	3751		1e+60
1121	2R	20750025	20752034	1.387535095215	20750977	1.11415630579	FBgn0050429	3152		1e+60
1122	2L	9124459	9127348	1.386995315552	9126408	1.175689304576	FBgn0052982	657		1e+60
1123	2L	12632053	12634262	1.386416196823	12633025	1.2232452631	FBgn0002970	14677		1e+60
1124	X	18136605	18139184	1.385763168335	18137941	1.202718138695	FBgn0004956	3821		1e+60
1125	2R	7500142	7501988	1.38495016098	7500981	1.120405926424	FBgn0011704	369		1e+60
1126	3L	20855245	20859123	1.384154319763	20856414	1.323717713356	FBgn0037035	5253		1e+60
1127	3L	13889589	13891683	1.383911132812	13890780	1.236533015966	FBgn0026376	273		1e+60
1128	2R	15682341	15686516	1.381169319153	15683752	1.327433305628	FBgn0034481	22742		1e+60
1129	X	19577534	19580305	1.380897045135	19578178	1.099972486496	FBgn0031066	97		1e+60
1130	3L	12097477	12100167	1.38085269928	12098487	1.007609208425	FBgn0022959	565		1e+60
1131	2R	10312974	10315073	1.380608558655	10314029	1.246580656837	FBgn0001319	212		1e+60
1132	3L	140854	146222	1.379535198212	142997	1.20221093297	FBgn0035101	1345		1e+60
1133	3R	7440624	7446405	1.379422664642	7445056	1.201161563396	FBgn0051363	600		1e+60
1134	2L	16583210	16585611	1.379362106323	16584190	1.144819702421	FBgn0051815	13652		1e+60
1135	X	7386896	7388650	1.379047393799	7387710	1.209602187662	FBgn0052720	5585		1e+60
1136	2L	2887603	2889901	1.378280639648	2889092	1.102090639227	FBgn0041111	3140		1e+60
1137	2L	19679191	19681844	1.378149032593	19680249	1.368956397561	FBgn0005590	16715		1e+60
1138	2R	13406988	13409263	1.375469207764	13407981	1.119242191315	FBgn0034283	1224		1e+60
1139	3R	14811909	14814896	1.374297142029	14813793	1.300666459401	FBgn0026239	4046		1e+60
1140	3L	13022812	13025173	1.374191761017	13023712	1.063109189272	FBgn0036342	2741		1e+60
1141	3L	13364885	13369064	1.373240947723	13365932	1.281663544973	FBgn0036354	1997		1e+60
1142	2L	8299615	8301502	1.373154640198	8300788	0.960335826874	FBgn0003502	284		1e+60
1143	2L	15756299	15759267	1.373059272766	15758547	1.193067677816	FBgn0001987	137		1e+60
1144	3R	15822743	15824577	1.372941970825	15823534	1.004584817325	FBgn0038755	10710		1e+60
1145	X	8264997	8268215	1.372726917267	8266411	1.155371220907	FBgn0026758	4089		1e+60
1146	2L	21296299	21299288	1.371681690216	21297453	1.340532302856	FBgn0032940	146		1e+60
1147	3L	10498731	10501196	1.371259689331	10499675	1.255228098701	FBgn0052062	9723		1e+60
1148	2R	13669846	13673717	1.371020317078	13671752	1.178754441878	FBgn0022238	1303		1e+60
1149	3L	9464160	9466718	1.37091255188	9465366	1.195846669814	FBgn0052037	775		1e+60
1150	2R	3685212	3687379	1.370804786682	3686158	1.208074457505	FBgn0033274	732		1e+60
1151	3R	14483539	14486638	1.37052488327	14484748	1.247953687395	FBgn0051224	215		1e+60
1152	2R	7040705	7046070	1.370265960693	7044077	1.244305419922	FBgn0000577	40		1e+60
1153	X	10317015	10320619	1.369755268097	10317914	1.286819458008	FBgn0030205	889		1e+60
1154	3R	17441284	17443048	1.369433879852	17442045	1.14523512125	FBgn0046832	6201		1e+60
1155	3R	7127771	7129778	1.367478847504	7128857	1.112823205836	FBgn0051386	2473		1e+60
1156	2R	13336653	13339630	1.366497039795	13338376	1.047317112193	FBgn0050111	9168		1e+60
1157	3L	18367246	18369421	1.366377830505	18368344	1.148933202028	FBgn0011706	4682		1e+60
1158	3L	5905022	5907497	1.366038322449	5906480	1.234110951424	FBgn0002638	240		1e+60
1159	3R	9796347	9799887	1.364685058594	9797601	1.196961784363	FBgn0015270	6962		1e+60
1160	X	236817	240723	1.36446762085	239983	1.093257665634	FBgn0004170	12899		1e+60
1161	X	614532	617872	1.364025115967	615830	1.244305904095	FBgn0040382	586		1e+60
1162	4	525731	528696	1.363384246826	527002	1.360108207254	FBgn0004607	2901		1e+60
1163	2R	7080951	7083978	1.363344192505	7083149	1.268838024139	FBgn0065063	24141		1e+60
1164	2L	1404073	1406590	1.362402915955	1405208	1.297452062368	FBgn0002543	15241		1e+60
1165	3R	26605621	26608780	1.362192153931	26607698	1.290312626783	FBgn0004606	16050		1e+60
1166	3L	5780099	5782446	1.36184835434	5780928	1.016491974101	FBgn0052415	3317		1e+60
1167	3R	2174903	2178605	1.361783981323	2177100	1.028534664827	FBgn0014001	480		1e+60
1168	2R	8852088	8854584	1.361756324768	8853259	1.25067308214	FBgn0067725	7872		1e+60
1169	2R	18552139	18554743	1.361339569092	18553901	1.114774763584	FBgn0003900	193		1e+60
1170	3L	6715094	6718435	1.360904693604	6716325	1.101839289946	FBgn0052393	771		1e+60
1171	3L	18197112	18200650	1.36023068428	18197828	0.995928427752	FBgn0036783	19519		1e+60
1172	2R	7497461	7499111	1.359421253204	7498357	1.072158455849	FBgn0053145	502		1e+60
1173	3R	634915	639732	1.357580184937	637625	1.105576094459	FBgn0026417	158		1e+60
1174	2R	2116737	2120185	1.35754776001	2119343	1.001167633954	FBgn0041145	2975		1e+60
1175	3L	1755280	1758222	1.357229232788	1756150	1.140492860009	FBgn0013811	968		1e+60
1176	3L	9001400	9006007	1.356799125671	9005063	1.102549721213	FBgn0028789	10261		1e+60
1177	3L	1899319	1901072	1.355683803558	1900149	1.073334089915	FBgn0035291	4798		1e+60
1178	3L	10638040	10642105	1.354519844055	10639465	1.039756017573	FBgn0010762	775		1e+60
1179	X	4290744	4293737	1.354331016541	4292886	1.130864255569	FBgn0000179	34793		1e+60
1180	2L	2036927	2041056	1.354057788849	2038148	1.165498120444	FBgn0003557	346		1e+60
1181	3L	16551643	16554710	1.353946685791	16553575	0.989523304833	FBgn0002283	399		1e+60
1182	2R	15841123	15843717	1.353450775146	15842351	1.055365562439	FBgn0034504	221		1e+60
1183	3R	11087830	11090530	1.35170841217	11089020	1.107083040125	FBgn0003600	176		1e+60
1184	3R	23651081	23652743	1.351393699646	23651803	1.103985926684	FBgn0039550	8038		1e+60
1185	2R	18443414	18445216	1.350776195526	18444176	1.082695143563	FBgn0034802	354		1e+60
1186	2R	6389728	6391992	1.350286483765	6390425	1.029246985912	FBgn0050015	206		1e+60
1187	3R	24893941	24897016	1.349867343903	24894906	1.163215693306	FBgn0039632	6025		1e+60
1188	3L	14096327	14099047	1.349307060242	14098312	1.085336621602	FBgn0042630	1729		1e+60
1189	3R	17283386	17286748	1.348206520081	17284413	1.229378307567	FBgn0011278	12371		1e+60
1190	2L	8540519	8546746	1.347877502441	8543549	1.150746434927	FBgn0011259	216		1e+60
1191	2R	20726304	20727913	1.347141265869	20727138	0.922630760405	FBgn0001325	7077		1e+60
1192	3L	6794195	6797207	1.346809387207	6795198	1.242655575275	FBgn0003995	31091		1e+60
1193	3L	8288060	8290207	1.346328258514	8289254	1.239735094706	FBgn0035872	180		1e+60
1194	X	14582114	14585296	1.34553527832	14583074	1.195126183828	FBgn0015774	137		1e+60
1195	2L	700784	702812	1.345351219177	701950	1.168074607849	FBgn0000497	13018		1e+60
1196	X	18096882	18098921	1.345184803009	18098083	1.146279215813	FBgn0030907	3151		1e+60
1197	3R	4034122	4039561	1.345005989075	4036009	1.316247552633	FBgn0053779	5465		1e+60
1198	2L	14458764	14463369	1.344552993774	14459729	1.230297625065	FBgn0028844	8913		1e+60
1199	3R	18698523	18700458	1.344455718994	18699493	1.128200867597	FBgn0017590	25531		1e+60
1200	X	4239949	4243136	1.344167709351	4242016	1.112851524353	FBgn0052773	8528		1e+60
1201	X	12428689	12431366	1.344130992889	12430280	1.040258344014	FBgn0030403	704		1e+60
1202	3L	11460862	11462407	1.342279434204	11461781	1.066802859306	FBgn0036165	274		1e+60
1203	2R	6600615	6603648	1.342180252075	6601542	1.283152580261	FBgn0040766	4586		1e+60
1204	X	7063161	7065112	1.34074306488	7063967	1.13043692708	FBgn0029939	25655		1e+60
1205	3R	12166484	12168767	1.340386390686	12167702	1.109864852008	FBgn0040284	4		1e+60
1206	2R	11700324	11703562	1.339734077454	11702575	1.234813465792	FBgn0034087	1127		1e+60
1207	2L	14354234	14356166	1.339632987976	14355188	1.123850794399	FBgn0015791	41		1e+60
1208	3L	664653	667168	1.339590072632	665698	1.204568133635	FBgn0035152	27		1e+60
1209	3R	5319102	5321946	1.339524745941	5320278	1.307545512915	FBgn0043791	247		1e+60
1210	2R	4308763	4311295	1.338856220245	4310192	0.99803352356	FBgn0024189	138		1e+60
1211	2L	4888740	4890574	1.338337898254	4889680	1.156955271959	FBgn0031644	315		1e+60
1212	X	19515963	19519203	1.33814573288	19517472	1.262855838327	FBgn0043903	19		1e+60
1213	X	3277419	3279218	1.338030338287	3278257	0.993903103997	FBgn0052493	5422		1e+60
1214	3R	12293508	12296225	1.336002349854	12294309	1.321168338551	FBgn0038434	1041		1e+60
1215	2L	12662079	12664070	1.336000442505	12662983	1.165904353647	FBgn0004394	5154		1e+60
1216	3L	3966033	3968076	1.335968017578	3967191	1.06598405277	FBgn0004880	257		1e+60
1217	2R	14669090	14670866	1.335072994232	14669978	1.105366587639	FBgn0034420	9032		1e+60
1218	2L	21842462	21844412	1.334743976593	21843710	1.157751500607	FBgn0003866	27522		1e+60
1219	2L	65944	67847	1.334345817566	66762	1.037671425763	FBgn0067779	282		1e+60
1220	2L	2883805	2887166	1.333945274353	2885613	1.126706095303	FBgn0024947	237		1e+60
1221	3R	10411433	10414027	1.333100318909	10413166	1.122225821018	FBgn0020299	5019		1e+60
1222	2R	7308988	7314467	1.332260131836	7310065	1.203593552113	FBgn0033652	3789		1e+60
1223	X	6394406	6395919	1.331619262695	6395165	1.081393432617	FBgn0029875	9158		1e+60
1224	3L	5327552	5330534	1.331064224243	5328987	1.09774774313	FBgn0016031	883		1e+60
1225	3L	6737896	6739705	1.330986022949	6738644	1.185118030099	FBgn0052392	1451		1e+60
1226	2R	15586754	15588430	1.329428195953	15587455	1.132369658526	FBgn0004364	38919		1e+60
1227	3R	1472115	1475100	1.329264640808	1473767	1.30170878242	FBgn0051545	135		1e+60
1228	3R	14067647	14070617	1.329006195068	14068665	1.110378938563	FBgn0020238	412		1e+60
1229	2L	21026576	21028779	1.328830718994	21027694	1.221918046474	FBgn0010395	12731		1e+60
1230	3L	7107152	7112855	1.328699111938	7111940	1.045964513506	FBgn0023001	3475		1e+60
1231	X	6543820	6547119	1.328154563904	6544940	0.921839177608	FBgn0029894	1201		1e+60
1232	X	649559	654457	1.328020095825	653536	1.294251918793	FBgn0025621	3547		1e+60
1233	3L	1551143	1553802	1.327523708344	1551947	1.04160416921	FBgn0035235	193		1e+60
1234	3L	6951320	6954642	1.326608657837	6953641	1.110702387492	FBgn0001104	359		1e+60
1235	3L	13993376	13995000	1.324404716492	13994122	0.955504194895	FBgn0052133	19		1e+60
1236	3R	13219173	13221297	1.324355602264	13220358	1.216854852789	FBgn0025456	53		1e+60
1237	2R	17756383	17758999	1.32417011261	17758075	1.02345687151	FBgn0020307	6530		1e+60
1238	3L	14016004	14019339	1.324110031128	14018494	1.142798837026	FBgn0036406	239		1e+60
1239	3R	26212228	26216833	1.323926925659	26213974	1.218418149387	FBgn0015222	123		1e+60
1240	2L	6212834	6214620	1.323873519897	6213733	1.166379087112	FBgn0026755	11317		1e+60
1241	2R	9469202	9470875	1.322627067566	9470055	1.226554814507	FBgn0053155	51		1e+60
1242	2L	14507852	14509920	1.322583675385	14509169	1.36227280753	FBgn0011862	8922		1e+60
1243	2R	14963217	14968058	1.322237014771	14965996	1.16376506581	FBgn0003887	484		1e+60
1244	2L	1969659	1975016	1.32182598114	1970528	1.168159617318	FBgn0031376	3617		1e+60
1245	2R	12370017	12372659	1.321504592896	12371522	1.088061781491	FBgn0026533	438		1e+60
1246	3R	735691	741023	1.321387290955	737212	1.149521887302	FBgn0051536	934		1e+60
1247	2R	9339010	9341406	1.321331977844	9340334	1.119457244873	FBgn0000662	127		1e+60
1248	3R	5633788	5635774	1.320716381073	5634674	1.24757796526	FBgn0037760	411		1e+60
1249	2R	20710444	20714086	1.320690631866	20711713	1.303366104762	FBgn0035094	15276		1e+60
1250	3R	3975251	3977702	1.320323944092	3976857	0.988456108991	FBgn0011959	10093		1e+60
1251	2L	2199613	2204240	1.320157051086	2200497	1.156671732664	FBgn0051668	5932		1e+60
1252	2R	7532737	7536498	1.31963634491	7533978	1.003554224968	FBgn0004839	1753		1e+60
1253	2R	5610604	5613971	1.319000244141	5611647	1.248117250555	FBgn0004907	155		1e+60
1254	3L	5854586	5856709	1.317960739136	5855794	0.924553197973	FBgn0035643	560		1e+60
1255	3L	12416207	12419054	1.316781044006	12417574	1.111473756678	FBgn0036285	10959		1e+60
1256	3R	25829707	25831733	1.315984725952	25830878	1.181247366799	FBgn0016685	371		1e+60
1257	2R	8506434	8508912	1.315297603607	8508065	1.072481886546	FBgn0053798	1739		1e+60
1258	2L	4052642	4056737	1.314521789551	4055152	1.187939868254	FBgn0000547	23773		1e+60
1259	3R	1192731	1194719	1.314469337463	1193566	1.174648046494	FBgn0037315	461		1e+60
1260	2L	7048357	7050278	1.312874794006	7049299	1.089598655701	FBgn0051630	6832		1e+60
1261	2R	11380036	11382090	1.312385559082	11381116	1.077258173625	FBgn0050085	2892		1e+60
1262	3R	484337	486773	1.312385082245	485710	1.231936872005	FBgn0051531	405		1e+60
1263	2L	16596616	16599052	1.310933113098	16597467	1.258114141576	FBgn0051815	375		1e+60
1264	3R	677515	680015	1.310673236847	678610	1.293808364868	FBgn0003002	75		1e+60
1265	3R	25515788	25519055	1.310461521149	25518212	1.254026383162	FBgn0039683	317		1e+60
1266	X	5361666	5363656	1.309948921204	5362656	1.18605697155	FBgn0029771	158		1e+60
1267	2R	11304700	11306535	1.30974149704	11305703	1.081559125115	FBgn0050321	2484		1e+60
1268	3R	1372382	1374146	1.309035301208	1373351	1.027434040518	FBgn0037336	139		1e+60
1269	3R	3298886	3301251	1.308639526367	3300548	1.008277058601	FBgn0065099	126		1e+60
1270	3R	3988513	3990298	1.308633327484	3989455	1.063244311015	FBgn0001138	17709		1e+60
1271	3L	6877042	6879754	1.308312416077	6878110	0.872757941484	FBgn0041194	10695		1e+60
1272	3R	17443353	17445947	1.307690620422	17445101	1.094895631075	FBgn0046832	3145		1e+60
1273	2L	6323077	6325415	1.307664871216	6323877	1.078011870384	FBgn0021873	1391		1e+60
1274	3R	2819172	2821388	1.307493209839	2820539	1.35765182972	FBgn0000095	4411		1e+60
1275	3R	1567011	1569291	1.307330608368	1567987	0.995843857527	FBgn0037371	181		1e+60
1276	2R	7147356	7152320	1.306944847107	7149181	1.17857057908	FBgn0033638	704		1e+60
1277	X	21796012	21797852	1.305846214294	21796573	1.195981884003	FBgn0052499	39535		1e+60
1278	X	13615132	13616949	1.305681705475	13615980	0.991356760263	FBgn0030521	138		1e+60
1279	3L	3205737	3210182	1.305375099182	3206577	0.849747096791	FBgn0035422	87		1e+60
1280	3R	5995230	5996733	1.305248737335	5996124	1.031846427917	FBgn0040238	83		1e+60
1281	3L	891232	893846	1.304737091064	892255	1.249679356813	FBgn0028999	416		1e+60
1282	3L	356207	359436	1.302891731262	358168	1.053404251734	FBgn0003749	2680		1e+60
1283	3R	5219208	5221044	1.302045822144	5220215	1.251083009383	FBgn0000723	50		1e+60
1284	2L	10841525	10843947	1.301824092865	10841974	1.13768851757	FBgn0032305	629		1e+60
1285	X	18040169	18044414	1.301057338715	18043157	1.052953779697	FBgn0030900	211		1e+60
1286	2L	15306059	15307932	1.300806045532	15306957	1.131575942039	FBgn0041103	8878		1e+60
1287	3R	10102786	10105312	1.300620079041	10104510	1.034078121185	FBgn0003862	8113		1e+60
1288	3L	20405945	20408267	1.300346374512	20406944	1.012786865234	FBgn0052428	245		1e+60
1289	3R	17381117	17383976	1.299255847931	17382897	1.002244069026	FBgn0002941	107		1e+60
1290	2R	18556530	18558707	1.298773288727	18558048	0.94205057621	FBgn0003900	4340		1e+60
1291	2L	11805896	11809943	1.298265457153	11809108	1.041379367604	FBgn0020309	325		1e+60
1292	X	19354239	19357619	1.298174381256	19356173	1.078211337328	FBgn0053525	307		1e+60
1293	3R	798588	800490	1.297857761383	799673	1.138746857643	FBgn0037290	8504		1e+60
1294	3R	9469947	9474352	1.297658443451	9471605	1.212931352503	FBgn0003498	421		1e+60
1295	3R	11402769	11407453	1.296525478363	11405265	1.138394916759	FBgn0038350	26771		1e+60
1296	3L	16675762	16679824	1.296119689941	16676792	1.156022716971	FBgn0063485	119		1e+60
1297	2L	6646548	6650051	1.296028137207	6648250	1.120662086888	FBgn0051635	838		1e+60
1298	X	18118686	18123724	1.294495582581	18121673	1.14891018587	FBgn0030911	4843		1e+60
1299	3L	3765348	3767268	1.294417381287	3766473	1.185722410679	FBgn0052266	7863		1e+60
1300	2L	3833105	3837605	1.294384002686	3836675	1.217511990491	FBgn0004567	167		1e+60
1301	X	4461378	4463415	1.293781280518	4462468	1.295068413019	FBgn0003053	338		1e+60
1302	X	485039	487204	1.29283285141	486286	0.988099707497	FBgn0002579	3		1e+60
1303	3R	5224180	5227597	1.292333602905	5225061	1.210430537953	FBgn0037685	1149		1e+60
1304	X	13654773	13657214	1.292317390442	13655851	1.065813422203	FBgn0030529	410		1e+60
1305	2R	7687613	7690638	1.292310714722	7689274	1.109409153461	FBgn0014184	895		1e+60
1306	3L	11559981	11562641	1.291595458984	11561541	1.225546956062	FBgn0003292	174		1e+60
1307	3R	11819368	11821338	1.291481018066	11820367	1.133426030477	FBgn0003507	8444		1e+60
1308	2L	8143461	8146299	1.291349411011	8144289	1.173489868641	FBgn0051606	3341		1e+60
1309	2R	1289400	1291043	1.291128158569	1290034	1.070870982276	FBgn0025693	209		1e+60
1310	X	17011351	17014505	1.290897369385	17013960	0.855293154716	FBgn0000163	19084		1e+60
1311	2R	7634201	7636377	1.290338516235	7634990	1.062963690077	FBgn0033681	211		1e+60
1312	3R	12525978	12527633	1.289417266846	12526787	0.905607728397	FBgn0003944	33561		1e+60
1313	X	8610591	8612484	1.289173126221	8611444	1.224664002657	FBgn0026411	39567		1e+60
1314	X	4271378	4272933	1.288902282715	4272081	1.061475973863	FBgn0000179	13988		1e+60
1315	3R	7034546	7037947	1.287754058838	7036623	1.099024155561	FBgn0037874	648		1e+60
1316	X	16401017	16402131	1.287258148193	16401169	0.70331287384	FBgn0011826	7213		1e+60
1317	2R	11445247	11448769	1.287006378174	11446542	1.170804753023	FBgn0034049	250		1e+60
1318	2R	2928220	2931991	1.286911964417	2930676	0.983822584152	FBgn0003460	169		1e+60
1319	3R	26088169	26090228	1.286462783813	26089428	1.022129171035	FBgn0039761	10524		1e+60
1320	3R	20407222	20409233	1.285717487335	20408340	1.203619207655	FBgn0039209	237		1e+60
1321	2L	18919625	18923739	1.285487174988	18922067	1.188600371866	FBgn0032723	17810		1e+60
1322	2R	16179760	16182701	1.284856796265	16180619	1.067731801201	FBgn0034542	1529		1e+60
1323	3L	16446908	16451737	1.284645080566	16450867	1.099974751472	FBgn0004569	1907		1e+60
1324	3R	12540674	12542437	1.28293800354	12541618	1.074543982744	FBgn0003944	18730		1e+60
1325	X	16386289	16388266	1.282658576965	16387234	1.040888814365	FBgn0011742	671		1e+60
1326	2R	17914993	17917136	1.28247833252	17915993	1.216907411814	FBgn0053200	240		1e+60
1327	3L	330199	332302	1.282308101654	331236	1.125525325537	FBgn0023000	795		1e+60
1328	3L	379205	381450	1.282183170319	380707	1.13834965229	FBgn0040689	4351		1e+60
1329	3R	2741670	2743472	1.282006502151	2742578	1.073973403257	FBgn0051488	40878		1e+60
1330	2R	7628473	7630888	1.281692028046	7629463	1.125968754292	FBgn0033681	5316		1e+60
1331	4	79170	80699	1.281532287598	79806	0.949395095601	FBgn0004859	2139		1e+60
1332	3R	26579895	26581805	1.280115127563	26580884	0.892906329211	FBgn0039801	8874		1e+60
1333	2R	13049650	13052259	1.280048370361	13050513	1.045645124772	FBgn0022085	1		1e+60
1334	3R	3937764	3940569	1.279263973236	3939141	1.052508036296	FBgn0004210	8084		1e+60
1335	3L	17494098	17496261	1.27915096283	17495484	0.825889647007	FBgn0036736	142		1e+60
1336	2R	4373799	4375498	1.278671264648	4374679	0.992424456278	FBgn0011286	2475		1e+60
1337	2R	8542325	8545532	1.278374671936	8544514	1.145014444987	FBgn0033788	18681		1e+60
1338	X	10629042	10632316	1.278144836426	10631461	1.042869960561	FBgn0025111	637		1e+60
1339	3R	17359808	17361709	1.277993679047	17360728	1.167945833767	FBgn0038891	2839		1e+60
1340	X	19694822	19701212	1.277923107147	19700303	0.960012227297	FBgn0031077	842		1e+60
1341	2R	16101379	16103959	1.27774810791	16102533	1.107197731733	FBgn0015907	165		1e+60
1342	2R	17921991	17924609	1.277717113495	17923368	0.843970648448	FBgn0022985	27		1e+60
1343	X	16152518	16154919	1.277591705322	16153349	0.96941689884	FBgn0004432	1000		1e+60
1344	3R	253917	255536	1.276675224304	254691	1.08403968811	FBgn0037248	363		1e+60
1345	X	7065520	7069142	1.276527404785	7067673	1.076780945063	FBgn0029939	29361		1e+60
1346	X	18761864	18765894	1.276428699493	18764236	1.05569264094	FBgn0052541	60		1e+60
1347	3L	1902915	1907431	1.276141643524	1904904	1.067954599857	FBgn0035291	43		1e+60
1348	2L	3587159	3590538	1.275636911392	3588113	1.086843162775	FBgn0004892	7347		1e+60
1349	3L	21219066	21221346	1.274877071381	21220118	1.161469066844	FBgn0037066	214		1e+60
1350	2L	5052140	5057644	1.274745464325	5055526	1.017418980598	FBgn0014857	468		1e+60
1351	2R	15568353	15572467	1.274713516235	15569162	1.052061305327	FBgn0034480	49312		1e+60
1352	2L	2012728	2014987	1.273425102234	2014058	1.030559960534	FBgn0051669	808		1e+60
1353	2R	13716861	13718390	1.27262544632	13717577	0.846472501755	FBgn0050114	5041		1e+60
1354	3R	20454769	20457020	1.272497177124	20456079	0.986532910665	FBgn0046685	269		1e+60
1355	X	1337452	1341192	1.27245092392	1339954	1.20901709795	FBgn0003517	280		1e+60
1356	3L	11330199	11331954	1.272157669067	11331079	1.020097255707	FBgn0036155	7753		1e+60
1357	2R	8480392	8482544	1.271895885468	8481615	1.230452299118	FBgn0033787	12152		1e+60
1358	2R	10476718	10480862	1.271278381348	10478815	1.186166651109	FBgn0033987	638		1e+60
1359	X	8618391	8623872	1.271011352539	8620476	1.254303328196	FBgn0026411	30535		1e+60
1360	X	9573429	9577799	1.269786834717	9574267	1.122474233309	FBgn0020378	23913		1e+60
1361	3R	2760669	2764526	1.269703865051	2763807	1.022366940975	FBgn0051488	19649		1e+60
1362	X	2125056	2127618	1.269491195679	2126699	0.995491616866	FBgn0023528	213		1e+60
1363	3R	27228897	27233800	1.268851280212	27230998	1.221376597881	FBgn0004834	27		1e+60
1364	3R	25039412	25042456	1.268178462982	25040594	0.92485074436	FBgn0067714	779		1e+60
1365	2L	5463862	5465896	1.268014907837	5464705	1.081619474623	FBgn0005511	3064		1e+60
1366	X	12412143	12417897	1.267248153687	12414049	1.072210031397	FBgn0030400	3070		1e+60
1367	X	4284587	4287146	1.267035484314	4285619	1.077212572098	FBgn0000179	27526		1e+60
1368	2L	14463590	14465638	1.26703453064	14464689	1.050373898612	FBgn0028844	13873		1e+60
1369	2L	593885	595715	1.266553878784	594863	1.196339074303	FBgn0010323	176		1e+60
1370	2R	4803439	4805271	1.265788555145	4804283	1.02403680016	FBgn0028408	613		1e+60
1371	X	9397872	9400756	1.265660762787	9398901	1.152800616096	FBgn0028327	10		1e+60
1372	3R	26630751	26633020	1.26549243927	26631922	1.094602472642	FBgn0011739	419		1e+60
1373	3R	24393218	24395052	1.265371322632	24394184	1.175922702341	FBgn0040618	14099		1e+60
1374	3L	21776333	21778558	1.265177726746	21777213	1.106820464134	FBgn0037139	1017		1e+60
1375	3L	12697316	12700343	1.264776706696	12699162	0.813780924853	FBgn0016940	9393		1e+60
1376	2L	1428190	1432708	1.264209747314	1430568	1.095100164413	FBgn0003926	2143		1e+60
1377	3L	7129408	7131485	1.263821601868	7130407	1.205642223358	FBgn0028383	613		1e+60
1378	X	9537267	9540085	1.263318061829	9538386	0.93372961191	FBgn0000233	1023		1e+60
1379	X	1865336	1869896	1.262849807739	1868266	1.003589574028	FBgn0010110	214		1e+60
1380	2R	4627233	4629439	1.262377738953	4628431	1.217064324547	FBgn0003612	492		1e+60
1381	3R	4302029	4304278	1.262122154236	4303590	1.115687847137	FBgn0037590	33490		1e+60
1382	3R	9842541	9844475	1.261929512024	9843622	1.137998751232	FBgn0038194	11330		1e+60
1383	3L	19563035	19564952	1.261396884918	19563813	1.025826145621	FBgn0005386	194		1e+60
1384	3R	5252259	5255475	1.261002540588	5254533	1.216747592477	FBgn0026188	3791		1e+60
1385	2R	3472501	3475488	1.260987281799	3473704	1.103379530065	FBgn0026361	31		1e+60
1386	2R	17141650	17143637	1.260361909866	17142614	1.199139735278	FBgn0034643	364		1e+60
1387	3L	18404363	18406364	1.260356426239	18405272	1.203535779317	FBgn0036786	76		1e+60
1388	X	16998904	17001002	1.259902954102	16999685	0.963960707188	FBgn0000163	4809		1e+60
1389	3R	17174244	17176226	1.259611129761	17175088	1.058256570031	FBgn0038881	218		1e+60
1390	3R	12903166	12907190	1.259456634521	12905382	1.095663126777	FBgn0038475	283		1e+60
1391	2L	6097723	6099712	1.25857925415	6099101	0.799767255783	FBgn0031779	137		1e+60
1392	X	13201933	13204703	1.258562088013	13203379	1.08993361978	FBgn0030478	1164		1e+60
1393	2L	21207629	21209983	1.257951259613	21209103	1.066501336939	FBgn0026577	174		1e+60
1394	3R	6089666	6091540	1.257707118988	6090395	0.995849577586	FBgn0037804	367		1e+60
1395	2R	10384786	10386363	1.257356643677	10385603	1.107104927301	FBgn0022063	328		1e+60
1396	3R	11837546	11840433	1.257265090942	11839616	1.093839347363	FBgn0038391	1623		1e+60
1397	2R	2105586	2107967	1.25700378418	2106994	0.962125480175	FBgn0033076	5797		1e+60
1398	X	5441005	5444169	1.256420135498	5442416	1.19963747263	FBgn0029775	2906		1e+60
1399	X	6443808	6447930	1.256401062012	6447000	1.063815593719	FBgn0029881	1699		1e+60
1400	3L	12478123	12480926	1.255485534668	12480096	0.957055038876	FBgn0036294	1561		1e+60
1401	3R	885494	888741	1.25535774231	886456	1.009290337563	FBgn0010313	25952		1e+60
1402	2L	3071158	3073070	1.255182266235	3072349	1.091744198519	FBgn0027571	15734		1e+60
1403	2L	9757956	9760869	1.25474357605	9758892	1.162159860134	FBgn0022720	554		1e+60
1404	3L	19050548	19052455	1.254146575928	19051726	1.047316759825	FBgn0036844	45		1e+60
1405	2R	10017516	10020360	1.253785610199	10019485	1.0427485466	FBgn0000142	613		1e+60
1406	X	6647187	6651533	1.253323078156	6648114	0.982060853173	FBgn0026145	668		1e+60
1407	3L	5738525	5740812	1.253260135651	5739382	1.195661853341	FBgn0035630	271		1e+60
1408	X	2290116	2292647	1.253082752228	2291278	1.167257368565	FBgn0001150	6159		1e+60
1409	3L	6803144	6806969	1.253054141998	6805581	1.07003225599	FBgn0003995	41474		1e+60
1410	2L	9493798	9497557	1.252266407013	9496385	0.957407278173	FBgn0004868	1458		1e+60
1411	3L	2857478	2859812	1.252113819122	2858766	1.184966087341	FBgn0035378	3524		1e+60
1412	2L	5906363	5908425	1.251064777374	5907535	0.937949120998	FBgn0043362	355		1e+60
1413	2L	855830	857963	1.250832557678	856905	1.08889130985	FBgn0031288	1568		1e+60
1414	3R	8073303	8075037	1.250576019287	8074368	1.167803883553	FBgn0038008	5541		1e+60
1415	2L	1006634	1008848	1.249003410339	1007515	1.017006397247	FBgn0031295	19382		1e+60
1416	3R	13505915	13509291	1.24801158905	13507801	0.916560232639	FBgn0038535	433		1e+60
1417	2L	4891292	4893019	1.24777173996	4892247	1.086889028549	FBgn0031645	132		1e+60
1418	2R	3753050	3755251	1.247081279755	3753900	0.983118027449	FBgn0013726	4818		1e+60
1419	X	5608152	5610419	1.247020483017	5609357	1.031286531025	FBgn0013987	62		1e+60
1420	3R	4540918	4542928	1.246956348419	4541674	0.877423707177	FBgn0037613	96		1e+60
1421	3L	18594257	18596091	1.246792793274	18595228	1.056628115037	FBgn0036801	4008		1e+60
1422	3L	20704110	20706357	1.246201515198	20705572	1.034668654203	FBgn0016696	194		1e+60
1423	X	8510646	8512496	1.246151924133	8511543	1.167294502258	FBgn0030055	10756		1e+60
1424	X	13060929	13062611	1.244752883911	13061798	1.018109574037	FBgn0052639	8662		1e+60
1425	3R	12342267	12344958	1.244407653809	12343757	0.994026660919	FBgn0038441	4585		1e+60
1426	2L	7810919	7812642	1.2432513237	7811864	0.988277085622	FBgn0002527	424		1e+60
1427	2L	18885438	18887728	1.24152803421	18886460	1.090432503644	FBgn0003896	9275		1e+60
1428	X	451633	454635	1.241415500641	452721	1.146491723902	FBgn0003986	4858		1e+60
1429	X	5599634	5601790	1.240941047668	5600535	0.895027665531	FBgn0029801	339		1e+60
1430	3L	16437649	16439416	1.240608215332	16438484	1.09253257513	FBgn0004569	10476		1e+60
1431	2L	5417284	5419434	1.240476131439	5418219	1.044361759635	FBgn0016660	13877		1e+60
1432	3R	303452	305343	1.239947080612	304217	1.006634801626	FBgn0051523	611		1e+60
1433	3L	1444876	1448563	1.239649295807	1446112	1.096882879734	FBgn0004635	1212		1e+60
1434	2R	16338858	16340659	1.238669157028	16339756	0.947372118632	FBgn0016984	240		1e+60
1435	2R	6069146	6072093	1.238657474518	6070634	0.909982204437	FBgn0004399	917		1e+60
1436	3R	6419081	6420943	1.237994194031	6420113	1.034217178822	FBgn0001235	44273		1e+60
1437	2R	18112637	18114769	1.237823963165	18114091	1.013039112091	FBgn0034743	388		1e+60
1438	2R	5484791	5487011	1.237560749054	5485781	1.192923658034	FBgn0033471	2819		1e+60
1439	X	8886769	8888799	1.237327575684	8887726	0.908557033539	FBgn0030075	4374		1e+60
1440	2R	6386051	6387982	1.236780166626	6386942	1.233235611635	FBgn0050017	1334		1e+60
1441	2L	7133514	7135646	1.235809326172	7134366	1.114693445318	FBgn0031889	683		1e+60
1442	3R	14221980	14225724	1.235331535339	14224633	1.066703179303	FBgn0028670	243		1e+60
1443	3L	10982149	10985238	1.235066413879	10983111	0.980478903827	FBgn0013469	340		1e+60
1444	2R	6051112	6055388	1.23467206955	6052473	1.146026443033	FBgn0005630	2602		1e+60
1445	X	491757	494812	1.234671592712	493740	1.190621048212	FBgn0003575	1032		1e+60
1446	2R	11269388	11272353	1.234167098999	11271225	0.98828274409	FBgn0050089	28964		1e+60
1447	3L	1930395	1932527	1.234156608582	1931049	0.816408395767	FBgn0035295	343		1e+60
1448	3L	17343394	17345703	1.233431816101	17344665	1.206280549367	FBgn0036715	123		1e+60
1449	2L	3579795	3582196	1.233064651489	3580821	1.10751135209	FBgn0004892	55		1e+60
1450	2L	15318181	15323461	1.232348918915	15320387	1.183426380157	FBgn0041103	4552		1e+60
1451	X	17535536	17537805	1.2323179245	17536771	0.912548859914	FBgn0030863	127		1e+60
1452	3R	16951705	16953747	1.232045173645	16952694	0.791454932269	FBgn0023423	508		1e+60
1453	3R	17048249	17050422	1.231868267059	17049174	1.050408419441	FBgn0038871	81		1e+60
1454	3L	22340747	22342703	1.231522083282	22341660	1.080934412339	FBgn0004449	68		1e+60
1455	X	7418387	7420051	1.230926513672	7419294	1.110039838155	FBgn0029951	540		1e+60
1456	3R	14818583	14821520	1.230907440186	14819484	1.036505390616	FBgn0026239	9737		1e+60
1457	3R	11158181	11160567	1.230736732483	11159043	0.99958004671	FBgn0038320	42		1e+60
1458	3R	19871850	19874423	1.229759693146	19872665	1.14089160807	FBgn0043455	847		1e+60
1459	3R	18551091	18554175	1.229580879211	18553187	0.886663033412	FBgn0040587	484		1e+60
1460	3R	17485429	17487500	1.229561090469	17486732	1.162162065506	FBgn0011766	605		1e+60
1461	3R	15160264	15162791	1.228000164032	15161260	1.112952423096	FBgn0000463	9325		1e+60
1462	3R	16100885	16103346	1.227989673615	16101796	0.963824659586	FBgn0038781	12739		1e+60
1463	X	17490897	17493387	1.227467060089	17491664	1.005932092667	FBgn0003471	306		1e+60
1464	X	19411511	19414473	1.227424144745	19413357	1.039923106923	FBgn0031030	389		1e+60
1465	3R	25871074	25873838	1.227114200592	25871966	1.065384864807	FBgn0002626	86		1e+60
1466	X	17201939	17203787	1.22663974762	17202828	0.995227589327	FBgn0011758	28610		1e+60
1467	3L	15106028	15108209	1.226544857025	15107045	1.052125394344	FBgn0014002	859		1e+60
1468	X	7396830	7398320	1.225716590881	7397667	0.866296487696	FBgn0052720	15542		1e+60
1469	2L	3844678	3846499	1.225158214569	3845541	1.066607278936	FBgn0004567	8699		1e+60
1470	X	7003586	7005458	1.225024700165	7004478	1.069638729095	FBgn0047092	9392		1e+60
1471	2R	8857814	8859803	1.224624156952	8858896	0.859936356544	FBgn0033828	11344		1e+60
1472	2L	7293646	7297528	1.223947525024	7296217	1.1623082757	FBgn0004009	10944		1e+60
1473	2L	14553545	14555628	1.223224878311	14554524	1.094092488289	FBgn0028881	5449		1e+60
1474	2R	2096989	2098879	1.223001480103	2097751	1.073604226112	FBgn0033076	15040		1e+60
1475	3L	8427780	8429426	1.220466375351	8428703	1.046581490835	FBgn0010825	4440		1e+60
1476	2L	154611	157379	1.22015953064	155644	0.916410726659	FBgn0031228	307		1e+60
1477	2L	18355856	18357776	1.218107700348	18357000	0.95826440699	FBgn0011559	2045		1e+60
1478	2R	7683801	7685736	1.218050956726	7684769	0.87540602684	FBgn0023167	136		1e+60
1479	2R	9972303	9974133	1.216510295868	9973176	1.085237979889	FBgn0033939	423		1e+60
1480	2L	7026209	7028015	1.215658187866	7027209	1.046054750681	FBgn0051908	86		1e+60
1481	2L	3004193	3006776	1.21560382843	3005865	0.849382215076	FBgn0031488	7636		1e+60
1482	3R	24398186	24400920	1.214827537537	24398924	1.011052880968	FBgn0000659	11881		1e+60
1483	3R	7475120	7477716	1.214805603027	7476046	0.95822429657	FBgn0037925	372		1e+60
1484	2L	14232872	14234634	1.214538097382	14233716	0.907905578613	FBgn0016930	392		1e+60
1485	3R	24976548	24980077	1.214514255524	24977992	1.0513122222	FBgn0041588	480		1e+60
1486	3L	19628127	19630052	1.214346885681	19629134	1.043363150428	FBgn0036899	212		1e+60
1487	2L	7617568	7621083	1.214127063751	7619722	1.023305275861	FBgn0031926	11332		1e+60
1488	3L	3400809	3404149	1.212950706482	3401549	1.019231347477	FBgn0014388	6918		1e+60
1489	3R	25341321	25344320	1.212759971619	25342736	1.216756456039	FBgn0039669	1169		1e+60
1490	2R	1216819	1219692	1.211693286896	1218582	1.091965734959	FBgn0010633	9087		1e+60
1491	X	17146808	17148883	1.210866928101	17147547	0.968643695116	FBgn0004854	971		1e+60
1492	3R	26745771	26748472	1.209565401077	26747135	1.115042120218	FBgn0020912	8525		1e+60
1493	2L	8788336	8790135	1.209318161011	8789353	0.989919550279	FBgn0032069	8102		1e+60
1494	X	18478335	18485378	1.209192276001	18479645	0.868432617188	FBgn0027335	1855		1e+60
1495	X	16432135	16434418	1.208623886108	16433031	0.940051460266	FBgn0030761	624		1e+60
1496	3L	1844087	1846264	1.208382606506	1844990	1.146369576454	FBgn0004636	776		1e+60
1497	2R	7665752	7667499	1.208145141602	7666702	1.058843771617	FBgn0027504	262		1e+60
1498	2R	20475996	20478496	1.207858085632	20477064	1.08609940211	FBgn0002607	83		1e+60
1499	X	12771636	12775200	1.207598686218	12772356	0.976601600647	FBgn0047242	116		1e+60
1500	2R	5088603	5091164	1.207455635071	5089501	0.89312951705	FBgn0033426	261		1e+60
1501	3R	14198465	14200274	1.206496953964	14199340	0.863953394048	FBgn0004618	880		1e+60
1502	3R	1057024	1059118	1.206445217133	1057952	1.025182008743	FBgn0040208	12		1e+60
1503	X	7778252	7784576	1.206246376038	7783038	1.137599885464	FBgn0029983	833		1e+60
1504	3L	21386491	21389592	1.205989837646	21387714	1.11510142684	FBgn0033583	8051		1e+60
1505	2L	21853262	21854921	1.204250335693	21853967	1.071848672979	FBgn0032965	31887		1e+60
1506	3L	20174358	20176647	1.203556537628	20175251	1.10211956501	FBgn0036958	108		1e+60
1507	X	3563573	3565987	1.203371524811	3565071	0.987442463636	FBgn0015286	296		1e+60
1508	3R	17866693	17871146	1.203251838684	17867584	1.057909190655	FBgn0017397	330		1e+60
1509	2L	15052344	15054333	1.20306968689	15053184	0.894329160452	FBgn0000317	593		1e+60
1510	2L	1425299	1427684	1.202928543091	1426246	0.995561796076	FBgn0002543	5797		1e+60
1511	2L	8362006	8367001	1.202737808228	8364705	1.176812929266	FBgn0010265	96		1e+60
1512	2L	19049488	19051555	1.202690124512	19050391	0.947766184807	FBgn0032748	381		1e+60
1513	3L	6745646	6747765	1.201947212219	6746611	0.945590159472	FBgn0052392	9418		1e+60
1514	2L	14479029	14480946	1.201521158218	14480188	1.126584084829	FBgn0005771	10674		1e+60
1515	3L	3356800	3358783	1.201308250427	3357838	1.115594583399	FBgn0035443	2		1e+60
1516	3L	14511435	14513081	1.201187610626	14512344	0.950671055738	FBgn0036428	3886		1e+60
1517	2R	5440816	5444634	1.200449943542	5443780	0.90115852356	FBgn0033465	21074		1e+60
1518	3L	6236084	6237989	1.199329376221	6236881	0.934626877308	FBgn0001258	241		1e+60
1519	X	17601434	17603329	1.198135375977	17602447	1.128152974447	FBgn0024184	873		1e+60
1520	X	6705323	6714750	1.198126316071	6709373	1.070655059814	FBgn0064122	4371		1e+60
1521	X	8674281	8677932	1.197700023651	8675572	0.840584246318	FBgn0052710	11114		1e+60
1522	3R	24379186	24383381	1.197496414185	24381505	0.970415168338	FBgn0040618	1420		1e+60
1523	X	2459351	2461139	1.197135925293	2460094	1.108971146976	FBgn0011606	114		1e+60
1524	X	15668237	15669698	1.196539878845	15668971	1.017471432686	FBgn0000319	440		1e+60
1525	2L	5479335	5480811	1.196135520935	5480080	0.799741655588	FBgn0005511	18439		1e+60
1526	X	19548553	19553005	1.195915222168	19550788	0.970466697917	FBgn0040089	3810		1e+60
1527	2L	10505167	10507822	1.195793151855	10506615	0.833281159401	FBgn0011673	165		1e+60
1528	2L	19786275	19788944	1.195475101471	19787212	1.096056818962	FBgn0032821	617		1e+60
1529	3R	2868595	2871193	1.194968223572	2869901	1.050341297598	FBgn0024289	8156		1e+60
1530	X	6619956	6625184	1.194021224976	6622999	1.083012749167	FBgn0003390	1896		1e+60
1531	3R	26618686	26621588	1.193419456482	26620654	1.147376000881	FBgn0011739	11687		1e+60
1532	2L	16480786	16483074	1.193143844604	16482038	1.171430419473	FBgn0005677	125		1e+60
1533	3L	18995907	18999846	1.192610263824	18998063	1.076182365417	FBgn0002945	12527		1e+60
1534	2L	18732236	18734315	1.191719055176	18733422	0.969696044922	FBgn0032709	2917		1e+60
1535	3L	15498944	15501540	1.191347122192	15500201	1.047884225845	FBgn0004396	472		1e+60
1536	2L	6530409	6532922	1.191116333008	6531264	0.941759249743	FBgn0000320	15708		1e+60
1537	3R	22705638	22709324	1.191025257111	22708636	0.940030544996	FBgn0004359	1180		1e+60
1538	2L	3548202	3550600	1.19065284729	3549398	1.130565106869	FBgn0024244	10147		1e+60
1539	X	10998959	11000946	1.190580844879	11000044	1.099439938863	FBgn0030276	425		1e+60
1540	2R	9439660	9442605	1.190500736237	9441455	1.1930251963	FBgn0013733	16562		1e+60
1541	2R	2138409	2145364	1.190274238586	2144346	1.007004541509	FBgn0004145	595		1e+60
1542	2L	8739544	8741097	1.190063238144	8740291	1.003081351519	FBgn0003209	342		1e+60
1543	X	17579057	17581280	1.189887046814	17580203	1.089415017296	FBgn0030866	6992		1e+60
1544	3R	16082923	16085021	1.189863204956	16084092	1.133211079766	FBgn0038780	5587		1e+60
1545	3L	14155459	14157448	1.189253807068	14156479	1.080787531535	FBgn0013718	343		1e+60
1546	2R	2260509	2262247	1.188911437988	2261289	1.165345724891	FBgn0027066	284		1e+60
1547	2R	6188591	6193515	1.188401222229	6192936	0.851999372244	FBgn0033541	28117		1e+60
1548	2L	20467911	20469776	1.187733650208	20468873	0.984011590481	FBgn0046834	6216		1e+60
1549	2R	2222964	2225964	1.187715530396	2224099	1.12849676609	FBgn0033095	3579		1e+60
1550	X	6702414	6704334	1.186958312988	6703066	0.784336209297	FBgn0029915	5207		1e+60
1551	3L	18360244	18361730	1.186892986298	18361054	0.780943057116	FBgn0011706	2608		1e+60
1552	3L	10262444	10264088	1.186716556549	10263173	0.845378454994	FBgn0036080	16022		1e+60
1553	3R	16646833	16648615	1.185404777527	16647765	0.924962408402	FBgn0019936	136		1e+60
1554	3R	7494438	7496245	1.185339450836	7495444	0.831326219771	FBgn0037928	2117		1e+60
1555	3R	17318774	17320675	1.183911323547	17319889	1.089359059053	FBgn0051179	4913		1e+60
1556	3L	12670893	12673991	1.183888435364	12671573	0.790227385128	FBgn0014343	3878		1e+60
1557	2L	3583186	3585533	1.182162284851	3584192	1.083407626433	FBgn0004892	3426		1e+60
1558	3L	182059	184916	1.181654453278	182976	0.928367979386	FBgn0035107	736		1e+60
1559	3R	14022327	14026365	1.181392669678	14024464	1.169327378273	FBgn0011481	853		1e+60
1560	X	11638197	11640385	1.180737495422	11639413	1.012076658361	FBgn0001218	1702		1e+60
1561	2L	12545280	12547248	1.180639266968	12546086	0.897989209493	FBgn0010460	5516		1e+60
1562	3L	22674282	22677056	1.180125236511	22675994	1.0104162395	FBgn0037188	89		1e+60
1563	X	472835	475819	1.178302764893	473985	1.09615033865	FBgn0025633	3031		1e+60
1564	3R	4877449	4880679	1.177181243896	4878638	1.033095920787	FBgn0037659	398		1e+60
1565	3R	11850945	11852473	1.176685333252	11851676	0.739602535963	FBgn0003117	143		1e+60
1566	2L	22234351	22236084	1.175393104553	22235104	0.936268064711	FBgn0032987	322		1e+60
1567	3R	18245867	18247748	1.175247192383	18246655	0.906180254618	FBgn0038964	135		1e+60
1568	X	7007591	7009607	1.175089836121	7008423	1.026738226414	FBgn0047092	13337		1e+60
1569	3L	20980729	20983200	1.174775123596	20981723	1.056097634633	FBgn0026179	13343		1e+60
1570	2L	6203338	6205997	1.17474937439	6204677	1.087855637074	FBgn0051640	8234		1e+60
1571	X	7788885	7792822	1.174388408661	7790582	1.068693906069	FBgn0027280	1660		1e+60
1572	3L	14628474	14630634	1.174222946167	14629835	0.904866583207	FBgn0011927	9437		1e+60
1573	2L	5092091	5095238	1.173826217651	5093375	0.884177237749	FBgn0031681	140		1e+60
1574	X	8495283	8496957	1.173360824585	8496067	0.941889201894	FBgn0004102	181		1e+60
1575	3R	7394157	7395733	1.172580718994	7395126	0.807646498961	FBgn0025701	154		1e+60
1576	2R	16501080	16505607	1.171865463257	16504395	1.163734018803	FBgn0034570	172		1e+60
1577	3R	2947415	2951140	1.171770095825	2950032	1.009713888168	FBgn0037471	125		1e+60
1578	X	20469866	20471458	1.171642541885	20470693	0.793065604042	FBgn0031126	2233		1e+60
1579	2R	5774815	5777738	1.170912742615	5776926	0.922285874685	FBgn0050009	1287		1e+60
1580	2R	13654689	13657427	1.17068195343	13655870	1.000885836283	FBgn0003031	929		1e+60
1581	3L	19000529	19002456	1.170567989349	19001475	0.980890929699	FBgn0002945	9115		1e+60
1582	3L	18584490	18589907	1.170226097107	18586821	0.967315673828	FBgn0013717	646		1e+60
1583	3L	12644186	12647678	1.17015171051	12646557	0.845561336069	FBgn0014343	21138		1e+60
1584	3R	12745575	12747501	1.16932964325	12746334	1.100580751896	FBgn0051270	3173		1e+60
1585	3L	12030181	12032165	1.169156074524	12031210	1.074581763324	FBgn0041096	7596		1e+60
1586	2L	10456724	10458597	1.168185710907	10457583	1.105228275061	FBgn0027611	73		1e+60
1587	2L	20642737	20644526	1.167639732361	20643697	1.097699673971	FBgn0032872	72		1e+60
1588	3L	10489487	10491424	1.167634963989	10490432	1.086146736145	FBgn0052062	480		1e+60
1589	2R	19057944	19060487	1.167108535767	19058815	1.059806664785	FBgn0010501	100		1e+60
1590	3R	15135367	15139206	1.166934013367	15136393	1.1114975214	FBgn0000463	15542		1e+60
1591	2L	2491319	2494893	1.166888237	2492969	0.809606790543	FBgn0011818	14		1e+60
1592	3L	17410469	17412225	1.166791439056	17411351	0.968354225159	FBgn0036725	6681		1e+60
1593	2L	21668605	21670362	1.166602611542	21669457	1.105759650469	FBgn0000559	286		1e+60
1594	2R	2173108	2176034	1.165791988373	2174701	1.048065871	FBgn0000054	619		1e+60
1595	3L	15790452	15792347	1.165784835815	15791444	0.834603277842	FBgn0036534	234		1e+60
1596	X	962143	963788	1.16575050354	963139	0.915739599864	FBgn0040397	23879		1e+60
1597	3R	9724214	9726435	1.165676116943	9725587	1.053427780376	FBgn0000576	1994		1e+60
1598	2L	12606765	12608356	1.165642261505	12607514	0.787827912499	FBgn0051859	744		1e+60
1599	3R	20343206	20345173	1.164241790771	20343994	0.928218392765	FBgn0003134	15		1e+60
1600	3L	21721129	21722883	1.164155483246	21721959	1.065162450075	FBgn0037133	18303		1e+60
1601	2L	16738712	16740546	1.163838386536	16739511	0.944547384977	FBgn0032600	178		1e+60
1602	3L	13108373	13110417	1.162989616394	13109715	0.762747063356	FBgn0053262	501		1e+60
1603	2L	7302019	7305681	1.162961959839	7303537	0.924141198397	FBgn0004009	3624		1e+60
1604	2R	17748758	17752534	1.162951469421	17750645	1.017795950174	FBgn0020307	900		1e+60
1605	X	10968188	10971629	1.162611961365	10969677	0.952817410231	FBgn0028686	729		1e+60
1606	2L	12621336	12623958	1.162104606628	12622169	0.920669864206	FBgn0002970	3821		1e+60
1607	3R	564330	566275	1.161341190338	565483	0.97729751042	FBgn0027570	7888		1e+60
1608	X	6131980	6134405	1.161215782166	6133408	0.998357995351	FBgn0029857	18		1e+60
1609	2R	19250549	19255402	1.16105222702	19253950	0.961126383613	FBgn0000562	475		1e+60
1610	X	15982014	15985530	1.160943984985	15983107	0.889552414417	FBgn0042650	25976		1e+60
1611	3R	12559400	12560866	1.160160541534	12560192	0.934614308675	FBgn0003944	156		1e+60
1612	2L	17746773	17749253	1.160036087036	17748493	0.950464304756	FBgn0015609	13043		1e+60
1613	3R	4881594	4884350	1.159469127655	4882380	1.037348806858	FBgn0037659	4140		1e+60
1614	2L	21815114	21817337	1.15909576416	21816237	1.095037519932	FBgn0003866	49		1e+60
1615	X	255777	257637	1.158658981323	256727	1.11944361294	FBgn0004170	3845		1e+60
1616	2L	6046894	6049710	1.157225131989	6048765	0.953289270401	FBgn0031768	766		1e+60
1617	X	15331906	15333603	1.156915187836	15332809	0.656991622027	FBgn0067708	9103		1e+60
1618	X	8736142	8737688	1.156435966492	8736892	0.853265173295	FBgn0011661	6654		1e+60
1619	X	10608654	10610245	1.156114578247	10609475	0.860687031465	FBgn0052675	21		1e+60
1620	3R	1484103	1487074	1.154576301575	1485031	1.015890682445	FBgn0037360	600		1e+60
1621	2R	9455190	9458833	1.154331207275	9457900	0.995290419635	FBgn0013733	117		1e+60
1622	X	7985852	7988433	1.154312133789	7986711	1.119519514196	FBgn0025800	766		1e+60
1623	3L	854553	856990	1.154046058655	855673	1.17927095294	FBgn0052479	238		1e+60
1624	3R	5969026	5972124	1.153563261032	5970343	1.105171271733	FBgn0002478	78		1e+60
1625	2R	9515915	9519400	1.153160095215	9516967	0.750235625676	FBgn0050482	5230		1e+60
1626	3L	17608704	17611082	1.153135299683	17609854	1.013739698073	FBgn0004401	436		1e+60
1627	2L	8624349	8626373	1.1531291008	8625432	1.009434445699	FBgn0051602	5404		1e+60
1628	2L	7031363	7033840	1.152199983597	7032851	0.845919132233	FBgn0031883	138		1e+60
1629	3R	812688	816617	1.151606082916	815295	1.048174768686	FBgn0037292	821		1e+60
1630	3L	20627149	20630270	1.151540756226	20629539	0.979372650385	FBgn0001320	335		1e+60
1631	2R	18431536	18434283	1.151531219482	18432860	0.779603116653	FBgn0050193	170		1e+60
1632	2R	16666252	16669531	1.151220321655	16667922	1.102109909058	FBgn0050389	205		1e+60
1633	2L	1117873	1120820	1.150956630707	1119555	0.905902249472	FBgn0031302	6567		1e+60
1634	2R	20398418	20399922	1.150189399719	20399218	0.914347704719	FBgn0035076	596		1e+60
1635	2R	11610822	11614346	1.149942398071	11613457	1.019311010838	FBgn0034072	57		1e+60
1636	3R	10573732	10576032	1.149940490723	10575210	0.912360191345	FBgn0038257	2167		1e+60
1637	2L	9894049	9896053	1.14934015274	9894794	0.943442285061	FBgn0025881	113		1e+60
1638	3R	9257586	9261264	1.149236679077	9260315	0.856682512495	FBgn0004049	389		1e+60
1639	2R	7106019	7110221	1.149107456207	7108510	1.088314505184	FBgn0065063	1220		1e+60
1640	3L	14540419	14542721	1.149047851562	14541480	0.861399590969	FBgn0040811	8091		1e+60
1641	3L	3319627	3323206	1.148927688599	3320441	0.866527248831	FBgn0052268	547		1e+60
1642	3R	20638746	20640336	1.148708343506	20639707	0.854381729575	FBgn0027539	43		1e+60
1643	3R	9856825	9859530	1.148654937744	9857589	0.978592327663	FBgn0038192	188		1e+60
1644	2R	20704232	20708603	1.148564338684	20706199	0.993797919329	FBgn0035094	9762		1e+60
1645	3R	24039192	24040663	1.148510932922	24039830	0.738293886185	FBgn0039572	20991		1e+60
1646	2L	15480884	15483313	1.148325920105	15481613	0.877538428587	FBgn0020371	916		1e+60
1647	3L	19724602	19726506	1.148119926453	19725553	0.909455478191	FBgn0013974	1853		1e+60
1648	3L	9756885	9759133	1.146796703339	9758234	0.962506574743	FBgn0036044	13239		1e+60
1649	3L	20243227	20245062	1.14633846283	20243994	1.179982297561	FBgn0003124	148		1e+60
1650	3L	4204943	4206972	1.146064758301	4205746	0.981461493174	FBgn0052252	520		1e+60
1651	3R	20055021	20057689	1.14587688446	20056664	1.20343763688	FBgn0043884	782		1e+60
1652	X	20926393	20927901	1.145578384399	20927113	0.820067584515	FBgn0003950	70		1e+60
1653	2L	7276444	7279797	1.145218372345	7277867	0.986853038563	FBgn0010453	699		1e+60
1654	3R	16417618	16421380	1.145117759705	16419050	0.971510017619	FBgn0023097	165		1e+60
1655	3R	6156311	6158073	1.144207954407	6157165	0.893782206944	FBgn0037808	94		1e+60
1656	X	11233988	11236229	1.143825531006	11235332	1.04131930215	FBgn0030296	19315		1e+60
1657	2L	9137365	9139102	1.143501281738	9138320	0.876061411465	FBgn0051887	8477		1e+60
1658	2R	5782010	5784091	1.143493652344	5783198	0.86608581543	FBgn0033504	2362		1e+60
1659	2L	1555882	1557571	1.142872810364	1556877	0.763813749949	FBgn0031349	1718		1e+60
1660	3R	12654751	12656838	1.140955448151	12656146	1.013759404421	FBgn0000014	377		1e+60
1661	3L	1396683	1398865	1.139939308167	1397601	1.005433391122	FBgn0035217	2162		1e+60
1662	4	426041	427717	1.139200210571	427035	0.93533560809	FBgn0039905	13395		1e+60
1663	3L	8159400	8164290	1.138854026794	8161094	1.057028412819	FBgn0035850	146		1e+60
1664	2R	19369316	19371660	1.138770103455	19370170	0.94823624106	FBgn0025790	11		1e+60
1665	X	4034711	4036378	1.13783454895	4035647	1.000067915235	FBgn0000635	15680		1e+60
1666	2L	4976350	4978106	1.137800216675	4977207	0.888733386993	FBgn0031662	117		1e+60
1667	3R	16885280	16887358	1.137504577637	16886382	0.993011474609	FBgn0011672	135		1e+60
1668	2R	16675446	16677226	1.13715171814	16676306	0.875556755066	FBgn0034598	66		1e+60
1669	3L	21456470	21458122	1.136032104492	21457260	0.929144915412	FBgn0037094	241		1e+60
1670	X	4434797	4436367	1.135636329651	4435762	0.932214164734	FBgn0029717	18644		1e+60
1671	3L	1484920	1486580	1.135246276855	1485882	0.883996234221	FBgn0028577	239		1e+60
1672	X	19327720	19331333	1.135172367096	19330568	0.795757770538	FBgn0027621	1126		1e+60
1673	3R	22937182	22938727	1.135160446167	22937949	0.73888167213	FBgn0039487	28		1e+60
1674	2R	19413892	19415603	1.13508605957	19414674	0.930151176453	FBgn0015268	240		1e+60
1675	2L	284871	287048	1.134217262268	285880	0.83675122261	FBgn0031245	647		1e+60
1676	3R	15805940	15807307	1.133903026581	15806559	0.932628661394	FBgn0051213	7324		1e+60
1677	3R	21411818	21415369	1.133270263672	21413921	0.922761440277	FBgn0039344	5235		1e+60
1678	3R	10449355	10452408	1.132204055786	10450947	1.043066726011	FBgn0003169	474		1e+60
1679	3L	5160291	5162386	1.131966590881	5161079	0.974744733175	FBgn0035596	4209		1e+60
1680	X	5264391	5267768	1.13186788559	5265700	1.003450751305	FBgn0029764	400		1e+60
1681	X	18459353	18462571	1.131833553314	18461009	0.948739608129	FBgn0030941	7831		1e+60
1682	3L	2614791	2617000	1.131791114807	2616067	0.912803888321	FBgn0035357	815		1e+60
1683	3L	8398055	8400645	1.131747245789	8399204	1.061126200358	FBgn0020224	312		1e+60
1684	4	1000997	1002365	1.130753040314	1001688	0.88787406683	FBgn0039931	4171		1e+60
1685	3L	17451656	17454133	1.130650997162	17452544	1.015102803707	FBgn0036732	146		1e+60
1686	2R	13755837	13758167	1.130385398865	13757197	0.979720687866	FBgn0000658	9571		1e+60
1687	2R	9505802	9509969	1.13037109375	9507926	0.848434420193	FBgn0002643	838		1e+60
1688	3R	2576959	2578714	1.130123138428	2577764	1.099423915148	FBgn0004053	2157		1e+60
1689	3L	13010105	13011512	1.129825592041	13010889	0.774839282036	FBgn0036340	116		1e+60
1690	3R	426935	429968	1.129411697388	427807	0.962462455034	FBgn0040685	7383		1e+60
1691	3R	17259383	17260949	1.129294395447	17260305	0.903935045004	FBgn0008651	460		1e+60
1692	3L	4091321	4093494	1.129055023193	4092596	0.986868699392	FBgn0028484	859		1e+60
1693	X	19431464	19433110	1.128794193268	19432208	0.933089792728	FBgn0031035	240		1e+60
1694	3L	1340878	1344945	1.128593921661	1341874	1.068010863136	FBgn0029514	7203		1e+60
1695	2L	9966402	9968540	1.128464698792	9967255	0.95693136664	FBgn0011272	57		1e+60
1696	2L	8208414	8211654	1.127960205078	8209320	0.94087561965	FBgn0003607	1813		1e+60
1697	X	18367157	18369316	1.127742767334	18368576	0.891832415263	FBgn0000242	26		1e+60
1698	2R	18694480	18698571	1.127662658691	18696939	0.889870405197	FBgn0034833	4931		1e+60
1699	3L	2568698	2575775	1.127289533615	2570019	0.984098686891	FBgn0010909	53		1e+60
1700	3R	12784974	12787056	1.126831054688	12786360	0.789141714573	FBgn0000015	11598		1e+60
1701	2R	9092721	9097421	1.125792980194	9095788	0.894842892885	FBgn0033857	5652		1e+60
1702	3R	14988902	14992068	1.125747680664	14989715	0.872747629881	FBgn0010768	228		1e+60
1703	3R	5172758	5176373	1.125185966492	5175202	1.00083026886	FBgn0053937	6015		1e+60
1704	2R	16545889	16547290	1.125168800354	16546650	0.706260597005	FBgn0034576	13988		1e+60
1705	3L	398755	400787	1.12487745285	399801	0.897646118613	FBgn0035139	17622		1e+60
1706	3R	24459092	24461473	1.124765872955	24460373	1.042681604624	FBgn0039590	412		1e+60
1707	4	826861	830038	1.124726295471	828553	0.952275724972	FBgn0039939	8870		1e+60
1708	3L	11092026	11096493	1.124677181244	11094730	0.852358369266	FBgn0036134	8		1e+60
1709	3L	4345432	4348253	1.123776435852	4346570	0.815575159513	FBgn0035533	149		1e+60
1710	3L	18103772	18105257	1.123382568359	18104464	0.856183388654	FBgn0020300	199		1e+60
1711	X	5481106	5484972	1.123275756836	5482558	0.981022119522	FBgn0029779	269		1e+60
1712	2L	18939366	18942015	1.123206615448	18940525	0.921403948466	FBgn0032723	648		1e+60
1713	X	8280775	8283874	1.122664928436	8283124	0.900736556334	FBgn0030038	808		1e+60
1714	2L	1434775	1437281	1.122609138489	1436034	0.892143309116	FBgn0003926	3323		1e+60
1715	X	12992534	12994570	1.121874332428	12993464	0.982917252709	FBgn0025463	51		1e+60
1716	3L	21638712	21641985	1.121800422668	21640405	0.933379004983	FBgn0052447	217		1e+60
1717	X	11650364	11653950	1.120798110962	11651798	0.722546845675	FBgn0030336	1330		1e+60
1718	2L	5902086	5903685	1.120605945587	5902963	0.840115308762	FBgn0031747	1711		1e+60
1719	X	7774905	7777013	1.11988067627	7775822	0.992337018251	FBgn0029979	769		1e+60
1720	3R	27618957	27621003	1.118121623993	27619945	1.023628487306	FBgn0027620	134		1e+60
1721	3R	7644094	7646790	1.117121696472	7644995	0.987816870213	FBgn0019624	86		1e+60
1722	3L	5782641	5785992	1.116918087006	5784766	0.805372842153	FBgn0015806	138		1e+60
1723	2L	11357540	11359271	1.116251468658	11358675	0.919942092896	FBgn0000287	6630		1e+60
1724	2L	20952107	20953640	1.114983081818	20952946	0.811549901962	FBgn0032909	3590		1e+60
1725	2R	14125817	14127417	1.114830970764	14126755	0.776625841856	FBgn0050332	838		1e+60
1726	3R	2689428	2692623	1.114370822906	2690835	1.02538839976	FBgn0001077	789		1e+60
1727	3L	1499136	1501945	1.113927364349	1501037	0.967351576861	FBgn0011204	267		1e+60
1728	2L	8289190	8290735	1.113894462585	8290113	0.800967777477	FBgn0011902	614		1e+60
1729	2R	8431255	8433452	1.113832950592	8432117	1.00828445659	FBgn0010488	213		1e+60
1730	2R	5466298	5468217	1.113801002502	5467167	0.858493248622	FBgn0011656	3454		1e+60
1731	X	9344655	9346820	1.113795757294	9345453	0.85345509473	FBgn0030133	111		1e+60
1732	X	20451945	20456423	1.113786697388	20455595	0.954657495022	FBgn0031125	6291		1e+60
1733	2L	21886098	21887865	1.113708496094	21886993	0.893255233765	FBgn0032965	1139		1e+60
1734	3L	21999197	22000851	1.113203048706	21999857	0.824869513512	FBgn0037149	117		1e+60
1735	3R	18614145	18617742	1.113199234009	18615132	1.09589868784	FBgn0039026	4926		1e+60
1736	3R	5164183	5169645	1.113052845001	5167377	0.973827838898	FBgn0053936	215		1e+60
1737	2L	13877849	13879722	1.112547874451	13878985	0.891658474417	FBgn0019890	25674		1e+60
1738	2R	11664570	11666299	1.112371444702	11665351	1.043230116367	FBgn0029175	872		1e+60
1739	3L	12119353	12121949	1.112305164337	12121036	0.985383398393	FBgn0013997	514		1e+60
1740	3L	8415335	8416876	1.111888885498	8416090	0.921481430531	FBgn0062463	237		1e+60
1741	3R	20718418	20721481	1.111808776855	20719993	1.0264087677	FBgn0051121	334		1e+60
1742	3R	19747263	19749354	1.111802101135	19748198	0.994089901447	FBgn0016754	497		1e+60
1743	X	17169415	17171806	1.111573934555	17170996	0.937858104706	FBgn0004854	22478		1e+60
1744	2L	17730791	17732773	1.110743522644	17731715	1.011148333549	FBgn0015609	3735		1e+60
1745	3R	10281935	10284114	1.11058807373	10282904	1.014555126429	FBgn0051330	24002		1e+60
1746	X	19379224	19381467	1.110245704651	19380258	1.026666768392	FBgn0052532	1161		1e+60
1747	3R	2904296	2906387	1.110225200653	2905253	0.983767285066	FBgn0010774	873		1e+60
1748	2L	18479464	18483580	1.109840393066	18480142	0.785291731358	FBgn0032681	298		1e+60
1749	3L	30745	35374	1.109314918518	33414	0.931733876467	FBgn0002564	16556		1e+60
1750	3R	10414286	10418149	1.109134674072	10415555	0.954859852791	FBgn0020299	2630		1e+60
1751	2R	16646954	16652763	1.107175827026	16649555	1.046882180607	FBgn0034592	470		1e+60
1752	3L	15808507	15810036	1.105938434601	15809278	0.861736059189	FBgn0052150	39		1e+60
1753	X	4255647	4258996	1.10554933548	4256803	0.932570648193	FBgn0000179	1290		1e+60
1754	3R	2616322	2618285	1.105207443237	2617389	1.02592926759	FBgn0000439	169		1e+60
1755	3R	24713191	24715801	1.105122089386	24714365	0.933064292459	FBgn0053203	358		1e+60
1756	2L	14516513	14518173	1.104943752289	14517316	0.814384123858	FBgn0011862	775		1e+60
1757	2L	5402928	5404438	1.10467338562	5403857	0.814919710159	FBgn0016660	485		1e+60
1758	X	8469589	8471237	1.10453081131	8470360	0.937570095062	FBgn0030054	18822		1e+60
1759	3R	17454562	17457465	1.103826284409	17456689	0.887779023912	FBgn0046832	8443		1e+60
1760	X	307847	312609	1.103619813919	311369	0.914749566246	FBgn0000137	5953		1e+60
1761	2L	21038851	21040385	1.101955413818	21039725	0.875424702962	FBgn0010395	700		1e+60
1762	2R	2863580	2865019	1.101487636566	2864341	0.749245896059	FBgn0050501	6245		1e+60
1763	2L	8424256	8425913	1.10139131546	8425172	0.928878082949	FBgn0051894	946		1e+60
1764	2L	5546211	5547914	1.100203990936	5547175	0.927689103519	FBgn0031717	28		1e+60
1765	X	6069414	6071968	1.099975585938	6071068	0.994076311588	FBgn0029850	343		1e+60
1766	2L	3609836	3618957	1.099879264832	3610755	0.985882679621	FBgn0002985	4007		1e+60
1767	3L	1230774	1233170	1.099579811096	1231147	0.895079195499	FBgn0035194	59		1e+60
1768	3L	8617240	8619020	1.099519252777	8618304	0.823130249977	FBgn0035921	2461		1e+60
1769	X	11531473	11535133	1.099303245544	11533240	1.049750532423	FBgn0011754	338		1e+60
1770	3L	1421042	1422563	1.098848342896	1421831	0.911659689511	FBgn0043865	656		1e+60
1771	3R	9375027	9377204	1.098526477814	9376001	0.977625301906	FBgn0051337	4895		1e+60
1772	3L	12050443	12054490	1.098434448242	12051402	0.968570064096	FBgn0028679	4330		1e+60
1773	3L	14083689	14085257	1.098369598389	14084473	0.903589948018	FBgn0042630	12110		1e+60
1774	3R	16380746	16382524	1.098150253296	16381553	0.971548360937	FBgn0067782	1422		1e+60
1775	2L	13836752	13838590	1.097154140472	13837648	0.800249997307	FBgn0028509	2081		1e+60
1776	2R	14122867	14124915	1.096139907837	14123718	0.994530797005	FBgn0050332	2199		1e+60
1777	X	17622948	17624440	1.096050262451	17623492	0.829528427124	FBgn0026058	1495		1e+60
1778	3R	19714908	19717448	1.095881462097	19716728	0.984192921565	FBgn0013347	50		1e+60
1779	X	8481084	8483699	1.095601558685	8482245	1.087151646614	FBgn0004102	13641		1e+60
1780	3L	17372378	17374218	1.094962120056	17373434	0.809637996886	FBgn0026197	6717		1e+60
1781	X	12408027	12410841	1.094715118408	12409236	0.911654919386	FBgn0030400	7883		1e+60
1782	2L	19358019	19360032	1.094235181808	19358897	0.808478888343	FBgn0024245	256		1e+60
1783	2R	2789681	2791227	1.094175338745	2790590	0.709909468889	FBgn0033156	310		1e+60
1784	3R	6481951	6485246	1.094061851501	6482824	0.855086231232	FBgn0001235	18438		1e+60
1785	3L	6316112	6319681	1.094051361084	6318075	1.003940694472	FBgn0052399	910		1e+60
1786	X	10659879	10663016	1.093914985657	10661029	0.946089812687	FBgn0030235	6971		1e+60
1787	4	864316	865475	1.093911170959	864961	0.811799498165	FBgn0053797	1164		1e+60
1788	3R	15878718	15880544	1.093729019165	15879740	0.863934546709	FBgn0040571	2075		1e+60
1789	2R	11850220	11852160	1.093587398529	11851183	0.942568750942	FBgn0010611	230		1e+60
1790	3R	5397	7111	1.093095779419	6523	0.928426806132	FBgn0037213	6143		1e+60
1791	X	22061966	22063838	1.092995643616	22062830	0.807903570287	FBgn0000719	4247		1e+60
1792	2R	17719950	17723119	1.092734336853	17720981	0.845580392414	FBgn0025186	558		1e+60
1793	3R	25054284	25055510	1.092430114746	25054975	0.734179576238	FBgn0028476	87		1e+60
1794	2R	9475849	9477578	1.09068107605	9476697	0.889736503363	FBgn0013770	131		1e+60
1795	3L	18636268	18641109	1.090472698212	18638128	0.936397608589	FBgn0042134	320		1e+60
1796	3R	7303171	7306107	1.089867115021	7304045	0.86042804718	FBgn0037906	20303		1e+60
1797	3R	4113550	4115980	1.089514732361	4114700	0.846880435944	FBgn0037562	1039		1e+60
1798	X	16473549	16475708	1.089177131653	16474965	0.960025198319	FBgn0030766	123		1e+60
1799	2R	9668038	9669671	1.088927268982	9668991	0.862380027771	FBgn0033897	35		1e+60
1800	3R	12450122	12453733	1.088834285736	12452988	0.85320447286	FBgn0000634	2040		1e+60
1801	X	9200466	9202933	1.088436126709	9201421	0.953871758779	FBgn0026149	446		1e+60
1802	3R	11196715	11198760	1.08830165863	11197827	0.816938519478	FBgn0038332	71		1e+60
1803	3L	13079320	13080626	1.088081359863	13079979	0.662545007818	FBgn0052118	7781		1e+60
1804	2R	12657510	12658384	1.087941169739	12658075	0.801827818155	FBgn0065048	481		1e+60
1805	2R	5820898	5822504	1.087673187256	5821620	0.873676002026	FBgn0028426	36		1e+60
1806	2R	7047991	7050199	1.087596893311	7048980	0.974605616401	FBgn0000577	4863		1e+60
1807	2R	5488775	5492778	1.087478637695	5490877	1.046976426068	FBgn0000606	177		1e+60
1808	2L	2873052	2875202	1.087188720703	2873909	0.915830219493	FBgn0051694	609		1e+60
1809	3L	21448752	21451758	1.086716175079	21450300	0.999282805125	FBgn0037093	144		1e+60
1810	2R	17390997	17392640	1.086619377136	17391823	0.939663326039	FBgn0025573	1708		1e+60
1811	2R	1257928	1259501	1.086121559143	1258651	0.815918641932	FBgn0022288	3265		1e+60
1812	3R	11058482	11060346	1.086006164551	11059539	0.808814287186	FBgn0038307	4150		1e+60
1813	2L	3554602	3556695	1.085981369019	3555500	0.799548906438	FBgn0024244	16249		1e+60
1814	3R	19697993	19699425	1.085956573486	19698743	0.75969389081	FBgn0004185	13391		1e+60
1815	3L	17323682	17330210	1.085628509521	17327549	1.158476561308	FBgn0015550	2640		1e+60
1816	2R	12245199	12247036	1.085627555847	12246152	0.811806903166	FBgn0050463	95		1e+60
1817	X	463831	465411	1.085441589355	464651	0.83769419614	FBgn0025633	12365		1e+60
1818	X	11183870	11185855	1.08497428894	11185024	0.778388107524	FBgn0028421	251		1e+60
1819	2L	17735875	17737465	1.084870815277	17736706	0.856990617864	FBgn0015609	1256		1e+60
1820	3L	1289981	1291755	1.084732055664	1290942	0.890362962087	FBgn0035204	7		1e+60
1821	X	7090118	7091544	1.084484100342	7090822	0.735535789939	FBgn0029940	21318		1e+60
1822	2L	20132840	20134309	1.084447860718	20133540	0.869002946218	FBgn0032853	2710		1e+60
1823	3R	1195927	1198753	1.084105491638	1197542	0.773415774107	FBgn0003275	22		1e+60
1824	2L	17742785	17745864	1.083524703979	17744756	0.965933173895	FBgn0015609	9306		1e+60
1825	3R	18451748	18453373	1.083369255066	18452464	0.832720391891	FBgn0038996	8259		1e+60
1826	3R	9695706	9698362	1.082916259766	9696428	0.852767109871	FBgn0008646	3473		1e+60
1827	2L	21011548	21012654	1.082395553589	21011598	1.098828554153	FBgn0010395	28827		1e+60
1828	2R	17004059	17005870	1.082180976868	17004823	0.835079014301	FBgn0010470	685		1e+60
1829	X	4396014	4397501	1.081929206848	4396803	0.760864257812	FBgn0029713	314		1e+60
1830	2R	19030675	19032326	1.081617832184	19031507	1.013682901859	FBgn0034873	49		1e+60
1831	3L	4803648	4806504	1.081263065338	4805727	0.847132325172	FBgn0010349	853		1e+60
1832	3L	21250752	21252342	1.081125259399	21251559	0.816475296021	FBgn0003042	258		1e+60
1833	3R	10141398	10143207	1.081116676331	10142239	0.827592877781	FBgn0011474	529		1e+60
1834	2R	1727143	1729428	1.080592870712	1728128	1.019135594368	FBgn0033074	4887		1e+60
1835	3R	9755045	9756992	1.080270767212	9755944	0.961043230693	FBgn0038188	13180		1e+60
1836	3R	18862715	18865252	1.079109191895	18863998	0.827846139669	FBgn0039040	2769		1e+60
1837	3R	5529338	5531734	1.078959941864	5530139	1.040804414188	FBgn0051352	1026		1e+60
1838	2R	19145358	19148873	1.078958511353	19147007	0.864339530468	FBgn0004795	6795		1e+60
1839	X	7034365	7036624	1.077405929565	7035138	0.855743020773	FBgn0029939	3174		1e+60
1840	2R	4930978	4932575	1.076736927032	4931770	0.857243313509	FBgn0033412	3665		1e+60
1841	3L	6798878	6802377	1.076726913452	6799998	0.792957053465	FBgn0003995	35891		1e+60
1842	3R	11050839	11052344	1.076718330383	11051591	0.840986639261	FBgn0015610	302		1e+60
1843	2R	9556090	9558003	1.0767121315	9557086	0.932751327753	FBgn0033893	12561		1e+60
1844	3R	24372204	24375115	1.076618671417	24374026	0.92525023222	FBgn0039588	3502		1e+60
1845	X	16981133	16984196	1.076442241669	16982098	0.80055733288	FBgn0002590	93		1e+60
1846	3R	10499356	10501785	1.076001167297	10500675	0.877694129944	FBgn0038252	11510		1e+60
1847	3R	20450669	20452525	1.075210571289	20451790	0.917940109968	FBgn0039213	393		1e+60
1848	2R	20470734	20474352	1.074146747589	20472706	0.941374570131	FBgn0035087	23		1e+60
1849	3R	2548925	2552511	1.073614120483	2549778	0.86479306221	FBgn0051481	18007		1e+60
1850	2R	1241787	1245549	1.073528766632	1243721	0.92348582928	FBgn0000099	9503		1e+60
1851	3R	8100279	8102675	1.073337078094	8101857	0.949094043059	FBgn0038009	5215		1e+60
1852	3L	15735232	15736970	1.073285579681	15735995	0.811223894358	FBgn0036531	37682		1e+60
1853	2L	20404056	20405876	1.072898864746	20404989	0.823453061721	FBgn0032859	335		1e+60
1854	2L	9606824	9608970	1.07271361351	9608118	0.908075928688	FBgn0019809	361		1e+60
1855	3R	5402464	5404183	1.072676181793	5403273	0.858377854029	FBgn0027338	233		1e+60
1856	2R	3038502	3043999	1.07239484787	3042677	0.975474940406	FBgn0033188	2118		1e+60
1857	3R	4012647	4014639	1.071752548218	4013576	0.981126280392	FBgn0001138	6412		1e+60
1858	3L	3372419	3376637	1.071642875671	3375593	0.836122691631	FBgn0035445	13776		1e+60
1859	3R	4522722	4524715	1.070926189423	4523641	0.824507204692	FBgn0001180	101		1e+60
1860	2L	2991635	2994465	1.070625305176	2992943	0.974092343274	FBgn0025681	21		1e+60
1861	X	12623680	12625024	1.070422172546	12624446	0.602835450854	FBgn0052647	5551		1e+60
1862	3R	22150990	22152323	1.070309638977	22151686	0.674252341775	FBgn0053970	7606		1e+60
1863	2R	9373358	9375724	1.069451808929	9374492	0.811706701914	FBgn0033881	132		1e+60
1864	3L	9087207	9088618	1.068444252014	9087904	0.732783635457	FBgn0011206	16395		1e+60
1865	2R	19564668	19566819	1.06785774231	19565441	0.789654451258	FBgn0034967	17		1e+60
1866	3R	1076375	1077952	1.067616939545	1077222	0.973360359669	FBgn0037303	246		1e+60
1867	2R	11352672	11354523	1.067511558533	11353580	0.931372782763	FBgn0003130	3942		1e+60
1868	2L	7037448	7039368	1.067400932312	7038275	0.880723625422	FBgn0022201	277		1e+60
1869	X	15411239	15413082	1.066408157349	15411992	0.776440199684	FBgn0030658	35		1e+60
1870	3R	21706134	21708335	1.066003799438	21707260	0.815079450607	FBgn0027865	98		1e+60
1871	X	22057908	22059097	1.065828323364	22058821	0.954365889231	FBgn0000719	238		1e+60
1872	3L	14578091	14580232	1.065469741821	14578897	0.741893678904	FBgn0003388	5807		1e+60
1873	X	15492515	15496255	1.064530849457	15494341	0.796051193686	FBgn0030664	2181		1e+60
1874	3L	12539320	12541620	1.064081192017	12540572	1.014437866211	FBgn0036302	5897		1e+60
1875	3R	26597707	26599373	1.063983917236	26598439	0.896722877727	FBgn0004606	6791		1e+60
1876	3R	1508274	1511896	1.063750267029	1510782	0.91346848011	FBgn0037364	366		1e+60
1877	3R	20919690	20921556	1.063537120819	20920427	1.021464235642	FBgn0004898	404		1e+60
1878	3L	17217914	17219204	1.06320476532	17218590	0.672019509708	FBgn0036704	672		1e+60
1879	3R	17161918	17164441	1.062569618225	17162562	0.752126604319	FBgn0051182	8917		1e+60
1880	3R	4755146	4758453	1.061980247498	4757644	0.858598291874	FBgn0003177	666		1e+60
1881	3R	16405112	16406473	1.061964988708	16405740	0.72707639021	FBgn0038808	106		1e+60
1882	2R	11433024	11434321	1.061773300171	11433567	0.559475590201	FBgn0034049	13225		1e+60
1883	2R	5928912	5931054	1.060241699219	5929983	0.89297097524	FBgn0033518	548		1e+60
1884	3R	12759361	12762860	1.059522628784	12760184	0.800667524338	FBgn0051270	10677		1e+60
1885	3R	9089026	9090770	1.059432983398	9089874	0.900817602873	FBgn0038128	119		1e+60
1886	3R	25686060	25688225	1.059051990509	25687406	0.803384500391	FBgn0039713	183		1e+60
1887	2R	18099260	18102044	1.058911323547	18100920	1.018126636744	FBgn0034738	370		1e+60
1888	2L	3531873	3534117	1.058682918549	3532971	0.923043054693	FBgn0031550	2068		1e+60
1889	2R	15183162	15185412	1.058438301086	15183993	1.012035191059	FBgn0015949	690		1e+60
1890	2L	13190847	13192438	1.057466030121	13191637	0.650278636387	FBgn0032479	312		1e+60
1891	X	6110183	6114233	1.056982517242	6113407	0.813033676147	FBgn0028982	357		1e+60
1892	2R	15339699	15342847	1.05671787262	15342075	0.845787665423	FBgn0034476	307		1e+60
1893	3L	21395537	21399169	1.056657314301	21396710	0.972585886717	FBgn0014143	13687		1e+60
1894	2R	19061141	19062729	1.05646276474	19061820	0.880907535553	FBgn0034878	498		1e+60
1895	X	1777996	1780870	1.05513715744	1779091	0.875707805157	FBgn0023508	70		1e+60
1896	3R	27726183	27728193	1.053688526154	27727356	0.947776198387	FBgn0039883	68757		1e+60
1897	3L	12487918	12490115	1.05352973938	12489077	0.991716951132	FBgn0041775	103		1e+60
1898	3L	17477545	17481062	1.05326461792	17479800	0.800531219034	FBgn0036734	242		1e+60
1899	3L	1349658	1351954	1.052974700928	1350552	0.958159510295	FBgn0003295	3600		1e+60
1900	3R	23069965	23071646	1.052894115448	23070945	0.907219325795	FBgn0042111	6		1e+60
1901	X	13572577	13574045	1.05259180069	13573407	0.805722147226	FBgn0030519	274		1e+60
1902	3R	1545505	1547189	1.052053451538	1546362	0.899286017698	FBgn0004878	3340		1e+60
1903	X	14783862	14788096	1.051419734955	14784669	0.934001950657	FBgn0027601	6		1e+60
1904	2R	17907200	17911847	1.051327705383	17908282	0.776681391398	FBgn0034724	1356		1e+60
1905	X	6667464	6670275	1.051062583923	6668271	0.784233391285	FBgn0029907	220		1e+60
1906	3R	4484570	4486776	1.050851821899	4485304	0.918104678392	FBgn0000171	1179		1e+60
1907	3R	15661772	15663340	1.050668716431	15662605	0.791069872239	FBgn0014135	66		1e+60
1908	3L	668352	670033	1.05005645752	669177	0.93191798528	FBgn0035153	100		1e+60
1909	3L	3130612	3133485	1.050026893616	3132631	0.942630708218	FBgn0012049	424		1e+60
1910	2L	8817175	8819117	1.049984455109	8818169	0.885055906632	FBgn0029123	7456		1e+60
1911	3R	10972019	10973785	1.049672603607	10972891	0.952302187681	FBgn0038293	438		1e+60
1912	2L	18500543	18503137	1.049504756927	18502392	0.533666729927	FBgn0032684	5160		1e+60
1913	3R	9207139	9209191	1.049098968506	9208023	0.833958536386	FBgn0038145	224		1e+60
1914	X	16909843	16912273	1.048934936523	16911204	1.009168488639	FBgn0054014	613		1e+60
1915	3L	12692893	12695257	1.048377037048	12693777	0.989878535271	FBgn0016940	14778		1e+60
1916	2L	20089618	20091092	1.048023223877	20090329	0.798639416695	FBgn0032848	436		1e+60
1917	2R	20307702	20314175	1.047897338867	20310755	0.950104601243	FBgn0035069	4357		1e+60
1918	3R	14815189	14818277	1.047554969788	14816849	1.012046158314	FBgn0026239	7102		1e+60
1919	2L	7055744	7057980	1.047465324402	7056595	0.745579655965	FBgn0031885	289		1e+60
1920	2L	13204764	13206016	1.047122001648	13205187	0.651368498802	FBgn0032482	1419		1e+60
1921	3R	777090	779014	1.046796321869	777836	0.792927324772	FBgn0047299	35		1e+60
1922	2R	7540067	7541814	1.046697616577	7540996	0.818395720588	FBgn0033674	181		1e+60
1923	3R	19684460	19686026	1.046638011932	19685373	0.673294101443	FBgn0004185	21		1e+60
1924	3R	25693482	25696258	1.046334266663	25694307	0.682672023773	FBgn0039714	311		1e+60
1925	3R	7046503	7049130	1.044486522675	7048294	0.808853598202	FBgn0020910	676		1e+60
1926	3L	4085626	4088323	1.044462680817	4087083	0.752091854811	FBgn0035498	16		1e+60
1927	2L	13244579	13245773	1.044345378876	13245091	0.81567325592	FBgn0003935	243		1e+60
1928	3L	1559753	1563732	1.044064044952	1560665	0.853489511153	FBgn0035236	7949		1e+60
1929	3R	12651105	12653448	1.043706893921	12651990	0.854097574949	FBgn0000014	3779		1e+60
1930	3L	14917258	14919679	1.043701648712	14918936	0.832693696022	FBgn0040487	7565		1e+60
1931	3L	10816249	10817906	1.043478965759	10816996	0.842418782851	FBgn0026160	14843		1e+60
1932	X	15498358	15501110	1.043388366699	15500532	0.959714836544	FBgn0030665	2699		1e+60
1933	3R	22974999	22977320	1.043325424194	22976181	0.929072856903	FBgn0029155	1182		1e+60
1934	2L	21095085	21096544	1.043301582336	21095854	0.692835837603	FBgn0040297	3662		1e+60
1935	2L	12055280	12057099	1.043238162994	12056146	0.927291482687	FBgn0028425	164		1e+60
1936	X	12961714	12963426	1.042999267578	12962465	0.775105769818	FBgn0065101	102		1e+60
1937	2R	8673496	8675475	1.042326927185	8674572	0.915703885696	FBgn0020370	425		1e+60
1938	X	9980983	9983481	1.042253017426	9981695	0.763427087239	FBgn0030180	9712		1e+60
1939	3L	5741766	5746453	1.042206764221	5744976	0.943659037352	FBgn0035633	2027		1e+60
1940	X	10055974	10057861	1.042169094086	10057067	1.0778650957	FBgn0030183	500		1e+60
1941	2R	18313169	18315483	1.042030334473	18314403	0.915386915207	FBgn0000405	164		1e+60
1942	4	576951	578521	1.04175567627	577881	0.737144735124	FBgn0022361	351		1e+60
1943	3R	26299853	26303287	1.041471004486	26300827	1.023493422402	FBgn0011716	1584		1e+60
1944	3R	11099493	11101852	1.041223526001	11100690	0.832870539497	FBgn0000283	237		1e+60
1945	4	76400	77802	1.041115760803	77005	0.835119311015	FBgn0004859	662		1e+60
1946	2L	15453008	15455232	1.040295600891	15453761	0.965100479126	FBgn0003448	20437		1e+60
1947	3R	25315169	25319906	1.039571762085	25319003	0.846873611212	FBgn0039665	232		1e+60
1948	2L	10220115	10222120	1.038819313049	10221410	0.835401759428	FBgn0003151	57		1e+60
1949	2L	10966842	10969012	1.038558959961	10967625	1.016143858433	FBgn0053129	2650		1e+60
1950	2L	18773971	18775858	1.03852558136	18775050	1.060694414027	FBgn0045852	3183		1e+60
1951	3R	19120364	19122177	1.038256645203	19121013	0.839734524488	FBgn0039071	5102		1e+60
1952	2L	6090526	6091888	1.038206577301	6091222	0.844689471381	FBgn0031779	7742		1e+60
1953	X	8526112	8527998	1.038057804108	8526854	0.930179059505	FBgn0030056	36		1e+60
1954	3R	17970598	17974393	1.037724018097	17973471	0.848417345683	FBgn0051163	13891		1e+60
1955	X	20543224	20546121	1.037708759308	20544814	0.958158880472	FBgn0031129	1822		1e+60
1956	X	8750391	8753919	1.036930084229	8750938	0.762938320637	FBgn0011586	542		1e+60
1957	2R	14460266	14462807	1.036777496338	14461903	0.963468710581	FBgn0014269	24111		1e+60
1958	3R	19025946	19028231	1.035164833069	19026811	1.011694669724	FBgn0011596	2945		1e+60
1959	3R	5416235	5418549	1.03511428833	5417690	0.918251071657	FBgn0037720	657		1e+60
1960	X	6603358	6605453	1.03425693512	6604790	0.796801149845	FBgn0029899	3232		1e+60
1961	2L	418911	421874	1.034244060516	419873	0.849623425802	FBgn0002593	58		1e+60
1962	2L	6183427	6185567	1.034231185913	6184791	0.811823648565	FBgn0040951	5680		1e+60
1963	2L	4594132	4595972	1.033380508423	4594939	0.949022180894	FBgn0053196	2976		1e+60
1964	2R	12157852	12159769	1.032806873322	12158667	1.031011002404	FBgn0024232	2564		1e+60
1965	2R	9679311	9681452	1.032787799835	9680269	0.854704022408	FBgn0033902	507		1e+60
1966	3L	1529134	1531213	1.032261371613	1530243	0.79732726602	FBgn0041342	630		1e+60
1967	2L	9983560	9985204	1.031668663025	9984830	0.869240255917	FBgn0040965	173		1e+60
1968	3L	17964047	17966876	1.031516551971	17964973	1.009246461532	FBgn0052193	38054		1e+60
1969	2R	17008383	17010369	1.030893564224	17009418	0.791529089212	FBgn0034631	134		1e+60
1970	X	10360024	10361796	1.03050994873	10360862	0.771714782715	FBgn0052680	21907		1e+60
1971	2L	11206128	11207687	1.030494689941	11207043	0.718001874288	FBgn0000011	3638		1e+60
1972	3L	15058863	15061267	1.029981613159	15059720	0.963467693329	FBgn0036476	258		1e+60
1973	X	16065065	16066252	1.029554367065	16065645	0.606501833598	FBgn0000459	14974		1e+60
1974	2L	9127996	9130028	1.029497146606	9128812	0.958312483395	FBgn0051887	1031		1e+60
1975	3L	4149994	4151779	1.029344558716	4151149	0.827757030725	FBgn0011653	156		1e+60
1976	X	6991974	6994863	1.029290676117	6992958	0.98023308648	FBgn0047092	2128		1e+60
1977	3R	17237238	17238980	1.029222488403	17238124	0.858139402726	FBgn0051438	3275		1e+60
1978	3R	18181868	18183960	1.029159545898	18182682	0.950283970152	FBgn0038947	285		1e+60
1979	3L	16535084	16538003	1.028738021851	16536172	0.773237901575	FBgn0026061	2417		1e+60
1980	3R	27522245	27524448	1.028124809265	27523234	0.891194035025	FBgn0054046	11620		1e+60
1981	2R	5749617	5751595	1.027671813965	5750782	0.817237496376	FBgn0005619	1900		1e+60
1982	3R	16152687	16154607	1.02713727951	16153810	0.944962922265	FBgn0038787	78		1e+60
1983	2L	6947143	6949239	1.027132034302	6948527	0.695218591129	FBgn0031872	251		1e+60
1984	3L	15187904	15191022	1.026933670044	15189160	0.901667147875	FBgn0029114	11740		1e+60
1985	3R	6475828	6477460	1.02673125267	6476505	0.674200815313	FBgn0001235	12119		1e+60
1986	3L	1847551	1849797	1.026478767395	1848785	0.824977425968	FBgn0042712	56		1e+60
1987	3L	21279594	21281828	1.026218891144	21280630	0.924721032381	FBgn0037076	35		1e+60
1988	3L	8052736	8054406	1.025883674622	8053597	0.828945272109	FBgn0035832	7850		1e+60
1989	2R	3317002	3319594	1.025773048401	3318572	0.957734500661	FBgn0003317	281		1e+60
1990	3R	24034557	24037644	1.025588989258	24035351	0.974167615175	FBgn0039572	25470		1e+60
1991	3L	22811090	22814067	1.02551317215	22811977	0.850753223195	FBgn0044324	628		1e+60
1992	2L	7495094	7496858	1.025429725647	7496068	0.833750276005	FBgn0011283	1292		1e+60
1993	2R	4795541	4797612	1.025175094604	4796479	0.864548234379	FBgn0020621	431		1e+60
1994	3L	14985465	14987603	1.024831771851	14986422	0.771334423738	FBgn0047338	2329		1e+60
1995	X	4781368	4786916	1.024778366089	4785198	0.924790298238	FBgn0004368	829		1e+60
1996	3R	880927	882851	1.02466583252	881770	0.943918913603	FBgn0010313	30638		1e+60
1997	2L	13903094	13905998	1.024558067322	13904616	0.822030067444	FBgn0019890	43		1e+60
1998	X	16054336	16056546	1.024495601654	16055212	1.064453184605	FBgn0000459	4541		1e+60
1999	2R	19540772	19542336	1.024243831635	19541535	0.886884480715	FBgn0013764	1		1e+60
[truncated: 9,849 more rows]
