# Supplementary material for: The role of chromatin accessibility in directing the widespread, overlapping patterns of Drosophila transcription factor binding
Source: Genome Biol. 2011 Apr 7;12(4):R34. doi: 10.1186/gb-2011-12-4-r34 (PMC3218860; doi:10.1186/gb-2011-12-4-r34)
Supplement: Additional file 13 — Position weight matrices of factors' intrinsic DNA recognition properties used. [file gb-2011-12-4-r34-S13.XLS]

## Sheet: all_biggin_motifs Li et al 
PWMs used in Li et al, 2010
	MEME version 3.0
	ALPHABET= ACGT
	strands: + -
	Background letter frequencies (from dataset with add-one prior applied):
	A 0.250000	C 0.250000	G 0.250000	T 0.250000
	A	C	G	T
Nucleotide
Position
	MOTIF twi
	BL MOTIF twi width=11 seqs=1
	letter-probability matrix: alength= 4 w= 11 nsites= 1 E= 0
1	0.366	0.29	0.145	0.2
2	0.676	0.186	0.138	0
3	0	0.979	0.021	0
4	0.972	0.007	0.021	0
5	0	0.331	0.048	0.621
6	0.697	0.083	0.221	0
7	0	0	0	1
8	0	0	1	0
9	0.014	0.062	0.462	0.462
10	0.021	0.124	0.193	0.662
11	0.186	0.138	0.6	0.076
	MOTIF hry
	BL MOTIF hry width=14 seqs=1
	letter-probability matrix: alength= 4 w= 14 nsites= 1 E= 0
1	0.2	0.3	0.35	0.15
2	0.263	0.303	0.263	0.172
3	0.12	0.16	0.56	0.16
4	0.19	0.15	0.58	0.08
5	0	0.96	0	0.04
6	0.802	0.119	0	0.079
7	0	1	0	0
8	0.03	0	0.939	0.03
9	0	0.83	0.07	0.1
10	0	0.12	0.71	0.17
11	0.36	0.41	0.18	0.05
13	0.05	0.614	0.238	0.099
14	0.47	0.21	0.11	0.21
15	0.152	0.152	0.313	0.384
	MOTIF sna
	BL MOTIF sna width=13 seqs=1
	letter-probability matrix: alength= 4 w= 13 nsites= 1 E= 0
1	0.318	0.273	0.318	0.091
2	0.36	0.2	0.16	0.28
3	0.448	0.069	0.448	0.034
4	0.711	0	0.211	0.079
5	0	0.975	0.025	0
6	0.975	0	0	0.025
7	0.075	0	0.925	0
8	0.05	0	0.95	0
9	0	0	0	1
10	0	0	0.925	0.075
11	0.081	0.514	0.081	0.324
13	0.562	0.25	0.062	0.125
14	0.233	0.367	0.233	0.167
	MOTIF bcd
	BL MOTIF bcd width=8 seqs=1
	letter-probability matrix: alength= 4 w= 8 nsites= 100 E= 0
1	0.273	0.306	0.323	0.098
2	0.136	0.385	0.05	0.428
3	0.016	0.009	0	0.976
4	0.99	0	0.01	0
5	0.99	0	0.01	0
6	0.007	0	0.023	0.97
7	0	1	0	0
8	0.013	0.891	0.017	0.079
	MOTIF cad
	BL MOTIF cad width=14 seqs=1
	letter-probability matrix: alength= 4 w= 14 nsites= 100 E= 0
1	0.269	0.1	0.169	0.462
2	0.538	0.108	0.123	0.231
3	0.354	0.077	0.177	0.392
4	0.392	0.146	0.138	0.323
5	0.3	0.192	0.385	0.123
6	0.223	0.062	0.3	0.415
7	0.046	0	0	0.954
8	0.054	0.008	0	0.938
9	0.023	0	0.008	0.969
10	1	0	0	0
11	0	0.031	0.015	0.954
13	0.015	0	0.492	0.492
14	0.485	0.008	0.508	0
15	0.023	0.338	0.346	0.292
	MOTIF gt
	BL MOTIF gt width=8 seqs=1
	letter-probability matrix: alength= 4 w= 8 nsites= 100 E= 0
1	0.112	0.084	0.042	0.762
2	0.036	0.141	0.351	0.472
3	0.679	0.054	0.219	0.048
4	0.003	0.643	0.046	0.307
5	0.037	0.031	0.907	0.024
6	0.001	0.585	0	0.414
7	0.946	0.049	0.003	0.001
8	0.979	0.013	0.004	0.003
	MOTIF hb
	BL MOTIF hb width=10 seqs=1
	letter-probability matrix: alength= 4 w= 10 nsites= 100 E= 0
1	0.211	0.004	0.774	0.011
2	0.001	0.01	0.001	0.989
3	0	0.003	0	0.997
4	0.001	0.005	0.001	0.992
5	0	0.005	0.001	0.994
6	0	0.004	0	0.996
7	0.003	0.004	0	0.994
8	0.993	0.001	0.003	0.004
9	0.054	0.117	0.21	0.619
10	0.033	0.408	0.411	0.148
	MOTIF kni
	BL MOTIF kni width=10 seqs=1
	letter-probability matrix: alength= 4 w= 10 nsites= 100 E= 0
1	0.05	0.05	0.9	0
2	0.55	0.05	0.1	0.3
3	0.15	0.15	0.25	0.45
4	0	0.95	0	0.05
5	0	0.25	0.3	0.45
6	0.35	0.55	0.05	0.05
7	0.4	0.2	0.2	0.2
8	0.3	0.1	0.1	0.5
9	0	0.05	0.05	0.9
10	0.05	0.25	0.05	0.65
	MOTIF kr
	BL MOTIF kr width=10 seqs=1
	letter-probability matrix: alength= 4 w= 10 nsites= 100 E= 0
1	0.061	0.061	0.012	0.867
2	0	0.158	0	0.842
3	0.994	0.006	0	0
4	0.952	0.042	0.006	0
5	0	1	0	0
6	0	0.994	0	0.006
7	0	0.994	0	0.006
8	0	0.158	0	0.842
9	0	0	0.006	0.994
10	0	0.042	0.006	0.952
	MOTIF dl
	BL MOTIF dl width=10 seqs=1
	letter-probability matrix: alength= 4 w= 10 nsites= 1 E= 0
1	0.053	0.211	0.579	0.158
2	0.211	0.105	0.684	0
3	0.079	0	0.895	0.026
4	0.868	0.026	0.105	0
5	0.895	0.053	0	0.053
6	0.947	0	0.026	0.026
7	0.632	0.026	0.053	0.289
8	0.105	0.316	0.079	0.5
9	0.211	0.605	0.053	0.132
10	0.211	0.632	0.105	0.053
	MOTIF ftz
	BL MOTIF ftz width=11 seqs=1
	letter-probability matrix: alength= 4 w= 11 nsites= 1 E= 0
1	0.566	0.169	0.157	0.108
2	0.679	0.083	0.131	0.107
3	0.06	0.119	0.702	0.119
4	0.036	0.821	0.071	0.071
5	0.798	0.119	0.036	0.048
6	0.94	0.036	0.012	0.012
7	0.024	0.024	0.024	0.929
8	0.06	0.024	0.036	0.881
9	0.917	0.024	0.024	0.036
10	0.798	0.071	0.095	0.036
11	0.119	0.095	0.726	0.06
	MOTIF mad
	BL MOTIF mad width=5 seqs=1
	letter-probability matrix: alength= 4 w= 5 nsites= 1 E= 0
1	0	0.75	0.25	0
2	0	0	1	0
3	0	1	0	0
4	0	1	0	0
5	0.25	0	0.75	0
	MOTIF prd
	BL MOTIF prd width=8 seqs=1
	letter-probability matrix: alength= 4 w= 8 nsites= 1 E= 0
1	0.182	0.818	0	0
2	0.455	0.455	0.091	0
3	0.818	0	0.182	0
4	0	0	0	1
5	0.091	0	0.182	0.727
6	0.727	0.091	0	0.182
7	0.182	0.636	0	0.182
8	0.182	0.364	0.364	0.091
	MOTIF run
	BL MOTIF run width=7 seqs=1
	letter-probability matrix: alength= 4 w= 7 nsites= 1 E= 0
1	0.04	0.18	0.035	0.745
2	0	0	1	0
3	0.01	0.755	0.025	0.21
4	0	0	1	0
5	0	0	1	0
6	0.02	0.025	0.005	0.95
7	0.01	0.175	0.01	0.805
	MOTIF slp
	BL MOTIF slp width=10 seqs=1
	letter-probability matrix: alength= 4 w= 10 nsites= 1 E= 0
1	0.089	0.017	0.07	0.823
2	0.526	0	0.474	0
3	0.002	0.213	0	0.785
4	0.806	0.128	0	0.066
5	0.996	0	0.004	0
6	1	0	0	0
7	0	0.16	0	0.84
8	1	0	0	0
9	0.109	0	0.009	0.883
10	0.085	0.015	0.015	0.885
	MOTIF tll
	BL MOTIF tll width=7 seqs=1
	letter-probability matrix: alength= 4 w= 7 nsites= 1 E= 0
1	0.676	0.054	0.162	0.108
2	0.703	0.081	0.189	0.027
3	0.73	0	0.216	0.054
4	0.216	0.027	0.73	0.027
5	0	0.027	0	0.973
6	0.027	0.541	0.027	0.405
7	0.757	0.054	0.189	0
